# Supplementary material for: Patient-derived colon epithelial organoids reveal lipid-related metabolic dysfunction in pediatric ulcerative colitis
Source: Nat Commun. 2025 Dec 10;16:11026. doi: 10.1038/s41467-025-65988-2 (PMC12695892; doi:10.1038/s41467-025-65988-2)
Supplement: Supplementary file 3 — Supplementary Data 1 [file 41467_2025_65988_MOESM3_ESM.xlsx]

## Sheet: aUC-sph vs C-sph
Gene	log2FC [aUC-sph] vs [C-sph]	padj [aUC-sph] vs [C-sph]
NMUR2	4.1721	0.133103
GPR65	3.12415	0.164012
CYP3A4	2.96571	0.0745572
CA1	2.94234	0.473801
PI3	2.88372	0.186285
UBD	2.66768	0.28502
PID1	2.62416	0.201541
SBSPON	2.61182	0.260934
MINOS1-NBL1	2.56945	0.772161
ALPP	2.4125	0.38908
LOXL4	2.41219	0.636785
TM4SF20	2.40584	0.624342
VNN1	2.40283	0.28449
TM4SF4	2.35318	0.718886
CARD6	2.35159	0.164012
PITX1	2.34304	0.38908
UPK3B	2.33503	0.201541
KRT23	2.31457	0.00572566
ABHD12B	2.23653	0.430594
ALDOB	2.22167	0.111703
LPL	2.15908	0.659843
KRTAP3-1	2.15621	0.688596
FOSB	2.14918	0.906226
TMEM200A	2.1137	0.473801
IFI27	2.04941	0.351649
CDH11	2.03463	0.612716
GUCY1A3	2.01661	0.678232
SPOCK2	1.97887	0.242748
CCL15-CCL14	1.95449	0.84898
SI	1.95198	0.473801
MUC4	1.9392	0.413527
ANKRD1	1.90769	0.64367
RGPD1	1.90191	0.898422
ADCY5	1.89052	0.372381
FLNC	1.87847	0.00454475
MYRFL	1.87714	0.452152
DDX43	1.86044	0.898525
SLC44A5	1.85555	0.942553
FABP2	1.84431	0.661163
APOL1	1.79313	0.0950226
PRICKLE1	1.78404	0.612716
TNFRSF6B	1.78001	0.536187
HS3ST3A1	1.76576	0.736001
DAPP1	1.75762	0.0567594
L1TD1	1.74984	0.746698
NR1H4	1.72362	0.724885
KRT13	1.71959	0.7709
IFI6	1.71157	0.659843
SYT1	1.69227	0.678232
BCYRN1	1.68287	0.710461
C3	1.67021	0.419241
SLC6A14	1.66212	0.430442
POLR2J2	1.66072	0.753492
VTCN1	1.65673	0.864213
BISPR	1.65316	0.659843
CTAGE4	1.64903	0.788677
HLA-DMA	1.63229	0.111703
COL12A1	1.62373	0.533612
MGC12916	1.61979	0.648095
CXCL6	1.614	0.605121
ALDH1A3	1.60864	0.771403
SLC17A4	1.60007	0.701775
NCF4	1.59988	0.413527
HLA-DMB	1.599	0.672628
TRIB2	1.57463	0.133103
IFIT2	1.57153	0.612716
TNFSF15	1.54656	0.0909854
HS3ST3B1	1.54649	0.612716
PLB1	1.52301	0.443977
PDE10A	1.49401	0.856637
DGKG	1.48715	0.473801
MUC5B	1.48014	0.897503
C4BPB	1.4792	0.661163
XIST	1.4791	0.897503
MCOLN3	1.47856	0.869216
RASD1	1.46499	0.823154
MMP24	1.45638	0.430594
DPYSL4	1.45545	0.898422
NOS2	1.44028	0.867909
SCEL	1.43469	0.63029
ACHE	1.42328	0.788677
CLIC5	1.42301	0.714235
FSTL1	1.41146	0.186285
TMEM217	1.40707	0.642356
C4A	1.40019	0.901189
CA4	1.35609	0.869216
GJB5	1.35551	0.788677
FBN2	1.35328	0.903561
RARRES3	1.32958	0.672595
AFAP1L2	1.32633	0.333662
NCF2	1.32178	0.740212
AASS	1.30308	0.536997
FER1L6	1.29241	0.903561
CLCN4	1.28819	0.158065
ISX	1.28384	0.835933
GPX3	1.28339	0.847483
C2orf88	1.28251	0.718886
CYP1A1	1.27884	0.903561
ATF3	1.27522	0.917572
CYR61	1.27339	0.688796
HSPE1-MOB4	1.26931	0.805927
BTNL3	1.26888	0.707946
C2	1.26792	0.648095
ANXA13	1.26751	0.678232
EPB41L4A	1.26361	0.413527
RAI2	1.24978	0.805927
SLCO1B3	1.24194	0.808164
FAM101A	1.22911	0.201541
SLC51B	1.22897	0.903561
VGLL1	1.22301	0.906663
KIZ	1.22289	0.432638
PLA2G10	1.21871	0.443977
TNFAIP2	1.21742	0.684158
SLC26A9	1.21627	0.897503
CDKN2B	1.20838	0.473801
LPAR3	1.20642	0.898495
GRHL3	1.20607	0.0909854
SLC6A20	1.20202	0.706188
LOC284581	1.20146	0.959949
TIMP3	1.19628	0.63029
KLHL5	1.19096	0.613607
SLPI	1.18894	0.796722
NPTX2	1.1871	0.905034
ACVRL1	1.18349	0.872106
MUC17	1.17388	0.908037
CXCL1	1.17117	0.164012
AQP3	1.16678	0.921175
GNA15	1.1636	0.736001
MYEOV	1.15839	0.263032
ARHGAP24	1.15674	0.761691
LAMA2	1.15328	0.762915
ZNF365	1.14227	0.84898
GOLGA6L10	1.14112	0.906663
LINC00960	1.13686	0.95164
XRCC4	1.13246	0.602062
MOXD1	1.12821	0.80795
LBH	1.12156	0.90734
CHST2	1.12057	0.688596
SLC26A3	1.11653	0.903561
KLHDC7A	1.11416	0.847483
TMEM37	1.10774	0.855285
MYO5A	1.10534	0.707946
GUCA2A	1.10525	0.928553
NRCAM	1.10471	0.847483
PDZK1IP1	1.10048	0.282258
CTTNBP2	1.10036	0.921447
MROH7-TTC4	1.10031	0.928553
VSTM5	1.0999	0.898077
C6orf222	1.09767	0.772161
UGT1A3	1.09747	0.85968
PRKAR2B	1.09398	0.7709
HAP1	1.0939	0.60279
LCN2	1.09152	0.565014
FSIP2	1.0891	0.648496
ADAMTS9	1.08227	0.260934
SDPR	1.08053	0.899149
HHIP-AS1	1.07481	0.903561
BCAS1	1.07319	0.847483
GOLGA8O	1.07052	0.921447
RNF144B	1.06947	0.772161
ODAM	1.06865	0.928553
PLAC8	1.0572	0.905034
MEP1A	1.05651	0.857734
FAM155A	1.05405	0.929469
C8orf4	1.05311	0.95164
MUC5AC	1.04753	0.897503
KRT80	1.04211	0.432075
LOC284454	1.04083	0.941987
SLC3A1	1.0403	0.863014
UGT2B17	1.03677	0.942553
PTPRM	1.03648	0.333662
PTGS1	1.03563	0.707396
IFIT3	1.03517	0.430442
INSC	1.03385	0.7709
NEXN	1.03294	0.89893
CXCL11	1.03185	0.718886
RARRES1	1.0267	0.49119
IQCJ-SCHIP1	1.02531	0.903561
KIAA1875	1.02493	0.926465
MCOLN2	1.02145	0.921175
MS4A8	1.013	0.869216
MAP1B	1.01292	0.174486
HSPB1	1.01253	0.111703
LRRC19	1.01243	0.855285
GCNT2	1.01234	0.860241
PTAFR	1.00962	0.452152
ABCB1	1.00653	0.701775
SOCS2	1.0032	0.833149
MRAS	1.00187	0.909297
HPGD	0.994873	0.908493
KLHL13	0.994754	0.838497
FAM65B	0.994634	0.959949
KCNJ2	0.994074	0.85968
NPSR1-AS1	0.9931	0.914668
C11orf86	0.992065	0.948239
TRIM22	0.991056	0.494665
ADGRF4	0.985508	0.724885
LRRC31	0.982047	0.7709
SLC7A7	0.981786	0.28502
ENTPD3	0.977976	0.897503
TMPRSS3	0.973108	0.695887
DDX11L2	0.969611	0.849813
SLC16A4	0.964288	0.536187
DST	0.959692	0.0755239
THBS1	0.95782	0.885886
DFNA5	0.955501	0.805927
RAB31	0.954992	0.891388
CLU	0.954818	0.421576
IL23A	0.951634	0.788677
LOC105447645	0.951302	0.838497
STON2	0.949346	0.718886
RGS2	0.945647	0.718886
KIAA0319	0.943447	0.909297
CTGF	0.937072	0.850683
PTPRH	0.936367	0.905034
EVI2B	0.935711	0.911791
NPTX1	0.935086	0.695887
ACE2	0.933112	0.929469
KCP	0.928979	0.903561
CD55	0.927524	0.869216
SAMD9L	0.926897	0.903561
ZC3H12C	0.925749	0.7709
TNF	0.924421	0.714235
MGAM2	0.924247	0.736001
FAM46B	0.92185	0.595835
SLC22A15	0.920805	0.891928
GRIP1	0.920189	0.873115
SGK1	0.918639	0.921447
TAGLN	0.917435	0.612716
NTN4	0.910852	0.701775
RPL21P28	0.910363	0.849813
LINC00346	0.910336	0.863014
TRIM58	0.909337	0.753594
CDRT1	0.906543	0.856608
HLA-H	0.905807	0.891388
IYD	0.903745	0.642356
PLCG2	0.901417	0.867909
B4GALT1-AS1	0.901223	0.84898
HOXB2	0.900057	0.879437
MEF2C	0.898151	0.186285
RAB37	0.897805	0.905947
IFIT5	0.895543	0.718886
GRAMD1B	0.895012	0.860664
FGF2	0.892792	0.672595
PDE4B	0.890714	0.413527
LOC554223	0.890425	0.929469
P2RX5	0.886267	0.897503
INPP4B	0.88398	0.472634
CXCL3	0.879737	0.333662
UCHL1	0.878256	0.793987
NEURL3	0.878144	0.796722
LINC00483	0.877931	0.934558
NR0B2	0.87701	0.917572
TRIM31	0.87609	0.90734
CXCL2	0.87205	0.865091
STX19	0.869413	0.832194
RAMP1	0.866675	0.869216
NWD2	0.866559	0.95164
ANKRD33B	0.866493	0.903561
GGT1	0.866214	0.906663
MIR22HG	0.865403	0.905414
ROBO1	0.864638	0.925667
PLEKHH2	0.860578	0.413527
MYL9	0.859533	0.706188
HDAC9	0.856112	0.805927
PLCXD2	0.855481	0.710461
SRGAP3	0.855295	0.65352
CPS1	0.855112	0.920201
DUSP1	0.854443	0.942553
TBC1D9	0.853352	0.846565
ZBTB20	0.851681	0.860664
PLSCR4	0.85113	0.855285
CCL28	0.851101	0.695887
GPR68	0.846633	0.732284
FAM189A2	0.846254	0.84898
SDCBP2	0.845971	0.929469
ADRB2	0.845863	0.789746
LINC01133	0.845177	0.833149
PCOLCE2	0.845098	0.908886
LOC101928100	0.844258	0.863014
MUC12	0.842138	0.718886
GNB3	0.840163	0.905034
SPTLC3	0.839456	0.693359
HSD17B2	0.838664	0.929469
CHKB-CPT1B	0.837372	0.928553
ST3GAL5	0.837179	0.702719
WDR63	0.837001	0.888569
GPR155	0.836167	0.714235
UNC13D	0.835605	0.897503
SYNPO	0.835459	0.496978
A1CF	0.834668	0.960614
KCTD12	0.833272	0.860664
SMIM5	0.828363	0.929469
COL5A3	0.82803	0.941673
HCG4	0.826565	0.905034
GUCY1B3	0.823783	0.929469
HCN4	0.821037	0.87267
TM6SF2	0.820393	0.915224
LIPH	0.819241	0.838497
ABCA7	0.818435	0.419241
NBEA	0.817406	0.897503
TMCC3	0.816809	0.903561
HHLA2	0.815675	0.942553
CDH7	0.815087	0.914668
IL1RN	0.814251	0.7709
LINC00472	0.810645	0.903561
MUC13	0.809328	0.701775
IQGAP2	0.809008	0.90734
IL18	0.808931	0.648771
AKR1B10	0.807781	0.929469
IRAK3	0.80675	0.907199
TPM3P9	0.806495	0.186285
FSTL3	0.804679	0.673201
SERPINB2	0.803878	0.921447
SLC4A8	0.803743	0.903561
CXCL8	0.802547	0.851666
PCDHGB7	0.799652	0.929469
DENND2C	0.796546	0.476237
PRKCH	0.795483	0.793454
HLA-DRB1	0.793366	0.986934
GNRH1	0.790454	0.864213
HRNR	0.788276	0.946091
EDN1	0.786215	0.788677
LAMP3	0.784396	0.263032
PCSK6	0.784091	0.85968
LOC100288846	0.780577	0.860241
NAT2	0.778589	0.841151
ADGRG6	0.775617	0.0909854
KRT17	0.775132	0.718886
AKR7L	0.775067	0.894563
UPK3BL	0.77505	0.673201
GBP3	0.774254	0.928553
SAMD4A	0.773867	0.442736
TIAM2	0.773087	0.693725
WNT4	0.77297	0.903561
TRPV6	0.772327	0.847483
TRANK1	0.771056	0.636785
HHEX	0.768421	0.645151
EGF	0.76737	0.938584
KLF2	0.766439	0.946091
SLC25A34	0.766418	0.928553
MBOAT2	0.765946	0.595835
MMP17	0.76528	0.746698
REG4	0.764566	0.89893
NXPE1	0.761915	0.942311
NPNT	0.761592	0.202007
CACNA2D3	0.761048	0.903561
FAM122C	0.75897	0.886833
TIMP2	0.758305	0.714235
TAP2	0.757118	0.16965
MAPK11	0.75619	0.718886
CFB	0.755654	0.672595
ALOX12P2	0.754809	0.925667
SLC30A10	0.752406	0.957399
PRSS35	0.752241	0.90734
ID4	0.751266	0.913452
MMP7	0.749108	0.921082
CLDN1	0.747336	0.624342
RND3	0.746483	0.746698
SULT1B1	0.745861	0.958423
DOCK8	0.744894	0.938584
TRIM16	0.74457	0.652206
PMP22	0.740208	0.691926
ARHGAP40	0.739993	0.903561
ANKRD29	0.738423	0.903561
SFTA2	0.738242	0.672595
FOXD1	0.735973	0.929469
PPP2R2C	0.735736	0.951795
MPZ	0.734597	0.860664
PRRT2	0.73159	0.885585
PRSS36	0.730926	0.906663
HIST2H2AA3	0.730533	0.860664
HIST2H2AA4	0.730533	0.860664
LYPD1	0.730518	0.898422
EMP1	0.729893	0.946091
CARD8-AS1	0.728566	0.885585
BIRC3	0.728492	0.718886
SOAT1	0.725559	0.741656
TNFRSF9	0.725358	0.928553
IL32	0.724884	0.7709
PTPN13	0.724739	0.903561
ACPP	0.724224	0.805927
BTNL8	0.724075	0.913452
ALOX5	0.723979	0.942553
FRAS1	0.723576	0.595835
LOC389834	0.720236	0.928553
MKLN1-AS	0.718989	0.852819
CHKB-AS1	0.718407	0.847483
CD274	0.718188	0.878577
B3GALT5	0.716222	0.905034
TVP23C-CDRT4	0.715352	0.878445
COPZ2	0.715019	0.885585
C10orf54	0.712467	0.609456
HBEGF	0.708747	0.928553
MCC	0.708342	0.885585
SPACA4	0.707923	0.928553
LINC00704	0.705499	0.929469
KLF6	0.703743	0.928553
TMC5	0.703234	0.612716
TMEM154	0.701143	0.905034
SACS	0.698888	0.202007
TUBB2A	0.696417	0.860664
BARX2	0.694169	0.90734
TTYH2	0.692015	0.860664
MAP2	0.691531	0.893049
TNNC1	0.6902	0.90734
PIGR	0.68989	0.584962
IL7	0.688571	0.925789
PSCA	0.687424	0.928553
ARL14	0.686375	0.903561
ARSG	0.685857	0.867909
MYOF	0.68454	0.721144
RASSF9	0.682918	0.926465
ABCA10	0.682273	0.941987
CCL20	0.682147	0.90734
HRAT92	0.682075	0.906663
SMIM6	0.681542	0.890084
F3	0.680807	0.867909
SLC2A3	0.680706	0.942553
LINC00173	0.679968	0.903561
SLC2A9	0.679703	0.847483
RUNDC3B	0.673511	0.942553
ANPEP	0.672233	0.969898
CSF1	0.671762	0.648674
SERPINA3	0.670512	0.921215
SAMD9	0.670032	0.870555
PALLD	0.669444	0.340655
MAOA	0.668967	0.63145
TRIM16L	0.668823	0.875071
TRPV3	0.668779	0.934516
FAM134B	0.668432	0.847483
EGR2	0.668247	0.929469
MYO1A	0.666501	0.95164
LTB	0.666254	0.925667
FOS	0.66323	0.950482
SDR16C5	0.662501	0.929469
NOMO3	0.662355	0.975602
BDKRB2	0.661622	0.925667
REEP1	0.661415	0.874051
TFPI	0.658056	0.897503
CARD14	0.657424	0.885803
SULT1C2	0.657315	0.95164
RRAGD	0.655648	0.706188
MTMR7	0.654758	0.897503
CAPN12	0.651361	0.903561
SPINK1	0.651193	0.958423
KRT75	0.648596	0.925667
HLA-F	0.648135	0.718886
CASP7	0.647719	0.64367
CHI3L1	0.646914	0.950482
NR3C2	0.645837	0.38908
MYRIP	0.644456	0.941987
DPF3	0.643518	0.947001
INPP5D	0.643395	0.673201
FGD3	0.64338	0.929469
PLBD1	0.642508	0.84898
RASA4	0.640413	0.95164
IGFBP6	0.639865	0.887823
BCAM	0.638951	0.847483
HENMT1	0.638224	0.718886
IL15	0.634877	0.925667
FOXC1	0.633993	0.805927
C1QL1	0.633836	0.946091
CIDEB	0.632503	0.958703
KIAA0513	0.632292	0.642356
CHST3	0.632268	0.7709
FAT1	0.632022	0.0745572
LIMCH1	0.631286	0.838713
PF4	0.629318	0.925667
ITIH4	0.629146	0.897503
DUSP5	0.627788	0.941987
CDYL2	0.6276	0.906663
PCDHGB6	0.626952	0.914713
ALDH1L2	0.626535	0.928553
FTX	0.62626	0.873115
SLC6A8	0.625326	0.942311
KRT6A	0.625053	0.983919
LY6G6C	0.625019	0.893049
PLAT	0.624653	0.921175
ENTPD8	0.624015	0.90734
GBP1	0.623766	0.865091
LINC00511	0.623448	0.853023
FLG	0.623407	0.95164
FADS6	0.623063	0.958286
TACSTD2	0.622297	0.718886
PADI2	0.622201	0.867909
CCDC3	0.619919	0.920166
PARP12	0.617644	0.788677
LOC389602	0.617263	0.934298
PGM2L1	0.615646	0.847483
LAMA3	0.615495	0.903561
MB21D2	0.614736	0.46345
ENPP1	0.614679	0.869216
DLC1	0.614026	0.536997
JAZF1	0.61387	0.903561
GREM1	0.613356	0.959949
ISG15	0.612636	0.893049
HIST1H2AC	0.612555	0.860664
VGLL3	0.612392	0.950461
PRRG1	0.611545	0.642356
DIRAS3	0.611	0.893049
MAP9	0.609671	0.879177
LAT	0.609292	0.834449
SOBP	0.607924	0.929469
SLITRK6	0.607357	0.950461
CREB3L1	0.605292	0.718886
HEATR5A	0.604915	0.570306
PPP1R15A	0.604358	0.903561
ZNF192P1	0.602514	0.928553
DDC	0.599832	0.869216
SLC31A2	0.599316	0.864213
PARP9	0.599077	0.673201
SGMS2	0.599021	0.38908
S100P	0.598301	0.953701
AMICA1	0.598189	0.98307
CEACAM7	0.598115	0.960614
PPP1R14C	0.597803	0.672595
TSPAN2	0.596577	0.929469
ICAM1	0.595892	0.860789
ZASP	0.595104	0.958423
C9orf3	0.595004	0.443977
CAP2	0.59498	0.860664
KDM4A-AS1	0.594011	0.90734
DSG4	0.593636	0.942311
CR2	0.593284	0.903561
XYLT1	0.593267	0.595835
CDHR5	0.592346	0.959949
TMEM173	0.59204	0.773721
CDKN2A	0.590466	0.854524
CCRL2	0.590313	0.860664
DDIT3	0.589512	0.925667
ARHGEF28	0.588837	0.533612
CCAT1	0.588717	0.333662
PTGES	0.586363	0.925667
CA13	0.586298	0.555236
SMPD3	0.5859	0.928553
MZF1-AS1	0.585516	0.905034
PLA2G4C	0.585086	0.928553
KIAA1549L	0.584467	0.981284
ZMYND15	0.584393	0.793454
SCARA3	0.583094	0.860241
B3GALNT1	0.58308	0.863014
NPL	0.582842	0.849813
SLC46A3	0.581848	0.847483
NR3C1	0.580948	0.905034
AAK1	0.580927	0.473801
SLCO1B7	0.579952	0.95164
HIST2H2BE	0.579339	0.89893
RND1	0.578847	0.946091
FRK	0.577852	0.0909854
POLR2J3	0.576033	0.690669
DUSP8	0.575803	0.63029
C2orf72	0.575596	0.432638
2024-03-03	0.575585	0.762915
DNM3	0.574065	0.914668
PKIB	0.57387	0.929469
KLF4	0.571449	0.950461
KRT14	0.570186	0.960614
GCOM1	0.5695	0.709222
THEMIS2	0.568271	0.885585
POU2F3	0.568242	0.89893
KDELR3	0.566767	0.85968
ALPPL2	0.566759	0.975602
CA2	0.565921	0.921447
XKR9	0.565199	0.95164
GALNT5	0.564412	0.773721
TRIM29	0.563149	0.905034
KRT20	0.56312	0.970068
AGPAT4	0.562538	0.90734
ASS1	0.561539	0.907199
EGR3	0.560984	0.921447
ERAP2	0.560233	0.960614
SLC35G1	0.560149	0.860664
CBR3-AS1	0.560038	0.857734
G0S2	0.559155	0.929469
GPRC5A	0.557662	0.896615
C15orf65	0.557262	0.90896
GIMAP2	0.556369	0.860664
ANXA10	0.555537	0.958423
IFI16	0.555458	0.891913
HOXB8	0.555013	0.909297
FGF18	0.55454	0.897503
NKX3-1	0.553021	0.870555
PDE4C	0.552727	0.972651
SEMA5A	0.552612	0.897503
EEF1A2	0.552402	0.929469
PARP14	0.55194	0.595835
GFOD1	0.551758	0.673201
SYNE1	0.551329	0.958423
LOC729603	0.550537	0.825264
NIPAL1	0.550403	0.672628
GABRP	0.550173	0.95164
RGS16	0.550068	0.85968
GLIS3	0.549985	0.856608
HIST1H4H	0.549784	0.940432
NOV	0.548388	0.866751
MYO15B	0.547835	0.948239
DKK1	0.547496	0.938584
SLC22A4	0.54624	0.897503
RAB27B	0.545795	0.64367
CDHR2	0.545715	0.979068
ABCA5	0.545553	0.624342
MICALCL	0.545333	0.903561
TFAP2C	0.54501	0.863014
MXRA8	0.544879	0.897373
SHD	0.544782	0.946091
CFL2	0.544122	0.577818
ALDH3B1	0.54255	0.723767
PNPLA7	0.542225	0.950461
GUCY2C	0.541095	0.896073
CABYR	0.5407	0.929469
SERPINB8	0.53988	0.772161
HGD	0.538195	0.788677
EPHA4	0.537517	0.903561
HIST1H2BD	0.53696	0.903561
NMNAT2	0.536279	0.897503
STMN3	0.535842	0.863014
SLC51A	0.535627	0.973287
RASL11A	0.535154	0.860664
C6orf25	0.534844	0.946091
ART3	0.534126	0.98307
CHN1	0.533527	0.941987
C10orf10	0.532546	0.929985
ACER2	0.532243	0.870555
SMPD1	0.53221	0.847483
C6orf15	0.532129	0.950482
HIST1H2AE	0.531781	0.928553
GALC	0.531598	0.673201
MLF1	0.531034	0.624342
NFAM1	0.529823	0.942553
LTBP1	0.529336	0.906663
SNHG18	0.528982	0.718886
RGAG4	0.528359	0.905034
CD83	0.527671	0.903561
LETM2	0.527659	0.929469
AIM1L	0.527347	0.905034
UTRN	0.526537	0.418545
CRYBB2P1	0.52621	0.384379
MGAT3	0.526117	0.903561
FUT2	0.526007	0.788677
ANXA1	0.524462	0.790979
HVCN1	0.523979	0.910589
TTC39A	0.523943	0.903561
TACC1	0.52368	0.452152
SPTSSB	0.523542	0.929469
ZNFX1	0.523007	0.805927
LRG1	0.522816	0.718886
PRDM1	0.522542	0.946091
ADGRF1	0.522307	0.950461
IFITM2	0.521253	0.979883
SMPDL3A	0.521062	0.928553
SDSL	0.520726	0.636785
CTSA	0.520514	0.636785
RPS6KA5	0.520451	0.609456
DDX60	0.520079	0.530759
LIPA	0.51864	0.63029
OSGIN1	0.518002	0.895717
NFKBIZ	0.517554	0.897503
AMIGO2	0.517416	0.928553
C1R	0.516576	0.950198
VIPR1	0.515892	0.201541
UNC5B-AS1	0.514835	0.929469
CD1D	0.512793	0.942553
LOC100289230	0.511645	0.903561
GCNT3	0.511639	0.89893
STK17A	0.511297	0.424908
ISPD	0.509468	0.905034
ACVR1C	0.507514	0.788677
CBWD6	0.506592	0.838497
MCAM	0.506534	0.95164
ZBTB38	0.506313	0.202007
LOC100190986	0.505998	0.838713
IFNGR1	0.505885	0.561169
CERCAM	0.505394	0.950482
ABCG2	0.504718	0.959949
C6orf132	0.504091	0.111703
SELM	0.503904	0.929469
ANKRD34A	0.503141	0.905034
PLS3	0.502977	0.695887
HLA-F-AS1	0.502959	0.95164
HOXB9	0.502273	0.863014
AMOTL1	0.501944	0.929469
ANXA4	0.501101	0.80795
ARHGEF4	0.50104	0.925667
ARMCX4	0.500776	0.897503
GDPD2	0.499777	0.975814
PLCL2	0.49957	0.905034
PIP5K1B	0.499483	0.201541
CNGA1	0.498769	0.948239
CCDC68	0.498596	0.867909
NFKBIA	0.498109	0.85968
GPD1	0.497185	0.934298
JUN	0.496919	0.950461
ARRDC4	0.49528	0.788677
SLC22A31	0.495088	0.919162
CTSL	0.493907	0.72072
PHLDB2	0.493764	0.911188
TSPAN1	0.491533	0.929469
NLRC5	0.49106	0.66916
ABAT	0.490941	0.898495
BACE1-AS	0.49024	0.925667
SLC30A4	0.488741	0.885585
TRIM3	0.48707	0.908886
CYP4F12	0.486977	0.959949
HMGN3-AS1	0.485813	0.847483
NDUFB2-AS1	0.483377	0.958477
SCN5A	0.483352	0.986934
SLC47A1	0.481668	0.95164
FLRT3	0.481341	0.898487
ITPR1	0.481335	0.701775
FUT1	0.481203	0.863014
FRMD3	0.479609	0.928553
TRIM36	0.478638	0.636391
HERC6	0.478499	0.946091
SCARF1	0.477945	0.906663
COL6A2	0.477336	0.980462
SLC25A45	0.475107	0.934558
SLC35E4	0.474908	0.909297
LOC101928794	0.474759	0.958423
LINC00649	0.474421	0.966343
ANO1	0.474341	0.964316
PLEKHS1	0.473719	0.903561
NUTM2D	0.473675	0.925667
SORCS2	0.473194	0.959949
LRRN1	0.473074	0.948239
CCDC136	0.47281	0.941987
FRRS1	0.472374	0.95278
PRR5L	0.471976	0.00470124
DENND2A	0.471755	0.942311
NMI	0.470772	0.833149
FHL2	0.469817	0.384379
ALDH1A1	0.469549	0.903561
DDX60L	0.46904	0.929469
HYAL1	0.468504	0.959949
AKAP9	0.467484	0.413527
GABARAPL1	0.467301	0.929469
DNAH7	0.466794	0.925667
SELENBP1	0.465812	0.906226
TOM1L2	0.464599	0.706188
SP140L	0.464039	0.718886
SLC16A9	0.463943	0.946091
ZSCAN12P1	0.463754	0.903561
ABLIM2	0.46226	0.333662
CEP76	0.462095	0.673201
LAT2	0.461904	0.931834
FAM20C	0.461505	0.967722
CTSS	0.460084	0.938584
IL16	0.460031	0.929469
KCNIP4	0.45803	0.929469
MR1	0.457882	0.866751
HSPG2	0.457201	0.111703
SLCO2B1	0.456488	0.959949
MTUS2	0.456195	0.960614
CREB5	0.45509	0.938584
DAGLA	0.454937	0.905034
BANK1	0.454777	0.903561
ASAH2B	0.454732	0.903561
MORC2-AS1	0.454026	0.919326
NABP1	0.452845	0.897503
NEU1	0.452306	0.695887
MSX2	0.452063	0.860664
ROR2	0.451823	0.9397
GLRX2	0.451311	0.443977
ANK1	0.451098	0.91946
OTOP3	0.450978	0.98663
CBLN3	0.449692	0.942553
TLR6	0.448332	0.952249
LIMA1	0.447426	0.7709
HOMER2	0.44727	0.928553
EDN3	0.446391	0.98307
JAK2	0.446346	0.773721
LMO4	0.446338	0.761691
AHNAK	0.446172	0.709222
RFESD	0.44584	0.921447
ZNF185	0.44559	0.891388
ANXA3	0.44544	0.865091
LOC344887	0.445071	0.959949
HIST1H1C	0.444609	0.89893
TLL2	0.444579	0.948239
REC8	0.444503	0.921447
TCF4	0.444186	0.963581
LOC101927482	0.444009	0.950482
STAT5A	0.444007	0.863014
CTSE	0.443635	0.950461
PXDC1	0.442985	0.903561
NR4A2	0.442796	0.950482
CEACAM5	0.442685	0.958423
ISG20	0.44126	0.958423
OTUB2	0.440764	0.693271
STS	0.440304	0.860664
TRAM1	0.440178	0.693725
EFCAB13	0.439554	0.948658
LYSMD2	0.439079	0.765662
FSIP1	0.438979	0.940432
CPNE7	0.438418	0.938584
LRRTM1	0.437695	0.948239
HIST1H2BC	0.437368	0.960614
ERRFI1	0.436911	0.903561
IRAK2	0.436777	0.759829
MID1	0.436614	0.841151
RPLP0P2	0.436399	0.958477
C2CD4A	0.436086	0.975805
TNFAIP3	0.43604	0.780146
SCAMP5	0.435934	0.95164
ZNF77	0.435369	0.897503
ABO	0.434865	0.922852
MFSD1	0.433692	0.7709
RTP4	0.433484	0.903561
NPY6R	0.433205	0.964592
PTRF	0.432606	0.906663
LOC100128361	0.432174	0.944824
RBP1	0.431689	0.960614
IPO11-LRRC70	0.431678	0.905034
RETSAT	0.431116	0.706188
TGM2	0.431026	0.925667
CEACAM6	0.430564	0.967087
C1orf116	0.430528	0.860664
FILIP1L	0.4296	0.905034
C2orf66	0.429561	0.960614
NEAT1	0.429399	0.897503
AKR1C1	0.428941	0.959949
EPAS1	0.428883	0.903561
KCNK15	0.428754	0.945472
FAM126A	0.428472	0.906663
TMEM133	0.428302	0.903561
STYK1	0.427972	0.891388
CLIC3	0.427715	0.982222
DAB2	0.427641	0.893129
PCSK5	0.427534	0.718886
MFI2	0.42736	0.766642
OAS1	0.426824	0.943054
NRP2	0.426159	0.905414
GDF15	0.425943	0.898422
EVX1	0.425404	0.960614
IL6R	0.425055	0.898077
UCKL1-AS1	0.424012	0.938584
IL1R2	0.42305	0.959949
BTN2A3P	0.422755	0.898495
SPAG1	0.422606	0.701775
ETV7	0.422324	0.928553
IL1RAPL1	0.421772	0.959949
LBHD1	0.420886	0.948239
PPL	0.420386	0.853265
CPEB4	0.420289	0.570306
SOCS3	0.42013	0.958477
MGC72080	0.420016	0.714235
PTGES2-AS1	0.419624	0.934558
ABHD11-AS1	0.418188	0.969898
SERPINA4	0.417575	0.959949
SERP2	0.417005	0.928553
MERTK	0.415671	0.921082
SLC39A14	0.415414	0.595835
SIK1	0.415387	0.928553
EVA1A	0.415326	0.925947
DMXL2	0.415202	0.202007
C17orf89	0.414962	0.721144
LINC00883	0.414392	0.935643
RNF207	0.414067	0.761691
NCOA7	0.413952	0.64367
ARHGAP42	0.413879	0.746698
PPP1R14D	0.413665	0.929469
AREG	0.412515	0.925667
GRK4	0.412295	0.958477
IL22RA1	0.412072	0.934558
MSLN	0.411056	0.973287
RNF186	0.41078	0.950461
ANKRD6	0.410055	0.93284
WNT7B	0.409993	0.929469
CACNA1C	0.40901	0.972651
MALL	0.408656	0.966537
LINC01138	0.408636	0.906663
FHL1	0.408477	0.98219
PCK1	0.408444	0.98307
C6orf141	0.408356	0.928553
LINC01311	0.408271	0.925789
GIPR	0.407684	0.934558
LOC100129550	0.407657	0.929469
SYTL3	0.406637	0.946091
SAP30L-AS1	0.406461	0.95164
CYSRT1	0.405821	0.93284
SULT2B1	0.405628	0.97831
TUBA1A	0.405297	0.942553
SQSTM1	0.405287	0.718886
SECTM1	0.405264	0.934558
TEKT4P2	0.404869	0.980462
RAB11FIP1	0.404861	0.849813
SLC7A5P2	0.404358	0.96488
PDE9A	0.403894	0.530759
BTNL9	0.403842	0.948239
FAM214A	0.403457	0.786779
MYLK	0.402791	0.878445
DAPK2	0.402425	0.950461
GPT	0.402327	0.986934
TP53INP2	0.402215	0.959949
TMEM86A	0.401775	0.929469
C5orf42	0.401742	0.925667
IRF1	0.400843	0.639626
HOXB6	0.400783	0.860664
LINC00857	0.400365	0.905034
CNKSR3	0.400093	0.384379
COL16A1	0.399995	0.925789
ARL17B	0.399959	0.950461
CDR2L	0.399889	0.678232
EPHX4	0.399175	0.781611
LOC389641	0.399144	0.834449
FAM13B	0.398749	0.859782
DHRS9	0.398033	0.98307
SLC43A3	0.397847	0.928553
LOC100506302	0.397662	0.918017
SVIL-AS1	0.39741	0.391111
LGALS3	0.397022	0.942553
TSPAN8	0.396605	0.850683
NBEAL1	0.396366	0.111703
TGFA	0.396216	0.762915
LIF	0.396075	0.903561
LOC202181	0.395185	0.934212
PSMB9	0.394786	0.921082
STXBP5	0.394399	0.652206
ZDHHC11	0.393777	0.960614
KLK11	0.393459	0.941987
C15orf48	0.393311	0.982222
GADD45B	0.39323	0.929469
LOC100288162	0.392314	0.920166
SLC38A9	0.392233	0.419241
WIPI1	0.391993	0.860664
SIRT4	0.391786	0.950482
LOC553103	0.391132	0.936306
EIF5A2	0.391027	0.714235
ELL2	0.390894	0.864213
ZNF552	0.390578	0.788677
TSPAN4	0.389236	0.928553
CDC14A	0.38919	0.903561
TANC2	0.389159	0.929831
ATP8A1	0.389137	0.796722
GBP2	0.388716	0.921447
PLK2	0.388679	0.885585
SNX24	0.388545	0.46345
GJB4	0.388168	0.925667
LOC730183	0.387816	0.925667
ITGA5	0.386818	0.984114
DUOX1	0.386457	0.954414
TDRD6	0.386396	0.958703
GGT6	0.386087	0.811077
LACTB2	0.386036	0.780146
DYNC1H1	0.386005	0.0914451
CFLAR	0.38594	0.702719
LOC100289361	0.385923	0.958139
VPS13A	0.385863	0.116106
RNF39	0.385422	0.90734
SEC11C	0.385085	0.856608
PMEPA1	0.384891	0.860664
BLOC1S1-RDH5	0.384727	0.982222
IL1RL2	0.384541	0.969478
BTBD19	0.384264	0.942553
PDZD3	0.383828	0.98307
PDGFA	0.383676	0.890084
ITGB2-AS1	0.38301	0.95164
COLCA2	0.382291	0.917572
DRD1	0.382089	0.929469
ASCC3	0.381557	0.472842
TUBAL3	0.381281	0.966537
MAFF	0.381205	0.906663
PLA2R1	0.380703	0.929469
NAT1	0.380586	0.789746
FAM107B	0.380568	0.672595
LDLRAD2	0.380029	0.718886
TMSB4X	0.379943	0.887763
GCNT4	0.379912	0.968635
DNLZ	0.379789	0.95164
TLR3	0.379418	0.95164
CDK14	0.379375	0.958477
SMG1P1	0.379369	0.89893
TNNI1	0.379236	0.948239
TMBIM1	0.378616	0.938584
ABL2	0.378298	0.903561
IL1R1	0.377623	0.903561
LOC100506990	0.377617	0.929831
DCLK2	0.377435	0.929469
FOXP2	0.377081	0.975874
ARIH2OS	0.376846	0.936277
ALS2CL	0.376439	0.928553
B2M	0.376166	0.860241
PSTPIP2	0.375945	0.928553
NIPAL2	0.375883	0.869216
TMEM158	0.375602	0.886833
CCPG1	0.37462	0.721144
IGSF22	0.374375	0.959949
SYNJ1	0.373976	0.7709
HCP5	0.373758	0.847483
APLP1	0.373735	0.942553
TINCR	0.373648	0.959949
MOCS1	0.373641	0.929469
C4orf33	0.373358	0.860664
TMOD1	0.373107	0.929469
CEMP1	0.373001	0.860664
SP100	0.372747	0.841716
TMEM144	0.372701	0.672595
IFI27L2	0.372328	0.906663
MDFI	0.372311	0.84898
BMP8A	0.372159	0.946091
ASB16	0.371919	0.946091
HNF4G	0.371285	0.384379
SEMA3B	0.370907	0.959769
LXN	0.370782	0.905034
CLIP4	0.370743	0.867909
CEP126	0.370568	0.928553
LINC00685	0.370549	0.90734
NRL	0.370209	0.95164
PPM1K	0.370114	0.906663
CITED2	0.36925	0.90734
ASPHD2	0.36889	0.772161
C1orf228	0.368261	0.975602
ARHGAP6	0.367841	0.929469
GABRE	0.367576	0.948239
SPTBN1	0.367544	0.111703
CLTB	0.367371	0.898495
LRP1	0.367332	0.942553
TCTA	0.367125	0.863014
PLEKHM1P	0.367084	0.867909
SPAG8	0.366406	0.963581
TRIB1	0.365551	0.958477
GPR137C	0.365501	0.958476
PML	0.364733	0.595835
WDR47	0.364689	0.903561
RNASE1	0.364606	0.929469
AKR1C2	0.364445	0.966489
PMS2P9	0.364443	0.960614
SLC25A20	0.36417	0.863014
ZMYM5	0.363583	0.891388
BAK1	0.362535	0.869216
PLSCR1	0.362067	0.595835
FAIM	0.361857	0.898422
SLC20A2	0.361228	0.860664
GJA3	0.361026	0.928553
UBE2E2	0.36071	0.960614
AHCYL2	0.360704	0.960614
GPM6B	0.360309	0.951795
HMHA1	0.359548	0.761691
KIAA0754	0.359402	0.90734
KIAA1109	0.359301	0.73259
TMOD2	0.359046	0.946091
KRT6B	0.358756	0.966537
PRAP1	0.358406	0.969151
P3H2	0.358191	0.969898
ALDH1L1	0.358143	0.959949
CSRNP1	0.357973	0.948044
CES3	0.357775	0.903561
FKBP9P1	0.357536	0.960548
HLA-A	0.357373	0.853023
SWAP70	0.357065	0.66916
FUT3	0.356818	0.908504
SMKR1	0.356396	0.9397
RAB6B	0.35634	0.95164
FGF19	0.355771	0.960614
LINC00482	0.355542	0.978606
CCDC88B	0.355005	0.919326
GEM	0.354611	0.898422
CADM4	0.354298	0.942553
CRADD	0.35375	0.536997
AKAP13	0.353248	0.419241
MSANTD2	0.353228	0.673201
TXNRD1	0.353059	0.865091
PDP1	0.353033	0.893049
TBC1D30	0.353011	0.905034
DUSP4	0.352885	0.701775
UBE2L6	0.352717	0.869216
TDRD7	0.352699	0.718886
ITSN2	0.352179	0.701775
DSC3	0.352167	0.929469
C1orf53	0.351741	0.954414
PAXIP1-AS2	0.351163	0.959769
ZNF532	0.350914	0.925667
KLK7	0.350792	0.921447
ABCC2	0.35071	0.984084
PARP8	0.350682	0.96488
PRSS3	0.350605	0.946091
PRRC2C	0.349667	0.00265623
C3orf52	0.348986	0.908493
RBMS1	0.348175	0.929469
IMPA1	0.347916	0.745612
SMIM4	0.347866	0.893049
CLOCK	0.347201	0.853023
ERICH5	0.346835	0.969395
MAK	0.346809	0.976181
SOCS1	0.346796	0.95278
TMEM265	0.346572	0.826419
ALOX15B	0.346567	0.986934
GFPT2	0.346511	0.956037
ASMTL-AS1	0.346418	0.925667
COLCA1	0.346409	0.95164
NDUFAF6	0.345871	0.805927
LRRC37A8P	0.345811	0.95164
BMP2K	0.345801	0.612716
SERPINA1	0.344938	0.946091
CCNYL1	0.344643	0.89893
GALNT6	0.344477	0.790979
LEFTY1	0.344007	0.98567
TDGF1	0.343805	0.97831
LOC100288748	0.343777	0.934558
LINC01057	0.343512	0.958423
CYP2B6	0.343325	0.988731
HRSP12	0.343202	0.897503
RNA45S5	0.342896	0.942553
CD74	0.342847	0.945749
C4orf32	0.342557	0.928553
TSC22D3	0.342481	0.960614
LYST	0.342385	0.905034
PRKACB	0.342232	0.921447
NBPF20	0.341833	0.928553
MOGAT3	0.34173	0.98567
ABHD2	0.341653	0.934558
CELF2	0.341313	0.384379
RNASEL	0.340866	0.904562
COQ10B	0.340568	0.853023
RNF213	0.340237	0.636391
GABRA2	0.339984	0.987382
NBPF1	0.339914	0.921447
FABP1	0.339394	0.987649
CDKL5	0.339027	0.928553
ABCC6P1	0.338638	0.984084
GP1BA	0.338575	0.948848
MAST4	0.338469	0.903561
UBXN8	0.337909	0.847483
UFSP1	0.337897	0.925667
OSTM1	0.337835	0.903561
SLC26A11	0.33756	0.908886
GPRASP1	0.337466	0.959949
PODXL	0.336869	0.853023
PPP1R16B	0.336531	0.970402
ADI1	0.336509	0.695887
VPS13C	0.336103	0.473801
NPB	0.335959	0.938584
HIST1H2BK	0.335806	0.929469
RUNX3	0.335751	0.985527
HCFC2	0.335745	0.906663
RN7SL1	0.335485	0.929831
CYTH3	0.335319	0.90734
SH3KBP1	0.335219	0.570306
PCDH1	0.335202	0.903561
LRRC37A3	0.334954	0.928553
HARBI1	0.334794	0.869216
USP54	0.334291	0.7709
C2CD4B	0.334046	0.98296
VAMP5	0.333323	0.925667
SORL1	0.332989	0.863014
DENND3	0.332664	0.921447
AP1S2	0.332127	0.938584
GCLM	0.332083	0.85968
RAB9A	0.331867	0.84898
ENPP5	0.331794	0.903561
PIFO	0.331792	0.946091
PITPNM2	0.331575	0.921175
SMG1	0.331327	0.819885
RIMS3	0.331115	0.946091
CHST4	0.331038	0.972651
PAG1	0.330952	0.942553
TMEM182	0.330876	0.903561
JAG1	0.330647	0.90734
ALPI	0.330183	0.98296
KRT18	0.330082	0.853023
CADPS2	0.329996	0.815492
VSIG2	0.329922	0.95164
ZMYM6NB	0.329908	0.903561
LOC646903	0.329603	0.942553
PIM1	0.32946	0.969898
TMEM208	0.329191	0.721144
TSSK3	0.328357	0.91946
LINC01134	0.328238	0.980462
CDH17	0.328065	0.958286
MAPRE2	0.327943	0.823154
ZNF177	0.326674	0.98307
SGTB	0.326481	0.905947
RIPK2	0.326018	0.636785
RNF19A	0.32584	0.659843
ALOXE3	0.325529	0.958477
ZNF561-AS1	0.325484	0.921447
NXN	0.324687	0.929469
C1orf106	0.32468	0.472634
MFSD2A	0.3246	0.929469
SVIL	0.324592	0.780146
NRIP2	0.323791	0.925667
TBC1D3I	0.323596	0.988731
FMO5	0.323549	0.95164
ABCA13	0.32302	0.962733
DRP2	0.322879	0.972651
TSPAN12	0.322698	0.921175
AVEN	0.322511	0.867909
STBD1	0.322013	0.945472
ARHGAP29	0.321775	0.929469
MED13L	0.321551	0.605121
DMXL1	0.321352	0.530759
ULK4	0.321162	0.946091
C12orf75	0.32063	0.807925
DNAH5	0.320587	0.95164
BICD1	0.320337	0.401007
LINC01355	0.320204	0.95164
PLEKHG1	0.319995	0.89893
RALGAPA1	0.31968	0.452152
DENND5B	0.319636	0.929469
GUSBP5	0.319624	0.948239
CHURC1	0.319395	0.838497
ZNF674-AS1	0.319204	0.921447
ARRB2	0.319007	0.927568
HEG1	0.31897	0.95164
TTC6	0.318794	0.946091
RNF223	0.318332	0.934558
TRAPPC2B	0.317706	0.897503
UBA6-AS1	0.31759	0.942553
FLVCR2	0.317148	0.873115
CHADL	0.316753	0.966537
SOSTDC1	0.316667	0.946091
MTMR8	0.316619	0.925667
TM4SF5	0.316564	0.950461
CCND1	0.31654	0.929469
RASSF5	0.31628	0.929469
PDLIM1	0.316203	0.765662
TUBGCP5	0.316054	0.863014
GSPT2	0.315782	0.7709
MUC2	0.315562	0.987649
KCNF1	0.315365	0.946091
ZNF503-AS2	0.315306	0.959949
HCG4B	0.3153	0.98567
IRF5	0.314941	0.946091
MCOLN1	0.314478	0.90702
STON1	0.314281	0.982222
LAMC1	0.314251	0.856608
NNAT	0.314129	0.960614
MOSPD1	0.313822	0.879437
C10orf12	0.313199	0.624342
CGN	0.313136	0.849813
SPTAN1	0.312981	0.13795
BLZF1	0.312432	0.805927
UGT1A6	0.312269	0.905414
TRNP1	0.312114	0.860664
RANBP2	0.312065	0.413527
PHGR1	0.312003	0.986934
NKIRAS1	0.311721	0.921175
PSMD5-AS1	0.311487	0.946091
FAM84A	0.311308	0.903561
TNFSF4	0.31108	0.98307
ATP10D	0.311044	0.929469
DRAM1	0.310566	0.928553
LAMA5	0.310142	0.536187
LOC100233156	0.309983	0.99019
CLN5	0.309646	0.897503
SLC23A3	0.309622	0.975602
SLC22A3	0.309556	0.959769
BTC	0.309456	0.946091
POLR3G	0.309392	0.90734
SESN2	0.309244	0.922739
FGD6	0.308963	0.772628
CAPRIN2	0.308718	0.903561
SHROOM3	0.308716	0.761691
FJX1	0.308713	0.925667
RHOD	0.308573	0.921447
ITGAV	0.308521	0.851666
LINC00342	0.308431	0.966537
MGAT4A	0.308328	0.636785
RSC1A1	0.307953	0.893049
RRAGC	0.307861	0.863014
TEC	0.307833	0.90734
MACF1	0.307789	0.897503
LRRC16B	0.307768	0.95164
CPT1B	0.307602	0.925667
PPP2R5B	0.307389	0.903561
CFAP43	0.306918	0.972629
UBE2Q2P2	0.306866	0.946091
IGF2R	0.306647	0.688796
MT1F	0.306243	0.970402
APBB2	0.305533	0.925667
ATG4A	0.305472	0.921447
SRGAP1	0.305448	0.906663
PSME4	0.305363	0.413527
TRPC1	0.30532	0.958423
PDE4A	0.305136	0.950526
TLR2	0.305038	0.954414
EHD2	0.304995	0.959949
C4orf48	0.304524	0.898422
PPFIBP1	0.304419	0.49119
BAMBI	0.304135	0.903561
HERC1	0.304115	0.860664
IFFO2	0.304091	0.853023
CPXM2	0.303855	0.986934
TNFRSF12A	0.303783	0.794136
TLCD2	0.303763	0.959949
CRYBG3	0.303695	0.706188
HPSE	0.30359	0.891388
FBP1	0.30348	0.90734
UBR5-AS1	0.302997	0.95164
RIN3	0.302842	0.906663
SYTL2	0.302646	0.921175
LANCL3	0.302627	0.980462
ISY1-RAB43	0.302343	0.903561
ATG2B	0.302149	0.925667
FAM171B	0.30179	0.980462
BIRC6	0.301765	0.659843
EAF2	0.301631	0.942483
CAMSAP2	0.301608	0.443977
DIRC2	0.301588	0.873115
GAS7	0.301301	0.95164
TMEM184A	0.300525	0.928553
ATP10B	0.300429	0.496978
SCX	0.300394	0.929469
SETD7	0.300169	0.695887
TRIM21	0.29977	0.893049
LINC00152	0.299548	0.934982
PNCK	0.299541	0.988731
DNAJB4	0.298799	0.929469
VPS13B	0.298645	0.90734
UBR4	0.298624	0.263032
HCCS	0.298537	0.584975
CCR9	0.298099	0.986273
GSKIP	0.298068	0.897503
CDKN1A	0.297698	0.903561
MYCBP2	0.297487	0.855285
EPB41L1	0.297362	0.773364
PCYT1A	0.297201	0.808849
FCAMR	0.297198	0.972518
EME2	0.297146	0.95164
CLIP1	0.296658	0.334257
ZNRF2P2	0.296469	0.942553
STEAP1	0.296449	0.958477
DYNC2H1	0.296241	0.959949
PYROXD1	0.296142	0.909297
WDFY3	0.296015	0.903561
CYBA	0.295152	0.885585
CHST7	0.295115	0.942553
ERAP1	0.295052	0.914668
BTN3A3	0.294793	0.915224
HTR1D	0.294769	0.960614
TJP1	0.29472	0.263032
CNKSR1	0.294407	0.740212
MT1E	0.294328	0.925789
OPTN	0.294188	0.934558
NHS	0.294126	0.905414
TRIM10	0.294098	0.928553
CNPY4	0.293961	0.921447
LOC399815	0.29391	0.95164
GRB10	0.293901	0.921447
LMO7	0.29373	0.929469
TMEM222	0.293715	0.476237
UGT1A8	0.293455	0.972651
DUSP14	0.293251	0.905034
TMEM150B	0.293238	0.987649
HSBP1L1	0.29314	0.90734
CLDN23	0.293127	0.958477
SERTAD1	0.293084	0.856608
MIPOL1	0.293058	0.903561
ZNF782	0.293021	0.929469
LRRC6	0.292619	0.908493
FUT6	0.292529	0.95164
IFITM3	0.292427	0.959949
TPRG1L	0.292243	0.865091
SYT17	0.292147	0.943054
LOC100507577	0.292101	0.935643
LOC101927181	0.292029	0.965433
SPON1	0.291937	0.949615
TMEM45B	0.291704	0.946091
TP53I3	0.29163	0.847483
PKIA	0.291544	0.948239
ITSN1	0.291436	0.771403
BMS1P5	0.29131	0.948239
PLEC	0.291205	0.946091
PRKDC	0.291181	0.536997
RBKS	0.291177	0.929469
DPY19L1P1	0.290762	0.986934
HIATL2	0.290671	0.903561
IDS	0.290348	0.849813
KSR1	0.290233	0.903561
ST5	0.290113	0.921082
SNCA	0.29005	0.973174
MAPK12	0.289968	0.972651
PTS	0.288983	0.865091
SLC40A1	0.28893	0.93284
PLD2	0.288816	0.605121
FER	0.28825	0.834449
SLC9B2	0.287906	0.838497
ST6GALNAC1	0.287701	0.922852
LOC728613	0.287568	0.948239
CLASP2	0.287409	0.325933
SAMHD1	0.287329	0.928553
SNPH	0.287175	0.948239
LRRC37A	0.287159	0.982222
LOC101929549	0.287007	0.950461
ZSCAN31	0.286727	0.928553
PPP1R26-AS1	0.286453	0.964592
TSPAN3	0.286295	0.873115
PLEKHM1	0.286192	0.90734
IQCD	0.285914	0.963581
HKDC1	0.28576	0.982222
BCKDHB	0.285611	0.90896
CHIC1	0.285494	0.761038
ERP27	0.285165	0.98567
TG	0.284836	0.986934
STAT3	0.284819	0.7709
MYO9A	0.2846	0.66916
STK10	0.284498	0.887823
EFNA2	0.284467	0.98567
SLC15A1	0.284239	0.98307
TRIM52	0.284009	0.869391
TIGD7	0.283954	0.941987
PINK1	0.283728	0.905034
MTRF1L	0.283472	0.879177
WWC1	0.283372	0.898495
ZNF337-AS1	0.283159	0.966315
PPM1L	0.283104	0.938584
JUNB	0.283063	0.948239
GTF2H2	0.282812	0.934212
MST1L	0.282727	0.978606
PVR	0.282701	0.672595
CAB39	0.282491	0.747225
TBC1D2	0.28219	0.928553
DNAJB9	0.282186	0.903561
MTMR11	0.281531	0.986934
STOM	0.281424	0.958423
LACE1	0.281066	0.896615
IKBIP	0.280873	0.905034
ZC3H8	0.280571	0.869216
ZNF37BP	0.280428	0.903561
TFEB	0.280413	0.7709
MAGI2	0.280358	0.95164
GAN	0.27998	0.921447
MUC20	0.279961	0.938584
TMEM253	0.279951	0.95164
GDPD3	0.279945	0.986934
TMED8	0.27974	0.90734
RINT1	0.27966	0.63029
PDLIM5	0.279653	0.849813
TMEM167A	0.279609	0.903561
FMN1	0.279566	0.813528
GLMN	0.27945	0.7709
PSMB8-AS1	0.279386	0.950198
LAMB1	0.278964	0.841716
DEPDC4	0.278959	0.978606
N4BP2	0.278842	0.898495
PTK6	0.278772	0.959769
TAP1	0.278742	0.860664
HLA-C	0.278539	0.941119
TRAK2	0.278486	0.897503
FDX1L	0.278324	0.863014
HSPA1A	0.278278	0.903561
LHFPL2	0.278126	0.920201
RHOB	0.27807	0.958477
POU5F1	0.277938	0.972651
FAM63B	0.277679	0.897503
FBXO10	0.277636	0.928553
NCOA1	0.277636	0.898495
SNAI1	0.277536	0.978689
SLC9A8	0.277356	0.636391
NR4A1	0.276773	0.970068
TTN-AS1	0.276714	0.958477
DOCK4	0.276594	0.94469
LNPEP	0.27621	0.853265
THSD4	0.275876	0.958423
METRNL	0.275682	0.788677
SLC29A3	0.275627	0.925667
GALNT4	0.275424	0.903561
ABTB2	0.275278	0.745612
ADAMTSL4	0.275109	0.972524
PACSIN1	0.275092	0.980573
PAPLN	0.274746	0.958703
CDR2	0.274638	0.761691
LOC100499489	0.274607	0.973287
HAAO	0.274389	0.978606
FLJ32255	0.27422	0.960548
MCIDAS	0.274006	0.947001
SAV1	0.274	0.948239
APOL2	0.273865	0.925667
CHD9	0.27373	0.833149
FAM131B	0.273552	0.964592
PCSK7	0.273477	0.925667
ADM2	0.273453	0.98307
LYZ	0.273266	0.958477
LGALSL	0.273198	0.928553
LOC642852	0.273152	0.948239
EFNB2	0.272929	0.929469
MOSPD2	0.272797	0.885585
SNX11	0.272686	0.740212
LINC01272	0.272498	0.98296
TINAGL1	0.272404	0.917572
LAMB3	0.272046	0.934558
ACER3	0.271957	0.701775
OCLN	0.271861	0.860664
RASA4CP	0.27164	0.984084
MX1	0.271617	0.905034
GSTM4	0.271563	0.938584
KRT8	0.27124	0.929469
GULP1	0.270936	0.934558
ME1	0.270744	0.959949
NOMO2	0.270637	0.903561
SRXN1	0.269908	0.865091
TRIP4	0.269754	0.89893
LOC728323	0.269336	0.930413
NRXN3	0.269056	0.987649
GUSBP4	0.269026	0.942553
PAQR7	0.268845	0.944824
KIAA1919	0.268805	0.856608
MTMR9	0.268692	0.604292
HPS5	0.268527	0.879437
MESP1	0.268266	0.951795
PDE8A	0.268139	0.837647
CNNM1	0.268003	0.63029
RHOF	0.267932	0.959949
TLN2	0.2679	0.826419
ABHD13	0.267515	0.772161
PEAR1	0.267488	0.964592
CCDC69	0.267036	0.958286
RHOQ	0.266914	0.90734
BCAS4	0.266607	0.951795
FAM24B	0.266539	0.929469
SGK3	0.266413	0.841151
CDSN	0.266315	0.984084
RIOK1	0.266296	0.570306
MVP	0.266209	0.951612
CHORDC1	0.266132	0.860664
RHOV	0.266113	0.938584
MPV17L2	0.266004	0.88177
RLTPR	0.265703	0.981284
REXO2	0.265689	0.901329
PLD1	0.26564	0.944926
GPR143	0.265405	0.976335
AHR	0.26539	0.701775
CLCN2	0.265345	0.942553
BATF2	0.265277	0.929469
ARNTL	0.265141	0.928553
ASAH1	0.265125	0.853661
ERN1	0.265036	0.928553
LOC100379224	0.265036	0.966537
ARHGAP4	0.26487	0.98307
GPCPD1	0.264804	0.943054
GAB2	0.26479	0.701775
CHAC1	0.264736	0.984764
GLS	0.264712	0.7709
HLA-B	0.264678	0.941987
HSPA4L	0.264482	0.897373
GOLGB1	0.264242	0.661163
CLCN5	0.264193	0.701775
HERC2P7	0.264001	0.959949
TUBBP5	0.263784	0.98567
BTN3A2	0.263751	0.898495
VWCE	0.263697	0.98296
TANGO6	0.263579	0.7709
CORO2A	0.263574	0.963581
RILP	0.26356	0.928553
ATG16L1	0.263458	0.960614
GTF2H2C	0.263411	0.997378
ASB9	0.263309	0.950482
CD59	0.262673	0.948239
PACRGL	0.262052	0.903561
DGKH	0.261893	0.805927
CDC42BPA	0.261702	0.586228
BAIAP2L2	0.26156	0.969898
PIK3IP1	0.26144	0.974689
TRIP6	0.260951	0.959949
FGFBP1	0.260811	0.960614
FBXO43	0.260434	0.973174
LATS2	0.260412	0.780146
AP4S1	0.260243	0.929469
PEA15	0.260234	0.788677
SYDE2	0.260208	0.909297
EFCAB2	0.259793	0.960693
SPPL2A	0.259767	0.929469
FSCN2	0.259669	0.967873
ZMPSTE24	0.259663	0.897503
FAM214B	0.259578	0.965807
FAS	0.259503	0.90734
EZR	0.259455	0.908493
SERPINB9	0.259422	0.718886
RGL1	0.25935	0.959949
BACE2	0.259307	0.893049
IL15RA	0.259097	0.928553
FAM83B	0.258754	0.903561
FAM126B	0.258732	0.706188
TC2N	0.25866	0.818905
SLC38A5	0.258626	0.959949
GRIN2B	0.258278	0.938584
CACNG8	0.258172	0.972651
SMG1P3	0.257847	0.897503
ITGA3	0.257628	0.928553
MXD1	0.257486	0.959769
SBDS	0.257481	0.693359
NOCT	0.257475	0.905034
LPP	0.257049	0.833149
PPARD	0.256721	0.941673
NEDD4	0.25657	0.921215
ATP2B4	0.256506	0.959949
FAM174A	0.256501	0.903561
ALDH3A1	0.256414	0.958423
WNT11	0.256252	0.986934
ZCCHC10	0.256187	0.900348
ITGB6	0.255879	0.95164
APC	0.255757	0.701775
SP110	0.255689	0.943054
PRDM12	0.255664	0.98663
CDX2	0.255469	0.942553
DISP1	0.255436	0.90702
BIK	0.255033	0.794775
ACYP2	0.254757	0.950461
PNPT1	0.25461	0.473801
BDP1	0.254509	0.452152
TEP1	0.254458	0.925667
CTNS	0.254304	0.773364
TPK1	0.254074	0.959949
CTSZ	0.253972	0.925667
KIAA0040	0.253952	0.950461
ABCC3	0.253866	0.948239
ZNF79	0.253289	0.929469
TUFT1	0.253174	0.90734
SYNM	0.252674	0.959949
MAPK8IP2	0.252651	0.961481
ATP6V0E1	0.252563	0.906663
OGDHL	0.252509	0.98296
COX14	0.25236	0.885585
SPNS3	0.252057	0.982222
LOC389831	0.251857	0.963581
GJB3	0.251813	0.948239
THEM4	0.251771	0.863014
TAOK3	0.251371	0.743678
FAM86B2	0.25134	0.987649
C12orf43	0.25122	0.7709
EIF2AK3	0.251059	0.898422
MCL1	0.251005	0.921175
MRPL33	0.250945	0.917572
PANX1	0.250913	0.891388
MAGIX	0.250876	0.941405
TMEM87B	0.250853	0.771403
DZANK1	0.250346	0.95164
SCIN	0.250077	0.98307
NAP1L5	0.250031	0.969478
ABHD16A	0.249794	0.7709
CEP350	0.249676	0.672595
RPP40	0.249425	0.860789
FAM3D	0.249418	0.951546
INPP1	0.249277	0.921447
SYT7	0.249251	0.960614
SULF2	0.249185	0.945472
SH3BGR	0.248951	0.946091
SACM1L	0.24894	0.796722
C17orf67	0.248857	0.96506
LOC100507564	0.248769	0.959949
DSG3	0.248746	0.99019
FAM69A	0.248547	0.959949
KBTBD8	0.24824	0.9397
RCAN1	0.248157	0.873115
PTGER2	0.248084	0.98296
AKAP11	0.248077	0.693725
SEC24A	0.247901	0.897503
UPP1	0.247867	0.958286
ENC1	0.247788	0.885803
ATP6V1D	0.247766	0.921447
SLC5A9	0.247738	0.981676
GNPDA1	0.24772	0.893049
DUS3L	0.247639	0.851666
ZZEF1	0.247157	0.423745
AADAT	0.247008	0.929831
FBXO8	0.246645	0.796722
ZDBF2	0.246483	0.903561
LOC101927550	0.246395	0.986934
ZNF134	0.246366	0.905034
KAZN	0.246187	0.897503
FLNB	0.246124	0.934558
KIAA1671	0.246006	0.659843
USP9X	0.245899	0.39633
SLC38A7	0.245842	0.90734
MCEE	0.245814	0.923637
MPRIP	0.245663	0.860664
GK	0.245658	0.946091
SDC4	0.245568	0.90734
RHCG	0.245535	0.986934
SPAG9	0.24541	0.90734
RP2	0.24534	0.921175
CTSB	0.244986	0.929469
CDC42BPG	0.244915	0.496978
RHPN2	0.244913	0.929469
MSH5-SAPCD1	0.244871	0.941987
EXOC6B	0.244729	0.905034
RAB7B	0.24465	0.929469
ITGB8	0.244569	0.95164
PRKAB2	0.244522	0.948848
CDK7	0.244473	0.88863
CCL15	0.244429	0.975492
BLVRA	0.244257	0.838497
IGFBP1	0.244181	0.988731
OSBPL6	0.244164	0.98567
PCDHAC2	0.244103	0.929469
PMAIP1	0.244024	0.959949
FBXO6	0.244022	0.938584
TPM1	0.244007	0.929469
HSD3B1	0.243943	0.986934
SH3RF2	0.243588	0.412426
CXCL16	0.243353	0.903561
RMDN2	0.242902	0.969898
HLA-E	0.242777	0.906663
PLA2G4F	0.242775	0.972518
SMPD2	0.242774	0.672595
USP35	0.242669	0.837647
ABHD3	0.242658	0.951795
EPHA2	0.242177	0.885585
LIPG	0.242112	0.878577
CYLD	0.242058	0.928553
FXN	0.241997	0.897503
RTCA	0.241852	0.856608
ANXA2	0.241262	0.945472
GJB6	0.241132	0.960614
PFDN6	0.24109	0.865091
MOCOS	0.24087	0.95164
FADS3	0.240791	0.89893
SPATA18	0.240589	0.772161
PPIC	0.240531	0.928553
ARMCX3	0.240513	0.903561
GLMP	0.240354	0.921447
ZNF274	0.24014	0.942553
NDFIP1	0.240118	0.847483
CASP4	0.239867	0.605121
RASEF	0.239669	0.860664
C22orf46	0.239594	0.903561
SLC35C1	0.239498	0.887823
ZFP36	0.23944	0.98307
GPR37L1	0.239335	0.98307
BRMS1	0.239003	0.773721
EPDR1	0.238961	0.921447
LRRN4	0.238865	0.959949
C9orf89	0.238119	0.903561
LAMB2	0.238073	0.659843
RPAP2	0.237966	0.90734
AMOTL2	0.237959	0.885585
EPHA10	0.237853	0.905034
NIPA2	0.237527	0.89893
HSD11B2	0.237521	0.95164
SERF1B	0.237399	0.959949
KIFC2	0.237379	0.95164
MCU	0.237257	0.897503
RNF14	0.237161	0.866445
PDLIM2	0.237121	0.921082
ADAM9	0.237098	0.898422
DDX21	0.237063	0.761691
EOGT	0.236971	0.898495
C9orf91	0.236911	0.946091
MTM1	0.236905	0.885585
GATM	0.236852	0.988731
DSC2	0.236668	0.964592
MDN1	0.236529	0.903561
PPARGC1B	0.236418	0.49119
LDLR	0.236189	0.946091
OSBPL5	0.236023	0.925667
GPLD1	0.235928	0.975946
FAM210B	0.235792	0.948239
CIDEC	0.235527	0.990914
LOC642361	0.235319	0.961344
CROT	0.23524	0.90734
HID1	0.235232	0.869216
L1CAM	0.234959	0.95278
RAB11FIP2	0.234809	0.89893
AVPI1	0.234687	0.7709
TNFSF10	0.234611	0.941119
GTF2B	0.234479	0.893049
SLC36A1	0.234409	0.921447
PRSS30P	0.234372	0.98567
PHYKPL	0.234339	0.940432
MIR4435-2HG	0.234331	0.941755
C11orf98	0.23427	0.905034
FDXR	0.234112	0.925667
ITM2B	0.234078	0.893049
MAP6	0.233941	0.986934
TUBA1C	0.233921	0.928553
CPPED1	0.233646	0.709222
IL17REL	0.233606	0.986934
CDK12	0.233587	0.193073
FXYD3	0.233474	0.982222
MICAL2	0.233434	0.925667
GABPB2	0.233226	0.941755
HERC2	0.233197	0.89893
SMAD7	0.233189	0.925667
KLHL21	0.232973	0.921175
SNX8	0.232911	0.890084
MYO1E	0.232756	0.921215
AAED1	0.232743	0.926465
TBK1	0.232576	0.849813
KMT2C	0.232428	0.903561
DCBLD1	0.232401	0.653103
USP18	0.232369	0.95164
PROSER2	0.232252	0.903561
NPC1	0.232152	0.928553
ZCWPW1	0.232029	0.95164
NT5C2	0.231891	0.907199
PHLPP2	0.231817	0.897503
RDH12	0.23173	0.98699
NCOA3	0.231729	0.873115
SLC27A4	0.231648	0.928553
ENTPD7	0.231645	0.929469
USP53	0.231237	0.93802
THRB	0.231111	0.948239
ZC3H12A	0.230981	0.938584
UNC13B	0.230779	0.671335
DUSP3	0.230512	0.873115
SLC6A7	0.230353	0.983085
MYL6	0.230215	0.928553
C1RL-AS1	0.23019	0.95164
POLR3B	0.230183	0.780146
PLCD3	0.230062	0.89893
TGFBR2	0.229952	0.897503
SLC35A2	0.22983	0.901329
KLHL18	0.229794	0.867909
RAB17	0.229605	0.925667
C3orf33	0.229432	0.929469
CBR1	0.229382	0.925667
KALRN	0.229284	0.959949
TOMM5	0.229026	0.89893
LINC01604	0.22902	0.958423
RAPH1	0.229009	0.928553
DOCK5	0.228888	0.903561
CEACAM1	0.22858	0.992994
ZG16B	0.228515	0.97831
CYTH4	0.228238	0.982222
PCLO	0.228194	0.950198
BCL2L15	0.228004	0.946091
SGPP2	0.22791	0.834449
FAM160A1	0.22779	0.888569
LTV1	0.227624	0.903561
KIAA1161	0.227419	0.941987
YWHAH	0.227245	0.837647
SSH2	0.227206	0.536187
WDR44	0.22705	0.905034
EPHX2	0.227009	0.93284
MON1A	0.226859	0.903561
LDLRAD1	0.226857	0.99019
ELOVL7	0.226832	0.885585
CD99P1	0.226038	0.959949
CASP10	0.22591	0.906606
TRIM45	0.225734	0.927629
BAG1	0.225093	0.850683
ZNF674	0.225085	0.95164
TMEM62	0.225019	0.925667
LYPD3	0.224894	0.972651
ANKS4B	0.224834	0.975814
PLAGL1	0.224833	0.819252
SLC2A6	0.224778	0.964592
ARL6	0.224771	0.95164
NFKBIB	0.224744	0.855285
FBXO34	0.224725	0.865091
CTSH	0.224642	0.959769
SGMS1	0.224631	0.903561
DSP	0.224512	0.718886
TTLL11	0.224497	0.945472
LYN	0.224386	0.90734
SLC43A2	0.22435	0.95164
MPP3	0.224348	0.929469
IL6ST	0.224301	0.867909
PPP4R1	0.224201	0.63029
CTSV	0.224168	0.948239
F2RL1	0.223637	0.922934
PADI1	0.223552	0.984114
CRIP1	0.22355	0.963581
SLC22A18	0.223451	0.983085
CDCP1	0.223449	0.922852
DLG1	0.22328	0.89893
TCN1	0.223257	0.97831
AGAP6	0.223189	0.921175
TICAM1	0.222983	0.925667
RASAL2	0.222963	0.906663
PLA2G4A	0.222681	0.958423
PPP2R3C	0.222672	0.903561
EGR1	0.222661	0.972651
NCK1	0.2226	0.879177
TMEM206	0.222518	0.946091
MISP	0.222437	0.91946
PNO1	0.222384	0.869216
LGR4	0.222257	0.897503
FICD	0.222209	0.957399
RNFT1	0.222103	0.772161
FRMD4A	0.222056	0.95164
RHOC	0.221838	0.95164
L3MBTL3	0.22179	0.898495
TMEM81	0.221676	0.96506
NPIPA1	0.22149	0.956127
DTX3L	0.221457	0.805927
FAM118B	0.221423	0.860664
CDH1	0.221334	0.925667
DCUN1D3	0.22118	0.929469
EPS8L3	0.221168	0.946091
CGRRF1	0.221146	0.921215
HERPUD1	0.221117	0.906663
VPS13D	0.221003	0.788677
PTPN21	0.22081	0.895353
LRP10	0.220724	0.942553
TDG	0.220381	0.928553
AFF4	0.220293	0.741656
WWC3	0.22025	0.718886
USP2	0.220202	0.978689
SLC27A2	0.22013	0.903561
KMT2D	0.220004	0.928553
CADPS	0.219939	0.90734
SLC7A6	0.219902	0.925667
SFN	0.219885	0.958703
NCOA2	0.219865	0.718886
GBAP1	0.219803	0.963154
LINC00957	0.219733	0.98307
RAB13	0.219681	0.941405
TRIM5	0.219659	0.921447
TM4SF1	0.219653	0.978606
HS3ST1	0.21964	0.938584
ZYX	0.219554	0.659843
RCBTB2	0.219537	0.974326
VAMP8	0.219334	0.927001
PCDH7	0.219271	0.959949
AP5Z1	0.218836	0.849813
CAPN2	0.218758	0.928553
S100A2	0.21875	0.958703
HYPK	0.218711	0.90734
PRODH	0.21862	0.988731
RNF24	0.218596	0.780146
PEAK1	0.218548	0.201541
RFK	0.218499	0.693725
PARP4	0.218416	0.897503
MPC1	0.218396	0.959949
RIOK3	0.218377	0.95164
CYSTM1	0.218334	0.959949
ZNF852	0.218153	0.95278
ARV1	0.218146	0.90702
MAGI3	0.218145	0.612716
C4orf19	0.218132	0.929469
NRP1	0.21809	0.959949
FUT4	0.217984	0.905729
NFKB1	0.217836	0.473801
CYB5R1	0.217746	0.925667
TM2D2	0.217367	0.898077
C12orf4	0.217324	0.898495
NOL6	0.2173	0.89893
C1orf27	0.217222	0.891388
SPIRE1	0.217221	0.929469
MFSD4	0.217206	0.958423
OCIAD2	0.217172	0.907199
2024-03-02	0.21689	0.909297
TRIAP1	0.216872	0.928553
MED21	0.216811	0.90734
ESAM	0.216647	0.981284
DNAJA4	0.216599	0.860664
SBDSP1	0.216582	0.928553
NAMPT	0.216555	0.672628
COMMD8	0.216467	0.914713
RPL23AP7	0.216455	0.973042
NCR3LG1	0.216415	0.942553
SLC2A8	0.216368	0.897503
ABCG1	0.216139	0.976925
PLXNB3	0.216118	0.987649
ZDHHC16	0.216091	0.773364
NFAT5	0.216024	0.908493
KIF1C	0.215444	0.910488
FAM200B	0.215293	0.90734
DNAJC13	0.21523	0.788677
STARD8	0.215109	0.989262
EP300	0.214872	0.7709
SMIM13	0.214805	0.85968
ARHGEF38	0.214683	0.925667
KLC3	0.214609	0.958703
CYP2U1	0.214576	0.975946
SERPINB5	0.214295	0.946091
SURF2	0.214243	0.925667
NAV3	0.214061	0.98663
NME6	0.213812	0.897503
ZDHHC21	0.213451	0.903561
ARID5A	0.213404	0.948239
BID	0.213357	0.929469
PLCD4	0.213216	0.972651
ZHX3	0.213164	0.724885
MPPE1	0.213104	0.7709
TRIM15	0.213102	0.950461
ASTE1	0.213072	0.929469
SLC9A2	0.212849	0.982222
ELOVL4	0.212614	0.959949
KIF13B	0.212575	0.90734
ZNF483	0.212245	0.98307
GCFC2	0.212237	0.931313
PDE4D	0.212118	0.903561
P2RY2	0.212008	0.99055
UGDH	0.211891	0.929469
CAPN8	0.211832	0.963581
TRIM35	0.211682	0.903561
TPM4	0.211641	0.926892
CYB561D2	0.211635	0.875071
FAM208B	0.211577	0.7709
LACTB	0.211465	0.925667
UEVLD	0.211343	0.903561
FEZ2	0.211191	0.921082
LINC00514	0.211001	0.986934
ALG11	0.210991	0.903561
PVRIG2P	0.2109	0.959949
MYO1B	0.210743	0.925667
RAI14	0.210713	0.920166
C15orf62	0.210545	0.929469
HEATR5B	0.210424	0.673201
TMEM51-AS1	0.210343	0.948239
ZNF81	0.210184	0.95164
ARF4	0.209867	0.905034
HTATIP2	0.209506	0.929469
CXorf23	0.209416	0.903561
ICAM3	0.20925	0.946091
NKTR	0.209186	0.761691
DYNC2LI1	0.209164	0.929469
[truncated: 11,885 more rows]

## Sheet: aUC-col vs C-col
Gene	log2FC [aUC-col] vs [C-col]	padj [aUC-col] vs [C-col]
HLA-DRA	4.45014	0.0357369
NMUR2	4.27234	0.0576827
FABP6	3.37446	0.0545383
ABCA12	2.9871	0.04176
HLA-DMB	2.93807	0.0255548
GUCY1A3	2.91692	0.0175516
CARD6	2.79556	0.00159635
APOL3	2.71608	0.00581588
ADGRG7	2.60377	0.00254345
SLC34A2	2.52761	0.0576827
APOL1	2.52639	0.00552146
LPL	2.5251	0.106458
KRT23	2.48526	0.0255548
LOXL4	2.45817	0.075081
PID1	2.38931	0.05613
CIITA	2.37564	0.0894309
HLA-DRB1	2.32778	0.377377
NPTX2	2.31981	0.246835
SBSPON	2.31173	0.0585822
KRT4	2.27444	0.0909785
AADAC	2.27332	0.0909785
AATBC	2.24613	0.00581588
SLAMF6	2.23574	0.0211425
UPK3B	2.23397	0.112689
GPX3	2.23298	0.12524
TMEM200A	2.21962	0.0579968
CNDP1	2.19291	0.227311
ALDOB	2.14112	0.0711692
CYP3A4	2.11172	0.0624598
HSPB8	2.11097	0.0657841
IFIT1	2.07084	0.00725059
AXDND1	2.06843	0.0979018
TRIB2	2.05382	0.0373774
SPOCK2	2.03973	0.0373774
SYT1	1.99427	0.131004
CCL2	1.98221	0.057881
RGS22	1.98103	0.250638
BST2	1.97706	0.0497134
CA1	1.96421	0.0407869
OAS2	1.96065	0.161918
SLC6A14	1.9574	0.0091176
DDX43	1.9478	0.24929
ADH1C	1.91984	0.123044
MAP1B	1.89924	0.0373774
ADH4	1.89362	0.12676
KCNJ4	1.8883	0.11792
SI	1.88684	0.123191
CASP1	1.86886	0.0250734
PI3	1.84901	0.0599821
SLC44A5	1.83607	0.64994
ADCY5	1.82627	0.054703
FAM20C	1.82341	0.332675
UGT1A3	1.80609	0.223487
DYSF	1.78804	0.0579968
RARRES3	1.78665	0.00478789
FBN2	1.76553	0.328212
GBA3	1.75687	0.224197
DFNA5	1.75445	0.0730696
GSTA2	1.74818	0.125922
MUC5AC	1.748	0.135764
BISPR	1.7409	0.0706743
FLNC	1.73961	0.0250734
CYP2C18	1.73174	0.0743584
IFI6	1.72578	0.0889271
MXRA5	1.72503	0.104077
HLA-DMA	1.72143	0.00725059
NCF4	1.71168	0.0512932
RGPD1	1.67615	0.326251
GPR55	1.67285	0.135921
KCNJ3	1.67065	0.299134
POLR2J2	1.66323	0.0953509
ALPP	1.63684	0.123044
TBC1D9	1.635	0.054703
DIRAS3	1.62586	0.0755466
CLCN1	1.62583	0.164535
C2	1.61959	0.0474915
TNFRSF6B	1.60977	0.125922
CXCL6	1.60113	0.144455
SLC16A4	1.58527	0.075081
CXCL11	1.58185	0.0386897
PLB1	1.58044	0.0828323
RGS2	1.5804	0.075442
GRAMD1B	1.57474	0.160733
CLCN4	1.57413	0.0255548
IL23A	1.56979	0.123635
LOC284581	1.55747	0.499894
MAP2	1.55458	0.212403
VNN1	1.55237	0.341654
ODAM	1.54546	0.272086
IYD	1.53855	0.00812392
KIAA1875	1.53694	0.273827
ABHD12B	1.53564	0.265478
FOXP2	1.53362	0.310793
STOX2	1.52774	0.150251
GPR155	1.52635	0.04176
IFI27	1.5258	0.0557757
TIAM2	1.51262	0.0658859
HAPLN4	1.4888	0.277183
MAPK11	1.48082	0.13075
MYL9	1.46908	0.0356445
SERPINA3	1.45766	0.0937983
IFIT3	1.45215	0.0086298
BST1	1.45162	0.0980419
GCNT2	1.44569	0.144596
PLEKHH2	1.42556	0.0828323
CA4	1.42382	0.175356
MCC	1.42054	0.171848
ZC3H12C	1.41909	0.135599
ADH6	1.41487	0.0680405
HOXB2	1.41047	0.171192
AASS	1.39449	0.0820804
TRPV6	1.39013	0.111815
OTC	1.38859	0.159833
UBD	1.38757	0.338823
MAP1A	1.38319	0.0611972
WDR63	1.37535	0.184222
LOC101928100	1.36946	0.224626
VTCN1	1.36253	0.190223
MUC4	1.35965	0.193039
KCTD12	1.35765	0.230377
SLC7A7	1.35654	0.0386897
ANKRD1	1.35362	0.366832
C6orf15	1.33763	0.0686347
PLA2G4C	1.333	0.164171
MYO5A	1.32867	0.197324
MCOLN2	1.32761	0.198252
CASP5	1.32556	0.206169
ACKR4	1.32151	0.151217
AMOTL1	1.32134	0.0804918
CARD16	1.32109	0.111815
L1CAM	1.31126	0.102646
RARRES1	1.30657	0.133757
CITED1	1.28815	0.253991
KRT13	1.28707	0.256252
CXCL1	1.27439	0.0647265
SFTA2	1.27302	0.112975
NRCAM	1.27243	0.12046
EPB41L4A	1.26487	0.0892129
FAM65B	1.25908	0.424992
CHST2	1.25662	0.244829
MYRFL	1.25526	0.310446
DAPP1	1.24589	0.00613638
ANXA13	1.23953	0.158782
TNFAIP2	1.23218	0.123762
FAM155A	1.23113	0.605196
FGF19	1.23059	0.108164
ADAMTS9	1.22963	0.0255548
RAI2	1.22619	0.265478
UCHL1	1.22088	0.241732
FSTL3	1.2178	0.0600003
CAP2	1.21338	0.057881
TM4SF20	1.21159	0.344912
CACNA2D3	1.1998	0.342536
REEP1	1.19937	0.277354
TMEM150C	1.19881	0.0474915
DGKG	1.19844	0.0839817
CAPS2	1.19271	0.226079
LOC553103	1.18545	0.106876
DPEP1	1.18351	0.395344
SLC52A1	1.18214	0.324123
FSTL1	1.17659	0.0661009
MEP1B	1.1746	0.241237
NRXN3	1.16998	0.290435
FMO4	1.16896	0.160903
CLU	1.16788	0.183831
FER1L6	1.16782	0.0700683
TTR	1.16694	0.230906
LOC100499489	1.16184	0.187612
C6orf222	1.16094	0.00581588
PPBP	1.15772	0.414096
TNFSF15	1.15436	0.0255548
LRRN1	1.15272	0.118873
TRIM36	1.15253	0.090541
PLXNB3	1.15197	0.205587
MS4A8	1.14874	0.191794
KCNJ2	1.1463	0.0370643
MRAS	1.14349	0.291753
ANKRD34A	1.13823	0.229971
MGAM	1.13584	0.374676
SAMD9	1.12958	0.0700683
CDYL2	1.12905	0.204691
ALDH1A1	1.12708	0.0240421
C4BPB	1.1268	0.0786458
ROBO1	1.12655	0.575677
CCL28	1.12633	0.00172711
BIRC3	1.12458	0.0814485
ABCA13	1.1137	0.24668
UNC5A	1.11251	0.235857
MAP9	1.11237	0.0658859
MILR1	1.11069	0.498701
TMPRSS3	1.11003	0.154673
FSIP2	1.10216	0.108462
EDN1	1.09314	0.102646
FOXC1	1.09217	0.0663442
F5	1.08875	0.144455
FAM131B	1.08799	0.297588
GPD1	1.08763	0.125206
GATS	1.0862	0.0241419
SOCS2	1.08372	0.191589
HDAC9	1.0832	0.123716
DDX11L2	1.07861	0.328767
ANXA10	1.07487	0.468165
TUBA1A	1.07441	0.125264
TRIM22	1.06779	0.0786458
MGAM2	1.06763	0.0119862
MSX2	1.06454	0.0357369
CXCL2	1.05811	0.31046
CCR6	1.05771	0.267456
PROC	1.05514	0.332906
PCDHGB7	1.05495	0.42074
ZMYND15	1.05186	0.0700683
FABP2	1.05168	0.182166
SULT1C3	1.05088	0.575737
TRIM58	1.04918	0.186145
NEURL3	1.04796	0.118873
EPSTI1	1.04696	0.186044
SLC4A8	1.04442	0.115761
DNAH7	1.0421	0.0937983
DYNC2H1	1.03721	0.0512932
FILIP1L	1.03428	0.119145
SPTLC3	1.03089	0.040434
RASSF9	1.03047	0.360031
GAS7	1.0288	0.0907755
NFKBIZ	1.02729	0.0241419
SEPP1	1.02673	0.299654
THSD1	1.02539	0.149424
TLR1	1.02439	0.395673
P2RX5	1.02002	0.244105
KIZ	1.01874	0.139566
UGT2B15	1.01865	0.506392
TSIX	1.01746	0.231887
SLC46A3	1.01188	0.0512932
SNPH	1.00823	0.057881
SCAMP5	1.00626	0.197625
USP2	1.00212	0.0576827
RAB7B	1.0017	0.156436
FGF2	1.00134	0.235304
MITF	0.998214	0.325502
SLCO1B3	0.997211	0.331414
LINC01516	0.996904	0.342555
SLPI	0.996313	0.0979649
NKX3-1	0.995313	0.158012
MMP17	0.99531	0.243017
GABARAPL1	0.994393	0.0545383
GJB5	0.993531	0.556972
KRT80	0.993495	0.0744855
NDP	0.993028	0.255367
IGFBP6	0.992678	0.125922
DYX1C1	0.986715	0.152476
MLF1	0.984942	0.00725059
SYNE1	0.984729	0.271835
HIST1H2BC	0.982774	0.149349
TXK	0.982181	0.334408
BARX2	0.981875	0.24148
HERC6	0.977804	0.220864
CREB3L3	0.974531	0.466686
CYP1A1	0.972636	0.405145
EEF1A2	0.971829	0.431226
SLC26A9	0.967707	0.422262
DST	0.964061	0.0786458
AGPAT4	0.963701	0.145389
C8orf44-SGK3	0.962985	0.786862
PNLIPRP2	0.962869	0.37423
MAF	0.961951	0.39141
HSD3B1	0.961212	0.260198
ACHE	0.961128	0.112469
MMP7	0.960881	0.303708
GHET1	0.960529	0.172278
ANKRD33B	0.95902	0.47555
MTMR7	0.958064	0.102646
PGM2L1	0.944372	0.00159635
C3	0.941431	0.212366
GUCA2B	0.936531	0.398892
IFIT2	0.932916	0.127987
DSC3	0.93267	0.182152
TMEM220	0.93164	0.266398
SRGAP3	0.930623	0.0684992
BCO2	0.930474	0.24147
CXCL3	0.930364	0.0735134
LMO4	0.92949	0.0976701
ZBTB20	0.929464	0.156068
REG4	0.927167	0.32737
TIMP3	0.924857	0.181265
RGL1	0.924742	0.119459
CDRT1	0.924119	0.0907755
TM4SF4	0.923873	0.37027
LCN2	0.92275	0.0998219
SLC6A20	0.922471	0.314139
RCAN2	0.92183	0.325502
HOMER2	0.916705	0.206169
PLA2G12B	0.915958	0.48067
GIMAP2	0.915364	0.0934364
ATP10D	0.913102	0.0937983
PIK3R3	0.913023	0.0474915
SORCS2	0.912694	0.357506
RAMP1	0.907971	0.0828323
C5orf42	0.904283	0.0699403
PARP8	0.899212	0.383532
GNA15	0.89888	0.18315
CFB	0.898621	0.0976701
TMOD2	0.897973	0.210298
MAPK8IP2	0.897829	0.333427
SDSL	0.896851	0.0545383
CYP2B7P	0.895429	0.444434
EMB	0.894851	0.656153
NOV	0.894751	0.266961
PMF1-BGLAP	0.893797	0.157525
TLR6	0.893506	0.414072
GOLGA6L10	0.893229	0.487643
HSPB1	0.891791	0.0159631
PRSS35	0.890102	0.512533
IFI16	0.889884	0.13839
GBP4	0.889538	0.461431
TNF	0.889112	0.458004
ALDH1A3	0.888688	0.251819
ERICH5	0.888623	0.244858
KRTAP5-AS1	0.885746	0.123762
TMEM136	0.885355	0.226123
LOC100379224	0.885252	0.482783
PDE4B	0.88517	0.193308
LINC00926	0.883878	0.290542
MOXD1	0.880897	0.443793
ZSCAN31	0.878497	0.05613
DACT1	0.877401	0.24147
GPR137C	0.871255	0.300144
RBM24	0.871031	0.40662
DLC1	0.870855	0.138253
SOAT1	0.868319	0.165205
TMEM256-PLSCR3	0.866722	0.85192
KLK7	0.86654	0.31046
GRIP1	0.865421	0.37423
FRAS1	0.862128	0.112401
CLDN1	0.86094	0.103421
HVCN1	0.859014	0.187982
GJA3	0.858899	0.33312
LTB	0.856011	0.337314
NR1H4	0.855847	0.320121
HOXA-AS3	0.854556	0.447091
TFPI	0.854274	0.198708
XAF1	0.851179	0.249285
IRAK3	0.851004	0.50672
BCAM	0.849961	0.18315
PDE3A	0.848552	0.527874
TNNI1	0.848509	0.281981
COL16A1	0.848255	0.058879
PPM1K	0.84782	0.111588
NCALD	0.847655	0.366343
PLGLB1	0.847175	0.33312
FKBP9P1	0.845419	0.233932
MMP24	0.841045	0.165905
GABRA2	0.840094	0.549818
EFCAB2	0.837127	0.213425
FRMPD2	0.835448	0.256676
ANKRD29	0.833919	0.132765
ADRB2	0.832208	0.23701
PPP1R16B	0.831312	0.411518
SH3BGR	0.830288	0.272989
NUTM2D	0.828615	0.345531
TMEM217	0.826232	0.282661
2024-09-05	0.826129	0.273453
CD74	0.82329	0.271835
ADAMTS14	0.822777	0.381646
KLHL13	0.822366	0.411404
DNAH12	0.822259	0.456266
FAM171B	0.822217	0.32737
ISG15	0.821336	0.157708
KLHL5	0.815733	0.213429
HSD3B2	0.811457	0.549086
SCEL	0.810891	0.305794
ADGRF1	0.810052	0.264259
HAAO	0.809577	0.372502
LIPC	0.80863	0.460853
LOC100507577	0.80857	0.0119862
PWAR5	0.807908	0.20482
CAPN12	0.806678	0.273453
CBR3	0.806482	0.169704
HOXB8	0.80511	0.164535
STXBP4	0.801279	0.18315
HS3ST3B1	0.800571	0.484871
HMCN1	0.799915	0.357748
OXER1	0.796514	0.516142
SOX6	0.796336	0.24209
TSPAN18	0.79626	0.390579
SPINK4	0.795851	0.482783
BANK1	0.795826	0.160978
SLC30A4	0.794176	0.193797
UGT2B17	0.793154	0.747741
TRIM67	0.792379	0.483938
RSAD2	0.789094	0.414862
TBC1D32	0.788618	0.0427908
ZNF81	0.787051	0.0403806
ABAT	0.786919	0.106458
LOC100288842	0.784601	0.192457
SLC15A3	0.783743	0.528098
OGDHL	0.776376	0.358297
TGM2	0.775944	0.267612
IL18	0.775908	0.0828323
CREB5	0.775371	0.232855
LINC00893	0.773274	0.227516
XKR9	0.772198	0.422413
ITGB8	0.772187	0.144596
ZFHX2	0.771556	0.0755466
IFIT5	0.770956	0.0839817
DRD1	0.770948	0.266961
MOCS1	0.77016	0.148314
LEF1	0.769701	0.4776
ADPRH	0.769432	0.353876
ZNF571	0.769299	0.103577
TRIM6	0.768961	0.323934
CXCL8	0.768608	0.442346
XRCC4	0.767666	0.161466
SCG5	0.767024	0.278057
ABCB1	0.763815	0.411404
GATM	0.763513	0.424992
PRKCG	0.763196	0.241732
CH17-360D5.1	0.761866	0.621285
LIPA	0.760997	0.049645
KANSL1-AS1	0.760671	0.511733
ZNF532	0.759047	0.040434
SP110	0.757782	0.057881
PLA2G10	0.757545	0.154221
MYRIP	0.757496	0.448128
FGD3	0.756992	0.157959
DRAM1	0.756514	0.0984929
PML	0.755859	0.00725059
BLOC1S2	0.755797	0.0255548
SAMD15	0.755354	0.231887
GABRP	0.754858	0.442346
PRKCH	0.753544	0.424992
ZNF546	0.75308	0.251819
APOD	0.752028	0.431226
INSC	0.751957	0.161974
TCF4	0.751733	0.300144
SLC10A5	0.751356	0.38958
PARP9	0.750994	0.0576827
PTGS1	0.747183	0.29124
PMP22	0.747068	0.171848
GLIS3	0.746491	0.207594
INPP4B	0.746034	0.04176
PTPN13	0.744214	0.324479
SYNC	0.744116	0.31679
ZNF671	0.742715	0.233002
C2orf66	0.742438	0.250257
ZNF192P1	0.7418	0.372231
LOC389834	0.741152	0.604471
NFATC1	0.740629	0.431226
SLC38A11	0.740468	0.346796
PLCG2	0.739684	0.373469
LYPD1	0.738677	0.493097
CACNA1D	0.738276	0.13839
BTC	0.737788	0.204691
ADTRP	0.736431	0.420229
PSMB8-AS1	0.734395	0.0623638
PDE10A	0.733412	0.722427
ERP27	0.733259	0.332946
CCDC69	0.731204	0.139688
NHS	0.730719	0.286703
UPK3BL	0.730605	0.160091
CTSK	0.730602	0.322481
DOCK4	0.729295	0.226609
CABYR	0.729216	0.324479
CHST3	0.727472	0.159482
MCAM	0.726979	0.614128
UBE2L6	0.726789	0.0255548
CDSN	0.725048	0.566433
CROT	0.724586	0.139566
GULP1	0.722357	0.127377
AFAP1L2	0.721471	0.105999
UBA6-AS1	0.720904	0.0497728
TLR2	0.720474	0.404059
CSF1	0.715167	0.140672
TRNP1	0.714921	0.179667
ARHGAP24	0.713729	0.254175
CDKN2B	0.713446	0.163275
CLIP4	0.712455	0.106458
TMEM37	0.712351	0.209392
KRT75	0.711984	0.545596
C8G	0.711338	0.415895
NCCRP1	0.709807	0.499871
CCDC176	0.709656	0.421126
ROR2	0.709604	0.427273
AMBP	0.70952	0.546333
TAP2	0.709283	0.0603368
LOC389602	0.708255	0.370136
C2orf88	0.707282	0.161513
ITPR1	0.706349	0.185685
HEXA-AS1	0.706079	0.261434
NTN4	0.705824	0.127987
PTPRM	0.705637	0.218564
LOC100499484	0.70246	0.525601
NAT2	0.701629	0.0717876
FAM151B	0.701116	0.518414
HIST2H2BE	0.699521	0.180674
PCDHGB6	0.698293	0.449225
HLA-F	0.694527	0.178331
PROM1	0.69323	0.0576827
CHMP1B2P	0.692877	0.608448
RRAGD	0.6926	0.331578
PRELP	0.692588	0.48816
NKAPP1	0.691452	0.413823
HGD	0.690141	0.0644723
CXCL14	0.686361	0.648195
GDAP1	0.685457	0.153721
NXN	0.684389	0.359829
MROH7-TTC4	0.684222	0.767547
CX3CL1	0.684104	0.155073
RHOBTB2	0.68222	0.123844
WNT4	0.681431	0.500618
GJB4	0.680743	0.255367
KRT6B	0.68031	0.33312
HHEX	0.679693	0.258258
NOS2	0.678177	0.467931
MKLN1-AS	0.676193	0.345531
ENPP5	0.673798	0.0119862
TTYH2	0.673607	0.307622
NR0B2	0.672599	0.261788
PRKXP1	0.671957	0.519812
SCARA3	0.666364	0.323682
AQP3	0.665575	0.751861
TANC2	0.665281	0.168971
ACER2	0.664927	0.29062
EPHX4	0.664467	0.24097
SERPINA1	0.663897	0.269309
KCNAB3	0.663593	0.298796
HDX	0.663036	0.283815
ADGRG6	0.662719	0.0373774
IL1RN	0.662357	0.27382
CCAT1	0.661122	0.110692
NEAT1	0.660839	0.20888
SNHG18	0.660094	0.119145
ICA1L	0.660031	0.460491
SFTPA2	0.65847	0.490625
MR1	0.65599	0.123115
DCLK2	0.65555	0.572746
CADPS2	0.65541	0.0700683
FAM134B	0.654729	0.0724666
LOC105447645	0.654647	0.568758
PDZK1IP1	0.654331	0.0366492
F8	0.653839	0.315315
ARHGEF37	0.653438	0.0492561
CCDC88B	0.652714	0.339603
TNFRSF9	0.652051	0.562614
HPSE	0.651313	0.0913847
TPM3P9	0.650554	0.0828323
VGLL3	0.647924	0.473168
LINC01272	0.647545	0.318527
BTNL3	0.643684	0.193967
CYR61	0.643236	0.454696
NBEA	0.643126	0.422413
DOK3	0.642331	0.125922
KGFLP2	0.641357	0.328755
SLC9B2	0.640758	0.269309
LINC00649	0.63985	0.712623
LRRN4	0.639736	0.259606
RUNX2	0.638632	0.16129
KIAA0825	0.638484	0.297358
UCKL1-AS1	0.638188	0.401682
CAPN3	0.638055	0.187982
NUTM2A	0.635398	0.262419
RMDN2	0.634001	0.304405
GBAP1	0.632378	0.345531
C4orf48	0.630572	0.14247
CPXM2	0.629602	0.631011
SLC2A9	0.628468	0.263807
BCL2L10	0.628305	0.394218
SLC35G1	0.628118	0.0579968
PARP14	0.62656	0.0510456
CFAP70	0.626062	0.33466
LOC100499484-C9ORF174	0.625281	0.622556
NAT1	0.625076	0.11792
C10orf54	0.624975	0.186909
TEX9	0.6243	0.147953
PODXL	0.622272	0.0765621
APOL2	0.622126	0.0724666
ABCA7	0.621926	0.108462
SERPINB2	0.621363	0.648195
DPP9-AS1	0.620947	0.338678
ACVRL1	0.620607	0.206728
HCP5	0.619966	0.0717876
LAMA3	0.61852	0.225211
C3orf14	0.617683	0.325564
DDX58	0.617097	0.123769
DSG4	0.616762	0.207572
C1QTNF9B-AS1	0.616612	0.45994
LINC01024	0.61567	0.273875
LOC101928794	0.615202	0.492761
C8orf44	0.615135	0.264171
MB21D2	0.613749	0.17686
TACC1	0.613373	0.0576827
KBTBD8	0.613246	0.146167
NAV3	0.612828	0.620696
LOC100190986	0.612004	0.125296
ARMC2	0.611961	0.192457
BTNL9	0.611074	0.527661
KLK4	0.610886	0.161974
ADRB1	0.610029	0.411404
TACSTD2	0.609426	0.139566
NMNAT2	0.608202	0.48255
PSMB9	0.608187	0.153356
SLC3A1	0.607902	0.226753
SPATA6L	0.607775	0.481315
TMIGD1	0.606103	0.735263
AKAP5	0.605677	0.150251
SGSM1	0.6056	0.397728
DAB2	0.605524	0.0897308
CA13	0.603932	0.0578505
RNF144B	0.60387	0.326396
HIST1H3D	0.603697	0.666484
SLC38A7	0.603547	0.0765621
ENC1	0.602567	0.144455
CDR2L	0.60118	0.170939
INHBB	0.600721	0.602626
ITPR2	0.600528	0.123191
MERTK	0.600022	0.283763
NFATC2	0.599892	0.286828
RAB27B	0.599797	0.0545383
DGCR11	0.598933	0.21219
FREM1	0.598771	0.513204
SACS	0.59842	0.273453
PIK3IP1	0.59466	0.0735134
BICC1	0.594342	0.430217
FAIM	0.594335	0.139327
OTUB2	0.593326	0.0692549
FAM149A	0.592667	0.311775
DIRC2	0.592407	0.144455
HLA-H	0.592251	0.535472
PTGES3L-AARSD1	0.591798	0.229
MASP2	0.590961	0.41444
NXPE3	0.590326	0.366962
RBKS	0.589962	0.187982
SLC5A1	0.587947	0.0477036
LOC399815	0.586997	0.424992
CEP126	0.586857	0.117814
TCEB3-AS1	0.586656	0.638862
CDK20	0.586063	0.0663442
DENND5B	0.585925	0.322481
ARHGAP6	0.584981	0.414072
SRSF12	0.584595	0.503986
ZNF221	0.58456	0.575677
CYP2U1	0.583348	0.184459
FADS6	0.583212	0.581876
OLFML2A	0.583211	0.511733
BTN3A3	0.582196	0.0717876
GPRASP2	0.581878	0.519856
LOC100294362	0.581105	0.460444
WNT7B	0.580831	0.381817
CHST15	0.580332	0.321172
AMH	0.579417	0.620444
SLCO1B7	0.578675	0.651395
SAP30L-AS1	0.578581	0.665278
PSMD5-AS1	0.578234	0.24086
FLRT3	0.577864	0.196398
LIG4	0.577615	0.0657841
ART3	0.577107	0.520683
EDN2	0.576373	0.193299
DNAJB4	0.575828	0.19288
FSD1L	0.57512	0.104397
BLZF1	0.574646	0.0828323
ZNF618	0.57458	0.420261
KCNQ1OT1	0.573658	0.240118
NBPF20	0.573572	0.345924
FAM198B	0.573084	0.13703
HEG1	0.572458	0.547124
GCNT4	0.572175	0.422413
ANK1	0.571577	0.368762
HENMT1	0.571091	0.260597
TMED10P1	0.570847	0.17667
JPH2	0.57046	0.525869
LRRTM1	0.568534	0.664729
LOC728752	0.567792	0.424992
DAGLA	0.566194	0.0644723
DISC1	0.565881	0.550664
MUC13	0.565529	0.0786458
PRR34-AS1	0.564842	0.442427
SYNM	0.564799	0.443987
C17orf51	0.564361	0.232855
GUCA2A	0.564116	0.556858
B3GALNT1	0.563752	0.35083
CASP4	0.562551	0.0889271
CADPS	0.562515	0.127377
LINC01268	0.561906	0.526666
SOCS1	0.561831	0.353786
ICAM1	0.560755	0.466686
LINC00950	0.559579	0.534419
PANX2	0.559207	0.556517
LIMCH1	0.558952	0.373779
MSANTD4	0.558712	0.0909785
ATF7IP2	0.558595	0.0931326
LINC01004	0.558541	0.135764
VPS13A	0.558258	0.076979
GDA	0.557755	0.103878
ZKSCAN7	0.55691	0.106458
STAT5A	0.556881	0.119145
CLIC5	0.556606	0.168272
GGT1	0.556369	0.527874
PXDC1	0.55635	0.368132
DEGS1	0.554932	0.18561
OAT	0.554754	0.0700683
PLEKHS1	0.554662	0.106161
ZNF561-AS1	0.553892	0.170169
IFNGR1	0.553313	0.11319
PLK2	0.552716	0.270701
DYRK3	0.551489	0.443149
VANGL2	0.551041	0.183743
MKRN2OS	0.550675	0.23739
SPTBN5	0.550616	0.267456
EPHB1	0.550476	0.606885
RGS19	0.550219	0.252021
KIAA1462	0.549798	0.526458
TMEM154	0.54902	0.489043
TMEM104	0.548886	0.102646
SMIM2-AS1	0.548608	0.29124
TNRC6C	0.546853	0.0576827
REEP2	0.546464	0.406485
CTAGE4	0.545889	0.577558
RPL21P28	0.545593	0.277163
PTRF	0.545246	0.353786
ST5	0.545067	0.0583799
ATP6V1C2	0.542952	0.157859
HNF4G	0.542825	0.0612879
PLSCR4	0.541442	0.278124
CTSL	0.541203	0.174097
CYBRD1	0.540994	0.552798
CYP27B1	0.53996	0.255676
PLA2R1	0.539917	0.230906
PBLD	0.539439	0.140978
FAM13B	0.539362	0.144455
SHISA4	0.537751	0.400224
PKD2	0.537214	0.0657841
L3MBTL3	0.536305	0.0603152
TNFAIP3	0.536247	0.144455
ATM	0.534864	0.121558
FLJ32255	0.534487	0.497535
C3orf62	0.534201	0.190732
C15orf65	0.533868	0.368128
CTAGE7P	0.533439	0.641309
C1QTNF5	0.533367	0.655873
UBXN8	0.533256	0.105146
C5	0.53263	0.125111
PCOLCE2	0.532491	0.650091
CEP19	0.531628	0.327439
KCNE3	0.529833	0.103878
CXCR4	0.529422	0.620696
POLR2J3	0.529417	0.0913847
SLC31A2	0.529336	0.211367
SQSTM1	0.52911	0.140978
LOC100130744	0.528771	0.123191
HOXB5	0.528594	0.123844
PNPLA7	0.528561	0.482783
AVIL	0.528246	0.385372
ST3GAL5	0.527563	0.476101
PGBD5	0.527386	0.50706
RNF213	0.527161	0.181907
GUSBP4	0.526903	0.390323
ARHGAP4	0.525957	0.725025
DGCR6	0.525253	0.421172
ETV7	0.524402	0.212366
STAT4	0.524181	0.581316
MACC1	0.523979	0.164535
RBMS1	0.523793	0.444998
F10	0.523761	0.532009
C14orf105	0.523567	0.452338
THEM4	0.52339	0.0667565
PLCL2	0.523336	0.334935
TSPAN2	0.523031	0.435704
MYEOV	0.522875	0.281717
SIRPA	0.522196	0.568127
SLC16A8	0.522151	0.498196
IPW	0.522013	0.139566
KLHDC7A	0.521502	0.575677
LOC101927181	0.521424	0.438551
SCRN3	0.52083	0.0362761
SPON2	0.520624	0.390453
IKBIP	0.520408	0.308566
TAPT1-AS1	0.520358	0.373469
ODF2L	0.520073	0.057881
CTTNBP2	0.519959	0.526458
ACYP2	0.519708	0.36098
IL18R1	0.518969	0.581291
BICD1	0.518236	0.267456
C1orf53	0.517286	0.444998
PLEKHG1	0.517001	0.179667
ZSWIM8-AS1	0.516666	0.397728
DHFRL1	0.516135	0.0984929
LRRC37A2	0.515563	0.833538
PDK4	0.515412	0.240532
LOC101928766	0.515411	0.50968
FAS	0.515324	0.155525
HIST1H2AI	0.515276	0.568103
MROH7	0.515236	0.683245
NLRC5	0.515	0.180831
C11orf70	0.514838	0.525869
TXNDC15	0.511871	0.0909785
PTPRCAP	0.511725	0.483813
GALNT6	0.511383	0.0219467
RNASE1	0.510905	0.264395
SPATA17	0.510237	0.446446
ARRDC4	0.510182	0.251166
SH3BP5-AS1	0.510095	0.157959
CLCA4	0.509745	0.507865
CD5	0.509602	0.671801
HES2	0.509424	0.259069
HOXB6	0.50924	0.144455
LINC00888	0.508241	0.360442
FAM46B	0.50818	0.411404
CERCAM	0.507649	0.507945
TTC32	0.507433	0.297519
TCEANC	0.507315	0.287185
TRIM40	0.507073	0.484871
NUTM2B	0.506961	0.424603
NPY6R	0.506898	0.483138
FBXO10	0.505518	0.195684
PEPD	0.504285	0.168623
SAPCD1	0.504124	0.33312
GATSL2	0.503865	0.137023
LOC100506639	0.503815	0.416232
CMPK2	0.50193	0.370618
KCNJ2-AS1	0.501418	0.386569
KDM4D	0.50134	0.47681
DENND2A	0.501143	0.167037
H3F3A	0.500756	0.774484
CPE	0.500752	0.556869
HAPLN3	0.500705	0.272916
EML2-AS1	0.50014	0.514262
CMTM1	0.500005	0.541958
ANXA9	0.499613	0.142958
ZNF8	0.499574	0.0771634
ASB9	0.498763	0.0892129
MAP7D2	0.498282	0.420112
ABO	0.497247	0.397728
TMEM25	0.496896	0.31046
CYP4X1	0.496594	0.466373
TUBB2A	0.496191	0.160091
LOC642852	0.495705	0.182152
PTGES	0.495356	0.518604
NIPAL1	0.495126	0.20425
WDFY3	0.494685	0.185616
ABCC5	0.494392	0.13839
LYN	0.494307	0.136729
RAB11FIP2	0.494138	0.157959
GNPDA2	0.493823	0.054703
COL28A1	0.493713	0.378143
EVI2B	0.493379	0.399194
LOC100506302	0.493007	0.193738
ABCA5	0.492805	0.250257
GLI2	0.492122	0.615492
ANXA1	0.491616	0.210385
TMEM88	0.491179	0.56906
TBC1D19	0.490948	0.209392
ACACB	0.490634	0.119145
ZSWIM3	0.490573	0.240857
RTP4	0.489599	0.246835
THBS1	0.489435	0.179667
WDPCP	0.489326	0.298614
INPP5D	0.488535	0.193738
IFI30	0.4884	0.178806
STC1	0.487673	0.492896
ARHGEF26	0.487508	0.252021
LMO2	0.485874	0.63653
C20orf194	0.485456	0.621285
DPF3	0.48531	0.528279
TNFRSF19	0.485062	0.332906
MTERF1	0.48487	0.054703
LINC00880	0.484722	0.568127
ZNFX1	0.4845	0.214782
AAK1	0.484229	0.207663
CD83	0.483978	0.280918
PIWIL2	0.483589	0.622333
GLRX2	0.483541	0.0998219
CADM4	0.483464	0.228196
IL32	0.483182	0.216638
CCL24	0.483156	0.414862
PTPRS	0.483068	0.640685
CDKN2A	0.482733	0.317073
FAM210B	0.482477	0.1105
WTIP	0.48213	0.478468
PTPRG	0.481646	0.275255
DPH3	0.481367	0.13688
ABHD13	0.480974	0.0937983
ZNF879	0.480973	0.371296
LYRM5	0.479989	0.123844
SYNPO	0.479851	0.262936
TP53INP1	0.479546	0.135784
ITM2B	0.479304	0.20251
GALC	0.478955	0.0889072
BRSK2	0.478701	0.730281
SHTN1	0.478507	0.183463
ZNF407	0.477835	0.0644723
ABCA1	0.476522	0.278906
PAX6	0.476304	0.502388
CCDC66	0.475958	0.0909785
RELB	0.475179	0.179613
RRM2B	0.475122	0.205831
C17orf80	0.474721	0.05613
MIPOL1	0.474715	0.156068
COL9A2	0.474335	0.0907755
NAP1L5	0.473623	0.363092
PDX1	0.472788	0.404179
FUT1	0.472165	0.523475
TMEM236	0.471894	0.536153
TYMP	0.471054	0.30079
SLC7A2	0.470928	0.206678
ZNF605	0.469938	0.220156
CYP4V2	0.46988	0.315655
LINC00960	0.469619	0.876587
VASH1	0.468618	0.200809
PKIG	0.46832	0.122464
PSTPIP2	0.468178	0.234758
ATG2B	0.467918	0.057881
PARP12	0.467828	0.161959
SPRY3	0.467056	0.48255
BATF2	0.46693	0.185776
SH3BGRL	0.466848	0.160091
EVA1A	0.466846	0.252314
PACSIN1	0.466839	0.574926
ABCB4	0.466618	0.516491
VPS13C	0.466204	0.140672
NHLRC4	0.466162	0.51555
SIX4	0.466137	0.262516
LRRC29	0.465882	0.622556
C15orf52	0.465757	0.24147
USP30-AS1	0.465501	0.556858
C1orf216	0.465392	0.240446
KLHL18	0.464752	0.0931326
TRIM45	0.464156	0.254663
PDZK1	0.46387	0.455489
ALOX5	0.463469	0.806562
KHDC1	0.463141	0.397728
AQP11	0.462892	0.234758
BCAS4	0.462246	0.48255
NEK1	0.461556	0.106458
ADI1	0.461502	0.0415773
SRRM5	0.461288	0.642398
ZNF789	0.461113	0.171848
XKRX	0.4607	0.332675
B3GAT1	0.460115	0.66358
HOXB9	0.459919	0.201769
CHIC1	0.459489	0.168811
ACTRT3	0.459273	0.363624
TNFRSF10C	0.459224	0.216394
DDO	0.458555	0.718699
C5orf56	0.458109	0.244267
MAMLD1	0.45808	0.176899
TMEM144	0.457979	0.164171
UBTD1	0.457826	0.252314
TAF1A-AS1	0.457734	0.556869
ZMAT3	0.457637	0.216638
ZNF780B	0.457472	0.0219467
POU5F1	0.457044	0.538942
BBS5	0.456373	0.175356
CLN5	0.456204	0.118616
CYP26B1	0.456198	0.619362
UHRF1BP1L	0.456132	0.0765621
PDGFA	0.455875	0.307343
PRDM11	0.455871	0.31616
NCOA1	0.455848	0.0828323
SORBS2	0.455168	0.186044
MDM2	0.454845	0.144455
MFI2	0.454749	0.201769
ZYX	0.45343	0.240022
LOC100507053	0.453355	0.63653
DHX29	0.453124	0.123191
SGK1	0.452986	0.0892129
BHLHB9	0.452847	0.233735
CKMT2-AS1	0.452222	0.395538
GREB1	0.451675	0.491166
KIAA1279	0.451435	0.058879
COLGALT2	0.45094	0.368442
C14orf37	0.45072	0.601339
TM6SF2	0.450532	0.674362
INPP4A	0.450087	0.13703
HOXA1	0.450022	0.641753
TMEM173	0.449905	0.0647265
CYLD	0.449636	0.194551
ZNF235	0.44958	0.301074
CCDC96	0.44882	0.414978
PUS3	0.448638	0.138253
SOX9-AS1	0.448636	0.507385
TMC5	0.448605	0.370531
PLAG1	0.448541	0.334935
IGFBP3	0.447819	0.398164
LAMB2	0.447618	0.0402895
CELF2	0.44722	0.187982
GSPT2	0.447022	0.0814519
HEATR5A	0.446737	0.266138
ACADSB	0.446286	0.205429
PRSS1	0.445344	0.699179
ZNF552	0.445295	0.119145
ATG4A	0.444416	0.14582
RAB37	0.443643	0.71476
GAD1	0.443342	0.719932
ZNF37BP	0.443335	0.0937983
RASAL2	0.442821	0.129928
AP4S1	0.442561	0.161513
CCND1	0.442284	0.309051
PLA2G4F	0.442247	0.123844
FAM21A	0.442171	0.109719
WDR47	0.442028	0.110163
ZBED6CL	0.441735	0.239846
MFSD1	0.441479	0.186071
CTSH	0.441225	0.110692
ACVR1B	0.441029	0.081953
VPS13B	0.439073	0.273498
REV3L	0.438769	0.0963373
NKIRAS1	0.43848	0.390579
SP140L	0.438394	0.110114
NME5	0.437935	0.530066
SVEP1	0.437362	0.65647
HRSP12	0.437298	0.0907755
EOGT	0.437178	0.124968
CTSE	0.437149	0.438551
KIAA0513	0.43654	0.286828
FAM169A	0.436372	0.110105
ZBED8	0.436325	0.338495
ZNF594	0.43628	0.186044
NBPF1	0.436274	0.155073
TSPAN8	0.43622	0.114698
FUT2	0.436176	0.365751
ZC3H8	0.43606	0.106458
BZRAP1	0.435936	0.399168
ZMPSTE24	0.435613	0.136607
FAM200B	0.435348	0.0348782
NPSR1-AS1	0.435195	0.69369
SAMHD1	0.435117	0.202174
ITGAV	0.434942	0.304588
PKIB	0.434888	0.220249
USP46-AS1	0.434763	0.496293
FAM101A	0.434743	0.500558
WWC3	0.434294	0.115734
GLIDR	0.434166	0.256684
GNPAT	0.432773	0.267456
LZTS3	0.432555	0.05613
EXOC6B	0.432382	0.24147
CYSRT1	0.432017	0.305037
LAMP3	0.431557	0.490588
MAST4	0.431036	0.148314
SPNS3	0.430918	0.293387
ZNF416	0.430861	0.336836
SELM	0.430416	0.674362
CCRL2	0.430326	0.254932
MFSD4	0.430179	0.336378
ZNF214	0.42945	0.220687
KCNJ14	0.429114	0.590376
LRG1	0.428973	0.254663
MOSPD1	0.428877	0.302844
ZNF222	0.427963	0.381128
PHF20L1	0.427866	0.0386897
GRIP2	0.427796	0.811892
LRRC32	0.427773	0.739152
FAM78A	0.42765	0.562533
TEX15	0.427516	0.741077
TUBGCP5	0.427266	0.14582
TSTD2	0.427136	0.0571352
IKBKE	0.42678	0.0452342
ZNF697	0.426714	0.312822
ACP2	0.426483	0.105999
CDKL5	0.426201	0.502364
RPS6KL1	0.425058	0.308357
RAB29	0.425018	1.64122e-05
CPT1B	0.42488	0.486667
ZNF786	0.424676	0.154221
BTNL8	0.424351	0.53641
HLA-B	0.424098	0.343003
LRRC37A3	0.423844	0.474175
FLT3LG	0.423829	0.520273
ZDHHC21	0.423314	0.0421609
C9orf3	0.423168	0.111561
FAM95C	0.423016	0.507887
MORN2	0.422789	0.179667
LHX4-AS1	0.422245	0.323958
SLC38A9	0.421573	0.108462
KIAA1549	0.421315	0.144455
MYCBP2	0.420799	0.354522
DPP4	0.420652	0.395904
ZNF346	0.420441	0.169407
ASCC3	0.42019	0.144455
HPS5	0.41997	0.135784
SPEG	0.419725	0.593685
PLAC8	0.419662	0.465403
IFFO2	0.419614	0.178331
PPM1L	0.419035	0.402244
PTPRN2	0.418662	0.237287
CCDC84	0.418567	0.323958
CTSA	0.418544	0.179578
EIF5A2	0.418275	0.265478
ZNF225	0.417961	0.272086
SBDSP1	0.417846	0.302764
PAQR7	0.417533	0.229947
ZDHHC13	0.417241	0.0403806
GPR161	0.415793	0.541206
SMIM5	0.415509	0.635944
VPS50	0.415318	0.0814519
SLC26A11	0.415317	0.307904
MECOM	0.415314	0.111815
N4BP2	0.414986	0.090541
EXOG	0.41485	0.0869749
PDE5A	0.414798	0.377288
EID2B	0.414387	0.572268
HMCN2	0.413998	0.455489
TBCEL	0.41378	0.0116068
NUMBL	0.413655	0.123769
C9orf116	0.413551	0.349421
ST20	0.412796	0.332906
B2M	0.412787	0.179667
GDF15	0.412444	0.195684
PRR26	0.412432	0.127987
NWD1	0.411876	0.759043
SPRTN	0.411741	0.159833
SMG1	0.411655	0.217054
SMA4	0.411575	0.549086
YIPF1	0.411344	0.220249
TRIM16	0.41097	0.254932
CSNK1G1	0.410952	0.0700683
ANAPC13	0.410804	0.05613
IFITM3	0.410793	0.345237
NIN	0.410393	0.125238
ZNF658B	0.410038	0.334935
ZDHHC14	0.409912	0.243229
CA3	0.409624	0.732723
KLK5	0.409611	0.634368
TMED6	0.409506	0.638921
TRAM1	0.409496	0.132765
XPR1	0.408736	0.105222
C1R	0.408207	0.194551
PPL	0.408169	0.350752
HSPBAP1	0.408077	0.262516
CPPED1	0.40787	0.142301
APIP	0.407447	0.135599
ATP6V0E1	0.407425	0.144455
RGPD8	0.407097	0.407519
LRRC31	0.407017	0.399755
CAMSAP2	0.406489	0.243534
ARMC9	0.406048	0.119145
NCEH1	0.406008	0.219266
HIST1H2BK	0.405816	0.278124
RAB11FIP1	0.405672	0.234613
MED29	0.404486	0.00581588
IL7	0.404246	0.671416
TMCC1-AS1	0.403769	0.566447
CRIPAK	0.40363	0.414072
TTPAL	0.403192	0.186071
ZSCAN26	0.403042	0.142234
CPEB4	0.402807	0.168505
SERPINB8	0.402731	0.223631
PSTK	0.402362	0.361857
KLHDC1	0.401679	0.760498
SEC11C	0.40156	0.111815
EPDR1	0.401232	0.168971
ZSCAN23	0.401045	0.674272
ELAC1	0.400878	0.222995
MCTP1	0.400736	0.608448
PLEKHM3	0.40033	0.269309
TSPAN1	0.40018	0.266316
PSMG3-AS1	0.400125	0.267456
LOC730102	0.399499	0.128409
FICD	0.399041	0.392287
AFAP1L1	0.398756	0.806065
PTAFR	0.398754	0.433391
UNC13D	0.398416	0.565582
SIK1	0.398266	0.24209
STX16-NPEPL1	0.398251	0.784499
LACTB2	0.397853	0.252021
SLC12A2	0.397352	0.054703
2024-03-03	0.397084	0.323958
TTC8	0.396772	0.129928
LOC103611081	0.396125	0.345237
ZSCAN5A	0.396018	0.48255
CCDC126	0.395889	0.273453
TMEM17	0.395887	0.26712
SLC39A14	0.395886	0.218016
BAK1	0.395582	0.125238
GBA	0.395437	0.0684992
NFAT5	0.395058	0.157814
ANKRD6	0.394824	0.720594
SNX29	0.394503	0.158096
ENTPD7	0.394088	0.219543
NPL	0.394022	0.461481
BEND7	0.393938	0.250638
PALLD	0.393565	0.276176
LINC00511	0.393534	0.312243
SYNJ1	0.393421	0.277224
GLS	0.393358	0.123635
APBB2	0.39301	0.173802
GPRC5B	0.392905	0.603485
GNB5	0.392789	0.0979649
DOK7	0.392786	0.0762909
HLA-F-AS1	0.392754	0.776273
ZNF260	0.392633	0.0658859
ZNF271P	0.392527	0.167969
MTURN	0.392005	0.187982
C3orf33	0.391996	0.204968
UNC5B-AS1	0.391797	0.639107
GBP1	0.391686	0.305037
TP53TG1	0.390537	0.261507
MORN1	0.390351	0.162836
DCUN1D3	0.390221	0.213429
LAYN	0.390023	0.822948
ZFAND4	0.389991	0.111815
LOC101927391	0.389671	0.709028
PANX1	0.389584	0.266961
C14orf180	0.389473	0.720578
ZNF239	0.388912	0.24636
ZSCAN9	0.388691	0.144455
LOC439994	0.387999	0.533352
APBB3	0.387866	0.170169
LYZ	0.387554	0.371333
RND3	0.387527	0.203845
LXN	0.387071	0.184991
FRMD6	0.386899	0.555912
COMMD8	0.386847	0.147953
NBPF14	0.386819	0.231776
GPRASP1	0.386756	0.694957
BTBD8	0.386711	0.602672
MYOM1	0.386682	0.664729
TGFBR2	0.386208	0.255367
WDR7	0.385941	0.21219
CHN1	0.38573	0.817834
CHST12	0.385662	0.0902472
LOC100506985	0.385472	0.493368
PLS3	0.385427	0.19662
SLC2A12	0.385405	0.280476
CTSO	0.385291	0.517563
MYOF	0.384785	0.411404
TIGD4	0.384751	0.579483
CYB5B	0.384422	0.247252
IFIH1	0.383914	0.177883
KBTBD3	0.383885	0.235564
CRYBG3	0.382572	0.220864
GTF2IP1	0.382378	0.427274
C2orf16	0.382178	0.303975
FDX1L	0.381911	0.209532
WDR78	0.381875	0.39534
ENTPD4	0.381838	0.100023
UTRN	0.381359	0.344912
LRRC2	0.381096	0.552798
GPX8	0.381033	0.252954
MXD4	0.380836	0.0755466
FAM21C	0.380789	0.0497134
ANXA3	0.380721	0.281319
JAM3	0.380312	0.718208
PRRT3-AS1	0.38026	0.715102
TIGAR	0.380127	0.271835
LOC100506476	0.379904	0.731192
GPR143	0.379853	0.614128
ZNF77	0.379578	0.419158
GRHL1	0.378546	0.155389
CCL20	0.37852	0.713885
NRG4	0.378336	0.634907
PMEPA1	0.377801	0.336183
LRRC49	0.377717	0.395361
EFCAB13	0.377167	0.734744
LGALS2	0.377059	0.694957
FAM47E-STBD1	0.376569	0.840063
PLA2G4D	0.376562	0.673353
IRAK2	0.376503	0.415895
ZNF124	0.37598	0.176829
APOE	0.375966	0.536781
FDX1	0.375805	0.210789
CCDC170	0.375581	0.247429
HCFC2	0.375454	0.307343
SWT1	0.37525	0.169369
GNPDA1	0.375216	0.137023
MX2	0.375117	0.543388
BMP8A	0.375106	0.581958
TNNC1	0.37479	0.568127
GRAMD1C	0.374551	0.300144
PCLO	0.374517	0.577029
KLK11	0.374473	0.627124
ZNF354C	0.374464	0.609689
LOC100134868	0.374374	0.55269
GGT6	0.374371	0.140672
TXNDC9	0.374213	0.0896215
C2orf72	0.3742	0.237118
TOB2P1	0.374197	0.666891
MAPRE2	0.374143	0.150604
SYNE2	0.374049	0.418474
NMI	0.373284	0.111815
ZNF559	0.373241	0.520346
TSPAN7	0.372971	0.417553
KIAA0922	0.372835	0.279797
NRAV	0.371787	0.19599
FXN	0.371654	0.157959
L1TD1	0.371467	0.761742
CCPG1	0.37117	0.101873
ADAMTSL4	0.371068	0.497146
DNAJA1	0.370828	0.106458
RCAN1	0.37014	0.130387
FYN	0.369633	0.220279
HLA-A	0.369607	0.230014
RECK	0.368235	0.621396
TPTE2P5	0.368215	0.672391
RASD1	0.36803	0.805718
MID1	0.367971	0.137023
SPATA18	0.367854	0.144455
CYB561D1	0.367786	0.125922
RNF207	0.367724	0.244829
GPM6B	0.367638	0.611775
LOC100132356	0.367367	0.621041
ACADM	0.367247	0.173947
FBP1	0.367153	0.308964
ATL1	0.366832	0.268519
LTBP1	0.366679	0.385782
ASTN2	0.366329	0.266143
ZNF527	0.365723	0.399718
TNRC6C-AS1	0.365716	0.496676
PI4K2A	0.365528	0.0722368
ZNF425	0.365264	0.463706
GEMIN6	0.365262	0.108462
ANPEP	0.365151	0.821856
MME	0.365118	0.792691
FAM229B	0.365056	0.654042
BRMS1	0.364433	0.123191
ZNF134	0.364344	0.148728
MYLK4	0.364176	0.712434
HERC2	0.364174	0.359829
DOLK	0.364154	0.158782
HSPA1A	0.364137	0.0612879
CLEC16A	0.364093	0.105999
KIAA1211L	0.364047	0.0579968
TRMT12	0.363915	0.158639
SLC25A41	0.363565	0.781162
ITGB1BP1	0.36286	0.118946
ISX	0.362708	0.307825
NDFIP1	0.362473	0.198708
OSCP1	0.362244	0.408451
MEIS3P1	0.362012	0.180674
RBM45	0.361717	0.209967
2024-09-03	0.361573	0.683085
TMOD1	0.36135	0.556869
WNT6	0.361249	0.770391
C2orf15	0.361229	0.0976701
SAMD9L	0.361134	0.524349
HOXA11	0.361118	0.160844
ABALON	0.36084	0.441774
ABL2	0.360606	0.287185
ZNF311	0.360477	0.432091
TMEM106B	0.360418	0.168971
KDELC1	0.360081	0.437101
CCL15-CCL14	0.359743	0.622333
CEP162	0.359005	0.327783
CD55	0.358786	0.518414
CYTH3	0.358674	0.24279
ZNF441	0.358547	0.510529
USB1	0.358535	0.125922
UBLCP1	0.358511	0.194551
GMPR	0.358378	0.301745
RAB23	0.357739	0.160091
EXOC6	0.357615	0.173757
KCTD7	0.357544	0.305347
COBLL1	0.35752	0.270701
FAM214A	0.357472	0.173802
UNC13B	0.357229	0.0415773
NCDN	0.356351	0.210789
NABP1	0.356326	0.304405
YTHDF3-AS1	0.356259	0.589952
FADS3	0.356087	0.249992
ANKRD44	0.355538	0.66114
HCG4	0.354183	0.799654
QRICH2	0.35415	0.666484
CTXN1	0.354034	0.468096
ASAH1	0.353892	0.17205
GPR37L1	0.353583	0.603356
SOCS4	0.353395	0.123844
EID1	0.352947	0.0989543
CLCN7	0.352051	0.0663442
KIAA0754	0.351883	0.431226
DPYSL4	0.351651	0.866096
TAP1	0.351226	0.216394
HS3ST1	0.351116	0.372575
ANXA6	0.350836	0.408998
LOC102723373	0.350662	0.680896
SNRPN	0.350608	0.106161
SLC20A2	0.350559	0.269182
RBBP9	0.350458	0.185881
NPY4R	0.350349	0.76775
SNURF	0.350341	0.0953509
LYSMD2	0.35011	0.329036
CLSTN3	0.349974	0.156637
CARD14	0.34978	0.754894
ZNF597	0.349461	0.329468
ZNF200	0.349398	0.160091
CHKB-CPT1B	0.348868	0.848195
CBR1	0.34878	0.206678
CPLX1	0.348351	0.456999
ATRX	0.348149	0.0909785
KIAA1586	0.348147	0.29429
MST1P2	0.348081	0.647113
SVIL-AS1	0.347754	0.310446
MEGF9	0.347563	0.179667
BEX2	0.347516	0.357506
ST7L	0.347498	0.509406
BTN2A2	0.347434	0.206678
TIMP4	0.347304	0.428437
PART1	0.34692	0.625492
WDR5B	0.346714	0.186071
ZMYM6NB	0.346708	0.177745
VPS18	0.34639	0.247475
ASPHD1	0.346087	0.295662
TUBB1	0.345947	0.700146
UBE2F	0.345816	0.0579968
HERC2P3	0.345426	0.848278
KLHL2	0.345394	0.226609
STS	0.345352	0.307343
LOC554223	0.345125	0.842456
SIPA1L1	0.344469	0.281627
RDX	0.344305	0.743173
NINJ1	0.344088	0.243119
ZNF35	0.344069	0.384083
FBXO22-AS1	0.343944	0.691443
LOC100270804	0.343775	0.742426
SLC43A2	0.343515	0.252021
CCDC82	0.343162	0.101873
NLRP3	0.34309	0.702541
SLC25A34	0.342986	0.573482
MYO1B	0.342917	0.267456
TEX261	0.34291	0.128195
ARL6	0.34288	0.391424
LOC100128361	0.342839	0.700061
FBXO2	0.342824	0.50968
METTL7B	0.342803	0.299654
ATR	0.342645	0.266547
AMACR	0.342461	0.206662
TTC39C	0.34236	0.226079
FJX1	0.342253	0.682729
SAMD4A	0.341826	0.345531
HCG8	0.341783	0.703817
NEU4	0.341618	0.383533
RASL10B	0.341599	0.716944
FAM133DP	0.341544	0.766624
NCOA7	0.341237	0.257295
ULK4	0.341083	0.583118
ZNF577	0.341082	0.54495
TGM1	0.340908	0.543232
TSPYL4	0.340879	0.0700683
FAT1	0.340799	0.482783
FASTKD5	0.340755	0.264171
STIM2	0.340622	0.157708
RECQL	0.340376	0.142501
TTLL11	0.340219	0.305794
ZNF234	0.340051	0.201086
ZNRD1-AS1	0.339913	0.776501
LOC728613	0.339728	0.638862
LOC100505938	0.339575	0.738853
ERC1	0.339574	0.263499
NR3C1	0.339507	0.744234
SCX	0.33934	0.437456
BCAS3	0.339013	0.308964
BMI1	0.338842	0.117439
MYH3	0.338769	0.68565
DDX52	0.338474	0.154741
HIST1H1C	0.338429	0.483813
NRDE2	0.338399	0.0655736
RGS16	0.338032	0.263194
MPPE1	0.337925	0.0892129
BBS10	0.33775	0.0579968
FAM27B	0.337211	0.710594
KCNF1	0.337088	0.616809
ITGB7	0.336872	0.568994
TRAF3	0.336771	0.155525
C1orf27	0.336765	0.144455
TIPIN	0.336618	0.307904
PEX12	0.336533	0.239839
C22orf23	0.336286	0.466373
PABPC1L	0.33615	0.191589
PDE4D	0.335604	0.254932
WDR44	0.335241	0.298189
NME7	0.335032	0.371333
PCSK5	0.335006	0.473868
BTN1A1	0.334973	0.740606
ZC2HC1A	0.334802	0.335156
ZNF420	0.334623	0.334821
HP	0.334557	0.892976
LOC389831	0.334363	0.625492
ZNF17	0.33426	0.550719
ZNF484	0.334182	0.341183
FAM208B	0.333884	0.300384
LINC00242	0.333806	0.581958
GIT2	0.333686	0.11792
KIFC3	0.333572	0.62498
CHM	0.33354	0.315873
PIGM	0.333053	0.100198
SGK3	0.33274	0.31616
LCAT	0.332053	0.473285
CCAR1	0.332022	0.123769
ETNK2	0.331981	0.430217
C11orf52	0.331566	0.250402
HERC2P7	0.331481	0.666505
HHAT	0.331428	0.281717
ALS2	0.331243	0.162534
MDFI	0.331029	0.406394
LOC100288162	0.330898	0.621285
PPIC	0.330547	0.279632
TRMT6	0.33047	0.226268
PHLPP2	0.329951	0.148304
LOC101929709	0.329803	0.659664
LINC01420	0.329625	0.345353
VWA5B2	0.329618	0.799932
HIST1H2AC	0.329563	0.422268
MYO5C	0.329144	0.105999
STAT3	0.329139	0.156272
FBXL2	0.329107	0.564456
PCYT1A	0.329098	0.0657841
DYNC1H1	0.329003	0.371284
RPGRIP1L	0.328919	0.129928
THEMIS2	0.328821	0.7407
NIPAL2	0.3286	0.313917
C1GALT1C1	0.328191	0.212366
TRIAP1	0.328169	0.199099
COL18A1	0.328097	0.386188
SLC9A8	0.327992	0.179667
URB2	0.327987	0.180831
PIH1D2	0.327884	0.692281
IL1R1	0.327684	0.569971
ZNF773	0.327433	0.437637
RDH5	0.327345	0.433556
C3orf67	0.327208	0.830561
FAM227A	0.326834	0.29143
FDXR	0.326313	0.201769
ADHFE1	0.325834	0.743173
BFSP1	0.325396	0.51188
ASS1	0.325238	0.417961
CD14	0.325219	0.568127
CCND2	0.324987	0.531238
KIAA0196	0.324966	0.18561
FAM111A	0.3249	0.0814485
ATP8A1	0.324804	0.333785
LINC00963	0.324569	0.251769
TRIM62	0.324545	0.221185
TRAK2	0.324531	0.246268
GNAI1	0.324457	0.160091
USP54	0.324455	0.0647265
CHURC1	0.324334	0.246314
COA7	0.324246	0.13839
FRK	0.324202	0.317117
ATP6V0D1	0.324158	0.14582
ZBTB46	0.32394	0.565064
ZNF227	0.323462	0.0828323
TMEM140	0.323447	0.150251
NATD1	0.323351	0.423476
WNT10A	0.323211	0.66315
TMEM218	0.323169	0.0803128
SOSTDC1	0.322975	0.502212
ANXA4	0.322944	0.371057
ALDH3A1	0.322942	0.585994
SNX10	0.322856	0.585137
MID2	0.322676	0.306535
PRMT9	0.322153	0.231776
LOC90784	0.322147	0.473868
TRIM35	0.322132	0.144455
KANSL1L	0.322101	0.291168
LOC100506258	0.322024	0.723789
RCBTB2	0.321807	0.468569
RHOV	0.32152	0.48067
BRE	0.321066	0.0721318
IGIP	0.320932	0.299654
PADI2	0.320704	0.482783
STK3	0.320468	0.225095
IGFL2	0.320304	0.690195
TGS1	0.320235	0.219794
DHRS7	0.320108	0.127377
LINC01134	0.320006	0.673666
PDZD7	0.3198	0.668977
NAPB	0.319748	0.173116
ZNF614	0.319708	0.139169
LINC00865	0.319543	0.538701
ZNF44	0.318587	0.29449
TCTA	0.318576	0.228394
SLC12A9	0.318239	0.0820804
C1orf116	0.31808	0.324123
RAP2C-AS1	0.317655	0.743306
MAP3K14	0.317492	0.277183
TMEM132A	0.317486	0.319339
CA11	0.31735	0.738853
C17orf77	0.317254	0.690882
GOLGA8N	0.317224	0.793525
LOC100129550	0.31686	0.562533
C4orf33	0.31655	0.46395
FAM217B	0.31636	0.219082
FCAMR	0.316249	0.600299
LAT	0.316047	0.594835
KPNA5	0.315923	0.556821
ATP6V1C1	0.315888	0.220249
ZNF428	0.315881	0.25594
PPFIBP1	0.31576	0.158782
GPR137B	0.315692	0.470131
ARL15	0.315644	0.160733
ZNF528	0.315245	0.566433
BIRC6	0.314132	0.368284
DMXL2	0.313954	0.240446
CYB561D2	0.313826	0.162836
SETD7	0.313627	0.221185
ARMCX3	0.313554	0.0571352
LOC654342	0.313515	0.595883
CRISPLD2	0.313286	0.541709
LINC01612	0.313021	0.775789
DZANK1	0.312883	0.392191
C19orf66	0.312727	0.201175
TMEM167A	0.312176	0.198252
SGMS1	0.312099	0.0907755
IL16	0.312053	0.637674
TM4SF5	0.312053	0.46284
LYPD5	0.311958	0.652219
PBX1	0.311836	0.307622
SLC39A6	0.311693	0.234758
ZCWPW1	0.311594	0.594642
ZNF286A	0.311576	0.157753
PHEX	0.311552	0.870012
TMEM110	0.311548	0.144455
GRAMD2	0.311518	0.61226
SRP19	0.311452	0.206214
TRIM68	0.311442	0.054703
TDRD7	0.311283	0.175129
NAGK	0.311214	0.180046
AREG	0.310874	0.449225
CAV2	0.310725	0.47114
ATP6V1E2	0.31065	0.511136
NCOA5	0.310583	0.144455
SGTB	0.310544	0.437923
KIF3A	0.310445	0.356046
PLSCR1	0.30994	0.123844
STX3	0.309638	0.0680405
ADAT1	0.309481	0.0487848
C22orf46	0.309183	0.139327
DYNC2LI1	0.309048	0.175469
STMN3	0.308933	0.550719
ANKRD42	0.308918	0.280476
DUSP19	0.308775	0.591441
IPO13	0.308706	0.160091
DSTYK	0.308653	0.310446
GRB14	0.308238	0.545882
SH3TC2	0.308054	0.427273
FARP2	0.307854	0.0510456
ZBTB11-AS1	0.307826	0.412884
RAB8B	0.307647	0.115761
BMPR2	0.307621	0.19102
TAOK1	0.307459	0.243968
MDN1	0.307279	0.449445
SLC36A1	0.307258	0.079648
ELK3	0.307239	0.441766
COMMD3	0.30702	0.0492561
ELOVL7	0.30667	0.300812
CD82	0.306435	0.463633
KLC3	0.306431	0.683353
LOC642361	0.306372	0.456677
TNS3	0.306077	0.0934364
SURF2	0.306052	0.366513
DNAJB9	0.305997	0.324116
NDUFC2	0.305844	0.0735134
PMFBP1	0.305649	0.786553
SLC18B1	0.305503	0.216744
UBE2G2	0.305276	0.0545383
SHANK2	0.305082	0.205182
VWDE	0.304859	0.783576
PIFO	0.304843	0.568777
SLC43A3	0.30482	0.68565
IFT81	0.304816	0.176843
DKK1	0.30479	0.64796
ABCA11P	0.304703	0.505953
HOTTIP	0.304646	0.200363
NIPA2	0.304554	0.234032
CYP2B6	0.304288	0.766521
GALNT5	0.304079	0.176829
RPS27L	0.303964	0.102646
ITGA9	0.303902	0.800676
TRIM66	0.303898	0.297539
CXCL16	0.303763	0.268355
PNO1	0.303382	0.144455
HMGN3	0.303374	0.0783335
MGAT4A	0.303238	0.180674
SBDS	0.303193	0.162836
CBARP	0.303169	0.597858
TMEM177	0.303158	0.197324
ZNF10	0.30306	0.468566
PTCHD4	0.303055	0.743306
NCKAP5L	0.302825	0.396247
TMEM206	0.302782	0.46812
WDR81	0.30262	0.149039
TMEM117	0.30253	0.390323
CHUK	0.302318	0.169107
TOM1L2	0.30223	0.299654
FRS2	0.30205	0.197324
RTEL1-TNFRSF6B	0.301907	0.825876
ASPHD2	0.301757	0.404128
RPP40	0.301745	0.349241
ATP6V0A2	0.301462	0.149424
IDNK	0.301098	0.50968
PSME4	0.301059	0.197625
EDC3	0.300897	0.162534
CCNT2-AS1	0.300734	0.749578
PCBD2	0.300695	0.166348
GCNT3	0.300561	0.424603
SDPR	0.300559	0.751905
IRAK1BP1	0.300515	0.502212
AAGAB	0.300495	0.200223
TMEM38A	0.300446	0.621748
ZSCAN12P1	0.300428	0.566447
ZNF79	0.300407	0.456243
ZDHHC2	0.300393	0.579483
DHX58	0.300248	0.269309
C12orf4	0.300231	0.164535
TRPV1	0.299986	0.39534
MLLT4-AS1	0.299916	0.739163
FAM188B	0.299544	0.357618
MFAP3	0.299018	0.142861
TRIM38	0.298959	0.054703
NCK2	0.298804	0.0611972
STON2	0.29874	0.622925
SH3KBP1	0.298659	0.156272
TSPAN17	0.298494	0.168811
GNG2	0.29845	0.874451
NBPF12	0.298368	0.254395
NDRG3	0.298146	0.0684992
ANKAR	0.298093	0.734429
TMEM199	0.298059	0.254142
ZNF33B	0.298044	0.0576827
ZNF233	0.298015	0.686099
DDX5	0.297877	0.0607436
RFX7	0.297872	0.201769
LOC100505549	0.297857	0.66114
ZC3HC1	0.297644	0.250638
CASD1	0.29749	0.292029
INE1	0.297419	0.807552
CCSER2	0.29731	0.308166
ZNF224	0.297223	0.365692
PSME2	0.297094	0.139327
STX2	0.297058	0.313751
AGAP2-AS1	0.29704	0.640689
GLMN	0.296801	0.229806
SFXN2	0.296435	0.167505
ADGRB2	0.29634	0.643913
PCNX	0.296282	0.34215
FRMD8	0.295531	0.252021
CBWD6	0.295343	0.66138
INA	0.294947	0.756254
MED13L	0.29483	0.179667
ZNF189	0.294801	0.137723
SLC45A4	0.294526	0.177883
PLEKHB1	0.294346	0.52639
ZC3HAV1	0.294327	0.144455
ZNF814	0.294306	0.514051
METTL25	0.294045	0.411404
TNRC6B	0.29403	0.221185
LOC648987	0.29381	0.563208
SMA5	0.293774	0.684838
LINC00173	0.293692	0.724164
UBE2D4	0.293381	0.187982
CTNS	0.293251	0.30079
PCMTD1	0.293175	0.109002
PPAP2B	0.292983	0.349625
SYS1	0.292682	0.20425
PALM3	0.292485	0.777184
AP1M1	0.292472	0.366962
FKBP7	0.29242	0.65647
MUC12	0.291963	0.543283
EFCAB7	0.291922	0.406485
LYRM9	0.291611	0.502299
RAB30	0.291494	0.355952
OCIAD2	0.290942	0.252143
SYBU	0.290624	0.0979649
OSBPL3	0.290459	0.145251
LOC102606465	0.29042	0.533081
FAM83B	0.290394	0.206678
CNPY4	0.290108	0.587151
MGA	0.290106	0.302497
SEZ6L2	0.289482	0.353269
USP18	0.289397	0.461431
KLHL25	0.289387	0.347763
FRMD5	0.289331	0.276367
PMS2	0.289258	0.272989
HPGD	0.289174	0.710436
GRHL3	0.289089	0.618282
TTC13	0.288956	0.236327
MCF2L	0.288746	0.253489
ARMC7	0.288642	0.234908
RFX5	0.288635	0.100099
LYNX1	0.288288	0.777891
TRIM16L	0.288191	0.533081
C5orf28	0.288124	0.33312
RANBP2	0.28799	0.320358
IDE	0.287914	0.245537
CASP7	0.287459	0.29143
TRIM31	0.287226	0.755951
SPNS2	0.287095	0.420112
KAZN	0.287059	0.345353
CYP20A1	0.286862	0.177745
BTN3A2	0.286711	0.144455
TK2	0.28668	0.219543
CDC37L1	0.286549	0.244105
PTOV1-AS1	0.28631	0.36776
TMEM175	0.286248	0.345353
USP38	0.286198	0.254395
PIP5K1C	0.286151	0.219794
RNF170	0.286126	0.132765
USP46	0.286054	0.207183
NUAK2	0.28579	0.122678
AMIGO3	0.285665	0.323958
EMC7	0.285585	0.0664628
SLC2A8	0.285479	0.285375
LRRC27	0.285398	0.303076
HSPB11	0.285345	0.354473
GAS2L1	0.285285	0.0277151
JADE2	0.285004	0.131004
CERS6	0.284904	0.147953
MXRA8	0.284848	0.741076
TBX3	0.28466	0.184717
ADGRF4	0.284599	0.606885
SERPINB5	0.284479	0.531296
KLRAP1	0.284332	0.671416
AHR	0.284318	0.327783
PJA1	0.284227	0.385903
SDR16C5	0.284068	0.423924
ZNF480	0.284051	0.254395
TXNL4B	0.283916	0.154699
TTC14	0.283825	0.308166
ORC5	0.283161	0.157959
DNAJC10	0.283065	0.253489
SLC25A20	0.28302	0.35906
TMEM9B	0.282975	0.154699
BICD2	0.282441	0.254663
CGRRF1	0.282141	0.300144
RRAGC	0.281969	0.185685
HSPA8	0.281888	0.202666
TP53BP1	0.281877	0.140672
C7orf25	0.281503	0.231776
XYLT1	0.281457	0.36098
GNS	0.281296	0.240466
GBP3	0.281129	0.89849
MDK	0.281094	0.531147
MAP2K6	0.281088	0.2623
TRAPPC2B	0.280998	0.468928
HSPA4L	0.280902	0.38153
GAS6-AS1	0.280798	0.683988
ADAM22	0.280603	0.69372
GLMP	0.280404	0.160978
PIK3R1	0.280373	0.24209
CHORDC1	0.280305	0.307016
TNFSF10	0.28024	0.295948
NEMP2	0.280195	0.36933
OAZ3	0.28016	0.692172
NOL6	0.280006	0.259359
SORT1	0.279945	0.108284
MGAT3	0.279874	0.545882
RAPGEF4	0.279647	0.773412
SLC39A13	0.279489	0.33995
NCK1	0.279449	0.236982
AKIRIN1	0.279446	0.144455
MTMR9	0.279415	0.180046
NFKBIE	0.27914	0.488905
EFR3A	0.279128	0.106458
NIFK	0.278882	0.130182
ZNF585A	0.278821	0.514051
CSGALNACT2	0.278634	0.305347
LOC100294145	0.278611	0.184991
ZNF37A	0.278582	0.237118
GOLGB1	0.278239	0.199638
LYPLAL1	0.278017	0.337891
SLC22A3	0.27794	0.609729
MAX	0.277904	0.0934364
PNPT1	0.277864	0.226609
TP53I3	0.277848	0.295542
NSF	0.277715	0.0255548
SEC14L1P1	0.277629	0.774627
CHD9	0.277574	0.269309
BPGM	0.277414	0.380807
GUSBP1	0.277409	0.601339
SERF1B	0.277229	0.694957
BAG2	0.277092	0.275669
EMP3	0.276834	0.659664
KIAA1407	0.276724	0.350564
SFT2D2	0.276715	0.507945
RILPL2	0.276611	0.372231
ZNF691	0.276339	0.322332
KIF3B	0.276291	0.135764
C9orf163	0.276174	0.646925
COQ6	0.276057	0.458322
NUB1	0.275975	0.184991
C1orf122	0.275513	0.234613
ZNF112	0.275477	0.373657
TUBG2	0.275436	0.314688
NUDT9	0.275192	0.236982
PKI55	0.275185	0.654507
RHOQ	0.274959	0.281436
LOC145783	0.274703	0.702099
RNF14	0.274673	0.257525
RNASEL	0.274597	0.250257
IL17RB	0.274178	0.466928
BCDIN3D-AS1	0.274165	0.765728
GPR68	0.274155	0.720578
MAPK8IP1	0.273891	0.456531
DIP2C	0.273826	0.33312
ABHD16A	0.273652	0.199638
DGKH	0.273559	0.394845
TMCO1	0.273233	0.152714
KRT18	0.272895	0.33262
SRGAP2C	0.272751	0.541709
SH3PXD2B	0.272567	0.075081
STK36	0.27242	0.119459
PDIA3P1	0.272386	0.458338
CEP295	0.272254	0.158782
PIP5K1B	0.272138	0.138706
PARD3B	0.271949	0.24147
ZNF45	0.271874	0.183463
CCDC57	0.271793	0.339603
MAP7D1	0.271728	0.261434
GPSM1	0.271717	0.498264
FAM173B	0.271705	0.354767
ZNF438	0.271474	0.384364
TBC1D30	0.271446	0.406825
E2F3	0.271384	0.144455
FOLR1	0.271365	0.700596
CASC8	0.271325	0.774318
ANXA5	0.271084	0.483642
LAMTOR3	0.270418	0.273453
C16orf52	0.269917	0.397728
OMA1	0.269847	0.191704
ZNF549	0.269513	0.590101
PRKACB	0.26946	0.269309
JAZF1	0.269343	0.667826
COMMD9	0.269326	0.157525
SLC7A6	0.269319	0.269309
C12orf43	0.269314	0.218232
NAV2	0.26927	0.633512
STIM1	0.268943	0.33312
SLC28A3	0.268727	0.431226
ARHGAP31	0.268556	0.820936
PGBD1	0.268464	0.560877
FAM200A	0.268418	0.252021
CARNS1	0.268393	0.880542
TPD52L1	0.268179	0.281717
PSEN2	0.268047	0.150251
GPR89B	0.267983	0.397063
ELL3	0.267664	0.20425
GOSR2	0.267467	0.177877
SLC25A27	0.267301	0.563222
MOCOS	0.267294	0.563208
ADGRG1	0.26724	0.148728
NAIP	0.267081	0.715485
GTF2H2B	0.266921	0.625867
HSD17B10	0.266886	0.245896
RPAP2	0.266882	0.253549
ZNF815P	0.266863	0.703551
LYRM2	0.266536	0.184394
PGBD4	0.266482	0.494452
PIGK	0.266313	0.29449
BAIAP2	0.266272	0.401467
MDM1	0.266017	0.23042
CEP41	0.265993	0.192457
TIGD2	0.265906	0.225211
NT5C2	0.265584	0.2623
MCM9	0.265192	0.144455
GLYATL1	0.265181	0.794222
HSD17B1	0.265053	0.506944
TMEM170B	0.264991	0.511003
TERF1	0.264613	0.105222
HCCS	0.264587	0.11792
FKRP	0.264585	0.161918
UBN2	0.264506	0.201769
PPP1R9A	0.264459	0.368393
ANKFY1	0.264458	0.21229
MCOLN1	0.264321	0.247901
FAM102A	0.264232	0.375762
GPATCH11	0.264104	0.390417
IL6ST	0.264037	0.410117
DLG5	0.263936	0.0717876
SEC23IP	0.263871	0.202548
LIPH	0.263803	0.384136
CHAMP1	0.263702	0.227878
APOLD1	0.263613	0.543925
MPV17L2	0.263597	0.353786
EXD2	0.263591	0.124785
CAB39L	0.263583	0.381646
SENP8	0.263553	0.464853
RPL23AP7	0.263291	0.66315
STXBP3	0.263249	0.123762
CCNYL1	0.263144	0.413458
TRIM23	0.263012	0.335992
PRRC2C	0.262973	0.39534
RWDD2B	0.262748	0.36098
TIMP2	0.262715	0.642206
CSPP1	0.262676	0.154756
IFT43	0.262676	0.119145
STAT1	0.262571	0.145591
ZNF774	0.262473	0.591727
STARD9	0.262268	0.629086
DDX20	0.262262	0.0474915
TEFM	0.262157	0.144228
JMY	0.262156	0.269309
DYNLT3	0.262129	0.33312
IGF2R	0.261979	0.368035
PHIP	0.261972	0.259685
TM9SF1	0.261972	0.0820804
NR3C2	0.261909	0.250638
PIGG	0.261814	0.0892731
IQCD	0.261784	0.740764
CTIF	0.261592	0.133788
CEP170	0.261526	0.389397
POLE2	0.261323	0.581291
CDC14A	0.261248	0.50514
TPPP3	0.261079	0.682688
[truncated: 11,835 more rows]

## Sheet: iUC-col vs C-col
Gene	log2FC [iUC-col] vs [C-col]	padj [iUC-col] vs [C-col]
XIST	11.0598	0.133071
SLC44A5	7.65552	0.198773
GTF2H2C	6.28156	0.378016
SMN2	5.36058	0.480863
HLA-DRA	4.70337	0.0585229
USP32P1	3.77223	0.30589
HLA-DRB1	3.46922	0.565733
LRRN2	3.44499	0.242813
TSIX	3.16668	0.715083
CCL2	3.12998	0.319075
LAYN	3.11702	0.479383
UBD	2.9436	0.489664
KRT23	2.90958	0.420554
PID1	2.86838	0.31935
HSPB8	2.83938	0.424797
APOL3	2.83573	0.30589
RGPD1	2.80511	0.61207
LOC101928100	2.72578	0.242813
TNF	2.72086	0.441692
IFIT1	2.69653	0.29166
CA1	2.66695	0.198773
MAP1B	2.56387	0.527944
ODAM	2.55131	0.623589
CXCL14	2.54443	0.636999
ABCA12	2.54059	0.533106
IL23A	2.48745	0.489664
ADCY5	2.47337	0.133071
IRAK3	2.43119	0.424797
SERPINB2	2.40645	0.623589
ZC3H12C	2.3739	0.30589
NPTX2	2.30678	0.433325
PLA2G4C	2.28131	0.533344
CIITA	2.22301	0.533106
TBC1D9	2.19668	0.142377
UGT2B15	2.13585	0.612773
LTB	2.10118	0.590749
CXCL6	2.10025	0.54206
RSAD2	2.09163	0.456296
ANKRD33B	2.07562	0.441692
UPK3B	2.05797	0.489664
CYP1A1	2.05535	0.616609
FABP6	2.03929	0.59653
SLAMF6	2.0312	0.680101
IFI6	2.01821	0.510592
KCNJ4	2.01047	0.489664
ADGRG7	1.99247	0.30589
BST1	1.98974	0.391454
CASP1	1.95521	0.29166
TUBA1A	1.94561	0.533106
NSFP1	1.93144	0.620725
DFNA5	1.90802	0.533106
CXCL8	1.8966	0.629613
CARD16	1.88355	0.446176
FOXP2	1.87284	0.675462
TMEM200A	1.82724	0.502267
STOX2	1.81992	0.471806
GPR55	1.79612	0.533344
CHST2	1.78319	0.660901
CPXM2	1.77345	0.665105
PI3	1.74945	0.569169
BST2	1.74661	0.461226
GLDN	1.7325	0.533106
CYP3A4	1.72749	0.367011
GBP4	1.72245	0.681476
MMP7	1.72167	0.623589
GCNT2	1.71958	0.468278
CA4	1.71859	0.44708
AQP8	1.70954	0.710336
TNFRSF9	1.69972	0.623589
MYO5A	1.69071	0.623589
ADH4	1.68337	0.65067
HLA-DMA	1.67878	0.0116776
ERCC6-PGBD3	1.66679	0.752117
RARRES3	1.66484	0.198773
EPHB1	1.65608	0.471806
CARD6	1.64967	0.533106
IFI27	1.63827	0.367011
EDN1	1.63573	0.525965
BISPR	1.63413	0.367011
ALDOB	1.626	0.623589
CXCL2	1.60796	0.612773
L1CAM	1.60781	0.616609
LOC100379224	1.60358	0.506612
SYT1	1.59207	0.64357
NAV3	1.58063	0.65067
DDO	1.57855	0.42461
CHKB-AS1	1.57646	0.225732
LOXL4	1.57305	0.647004
MYL9	1.57217	0.471806
CD177	1.56822	0.720673
CXCL1	1.55938	0.607266
KIAA1875	1.55635	0.678342
ICAM1	1.55192	0.65067
SLC26A2	1.53991	0.656965
SEPP1	1.52583	0.612773
HCG4B	1.52015	0.533106
PLB1	1.50712	0.446176
CYP1B1	1.4987	0.718047
LRRN1	1.48947	0.489664
VTCN1	1.48666	0.629613
SPOCK2	1.48317	0.686321
MXRA5	1.47906	0.685585
XAF1	1.47394	0.56856
TTR	1.45135	0.710244
TNFRSF6B	1.44037	0.533106
CASP5	1.44028	0.678601
APOL1	1.43657	0.198773
RBM24	1.43192	0.612773
TLR2	1.42455	0.620725
PMF1-BGLAP	1.41825	0.489664
MAPK8IP2	1.41448	0.636999
PTPRD	1.41358	0.738263
ANKRD1	1.39617	0.654024
IFIT3	1.38941	0.578872
NEURL3	1.38927	0.533106
FBN2	1.38614	0.761752
TMIGD1	1.38203	0.792812
GUCA2B	1.3788	0.711117
POLR2J2	1.37288	0.680101
NUTM2D	1.36982	0.489664
HERC2P3	1.36679	0.690586
BIRC3	1.36459	0.64357
TMEM236	1.36449	0.489664
SLFN12	1.36318	0.727964
PRSS35	1.36078	0.638388
F5	1.34994	0.681476
SLC25A21	1.34951	0.533106
TMEM217	1.34917	0.636999
UGT2B17	1.34656	0.760529
SBSPON	1.3464	0.578872
SPON2	1.33762	0.694874
ACHE	1.3345	0.506612
SLFN5	1.33246	0.59653
DGKG	1.31975	0.54206
C6orf222	1.31669	0.344791
LYPD1	1.31073	0.709514
UNC5A	1.30815	0.690586
FGF2	1.30446	0.600602
FAM46B	1.30121	0.569118
AFAP1L1	1.29743	0.742073
IL3RA	1.29258	0.612773
TRPM6	1.28019	0.680101
CMPK2	1.27976	0.388957
ITGA9	1.27423	0.641891
SLC6A14	1.26286	0.616609
MAPK11	1.26074	0.65067
CCL28	1.25812	0.242813
MMP24	1.25788	0.54206
SORCS2	1.25569	0.690586
NRCAM	1.25422	0.687424
GPR155	1.24378	0.42461
DOC2B	1.23859	0.605908
ADAMTS9	1.22908	0.533106
LOC100233156	1.22861	0.763624
CPNE5	1.22372	0.690586
AKR1C2	1.22352	0.533106
BICC1	1.2134	0.64357
PPBP	1.21006	0.77329
TNNI1	1.20668	0.588781
ZBTB20	1.2048	0.638613
C2	1.20085	0.489664
LOC389834	1.19314	0.709632
SLC15A3	1.19038	0.65067
VWDE	1.18671	0.533106
EFCAB2	1.18466	0.636999
WDR63	1.18075	0.681476
MATN2	1.17694	0.433325
FSTL1	1.17338	0.545001
HEG1	1.16594	0.659035
UCHL1	1.15933	0.697016
PRR29	1.15388	0.660043
DYSF	1.15374	0.694874
GAS7	1.1527	0.61207
HDAC9	1.14923	0.678342
ACKR4	1.14853	0.65067
KRTAP5-AS1	1.1442	0.525965
CTAGE15	1.13468	0.768441
MTMR7	1.12324	0.525965
AATBC	1.12242	0.680101
CD74	1.11093	0.623589
CX3CL1	1.10078	0.647556
CREB5	1.09732	0.638613
ZMYND15	1.09465	0.623589
CLCN4	1.09109	0.607266
ANKRD34A	1.09045	0.65067
CXCL11	1.08615	0.533106
BCRP2	1.08378	0.710336
CXCL3	1.08369	0.612773
ZSCAN23	1.07935	0.681476
SI	1.07896	0.748406
ERICH5	1.07886	0.54206
KLHL5	1.07515	0.618239
RAB7B	1.07379	0.690586
MS4A12	1.0721	0.754954
GPR137C	1.07024	0.64357
MAP9	1.0686	0.569442
WNT4	1.06759	0.710336
HIST1H3D	1.06723	0.710336
MCC	1.06616	0.713714
KRT75	1.06477	0.740654
PLAU	1.06476	0.689406
ISG15	1.06158	0.533344
TUBB1	1.05935	0.678601
LINC01612	1.05643	0.736988
ALPP	1.0556	0.719817
DAPP1	1.05313	0.30589
NMUR2	1.05214	0.816903
LAMP3	1.04937	0.624372
CCR6	1.04541	0.685585
MOXD1	1.04492	0.695077
TIAM2	1.04364	0.727964
MGAM	1.0393	0.763624
TRIM22	1.03845	0.525965
IYD	1.03162	0.61207
ADGRF1	1.03049	0.726171
USP30-AS1	1.02771	0.560041
MAMDC2	1.02591	0.738742
GATS	1.02447	0.59653
PSMB9	1.01645	0.30589
MS4A8	1.01587	0.681476
LGALS2	1.01535	0.760464
CYR61	1.01354	0.703308
RECK	1.01037	0.623589
DIRAS3	1.00806	0.660901
MUC4	1.00735	0.65067
SLC46A3	1.00713	0.199748
EDN2	1.00712	0.471806
TMEM136	1.00205	0.681476
EPSTI1	1.00159	0.708191
WNT6	0.999354	0.70165
C6orf15	0.996554	0.712126
RDX	0.992986	0.636999
BTC	0.989897	0.612773
L1TD1	0.986489	0.813334
MAP1A	0.986219	0.696976
C3	0.986002	0.738742
SOCS2	0.982716	0.578872
C2orf66	0.981058	0.61051
TNFSF15	0.980666	0.564903
DST	0.980626	0.690586
FAM133DP	0.976497	0.65067
PTGS1	0.972399	0.30589
MX2	0.970942	0.710244
IFIT2	0.968421	0.61183
ADRB2	0.967993	0.703308
APOE	0.966433	0.638613
CHKB-CPT1B	0.957903	0.840917
PTGES	0.956546	0.636999
TACSTD2	0.955904	0.719758
TLR1	0.953435	0.757257
TRIM58	0.953277	0.691375
PRR34-AS1	0.950638	0.67335
ITGB8	0.949823	0.699153
FSIP2	0.949759	0.545879
ASCL5	0.945607	0.612773
NMNAT2	0.94462	0.763624
RGS2	0.944338	0.715281
NUTM2B	0.941622	0.690586
GABARAPL1	0.941055	0.533106
DCLK2	0.9361	0.77398
NFATC1	0.936045	0.742791
PDE10A	0.935664	0.792104
TRPV6	0.935608	0.708922
ADPRH	0.930463	0.61207
SAMD9	0.929321	0.64357
DRD1	0.928937	0.691454
NEFL	0.92719	0.660043
SLC7A7	0.922337	0.616609
SPTLC3	0.921659	0.643727
ADH6	0.920397	0.710336
CCND2	0.918058	0.463018
THEMIS2	0.915777	0.741376
KLK5	0.912799	0.768441
CCDC88B	0.91066	0.540613
CCL15-CCL14	0.907932	0.641891
DNAH7	0.907441	0.638613
ZNF503-AS2	0.907307	0.627799
LRRC2	0.904418	0.563758
LRRC37A2	0.903073	0.772107
PGM2L1	0.90148	0.314061
SCG5	0.897541	0.489664
TNC	0.895831	0.725792
LINC01516	0.890976	0.754954
SLC30A4	0.890775	0.489664
FSTL3	0.890682	0.65067
SH3GL2	0.889111	0.690586
KIAA1462	0.888656	0.732217
ACVRL1	0.886326	0.29073
KRT17	0.88424	0.857715
TNFAIP3	0.883941	0.65067
RAMP1	0.88194	0.533344
RMDN2	0.87892	0.533106
SFTPA2	0.878152	0.770107
RASD1	0.877798	0.7835
LOC553103	0.876521	0.708922
TM4SF20	0.873521	0.781408
SLC4A8	0.873142	0.707213
SLCO1B7	0.872257	0.840758
ANKRD29	0.869627	0.64357
RPSAP58	0.867066	0.818114
IL18R1	0.866384	0.761752
GRIP1	0.866317	0.727819
NCF4	0.86347	0.64357
SCAMP5	0.862288	0.660901
CPE	0.860601	0.711117
SLC35E2	0.860296	0.597259
ZNF671	0.858194	0.54206
MITF	0.855442	0.784979
ATP10D	0.851063	0.640418
FAM155A	0.848891	0.887533
C8G	0.845039	0.719044
RGL1	0.841271	0.539141
SFTA2	0.840897	0.719758
PEPD	0.838275	0.44708
ANXA13	0.837634	0.738742
VIM	0.836347	0.685585
EMP3	0.835515	0.760529
COL16A1	0.833913	0.740654
DRAM1	0.833833	0.489664
HOXB8	0.832789	0.61207
HSD3B1	0.829101	0.612773
HERC6	0.82732	0.727964
EVC	0.826955	0.858327
LAMA3	0.82647	0.730898
ZNF503-AS1	0.825663	0.763624
CTSL	0.8252	0.471806
CDYL2	0.823032	0.687887
HEXA-AS1	0.822618	0.686321
IGFBP6	0.822136	0.741316
SNPH	0.821134	0.703308
ZFHX2	0.820251	0.533106
GLIS3	0.81946	0.533106
KCTD12	0.816974	0.653351
FAM101A	0.816267	0.545001
STAT4	0.8161	0.788013
FRMPD2	0.815496	0.741376
GNG2	0.815368	0.806472
IL18	0.81479	0.620725
ABCA13	0.811698	0.759543
HSPB1	0.810079	0.424797
LOC284581	0.806982	0.892395
ISM2	0.806093	0.816771
OR2A4	0.801764	0.61051
PGBD5	0.799384	0.70165
MAF	0.796542	0.825115
KCNJ2	0.796161	0.55237
MSN	0.794585	0.741376
TSPAN2	0.794127	0.678601
GJA3	0.792785	0.761752
GSTA2	0.79119	0.776134
YTHDF3-AS1	0.790298	0.751838
FILIP1L	0.790062	0.685585
SLC52A1	0.787958	0.769782
SERPINA3	0.787854	0.785408
SERF1B	0.786426	0.662726
NR1H4	0.784671	0.64357
C14orf180	0.783955	0.752489
DYNC2H1	0.782387	0.566018
SLC16A4	0.780615	0.65067
EPB41L3	0.779237	0.928146
C5orf42	0.778847	0.653351
MCOLN2	0.777938	0.768441
PIK3R3	0.776408	0.540613
TNFAIP2	0.775163	0.761752
RARRES1	0.7751	0.735715
SNHG18	0.773043	0.533106
CSF1	0.770946	0.703308
TG	0.769726	0.710244
UPK3BL	0.768836	0.344791
SUSD2	0.768739	0.738742
HMCN2	0.768623	0.623589
C4BPB	0.768476	0.703308
CD14	0.768287	0.65067
P2RX5	0.766813	0.726171
MYRIP	0.763563	0.823526
KLHL13	0.763306	0.813481
QRICH2	0.762487	0.762467
ADH1C	0.762428	0.778574
MRAS	0.759677	0.811664
AMBP	0.755965	0.805905
GHET1	0.754203	0.690586
MSX2	0.753889	0.397254
USP2	0.753629	0.65067
CROT	0.753586	0.65067
MGAM2	0.750576	0.623589
DOK3	0.749728	0.565733
GDAP1	0.749096	0.36311
PTPN13	0.748062	0.660901
LHX6	0.747782	0.77329
LRRC31	0.74533	0.533106
EID2B	0.744907	0.64357
OLFM4	0.744359	0.83672
FAS	0.742805	0.527847
PDE4B	0.740474	0.710336
C1orf53	0.74035	0.666202
BLOC1S2	0.739429	0.225732
ETV7	0.739068	0.489664
MR1	0.738272	0.533106
GOLGA6L5P	0.73808	0.678601
HDX	0.735714	0.738263
CACNA2D3	0.735586	0.761752
OSMR	0.734662	0.789979
LINC01132	0.729848	0.719758
AMOTL1	0.724832	0.720673
IKBIP	0.724358	0.616609
FOLR1	0.722731	0.761752
PCDHGB6	0.721577	0.799452
TRIM40	0.719394	0.767449
USP9Y	0.719054	0.64357
PPP2R2C	0.718144	0.872696
ABAT	0.716414	0.636999
NFKBIZ	0.716131	0.65067
NRXN2	0.71367	0.754336
CRNDE	0.710618	0.738742
NEU4	0.710495	0.761662
HLA-C	0.710295	0.612773
PLA2G10	0.707431	0.590749
TRIM6	0.705939	0.75719
ZNRD1-AS1	0.704615	0.768441
MERTK	0.702084	0.61207
NOV	0.701921	0.738263
KGFLP2	0.701727	0.734163
MKLN1-AS	0.700832	0.726149
SYNC	0.698029	0.768441
HOMER2	0.695807	0.70165
CELA3A	0.69468	0.826675
CDKN2B	0.693121	0.738263
ROR2	0.692726	0.817847
CELSR1	0.691894	0.763624
RGPD4	0.691317	0.620725
NFAM1	0.690456	0.691375
TMOD2	0.689936	0.725792
ARL17B	0.6897	0.61207
ZSCAN5A	0.689687	0.54206
VNN1	0.687019	0.864189
KRT80	0.686832	0.704115
MFSD4	0.684641	0.690586
GUSBP4	0.684322	0.680101
ALDH1A3	0.683044	0.761752
PRRT3-AS1	0.682031	0.741302
CLCA4	0.681621	0.738742
TMCC3	0.681025	0.54206
CLEC2D	0.680191	0.789081
SLC26A3	0.680127	0.657353
IFI16	0.679825	0.778574
SERPINB7	0.676694	0.845836
LOC441155	0.676536	0.710244
LOC100996447	0.674552	0.75719
ULK4	0.673445	0.624372
MFGE8	0.671734	0.691909
ARHGAP31	0.671162	0.83672
SLC34A2	0.670984	0.83672
NTN4	0.670215	0.762467
TYMP	0.669534	0.703308
FRMD6	0.66888	0.710244
NBPF3	0.668813	0.659035
GLYATL1	0.668531	0.813481
DDX58	0.668134	0.685585
STC1	0.667107	0.719758
CTSK	0.667025	0.719758
C17orf67	0.666292	0.761752
SOAT1	0.665025	0.65067
HACD4	0.664347	0.83672
ASRGL1	0.662502	0.433325
SDSL	0.661447	0.65067
SLC3A1	0.659677	0.666202
TMEM150C	0.657421	0.812115
IRAK2	0.655968	0.745871
LINC00893	0.655785	0.75369
ITPR1	0.655198	0.681476
SLC9B2	0.6538	0.681476
EPHA4	0.651319	0.791763
PLK2	0.650625	0.719518
PF4	0.650257	0.719044
PRKCH	0.649977	0.65067
GIMAP2	0.649556	0.690586
ZNF793	0.647338	0.852579
GULP1	0.645355	0.713714
ATP6V1B1	0.644541	0.763624
HCP5	0.64447	0.527847
NCEH1	0.644349	0.64357
FLVCR1-AS1	0.644121	0.769782
HPSE	0.643663	0.441692
PTPRG	0.642918	0.533106
MYH3	0.642647	0.726149
SERPINE1	0.640293	0.765932
HLA-B	0.639677	0.681476
MME	0.639347	0.83672
RHOV	0.638635	0.710244
HGD	0.637748	0.590749
LOC654342	0.635835	0.612773
SELM	0.635728	0.738742
RPSAP9	0.635429	0.832355
PRUNE2	0.63351	0.726171
GATA2-AS1	0.632962	0.898667
SLC38A7	0.632539	0.61207
GPR161	0.632493	0.691909
SHISA4	0.631966	0.72109
ARNT2	0.631512	0.65067
ADRB1	0.630818	0.738327
FAIM	0.630724	0.56856
RNF213	0.630565	0.710336
ZNF546	0.630532	0.690586
AKAP6	0.629377	0.763624
ZNF561-AS1	0.629278	0.623589
KHDC1	0.628541	0.685436
ZNF618	0.628319	0.813334
NDRG4	0.626993	0.75719
PRKCG	0.626195	0.765716
NUTM2A	0.625526	0.74832
IL37	0.625385	0.857715
CYP26B1	0.624384	0.879694
LIPA	0.623682	0.533106
BARX2	0.623463	0.749933
MUC13	0.623395	0.533344
LOC100499484-C9ORF174	0.62239	0.873896
ALOX12P2	0.621878	0.869153
DDX60	0.621659	0.489664
ZNF563	0.620272	0.859718
MXRA7	0.61859	0.7184
NLRC5	0.61832	0.65067
MLF1	0.61477	0.533106
UST	0.613847	0.869899
H1FX-AS1	0.613747	0.820676
TOB2P1	0.613528	0.796803
SOX6	0.613451	0.762467
PDZK1	0.612339	0.726171
HVCN1	0.611689	0.773364
GPD1	0.610938	0.760529
PMS2P9	0.609971	0.788292
C2orf88	0.609949	0.670044
OGDHL	0.609837	0.768441
DACT1	0.607518	0.690516
PCDH7	0.605415	0.754954
IQCD	0.604038	0.741376
SELENBP1	0.603781	0.698608
IPW	0.603414	0.59653
FDX1L	0.602893	0.253345
CDSN	0.60082	0.83672
GLRX2	0.598559	0.198773
HLA-A	0.59743	0.54206
RCAN2	0.595965	0.834401
AADAC	0.594234	0.83672
C7orf31	0.594179	0.760464
MSANTD4	0.592905	0.55237
IFIT5	0.59225	0.70165
MAP7D2	0.592108	0.77398
PTPRM	0.591803	0.710336
RELB	0.589512	0.710336
WDR78	0.589458	0.628108
HIST2H2BE	0.589167	0.709632
THBS1	0.588601	0.685436
SACS	0.588266	0.685585
GDNF	0.587742	0.853322
SLC43A2	0.587036	0.612773
SURF2	0.586182	0.580287
FAM212B	0.585783	0.64357
DAB2	0.582623	0.620725
CECR1	0.582384	0.89131
COL9A2	0.582173	0.757257
C11orf70	0.581964	0.726149
HAPLN3	0.581755	0.638613
NFATC2	0.581494	0.65067
BCAM	0.580871	0.719758
KATNAL1	0.58022	0.784125
FMO4	0.579981	0.741302
C7orf55-LUC7L2	0.579776	0.895081
SLC5A1	0.57873	0.217539
LRP12	0.578353	0.844749
STXBP4	0.578243	0.691454
FAM229B	0.576723	0.788292
JAZF1	0.576174	0.763624
SLC35F3	0.576052	0.729736
ALDH1A1	0.575463	0.666293
USP3-AS1	0.575308	0.788292
CFB	0.575253	0.719044
SP110	0.572376	0.703308
PIWIL2	0.571177	0.800466
NOS2	0.570985	0.75719
PLEKHH2	0.570811	0.759944
PNLIPRP2	0.57057	0.915262
CEP112	0.570365	0.77398
CELF2	0.569676	0.618239
PRSS21	0.56922	0.949497
HHEX	0.568517	0.729294
AVIL	0.567579	0.760529
NKX3-1	0.566476	0.780225
LOC439994	0.565837	0.726171
GUCA2A	0.565647	0.813481
PMS2P7	0.564849	0.759944
CLIP4	0.564712	0.761752
SLCO1B3	0.564093	0.884758
CADPS2	0.563729	0.59653
HSPBAP1	0.563288	0.506612
CDK20	0.563016	0.314061
TANC2	0.562942	0.611827
CYLD	0.561871	0.612773
UGT2A3	0.561452	0.815838
SMIM10	0.560934	0.793895
YY2	0.560887	0.685793
HLA-F	0.559936	0.647556
MPP1	0.557978	0.726149
PGBD1	0.557915	0.623652
KLB	0.55753	0.83672
STAT5A	0.557524	0.65067
ACYP2	0.557492	0.65067
ZNF818P	0.556715	0.832355
LY75-CD302	0.556057	0.871501
TEKT4P2	0.555642	0.87169
FAM81A	0.554362	0.741609
LCAT	0.554131	0.708191
ABCB1	0.553583	0.489664
CDKL5	0.553287	0.785083
NPB	0.553212	0.738327
POLE2	0.55301	0.618239
CDRT1	0.552749	0.837151
ADHFE1	0.551816	0.79986
ZNF347	0.5517	0.796965
CCDC96	0.551182	0.65067
AREG	0.550824	0.796287
NPTXR	0.54963	0.774389
DPF3	0.549421	0.892395
ZBTB10	0.549187	0.624067
TIMP3	0.549155	0.743965
FBXW4P1	0.547605	0.843038
ZNF81	0.547581	0.65067
LCN2	0.54671	0.703308
LINC01224	0.544562	0.862601
ARHGEF37	0.543049	0.72109
GABRP	0.542786	0.85793
DOCK4	0.542639	0.775084
FBXO2	0.542385	0.795815
LPL	0.542051	0.922018
BRSK2	0.541609	0.80875
CYP4X1	0.540693	0.618239
TAP2	0.54047	0.636999
FAM50B	0.540195	0.72442
EEF1A2	0.539718	0.833876
RCAN1	0.538247	0.489664
GRAMD1B	0.537755	0.795815
DEGS1	0.536778	0.665896
B3GNT6	0.536369	0.807438
MUC12	0.536136	0.767449
PRKCQ	0.536051	0.822003
GLS	0.535604	0.65067
SLC43A3	0.534962	0.789081
SUGCT	0.534606	0.792104
MAFIP	0.534512	0.768441
ANKRD44	0.53442	0.768441
ZKSCAN7	0.533962	0.692949
PARP9	0.533735	0.678699
SQSTM1	0.533083	0.681476
LTBP1	0.53295	0.703308
CHST3	0.532576	0.636999
SBDSP1	0.53233	0.59653
CCDC69	0.5315	0.719044
IFIH1	0.531348	0.63992
F10	0.530682	0.83672
MT1G	0.529941	0.813481
FAM161A	0.529472	0.623589
TINAG	0.529323	0.685585
CHURC1	0.528843	0.623084
HCG26	0.528429	0.773996
PDGFA	0.528403	0.75468
MRC2	0.527678	0.856073
FER1L6	0.527075	0.806872
ZBTB11-AS1	0.526968	0.660901
PTRF	0.526602	0.748805
GJB4	0.526037	0.769233
APITD1-CORT	0.525922	0.691375
CTSO	0.52563	0.759944
C1QTNF5	0.524393	0.890221
RPS6KL1	0.523957	0.720673
AMH	0.523929	0.84546
VAX2	0.52386	0.849187
CBR3	0.52324	0.763624
CD83	0.523151	0.674082
ZNF552	0.522114	0.612773
LRRC49	0.521899	0.490611
ABHD12B	0.521866	0.852579
LIG4	0.521584	0.652287
ST3GAL5	0.521314	0.761752
PDE3A	0.521209	0.84546
ABCA1	0.521131	0.65067
MOSPD1	0.520829	0.636999
ZNF503	0.520823	0.740654
SNX10	0.520561	0.719044
CYP2C18	0.520256	0.842129
LOC100288842	0.519	0.761752
ZSCAN31	0.518776	0.645816
OGFRL1	0.51837	0.732217
LINC00888	0.518294	0.77398
UHRF1BP1L	0.517817	0.533344
WNT7B	0.517739	0.816401
TUBB3	0.517577	0.773949
MAMLD1	0.514952	0.65067
CEP19	0.514924	0.761752
PSMB8-AS1	0.514793	0.56856
LRG1	0.51386	0.703308
AMDHD2	0.513639	0.344791
FAM134B	0.513608	0.638613
GFI1	0.51331	0.872287
FAM13B	0.513036	0.636999
TSPAN4	0.512425	0.678342
PIK3IP1	0.512128	0.690586
TIMP4	0.512095	0.623589
TTC32	0.511653	0.65067
NAT1	0.511319	0.525965
ERAP2	0.511318	0.909618
TAF1A-AS1	0.511059	0.79986
RNF152	0.510884	0.89131
LMO4	0.509986	0.719518
CROCCP3	0.50915	0.766109
HIST2H2AC	0.508584	0.768441
SLC15A2	0.507921	0.754954
PPM1L	0.507698	0.690586
RBKS	0.506986	0.691909
MFI2	0.506953	0.65067
SLC2A12	0.506353	0.719758
SLC36A1	0.504793	0.54206
BHLHB9	0.504727	0.612773
TMEM132A	0.504456	0.686492
CCL24	0.504427	0.792326
SPATA17	0.503662	0.778574
AIF1L	0.502879	0.42461
AGPAT4	0.502841	0.796965
LOC145783	0.502726	0.726149
INPP4B	0.502525	0.680101
C15orf52	0.501398	0.768441
NAP1L5	0.501232	0.711117
SYNJ1	0.500813	0.65067
NBPF1	0.500637	0.680101
ICAM2	0.500361	0.763506
GDF15	0.50026	0.713714
NBPF20	0.498847	0.780225
LINC01268	0.498154	0.75719
ZNF235	0.49786	0.678342
FLJ32255	0.497607	0.813481
MACC1	0.497414	0.725792
POU2F3	0.497106	0.811812
LOC100506302	0.496983	0.660901
PKIG	0.496727	0.441692
KIAA1279	0.496094	0.576459
PSMD5-AS1	0.49488	0.740654
SAMD15	0.494158	0.775084
MB21D1	0.493609	0.690586
SLC26A11	0.493468	0.636999
TBC1D32	0.492639	0.695045
SMA4	0.491415	0.754954
ZBED6CL	0.490295	0.29166
THNSL2	0.488804	0.691454
ZNF620	0.488604	0.638613
DAGLA	0.48842	0.612773
ADTRP	0.487487	0.881894
PANX1	0.487091	0.65067
FSD1L	0.486828	0.685585
PSCA	0.485735	0.875979
IL32	0.485292	0.811812
HOXB5	0.485259	0.636999
FBXO27	0.485175	0.862579
HIST1H4K	0.485029	0.898262
PML	0.48373	0.480863
RTP4	0.483262	0.761752
ACER2	0.482281	0.766393
WDR47	0.481513	0.623589
CYP2U1	0.481302	0.588769
IFITM3	0.481104	0.612773
ISX	0.48108	0.618239
LOC100506100	0.480983	0.719518
SLC7A2	0.480607	0.710336
GATSL2	0.480482	0.65067
RAB11FIP2	0.479677	0.612773
SLPI	0.479333	0.77398
ZNRF2P2	0.478433	0.806706
OTUB2	0.478415	0.727964
GOLGA6L10	0.478401	0.917612
FLJ46906	0.478379	0.869899
DPH3	0.477582	0.620725
NCOA1	0.47747	0.54206
EOGT	0.476198	0.61051
WTIP	0.476021	0.741376
RNASEH1-AS1	0.475984	0.710336
ACACB	0.475366	0.489664
PLCG2	0.473656	0.796965
LINC00242	0.473366	0.789979
ZRANB2-AS1	0.47299	0.887188
SYNE2	0.472391	0.65067
THEM4	0.472321	0.685585
RGS19	0.471359	0.726149
CNTLN	0.471056	0.678601
C14orf105	0.470679	0.777602
FRAS1	0.470618	0.765932
EVA1A	0.468814	0.673051
TPPP3	0.468377	0.811664
UBXN8	0.46744	0.533106
ZDHHC14	0.466821	0.636999
NRXN3	0.466081	0.901456
OSER1-AS1	0.465905	0.765716
NCOA7	0.46563	0.726149
ALDH16A1	0.465376	0.225504
TNFRSF10C	0.464935	0.708439
DYNC1H1	0.464809	0.690586
MYO1B	0.463985	0.65067
TRIB2	0.463952	0.863026
GLTPD2	0.463674	0.798965
DGCR6	0.463613	0.75719
ZNF532	0.463216	0.726171
CIDECP	0.46294	0.754756
BTBD8	0.462623	0.82444
GABRA2	0.462568	0.911788
TOX	0.46202	0.892395
DNAH5	0.461928	0.845052
LOC103611081	0.461322	0.691909
NR3C1	0.461263	0.811812
ABHD13	0.461009	0.636999
ZFAND4	0.460922	0.30589
TAP1	0.460719	0.59653
ALOX5	0.460046	0.903809
BPGM	0.459153	0.600602
ZNF419	0.45915	0.690586
WDFY3	0.458793	0.65067
CEACAM19	0.458089	0.761752
C17orf51	0.457267	0.636999
C3orf14	0.457197	0.793439
TMEM104	0.457146	0.678601
NKIRAS1	0.456545	0.691375
IFNGR1	0.455967	0.730439
CFAP70	0.45555	0.789081
VWA5B2	0.454786	0.904193
NFKBIA	0.454209	0.746305
RND3	0.454037	0.691454
SHTN1	0.45359	0.68857
HIST1H2BH	0.453564	0.763624
PCDHGA11	0.453442	0.795815
HOXB9	0.452715	0.705556
FGF19	0.452341	0.84716
B3GALNT1	0.452176	0.766109
HERC2	0.452081	0.681476
ZNF221	0.451901	0.86217
ZMAT3	0.451592	0.65067
PAX6	0.451342	0.785261
SH3BGRL	0.450595	0.636999
MYBL1	0.450004	0.731353
AKAP5	0.449419	0.691375
TP53TG1	0.449412	0.660043
COQ6	0.447548	0.616609
FBXO10	0.447401	0.726171
MB21D2	0.446547	0.669941
SEMA5A	0.446488	0.685585
PKI55	0.446358	0.748675
ACVR2B-AS1	0.446276	0.84014
PPP1R14C	0.446176	0.515786
CD274	0.446065	0.858327
ATL1	0.445958	0.678342
C10orf54	0.445696	0.740004
ZNF786	0.4456	0.678601
UBR5-AS1	0.444886	0.828254
ATM	0.44485	0.618239
NEK1	0.444611	0.549021
SYNPO	0.444529	0.743449
LOC100505938	0.444177	0.858327
TACC1	0.444147	0.717058
FADS3	0.444098	0.588781
BATF2	0.444054	0.628108
SMG1P1	0.443941	0.740654
MYOM1	0.443617	0.84716
WNT10A	0.443369	0.842129
MDK	0.442944	0.738263
RIBC2	0.442886	0.65067
ZDHHC21	0.442604	0.242813
DNAH3	0.442566	0.84716
LCA5	0.441919	0.763624
SLC22A4	0.44149	0.83672
KIZ	0.441184	0.736354
EPB41L4A	0.440852	0.765932
NPY6R	0.440182	0.844104
FXN	0.439814	0.594476
SLC6A19	0.439078	0.869899
UCP2	0.439051	0.676825
DEPDC4	0.438959	0.847358
LOC101927181	0.438711	0.763624
CCRL2	0.437827	0.690586
FAM83B	0.437485	0.506612
LINC01024	0.437383	0.813334
UROS	0.437072	0.468278
TXNDC15	0.436992	0.533344
GGT6	0.436775	0.612773
NHS	0.436304	0.837151
GTF2IP1	0.435557	0.725792
TMEM173	0.435304	0.612773
B2M	0.434289	0.54206
RPL36A-HNRNPH2	0.433478	0.947462
MT2A	0.432178	0.763085
ZNF346	0.430894	0.489664
TSPAN7	0.430655	0.763624
ADI1	0.4306	0.42158
PCSK1N	0.430537	0.900946
KIAA0825	0.42981	0.758627
NXN	0.429684	0.761752
NFKBIE	0.429266	0.760464
MYLK	0.42884	0.715083
ZNF284	0.428555	0.738742
GAS6-AS1	0.428328	0.865649
USP18	0.42798	0.674636
MAST4	0.427289	0.710336
NXPE4	0.426926	0.89713
ACTRT3	0.426913	0.761752
ITGAV	0.426757	0.754756
SPRTN	0.426311	0.653351
DSG4	0.426207	0.742791
UBE2L6	0.426158	0.710371
ATP6V0E2	0.425565	0.545001
ANKAR	0.425564	0.812115
ZNF271P	0.42496	0.618239
TRIM36	0.424564	0.761752
POLR2J3	0.424343	0.691454
VPS13A	0.424211	0.638613
C15orf65	0.423715	0.819566
MAPK12	0.423492	0.797776
PKD2	0.422972	0.710244
IL17RB	0.422941	0.54206
PHLPP2	0.422109	0.612773
DSG3	0.421834	0.911713
HOXB6	0.420989	0.690586
CLDN1	0.420967	0.768441
BRMS1	0.419828	0.61051
CRYBG3	0.4198	0.65067
RUNX3	0.41979	0.911225
CLSTN3	0.419603	0.690586
ACVR1B	0.419599	0.471806
TCEANC	0.418293	0.742627
RAB11FIP1	0.418106	0.724829
EIF5A2	0.417684	0.754954
C9orf3	0.417613	0.690586
SH3BGR	0.416506	0.811279
RRM2B	0.416099	0.710336
VSTM2L	0.415741	0.778574
NDUFAF6	0.415159	0.533344
PTGER2	0.415027	0.815436
GPR37L1	0.414979	0.763739
MYCBP2	0.413811	0.695077
LEF1	0.413786	0.863026
ASS1	0.413202	0.731396
ZNF407	0.413121	0.65067
SPATA18	0.412968	0.533344
FKBP9P1	0.412544	0.853849
LOC100499484	0.412275	0.892395
REV3L	0.412129	0.533106
ARL6	0.411969	0.760464
SMG1	0.411874	0.665263
LINC01012	0.411275	0.875979
SGMS1-AS1	0.411273	0.786201
ENC1	0.411272	0.703308
ASCC3	0.410858	0.690586
SPINK1	0.410849	0.892395
TEX261	0.41072	0.501672
CAP2	0.410386	0.833876
TCTA	0.410348	0.616609
NME7	0.41027	0.545001
TMEM44	0.410269	0.533106
APOL2	0.409943	0.726171
CHADL	0.409677	0.864189
NDNF	0.409475	0.940093
TIGD3	0.409352	0.832355
AP4S1	0.409064	0.623589
SFMBT2	0.408196	0.849624
FSCN2	0.407495	0.892837
NR0B2	0.407489	0.710244
C10orf99	0.407318	0.763624
RPS6KA6	0.407229	0.719758
ELAC1	0.407074	0.636999
NUTM2A-AS1	0.406699	0.757814
ACADM	0.406525	0.441692
BACE1-AS	0.405897	0.822003
PPP2R3A	0.405779	0.612773
GALNT6	0.405497	0.533344
LYPD5	0.405362	0.863948
FABP2	0.405269	0.80875
SNHG21	0.405173	0.776288
THAP7-AS1	0.405073	0.83672
GP1BA	0.405068	0.811533
IL1R1	0.404827	0.862579
TTC7B	0.404791	0.796965
GLIDR	0.404221	0.75719
KDM8	0.404088	0.611827
STS	0.40352	0.710244
GPR3	0.402893	0.765932
CNDP1	0.402549	0.919115
EIF5AL1	0.402461	0.817212
AAK1	0.402384	0.699153
MAPK8IP1	0.402341	0.748805
SLC25A12	0.402295	0.731353
ICA1L	0.402048	0.86217
GLA	0.401383	0.54206
ATG2B	0.401369	0.65067
SLC9A7	0.401047	0.725792
ZNF181	0.400772	0.691454
SLC25A21-AS1	0.400308	0.756445
TAGLN	0.400225	0.84716
IFFO2	0.400063	0.680101
TRIM35	0.399092	0.65067
FAM21C	0.398155	0.533344
ZSCAN12P1	0.398043	0.752117
CCAT1	0.39797	0.742791
MAGEE1	0.397933	0.824576
GNPDA2	0.397736	0.56856
GPRASP2	0.397573	0.918798
TXK	0.39737	0.859247
TMEM37	0.397244	0.761752
PODXL	0.396841	0.719758
MPPE1	0.396575	0.314061
PAOX	0.39642	0.710336
WDPCP	0.396411	0.845052
KPNA5	0.396406	0.726149
LINC00886	0.396132	0.800466
SLC38A9	0.396054	0.65067
ZNF493	0.395388	0.776235
ABCC5	0.395323	0.7403
NAIP	0.394941	0.819566
MOCS1	0.394748	0.79986
HCFC2	0.394728	0.680101
CCL20	0.394449	0.892837
SPRY3	0.393626	0.811279
IGFLR1	0.393013	0.740654
DENND5B	0.392162	0.77398
RIBC1	0.39179	0.780225
NAT2	0.391302	0.703308
SORBS2	0.390932	0.760464
ASPHD1	0.390833	0.761752
SLC12A2	0.390465	0.549021
CNPY4	0.389912	0.726149
CDC14A	0.389034	0.710336
ACP2	0.388888	0.661425
GMPR	0.388512	0.533106
FAM122C	0.387679	0.835585
DIRC2	0.387645	0.675057
CFL2	0.387523	0.741316
PARP14	0.387096	0.745885
ZNF714	0.386774	0.748675
COPRS	0.386604	0.480863
MAN1B1-AS1	0.386336	0.761752
RHOD	0.386328	0.817212
CCDC82	0.386187	0.612773
MORN2	0.386121	0.719758
FAM21A	0.38547	0.65067
BCL2L10	0.385277	0.843038
PBLD	0.385167	0.748675
ATP6AP1L	0.385165	0.901456
HSD3B7	0.385118	0.753435
CAPN3	0.384405	0.757911
RUNX2	0.384366	0.761752
GAL3ST2	0.384362	0.82783
LOC100288748	0.384273	0.815436
ZC3H8	0.384256	0.525965
FLT3LG	0.384006	0.86217
MFSD1	0.383797	0.65067
WFS1	0.383776	0.81753
MAP3K10	0.383678	0.65067
HIST1H2AE	0.383675	0.772202
HAAO	0.383655	0.915324
KCNMB3	0.38328	0.845052
LOC101929709	0.383099	0.84716
IL1RL2	0.383043	0.827402
MROH7	0.382866	0.901822
TRMT6	0.382788	0.580287
NOMO3	0.382504	0.933537
TSC22D1-AS1	0.382393	0.868565
LIMCH1	0.382356	0.795815
ZNF225	0.382294	0.719044
ST5	0.38204	0.536324
TTN	0.381121	0.809097
MTHFD2L	0.381048	0.824576
LYPD8	0.381028	0.894225
BBS5	0.380821	0.708191
ATP2A1	0.380756	0.789255
LINC00526	0.380554	0.612773
ZNF222	0.380356	0.767565
AGAP2-AS1	0.380316	0.735562
HSD11B2	0.380174	0.712126
PPP1R26-AS1	0.37993	0.727964
SGMS1	0.379828	0.664509
B9D2	0.37972	0.631919
AFAP1L2	0.379274	0.680101
IL15	0.379202	0.831127
SAMHD1	0.379195	0.710336
USP38	0.378562	0.581465
TRNP1	0.378432	0.777684
CASP7	0.378342	0.636999
ATF3	0.378119	0.813481
IL7	0.377845	0.890772
LYSMD2	0.377121	0.587553
TXNDC9	0.37708	0.30589
PIN4	0.37675	0.636999
NRAV	0.376435	0.533106
LANCL2	0.376356	0.580287
DOCK11	0.375812	0.759944
AMACR	0.375758	0.638613
SVIL-AS1	0.375638	0.612773
AQP11	0.3749	0.784397
HSPA4L	0.374711	0.612773
TTYH2	0.374075	0.885773
LCN15	0.374069	0.944719
FDX1	0.37395	0.616609
ERC1	0.373824	0.685585
ZNF594	0.373428	0.686492
LINC01559	0.373176	0.890772
C3orf62	0.372435	0.768441
ZNF283	0.372276	0.738358
NAV2	0.372164	0.741316
RIC8B	0.371666	0.533106
TLCD1	0.371613	0.685585
DUSP14	0.371306	0.612773
PLS3	0.371118	0.623589
ART3	0.370966	0.894642
RPS18P9	0.370582	0.833876
PPAN-P2RY11	0.369962	0.97876
CD47	0.369869	0.734163
GNAL	0.369832	0.827402
SLC16A9	0.369459	0.811812
SLC38A6	0.368952	0.703308
SAMD9L	0.368849	0.838187
CACNA1D	0.368716	0.823451
HNF1A-AS1	0.368596	0.796965
OTC	0.367942	0.883316
EDA2R	0.367578	0.61051
C5orf34	0.367463	0.760529
SLC38A4	0.367262	0.915262
PDK4	0.367245	0.815436
CLU	0.367034	0.761752
NAPB	0.366648	0.623589
OAT	0.366587	0.424797
CCDC171	0.36638	0.761752
VANGL2	0.366372	0.660901
ITGAE	0.365854	0.641891
GALNT5	0.365652	0.719044
LINC01547	0.365385	0.796965
ZMPSTE24	0.365369	0.638388
VPS13B	0.365166	0.748805
COQ2	0.364903	0.533106
FNDC4	0.364849	0.868312
ZBTB38	0.364747	0.356609
OMA1	0.364276	0.490611
FAM198B	0.36241	0.748675
SYS1	0.36215	0.59653
HOXA-AS3	0.36201	0.89713
SYNGR3	0.361961	0.862996
DDX52	0.361752	0.612773
GPS2	0.361511	0.36311
CEP97	0.360519	0.628108
STAT3	0.360463	0.703308
FAM208B	0.358816	0.717164
LOC100134868	0.358755	0.768441
C17orf80	0.35839	0.56856
ARHGEF26	0.358319	0.731488
TCEAL3	0.357907	0.777602
YIPF1	0.357626	0.685585
KBTBD3	0.35726	0.761752
LAMC2	0.357181	0.882721
SLC51B	0.356416	0.757257
WDR7	0.356162	0.690586
CLIC5	0.356068	0.710336
LINC01605	0.355867	0.845052
PMP22	0.355669	0.793136
VPS50	0.355542	0.585782
GUSBP5	0.354944	0.898787
RPP40	0.35445	0.726149
LPPR3	0.353912	0.935154
ZNFX1	0.353584	0.75719
ZNF605	0.353538	0.68383
PLEKHG1	0.353466	0.727964
ZNF91	0.353077	0.553983
GNB5	0.352797	0.740654
LINC00865	0.352552	0.816401
GJB5	0.352352	0.933537
TMEM199	0.352252	0.620725
SH2D5	0.352152	0.894225
MECOM	0.352143	0.657369
SOCS1	0.351705	0.824108
HOXA10-AS	0.35146	0.703308
ERCC4	0.351334	0.657369
IQCH-AS1	0.351314	0.61051
SPEG	0.350919	0.85041
HIST1H2AI	0.350821	0.862902
DHFRL1	0.349993	0.740654
KRT6B	0.349831	0.887301
LOC728554	0.349803	0.837782
MUC5AC	0.34975	0.928146
NCOA5	0.349724	0.678961
TTPAL	0.348942	0.682061
ODF2L	0.348937	0.708191
GTF2IRD2B	0.34875	0.612773
LYNX1	0.34868	0.905944
FKBP7	0.348615	0.784125
TMCO1	0.348167	0.314061
CPPED1	0.347745	0.710336
C1orf216	0.347716	0.736062
N4BP2	0.347666	0.710336
PPAP2A	0.347027	0.689406
CTXN1	0.347	0.849043
PRKAR1B	0.346582	0.560041
ZNF883	0.346541	0.77398
C14orf142	0.346438	0.623589
MDM2	0.346121	0.636999
MORN1	0.345943	0.690586
TMPRSS3	0.345808	0.845836
KLHL18	0.345598	0.694136
LOC100507437	0.345452	0.877782
ZFYVE16	0.345131	0.533106
TOR1A	0.344582	0.44708
ZNF17	0.344414	0.768441
TMEM144	0.3441	0.681476
LARP6	0.344093	0.65067
XKRX	0.34406	0.7403
GLOD5	0.343968	0.863936
GOLGA8N	0.343441	0.892258
HES2	0.343335	0.823526
EXOG	0.343312	0.691454
NMI	0.343121	0.629613
PON3	0.342946	0.836502
INE1	0.342391	0.853849
TRNT1	0.34237	0.533106
MRPL47	0.342097	0.471806
KMT2A	0.342031	0.722018
PSME4	0.34182	0.678601
TGFB1I1	0.341772	0.813481
HEATR5A	0.341692	0.725792
MID1	0.341542	0.685585
AQP7	0.341209	0.894225
ZNF780B	0.341174	0.61051
C1orf112	0.341163	0.731488
DZIP3	0.340721	0.731488
IKBKE	0.340652	0.738327
DHX29	0.340286	0.627799
FAM210B	0.340232	0.695077
ATP6V0D1	0.339946	0.61051
SAMD4A	0.339886	0.780225
FAM20C	0.339778	0.949972
TNNC1	0.33975	0.84716
PDZK1IP1	0.339523	0.753013
TPST1	0.339335	0.847358
IL6R	0.339177	0.760464
LTB4R2	0.338852	0.895283
IL1RN	0.338823	0.807438
CSNK1G1	0.338807	0.726149
RGMA	0.338792	0.944003
C11orf73	0.338763	0.199748
PALLD	0.338734	0.588781
SLFN13	0.338664	0.893992
IGF2R	0.338459	0.743449
TMOD1	0.338245	0.827402
NNAT	0.338037	0.869248
UBLCP1	0.338032	0.660901
PUS10	0.33794	0.74832
CRISPLD2	0.337837	0.727964
N4BP2L1	0.337644	0.852355
PSTPIP2	0.336727	0.740654
PLCL2	0.336595	0.868565
CCND1	0.336106	0.777684
PXDC1	0.336089	0.877843
TVP23C-CDRT4	0.336071	0.859247
PLEKHM3	0.335818	0.741316
TYMS	0.33558	0.719758
KDELC1	0.335357	0.761752
TMEM63C	0.335196	0.892837
ZNF484	0.33506	0.703308
GFM1	0.334693	0.656597
PTPRCAP	0.334662	0.894294
DDX11L2	0.334563	0.903884
ZNF596	0.334361	0.86217
FAM127C	0.334285	0.83672
ANXA1	0.334265	0.80875
FAR2P2	0.334223	0.857764
HOTTIP	0.33407	0.623589
LIPH	0.333021	0.776596
UBTD1	0.332897	0.770107
ADAT1	0.332895	0.525965
RBM43	0.332779	0.678601
CCDC109B	0.33271	0.719044
PAK1IP1	0.332674	0.65067
ZNF132	0.332637	0.703308
MMP25-AS1	0.332574	0.811664
NDP	0.332522	0.908824
R3HCC1	0.332131	0.585782
NUAK2	0.332027	0.540613
ITGB1BP1	0.331823	0.623589
NINJ1	0.330833	0.756445
LOC648987	0.33067	0.834401
ZNF416	0.330558	0.740119
KIF3C	0.330201	0.771428
EPM2A	0.330138	0.763624
ABL2	0.330063	0.72109
EP300-AS1	0.330045	0.887823
COX20	0.330045	0.533344
OLFML2A	0.329923	0.901776
ATRX	0.329892	0.623652
BCAS4	0.329528	0.859247
HSD3B2	0.329519	0.936403
SIPA1L1	0.329254	0.710244
PRSS36	0.329198	0.887533
ATP6V0E1	0.329046	0.612773
TRAF3	0.329037	0.710515
GFOD1	0.32872	0.761752
RAB15	0.328636	0.719817
CENPL	0.328374	0.761752
CHST12	0.328065	0.660901
VAMP1	0.328043	0.788292
LINC00963	0.327777	0.763624
VPS18	0.327492	0.727964
TIPIN	0.327448	0.754756
MCOLN1	0.32731	0.726171
ISCU	0.326668	0.612773
GBA	0.326494	0.65067
CCL15	0.326437	0.753013
HIP1	0.326364	0.742791
PTCHD4	0.325987	0.885665
RPS27L	0.325986	0.665105
SENP1	0.325967	0.678961
LRRN4	0.325799	0.82743
KLHDC9	0.325648	0.734163
DUSP8	0.325125	0.694874
DHRS7B	0.32501	0.685585
SLC16A2	0.324956	0.845738
ANK1	0.324933	0.879613
RANBP2	0.324572	0.690586
CCNYL1	0.324419	0.760529
BBS9	0.324405	0.738742
LOC441242	0.324236	0.869899
BSCL2	0.324177	0.611827
ZNF789	0.32413	0.741376
PSMB8	0.324107	0.55237
CYB5B	0.323822	0.761752
HERC2P7	0.323454	0.845052
RASAL2	0.323413	0.717164
FDXR	0.323307	0.681476
ZNF684	0.323181	0.763624
IGFBP3	0.322877	0.842031
GRAMD2	0.322733	0.813481
AHCTF1P1	0.322477	0.931929
LOC90784	0.322192	0.774594
IFT27	0.321943	0.533106
SLC7A6	0.321661	0.557384
RAB37	0.321354	0.892395
KIF3A	0.321012	0.719206
RPL23AP7	0.320954	0.784924
IFT81	0.320862	0.61207
INHBB	0.320848	0.945403
CCDC150	0.320765	0.843462
MYO5C	0.320675	0.660901
KIAA1586	0.320498	0.758896
CYFIP2	0.320079	0.703308
TSPAN8	0.319321	0.636999
ZNF420	0.319033	0.760544
MLLT11	0.318962	0.878066
TTC8	0.318521	0.636999
PHTF1	0.318063	0.719758
NCS1	0.31802	0.690586
MED29	0.31782	0.636999
PRKDC	0.317769	0.748675
ISOC2	0.317481	0.42461
FAT1	0.317319	0.75719
LSM10	0.317274	0.65067
TPGS1	0.316856	0.636999
KLK7	0.316655	0.858327
MDN1	0.316545	0.738742
KIAA0754	0.31645	0.813481
NBPF8	0.31643	0.84716
KRT13	0.316197	0.892957
CCDC91	0.316133	0.661425
MTOR	0.316069	0.719044
CD247	0.316054	0.914073
SLC12A9	0.315803	0.471806
JADE2	0.315756	0.61207
GBP3	0.315613	0.950846
HNF4G	0.3154	0.710515
ZNF542P	0.314527	0.939346
EPDR1	0.314389	0.717164
COMMD8	0.314232	0.65067
CXorf23	0.31419	0.735831
KIAA1524	0.314026	0.761752
C10orf10	0.313826	0.83672
MCM3AP-AS1	0.313713	0.796965
SERINC5	0.313671	0.623589
HLA-E	0.313458	0.678699
PRCP	0.312934	0.63992
CGRRF1	0.312804	0.70165
IFI30	0.312688	0.742627
RGCC	0.312522	0.903884
ZNF528	0.3123	0.842845
GBP1	0.312248	0.815436
NCK1	0.311945	0.660901
TMEM140	0.31184	0.726149
C9orf116	0.311542	0.761752
RWDD1	0.311286	0.424797
KIAA0922	0.311105	0.755734
TRDMT1	0.310812	0.726149
DACH1	0.310722	0.839029
TAOK1	0.310652	0.719758
ANK3	0.310226	0.636999
FMN1	0.310208	0.746789
USP46	0.30983	0.65067
FASTKD5	0.309755	0.760464
ASAH2B	0.309688	0.877819
BIRC6	0.309669	0.738358
ZDHHC13	0.309478	0.525965
SGK1	0.309086	0.761581
NDRG3	0.30905	0.533106
HERC1	0.308476	0.733255
TMEM106B	0.308379	0.717164
SRRD	0.308225	0.691454
AAGAB	0.308133	0.61051
TPRKB	0.307845	0.549021
ZNF544	0.307647	0.61207
SRGAP3	0.307592	0.748675
GTF2H2C_2	0.307237	0.785098
CNTD1	0.30715	0.858327
C10orf32	0.307028	0.65067
HIST1H2BD	0.306941	0.753637
PLEKHA4	0.306933	0.815436
ITPR2	0.306604	0.59653
ETNK2	0.306529	0.863623
CFAP69	0.305773	0.761752
PROM1	0.305676	0.710336
FAM188B	0.305377	0.754756
MKRN2OS	0.305131	0.832258
MAP3K12	0.304359	0.845052
CDR2L	0.304228	0.845836
RARRES2	0.303922	0.838491
SNN	0.303451	0.582999
B3GAT1	0.303332	0.884758
TBC1D19	0.303316	0.795815
TMC8	0.302998	0.901456
TRAM1	0.302952	0.710336
VGLL3	0.302526	0.927081
DNAJA1	0.302395	0.660901
NCDN	0.302072	0.75719
PSME2	0.301992	0.629613
PTPRU	0.30198	0.675057
ACOT7	0.301742	0.525965
MAGI2	0.301694	0.887393
DUSP16	0.30166	0.618239
LINC00511	0.301649	0.738742
KIAA1211L	0.30154	0.703308
KCNJ3	0.300965	0.924304
SEPHS2	0.300931	0.489664
PINX1	0.300916	0.620725
LOC399815	0.300274	0.88489
MGA	0.300272	0.719044
NCKAP5L	0.299953	0.767565
TIGAR	0.29985	0.798778
HIST1H1C	0.299754	0.772202
PHLDA3	0.299349	0.762467
BTG3	0.299285	0.644787
C19orf66	0.299148	0.678342
ZNF45	0.299057	0.612773
ORC5	0.298947	0.441692
URB2	0.298901	0.748805
IFT20	0.2988	0.653894
HS3ST1	0.298763	0.835585
KIAA1109	0.298728	0.708191
ALDH4A1	0.298676	0.65067
ITM2B	0.29853	0.696976
GINS4	0.298433	0.726149
IGFL2	0.298218	0.840145
SEC11C	0.297991	0.690586
PPM1D	0.297975	0.612773
GSTT1	0.29791	0.950054
WDFY2	0.297803	0.719758
CTSS	0.297716	0.732217
CSPP1	0.297697	0.680101
XPR1	0.297564	0.701977
PRODH	0.297556	0.936403
PPM1K	0.297482	0.752117
PSMG1	0.297342	0.660043
CCDC170	0.297303	0.760464
XKR9	0.297204	0.877192
GSPT2	0.296719	0.741316
PRRT3	0.296453	0.748675
SPNS2	0.296005	0.785098
SLC46A1	0.295985	0.636999
CXorf57	0.295884	0.768441
SORT1	0.295815	0.564919
PTPRS	0.295377	0.900542
SLC39A13	0.295252	0.680101
ST3GAL3	0.29517	0.754954
PPAP2B	0.29492	0.640418
TRIM23	0.294874	0.690586
PDE6D	0.294574	0.525965
APBB3	0.294341	0.748805
UFD1L	0.2943	0.544748
TSTD2	0.293837	0.681476
MTERF1	0.2937	0.660901
IFI27L2	0.29362	0.829979
JMJD7-PLA2G4B	0.293487	0.957592
DUSP19	0.293415	0.840917
NNT	0.292803	0.696976
SMG7-AS1	0.292262	0.869855
LINC01301	0.292136	0.875053
SLC6A20	0.292122	0.881757
ATR	0.292006	0.701109
ZNF502	0.292005	0.765568
SPRYD4	0.291986	0.674082
ANXA9	0.291947	0.768441
KCNQ1OT1	0.291162	0.823526
CLIC6	0.290988	0.872063
CLEC16A	0.290955	0.641891
KIF3B	0.290821	0.64357
CSGALNACT2	0.290814	0.703308
PHTF2	0.290386	0.65067
TSTD3	0.290357	0.880252
PRMT9	0.290062	0.612773
VPS41	0.2898	0.685585
TNRC6C-AS1	0.289668	0.799779
ZNF428	0.289468	0.738263
SDF2	0.288979	0.710336
LACTB2	0.288357	0.775423
LOC389602	0.288236	0.899549
FAM111A	0.288159	0.61207
TP53I3	0.287999	0.752117
STX2	0.287883	0.786392
PAQR8	0.287818	0.618239
MMP17	0.287678	0.950054
SRGAP2C	0.287661	0.796602
UMAD1	0.287564	0.745871
CADPS	0.287544	0.795815
CCNT2-AS1	0.287515	0.901167
AIMP2	0.287495	0.577873
ELK3	0.287327	0.775084
PIGM	0.28719	0.61207
FAM126A	0.286923	0.902699
RILPL2	0.286674	0.748229
LPP-AS2	0.286274	0.765932
KIAA0196	0.286254	0.70165
LINC00324	0.286241	0.858327
SIRT1	0.285955	0.652287
ACTR1A	0.285763	0.656597
C7orf25	0.285546	0.710336
RRAGB	0.285389	0.761752
RFWD3	0.285285	0.678601
VPS13C	0.285276	0.718684
ZNF35	0.285252	0.77398
RWDD2B	0.28522	0.657369
CENPN	0.285104	0.726171
CHD9	0.285037	0.719758
MED27	0.284973	0.300429
TNFSF10	0.2847	0.719758
BAK1	0.284203	0.686321
WDR53	0.284115	0.754756
APOBEC3C	0.284106	0.759543
LINC00672	0.283771	0.928369
PI4K2A	0.283412	0.681476
TRIAP1	0.283191	0.690586
RP9	0.283085	0.686321
C3orf33	0.283071	0.788566
CYB561A3	0.28278	0.533106
GARNL3	0.28258	0.840145
POLD3	0.28254	0.653351
EIF3J-AS1	0.28237	0.734163
CBWD5	0.282285	0.636999
PLA2G12B	0.282231	0.929136
FLNA	0.282128	0.821941
CD24	0.28206	0.30589
ZNF425	0.281754	0.840145
GINS2	0.281728	0.795815
FKRP	0.281647	0.752117
HOXA5	0.281632	0.826675
FECH	0.281582	0.753013
E2F3	0.281549	0.686321
AADAT	0.281373	0.768441
TNRC6C	0.281319	0.768441
RPGRIP1L	0.281301	0.678342
BRE	0.281185	0.540613
C12orf43	0.281123	0.656597
NRIP1	0.280703	0.61183
MGC16275	0.28066	0.768441
MYOF	0.280545	0.833876
SWI5	0.280479	0.703308
DDC	0.280462	0.65067
TSPAN1	0.280431	0.767565
DUOX1	0.280407	0.82434
FRS2	0.280373	0.681476
MIPEP	0.280302	0.690586
RHBDD3	0.280061	0.65067
ZCCHC10	0.279899	0.666202
SNX22	0.279887	0.765716
C12orf4	0.279818	0.682061
ZNF436	0.279817	0.54206
CCDC66	0.279785	0.760529
TBCK	0.279738	0.726149
SYNM	0.279724	0.875077
LOC100270746	0.279639	0.890903
COA7	0.279539	0.685585
CARD14	0.279473	0.922029
HSPH1	0.279291	0.710336
PAQR7	0.279139	0.83672
SOCS4	0.278945	0.65067
NEAT1	0.278897	0.839657
PCDHGB7	0.278709	0.930947
LRRC19	0.278685	0.796965
DENND2A	0.278578	0.761752
PLIN5	0.278561	0.934666
DSTYK	0.278281	0.748406
PRKAR2A-AS1	0.278047	0.863569
RBBP9	0.277655	0.54206
CDKN1A	0.277287	0.761752
L3MBTL3	0.277062	0.726149
ACSM3	0.276882	0.726149
IBA57	0.27673	0.708546
FBXL2	0.276262	0.825115
GCNT4	0.276245	0.873896
SCRN1	0.275908	0.719758
SNURF	0.275853	0.693364
FAM8A1	0.275728	0.704358
TEX2	0.275654	0.618239
PALM2	0.275369	0.923043
RNF19A	0.275229	0.691454
STARD9	0.275208	0.844104
ACPP	0.275188	0.845052
MTG2	0.275164	0.545105
EXOC6	0.274883	0.690586
FBXO30	0.274829	0.661425
SPATA6L	0.274725	0.901822
RRAGC	0.274643	0.685585
CISD1	0.274475	0.533344
PCBD2	0.274444	0.61207
BEND7	0.274335	0.80875
ENOX2	0.274241	0.681476
ARMC9	0.274205	0.796965
MAP3K14	0.274158	0.763624
TRPV1	0.274157	0.785261
DHX57	0.274019	0.726171
BCAS2	0.27394	0.660901
EDC3	0.273874	0.681476
FAM71E1	0.273584	0.774594
CCZ1	0.273431	0.823526
SLC39A6	0.27337	0.636999
ZNF814	0.273367	0.768441
SMIM10L1	0.273319	0.441692
ZNF37A	0.273296	0.685585
FLAD1	0.273186	0.690516
RRS1	0.273138	0.709514
TMEM110	0.273072	0.726171
SLC39A14	0.273009	0.681476
SGK3	0.27284	0.757257
EMC7	0.272755	0.525965
DCUN1D3	0.272522	0.717164
CHST15	0.271871	0.857493
HIST1H2AC	0.271722	0.806872
ANAPC13	0.27148	0.64357
ARSJ	0.271271	0.855626
CTSA	0.27122	0.742791
LRRTM1	0.2712	0.936403
EFR3B	0.270971	0.910236
VSIG2	0.270952	0.763802
CMTM3	0.270502	0.888409
HSPA1A	0.270388	0.710244
AUNIP	0.270326	0.834401
TDGF1	0.270319	0.908561
EPC2	0.27028	0.685585
MAP7D1	0.269756	0.763624
ST7L	0.269727	0.835585
FKBP3	0.269615	0.40393
EAPP	0.269447	0.30589
ARRDC4	0.269394	0.824351
ALKBH3	0.269345	0.690586
FAM169A	0.269124	0.65067
ZNF850	0.269117	0.897347
FBXL18	0.268912	0.760529
BTNL3	0.268759	0.850228
SRSF6	0.268684	0.533106
MAN1A2	0.268522	0.719206
ZNF30	0.268428	0.763085
ARSB	0.268358	0.72442
RGPD8	0.268191	0.840917
REXO2	0.267965	0.622356
VWA8	0.267885	0.704115
ZNF230	0.267724	0.743449
TRRAP	0.267467	0.77398
ANKDD1B	0.267438	0.892258
ZMYM6NB	0.267412	0.709514
GPR89A	0.267405	0.623589
ENTPD7	0.267287	0.761752
PCNX	0.266811	0.752471
PRRC2C	0.266782	0.769508
CTSH	0.266723	0.719044
NAPEPLD	0.266703	0.55237
PDSS1	0.266689	0.612773
SYNJ2	0.266501	0.717164
FAM171B	0.266459	0.892395
ZNF85	0.266338	0.957223
KCNJ14	0.266228	0.894225
ZNF182	0.266056	0.660901
ABALON	0.266044	0.892258
LOC100131289	0.266006	0.896404
ZFY	0.265907	0.868312
MRPS11	0.265757	0.57317
PDE4D	0.265577	0.678601
EPHX4	0.265361	0.830938
ALMS1	0.26535	0.768441
SRP14-AS1	0.265316	0.871501
ARL15	0.265273	0.738327
PAXIP1-AS2	0.26519	0.858964
GTF2A2	0.265116	0.272052
TP53INP1	0.265032	0.763624
PHF20L1	0.264973	0.660901
STAT1	0.264851	0.710515
GSTT2B	0.264843	0.936403
CXCL16	0.264774	0.84292
RGS5	0.264759	0.889167
SNRPN	0.264549	0.710244
NUB1	0.264544	0.709514
SLC39A3	0.26444	0.61183
RNF186	0.264238	0.77398
NDUFC2	0.264229	0.64357
EMILIN1	0.264119	0.882256
IFT43	0.264082	0.616609
BLVRA	0.264061	0.788292
ZC3HAV1	0.263908	0.690586
FCGR2A	0.263827	0.950054
SLC25A22	0.263628	0.768441
FAM173B	0.263623	0.726149
ANKFY1	0.263546	0.729549
LZTS3	0.263496	0.75369
MTERF2	0.263463	0.638613
ASTN2	0.263338	0.82444
LOC148709	0.263111	0.935154
LINC01504	0.262649	0.945403
C17orf89	0.262588	0.761752
C1orf122	0.262522	0.719044
CHAMP1	0.262416	0.69833
MIOS	0.262186	0.588781
NFKBIB	0.262141	0.703308
SCLY	0.262059	0.726149
PPOX	0.262027	0.704115
ALDH7A1	0.261732	0.702516
ZG16B	0.261729	0.813334
KMT2C	0.26105	0.732217
RRM2	0.261039	0.788292
CTSV	0.260981	0.744275
RAB36	0.260934	0.834401
SLC25A33	0.260924	0.61207
ATP6V1C1	0.260866	0.690586
PIGG	0.260761	0.65067
HSPA8	0.26071	0.685585
TSPAN17	0.260689	0.694874
CPLX1	0.26051	0.879694
RECQL	0.260281	0.719758
HSBP1L1	0.260253	0.795815
CDH7	0.260219	0.948832
TTTY15	0.259481	0.893523
BORA	0.259376	0.741302
TMEM218	0.25931	0.565733
MPV17L2	0.259148	0.760529
CCDC163P	0.258584	0.825115
LTV1	0.258501	0.618239
DNAJC18	0.258348	0.841784
DNAJB4	0.258276	0.847358
UBE2G2	0.258111	0.533344
JKAMP	0.25786	0.624372
SLC4A4	0.25773	0.866694
OCLN	0.257443	0.748805
UROD	0.25713	0.54206
DNAJC3-AS1	0.25701	0.834401
FHDC1	0.256986	0.710336
MTF1	0.256877	0.726149
DNAJC28	0.256446	0.869658
DOLK	0.256143	0.720673
HIST1H2BK	0.256021	0.738742
HIST2H2AA3	0.255779	0.845052
HIST2H2AA4	0.255779	0.845052
SNX2	0.255779	0.61682
NF1	0.255694	0.758627
LRRC16B	0.255467	0.892837
FKBP1A	0.255305	0.643605
IFITM10	0.255187	0.923043
RRP15	0.255081	0.734163
ST6GAL1	0.254998	0.75719
CES3	0.254976	0.894571
STX3	0.254854	0.549021
SLC5A6	0.254604	0.685436
MCF2L-AS1	0.254561	0.830938
EPPK1	0.254555	0.735147
TIMM8A	0.254371	0.678699
TMEM133	0.254189	0.802574
PGBD4	0.253998	0.820828
ARRB2	0.253997	0.506612
NDUFAF4	0.253993	0.569442
LOXL3	0.253963	0.879613
VBP1	0.253955	0.549021
OIP5	0.253821	0.774793
DGKH	0.253816	0.719758
CHD8	0.2536	0.710336
ELMO2	0.253509	0.65067
CEP295	0.25348	0.681476
TOMM40L	0.253206	0.727964
MCM9	0.252737	0.638941
C16orf70	0.252722	0.585782
CREB3L3	0.252682	0.937904
ASB9	0.252631	0.825115
TXNL4B	0.252631	0.685585
POLA1	0.252538	0.777602
ALDH3A1	0.252267	0.89131
RTN4IP1	0.252229	0.612773
GNG10	0.252161	0.719758
ELMOD3	0.252156	0.768441
PHLDB2	0.252115	0.82444
PDCD5	0.251882	0.65067
CCNE2	0.251625	0.717164
NIN	0.251461	0.738742
ANKRD52	0.251459	0.75719
LOC102723354	0.251221	0.915449
STAG3L5P	0.251211	0.901456
AMPD3	0.251087	0.815436
FCGBP	0.250974	0.950344
USP54	0.250856	0.761752
KIAA1683	0.250799	0.901456
TAF13	0.250761	0.840797
ZFHX3	0.25063	0.805905
DNAAF2	0.250411	0.719758
MPHOSPH10	0.250116	0.533106
PVRL3	0.250116	0.742227
PNPT1	0.250054	0.726149
FAM122A	0.250053	0.681476
METTL25	0.249911	0.756456
TIMM22	0.249904	0.703308
RB1	0.249858	0.691454
DNA2	0.249785	0.807648
NCMAP	0.249784	0.892258
TRIM16	0.249608	0.824859
PKLR	0.249492	0.949497
CYP2B6	0.24926	0.895081
THOC3	0.249174	0.823526
E2F7	0.249145	0.820676
MMP11	0.249114	0.741625
THOC1	0.249097	0.653351
LMAN2L	0.249058	0.623589
UBE2D4	0.248964	0.65067
IFT52	0.248935	0.628108
RTKN2	0.248749	0.77329
KIAA0513	0.248721	0.75719
CHUK	0.248682	0.710244
C1RL-AS1	0.248631	0.83672
FTO	0.248552	0.685436
FASTKD1	0.248527	0.547437
MRPS18C	0.248475	0.61051
NFAT5	0.248465	0.789979
RASGRP1	0.248316	0.935559
ZNF41	0.248119	0.75719
SLC45A4	0.248027	0.685585
BCAS3	0.247691	0.75719
GNPDA1	0.247685	0.660901
CYB561D2	0.247638	0.65067
TUSC2	0.247622	0.681476
ENPP5	0.247574	0.760529
DKK1	0.247493	0.911225
PUS3	0.247492	0.697944
LOC100130744	0.247427	0.816401
SPINK5	0.247327	0.881252
PARM1	0.247321	0.687877
PDCL3	0.247281	0.619727
FAM86B1	0.24724	0.919115
HERC2P9	0.247181	0.735715
ITPA	0.246809	0.533344
SLC27A4	0.246754	0.77398
TICAM1	0.246722	0.781644
SRP19	0.246601	0.65067
TMEM19	0.24659	0.690586
GOSR2	0.246486	0.638388
PPP4R1	0.246385	0.678601
TEAD2	0.246366	0.748805
TMEM9	0.246323	0.711117
FAM47E-STBD1	0.246121	0.978486
MND1	0.245962	0.758896
MXRA8	0.245915	0.927462
ACTR3C	0.245842	0.835328
IP6K1	0.245842	0.72109
TMEM5	0.245679	0.713312
KRBA2	0.245637	0.796965
NKD1	0.245487	0.811812
MED13L	0.245466	0.719758
ABCC2	0.245388	0.911947
FAM126B	0.245081	0.70165
IL6ST	0.245035	0.829136
PIP5K1B	0.244535	0.636999
FANCA	0.244375	0.823451
LDLRAD2	0.2443	0.847358
EEF1E1	0.244283	0.674636
ASH1L	0.244265	0.719758
CYCS	0.244249	0.533106
ZER1	0.243972	0.727964
LYRM2	0.243716	0.680527
ABCA5	0.243477	0.813481
WDR25	0.243445	0.734163
ZNF131	0.243443	0.65067
ZFX	0.243418	0.748675
ATAD3B	0.243369	0.736988
ZZEF1	0.243346	0.681476
KCTD17	0.24334	0.727964
CEP350	0.243223	0.690586
NCK2	0.243196	0.738742
DYNC1LI1	0.242713	0.738263
LOC100507577	0.242702	0.83363
TGM2	0.242611	0.933902
GPRIN1	0.242533	0.795584
SLC25A44	0.242459	0.65067
ZSWIM3	0.242389	0.835585
RNF14	0.242382	0.623589
LMF2	0.242234	0.636999
ADGRG1	0.242232	0.641891
FGFR1OP2	0.242022	0.42461
ANKRD42	0.241901	0.75719
SNX24	0.241872	0.768441
ZNF586	0.241735	0.827402
GINS3	0.241712	0.805687
ATG4A	0.241381	0.835168
N6AMT1	0.24123	0.744275
SEC23IP	0.241174	0.623589
CERS6	0.241146	0.717164
POU2F1	0.240927	0.769233
SUPT6H	0.240854	0.710336
STK3	0.24065	0.796737
IDI2	0.240618	0.858327
ANKMY2	0.240615	0.533344
ZNF597	0.240588	0.813481
COMMD3	0.240476	0.612773
UQCC1	0.240376	0.621491
POLR2K	0.240299	0.560041
KLHDC7A	0.240149	0.909491
RAB27B	0.240125	0.83672
EPHX1	0.240102	0.618772
PLEKHS1	0.240082	0.778951
BRCA2	0.239874	0.834989
NES	0.23982	0.807438
TRAK2	0.239714	0.768441
MBNL3	0.239691	0.726149
SMPD1	0.239677	0.835585
GBAP1	0.239675	0.927081
SEC61A2	0.239467	0.796965
LINS	0.239369	0.786392
TPD52L1	0.23932	0.576796
NME6	0.239311	0.722018
ENPP1	0.239093	0.749933
PLAA	0.239035	0.64357
SPAG1	0.238939	0.733255
C5	0.238912	0.819566
CLP1	0.238746	0.65067
ZNF480	0.238565	0.763624
AGXT	0.238403	0.938441
CTSC	0.238207	0.685436
PNO1	0.238024	0.54206
GPRC5B	0.237906	0.900946
RFX5	0.237383	0.752117
ZNF548	0.237339	0.763682
OCIAD1	0.237288	0.533106
ARHGEF12	0.237246	0.719758
NUP88	0.237064	0.685436
ZNF252P	0.23701	0.710515
ATP6V0A2	0.236754	0.717164
ANAPC7	0.236528	0.65067
SECTM1	0.236454	0.845052
VASH1	0.236258	0.82434
B3GNT9	0.236254	0.796965
RFK	0.23624	0.678601
FRMD8	0.236194	0.723584
TMEM177	0.236128	0.65067
TRIP6	0.236072	0.719044
CDC37L1	0.235997	0.775084
LOC101927550	0.235835	0.921987
CLCF1	0.235692	0.876405
TRMT61B	0.235529	0.653654
C1GALT1C1	0.23545	0.710515
DDI2	0.235362	0.83672
CCDC127	0.235355	0.710244
LSG1	0.235	0.684383
SMC2	0.234941	0.788363
PRR26	0.234935	0.763624
PROC	0.234859	0.950361
DHX58	0.234727	0.859247
SP140L	0.234588	0.855704
IDE	0.234361	0.707325
HSD17B10	0.234328	0.710336
JPH2	0.234303	0.939346
ABTB2	0.234231	0.777602
PTOV1-AS1	0.23422	0.681476
FBXO16	0.234199	0.883462
MKL2	0.234135	0.756445
SNX19	0.234056	0.752117
DNAJC10	0.234003	0.763624
MYCN	0.233892	0.956116
SEC22C	0.233701	0.756445
TMEM192	0.233601	0.636999
TMEM251	0.233585	0.710336
PEX3	0.233393	0.738263
TWISTNB	0.233326	0.645777
QRSL1	0.233265	0.678601
PHF23	0.233259	0.636999
NACC2	0.233202	0.719758
KCNF1	0.233172	0.905106
BMP2K	0.233154	0.741376
SOCS5	0.233149	0.692949
[truncated: 11,790 more rows]
