# Supplementary material for: Patient-derived colon epithelial organoids reveal lipid-related metabolic dysfunction in pediatric ulcerative colitis
Source: Nat Commun. 2025 Dec 10;16:11026. doi: 10.1038/s41467-025-65988-2 (PMC12695892; doi:10.1038/s41467-025-65988-2)
Supplement: Supplementary file 5 — Supplementary Data 3 [file 41467_2025_65988_MOESM5_ESM.xlsx]

## Sheet: Raw Data
Compound Method							Control-C4-rep1		Control-C4-rep2						Control-C12-rep1		Control-C12-rep2						Control-C13-rep1		Control-C13-rep2						UC-aUC1-rep1		UC-aUC1-rep2						UC-aUC9-rep1		UC-aUC9-rep2						UC-aUC10-rep1		UC-aUC10-rep2
Name	Transition	Precursor Ion	Product Ion	Collision Energy	Ion Polarity		RT	Area	RT	Area	Average area	STD	%CV		RT	Area	RT	Area	Average area	STD	%CV		RT	Area	RT	Area	Average area	STD	%CV		RT	Area	RT	Area	Average area	STD	%CV		RT	Area	RT	Area	Average area	STD	%CV		RT	Area	RT
AC (10:0)	316.3 -> 85.1	316.3	85.1	30	Positive		0.870883	4003.89	0.85845	4070.76	4037.33	47.2819	0.0117112		0.870883	6113.48	0.85845	5983.9	6048.69	91.6273	0.0151483		0.870883	7650.97	0.870883	8000.74	7825.86	247.328	0.031604		0.870883	15390.7	0.870883	15733.2	15562	242.141	0.0155598		0.870883	19316	0.870883	18993.8	19154.9	227.884	0.0118969		0.870883	11735.7	0.870883
AC (12:0)	344.3 -> 85.1	344.3	85.1	30	Positive		1.26762	10998	1.26762	11007.6	11002.8	6.79812	0.000617851		1.26762	8205.45	1.26763	8345.4	8275.43	98.9554	0.0119577		1.26762	14384.6	1.26762	14033.1	14208.8	248.58	0.0174947		1.26762	36383.5	1.26762	36792	36587.8	288.834	0.00789428		1.26762	27713	1.26763	29061.5	28387.2	953.521	0.0335898		1.26762	18586.8	1.26762
AC (12:1)	342.3 -> 85.1	342.3	85.1	30	Positive		1.04387	2270.18	1.04387	2281.38	2275.78	7.925	0.00348232		1.05628	1899.9	1.04387	1940.87	1920.39	28.9719	0.0150865		1.04387	3416.71	1.04387	3237.48	3327.09	126.731	0.0380907		1.04387	8465.89	1.05628	8392.28	8429.09	52.0516	0.00617524		1.04387	5702.58	1.0563	5827.78	5765.18	88.5262	0.0153553		1.04387	4533.02	1.04387
AC (13:0)	358.3 -> 85.1	358.3	85.1	30	Positive		1.45385	3526.07	1.54078	3291.08	3408.57	166.163	0.0487486		1.45385	3624.84	1.44142	4086.27	3855.55	326.28	0.084626		1.4414	3289.28	1.4414	2585.04	2937.16	497.973	0.169542		1.5408	5488.75	1.54078	5744.93	5616.84	181.148	0.0322509		1.54078	4143.2	1.5408	4221.58	4182.39	55.425	0.013252		1.4414	4916.59	1.4414
AC (14:0)	372.3 -> 85.1	372.3	85.1	30	Positive		1.85075	30169.3	1.85075	30551.6	30360.4	270.331	0.00890407		1.85075	16100.4	1.85075	17052.8	16576.6	673.438	0.0406259		1.85075	54206.8	1.85075	53757.4	53982.1	317.819	0.00588748		1.85075	81418.9	1.85075	81404.1	81411.5	10.4631	0.000128521		1.85075	76548.4	1.85075	74807.3	75677.9	1231.12	0.0162679		1.85075	49001.3	1.85075
AC (14:0)-OH	388.3 -> 85.1	388.3	85.1	30	Positive		1.37532	9358.92	1.36292	9533.65	9446.29	123.552	0.0130795		1.36292	8591.74	1.36293	9032.56	8812.15	311.709	0.0353727		1.37532	12303.4	1.37532	12304.3	12303.8	0.612479	4.97795e-05		1.38772	19351.9	1.37532	20311.2	19831.5	678.325	0.0342044		1.37532	12359.8	1.37532	11335.7	11847.8	724.142	0.0611204		1.3877	11215.3	1.37532
AC (14:1)	370.3 -> 85.1	370.3	85.1	30	Positive		1.55273	21781.8	1.55273	22607.9	22194.9	584.143	0.0263188		1.528	14456.8	1.52802	15489	14972.9	729.868	0.0487458		1.54037	26431.6	1.54037	27243.1	26837.3	573.773	0.0213796		1.51547	103381	1.51547	105665	104523	1615.16	0.0154527		1.528	46622.2	1.52802	45578.2	46100.2	738.22	0.0160134		1.54037	31081.7	1.54037
AC (14:1)-OH	386.3 -> 85.1	386.3	85.1	30	Positive		1.17603	7784.12	1.16362	8007.8	7895.96	158.162	0.0200308		1.17603	9759.84	1.17603	9549.04	9654.44	149.064	0.0154399		1.16362	9015.07	1.16362	9197.5	9106.29	129	0.0141661		1.16362	17179.1	1.16362	16536.4	16857.7	454.438	0.0269572		1.16362	8945.33	1.16363	8558.52	8751.93	273.517	0.0312522		1.16362	11366.7	1.17603
AC (14:2)	368.3 -> 85.1	368.3	85.1	30	Positive		1.25342	1585.74	1.24102	1588.72	1587.23	2.10878	0.0013286		1.2286	1213.27	1.2162	1217.04	1215.15	2.66752	0.00219521		1.25342	1076.53	1.26583	1174.04	1125.28	68.9441	0.0612681		1.2162	12504.8	1.2162	12740.3	12622.6	166.485	0.0131895		1.2286	4243.96	1.21622	4219.17	4231.56	17.5296	0.00414259		1.2162	2421.29	1.2162
AC (15:0) (a)	386.3 -> 85.1	386.3	85.1	30	Positive		2.13237	1915.73	2.09497	2253.77	2084.75	239.027	0.114655		2.10728	1685.34	2.13237	1536.25	1610.79	105.421	0.0654467		2.13235	1686.37	2.13237	2031.37	1858.87	243.955	0.131238		2.09497	4170.58	2.13235	3704.35	3937.46	329.672	0.083727		2.13235	4098.76	2.1073	3913.11	4005.93	131.273	0.0327697		2.1073	4575.09	2.1196
AC (15:0) (b)	386.3 -> 85.1	386.3	85.1	30	Positive		2.18172	5362.96	2.18172	5369.87	5366.41	4.88672	0.000910611		2.18172	3660.21	2.16928	3451.36	3555.79	147.68	0.0415322		2.19403	5217.69	2.19403	4823.38	5020.53	278.821	0.0555361		2.18172	8380.19	2.18172	7790.06	8085.12	417.283	0.0516113		2.18172	13593.6	2.18173	13030.3	13312	398.343	0.0299237		2.18172	11668.7	2.18172
AC (16:0)	400.4 -> 85.1	400.4	85.1	30	Positive		2.52543	280707	2.52543	283527	282117	1994.09	0.00706831		2.52543	150410	2.52543	155783	153096	3799.02	0.0248145		2.52542	311231	2.52545	307106	309168	2916.81	0.00943438		2.52543	355670	2.52542	364008	359839	5896.01	0.0163851		2.52542	663039	2.52543	670856	666947	5527.39	0.0082876		2.52543	537090	2.52543
AC (16:0)-OH	416.4 -> 85.1	416.4	85.1	30	Positive		1.98308	10667.4	1.98308	10896.2	10781.8	161.787	0.0150055		1.98308	9512.21	1.98308	10018.9	9765.54	358.272	0.0366874		1.98308	16272.2	1.98308	16074	16173.1	140.11	0.00866312		1.98308	25467.1	1.98308	26378.1	25922.6	644.117	0.0248477		1.98308	19403.6	1.9831	19157.6	19280.6	173.914	0.00902012		1.98308	19175.5	1.98308
AC (16:1)	398.3 -> 85.1	398.3	85.1	30	Positive		2.08208	59249.8	2.08208	59152.3	59201	68.8784	0.00116347		2.08208	25177.7	2.0821	26265.1	25721.4	768.876	0.0298925		2.08208	48349.2	2.03288	45315.5	46832.4	2145.22	0.0458063		2.05752	74960	2.05752	72233	73596.5	1928.25	0.0262003		2.06977	101013	2.06978	99600.4	100307	999.028	0.00995973		2.08208	83170.9	2.09448
AC (16:1)-OH	414.3 -> 85.1	414.3	85.1	30	Positive		1.66138	6490.33	1.64903	5970.9	6230.62	367.292	0.0589496		1.6241	5356.65	1.6241	5525.78	5441.22	119.594	0.0219792		1.64903	8621.18	1.64903	8417.46	8519.32	144.052	0.0169089		1.63645	14740.5	1.64903	15120.7	14930.6	268.843	0.0180061		1.63645	8175.12	1.6241	8683.15	8429.14	359.23	0.0426177		1.64903	11587.9	1.64903
AC (17:0) (a)	414.4 -> 85.1	414.4	85.1	30	Positive		2.5619	2493.58	2.58643	1896.55	2195.06	422.167	0.192326		2.53712	2199.52	2.53712	2322.17	2260.84	86.7301	0.0383618		2.5494	2096.99	2.58643	1726.54	1911.77	261.946	0.137018		2.69768	2519.44	2.69767	2710.82	2615.13	135.329	0.0517486		2.69768	2849.16	2.69768	2949.25	2899.2	70.7689	0.0244098		2.69768	2815.42	2.69768
AC (17:0) (b)	414.4 -> 85.1	414.4	85.1	30	Positive		2.85722	6126	2.84493	6103.74	6114.87	15.7427	0.00257449		2.85722	5122.65	2.85722	3790.45	4456.55	942.005	0.211375		2.8695	6940.43	2.85723	6902.73	6921.58	26.6511	0.00385044		2.86952	8083.76	2.86952	8658.08	8370.92	406.107	0.0485141		2.85722	13449.6	2.85722	14041.4	13745.5	418.468	0.030444		2.85722	13782.6	2.85722
AC (18:0)	428.4 -> 85.1	428.4	85.1	30	Positive		3.20173	65801.3	3.18943	67006.4	66403.9	852.138	0.0128327		3.18942	42069.8	3.20172	41261.6	41665.7	571.473	0.0137157		3.20172	89985.8	3.20173	90275.8	90130.8	205.096	0.00227554		3.20173	85382.3	3.20172	84740.4	85061.4	453.883	0.00533595		3.20172	134436	3.20173	132408	133422	1434.51	0.0107517		3.20172	164660	3.18942
AC (18:0)-OH	444.4 -> 85.1	444.4	85.1	30	Positive		2.69708	6591.68	2.6971	6089.78	6340.73	354.896	0.0559708		2.67232	6174.24	2.67232	6985.07	6579.66	573.341	0.0871384		2.6723	10296.5	2.66002	11343.4	10819.9	740.229	0.0684134		2.70937	15724.8	2.70935	15834.6	15779.7	77.6054	0.00491806		2.69708	11062.2	2.70937	12002.4	11532.3	664.816	0.0576482		2.69708	17325.3	2.70937
AC (18:1)	426.4 -> 85.1	426.4	85.1	30	Positive		2.68523	133840	2.67275	135902	134871	1458.1	0.010811		2.67275	61373.8	2.68523	62742.2	62058	967.631	0.0155924		2.68522	137381	2.68525	133492	135437	2749.8	0.0203033		2.68523	178591	2.67273	186211	182401	5388.06	0.0295396		2.68522	252898	2.68523	258729	255813	4122.98	0.0161171		2.68523	181702	2.68522
AC (18:1)-OH	442.4 -> 85.1	442.4	85.1	30	Positive		2.04408	12058.5	2.04408	11561.3	11809.9	351.541	0.0297667		2.04407	10953.4	2.04408	12085.4	11519.4	800.461	0.0694883		2.19213	13618.9	2.20447	14220.5	13919.7	425.388	0.0305602		2.17983	21742.4	2.17983	23362.6	22552.5	1145.65	0.0507995		2.17983	12434.1	2.19215	13951.6	13192.9	1073.04	0.0813347		2.19215	13789	2.19215
AC (18:2)	424.3 -> 85.1	424.3	85.1	30	Positive		2.24172	12878	2.24172	10375.9	11626.9	1769.29	0.152172		2.254	5082.67	2.24173	5450.68	5266.68	260.224	0.0494096		2.24172	8271.32	2.24172	6509.77	7390.55	1245.6	0.16854		2.22932	13717.3	2.22932	14456.9	14087.1	522.964	0.0371237		2.24172	19826.2	2.24173	20388.1	20107.1	397.347	0.0197615		2.24172	17291.4	2.22932
AC (18:3)	422.3 -> 85.1	422.3	85.1	30	Positive		1.93437	1755.69	1.92208	1528.64	1642.17	160.552	0.0977684		1.92208	1309.41	1.92208	1505.42	1407.41	138.601	0.0984793		1.92208	1082.46	1.94572	1168.97	1125.72	61.1703	0.0543389		1.92208	2589.3	1.92208	2998.63	2793.96	289.435	0.103593		1.93437	3341.92	1.9221	3728.72	3535.32	273.508	0.0773644		1.92208	3730.21	1.92208
AC (20:3) (a)	450.3 -> 85.1	450.3	85.1	30	Positive		2.46225	1671.83	2.47475	1409.44	1540.64	185.534	0.120427		2.46225	1207.76	2.47473	1442.04	1324.9	165.661	0.125036		2.47472	871.965	2.47475	848.373	860.169	16.6819	0.0193937		2.46225	1606.29	2.48702	1876.53	1741.41	191.091	0.109733		2.46225	2916.26	2.47473	2814.63	2865.44	71.8613	0.0250786		2.47473	3021.8	2.46225
AC (20:3) (b)	450.3 -> 85.1	450.3	85.1	30	Positive		2.65983	1995.84	2.64753	2048.31	2022.07	37.1072	0.018351		2.64753	774.68	2.67213	516.906	645.793	182.273	0.282247		2.64752	1035.27	2.64755	1187.21	1111.24	107.435	0.0966801		2.64753	943.579	2.65982	925.143	934.361	13.0359	0.0139517		2.64753	2976.08	2.64753	2452.99	2714.54	369.879	0.136259		2.64753	1631.76	2.63523
AC (20:3)-OH	466.3 -> 85.1	466.3	85.1	30	Positive		2.06805	465.425	2.06805	635.64	550.533	120.36	0.218625		2.06805	628.511	2.06807	676.093	652.302	33.6454	0.0515794		2.08037	540.878	2.06805	558.952	549.915	12.7808	0.0232415		2.06805	1733.11	2.06805	1698.61	1715.86	24.3956	0.0142177		2.08037	1070.93	2.06807	1158.45	1114.69	61.8842	0.0555171		2.08037	1855.16	2.06805
AC (20:4)	448.3 -> 85.1	448.3	85.1	30	Positive		2.21665	2050.29	2.21665	2337.36	2193.83	202.987	0.0925265		2.21665	1279.81	2.21665	1410.13	1344.97	92.1489	0.0685136		2.19195	859.564	2.20427	1207.96	1033.76	246.355	0.238309		2.20427	2460.59	2.20425	2283.14	2371.86	125.475	0.0529016		2.21665	4587.37	2.21667	4099.72	4343.54	344.824	0.0793878		2.21665	3572.73	2.21665
AC (20:5)	446.3 -> 85.1	446.3	85.1	30	Positive		1.83452	629.995	1.83453	506.623	568.309	87.237	0.153503		1.84683	365.69	1.84683	378.376	372.033	8.97086	0.0241131		1.84683	321.89	1.83453	301.7	311.795	14.2761	0.0457868		1.83452	711.102	1.84683	900.964	806.033	134.253	0.16656		1.83452	876.86	1.83453	921.619	899.239	31.6497	0.0351961		1.84683	974.387	1.83452
AC (22:5)	474.3 -> 85.1	474.3	85.1	30	Positive		2.25245	2513.19	2.24017	3049.44	2781.31	379.186	0.136333		2.25245	2854.75	2.25245	2763.61	2809.18	64.4483	0.022942		2.25245	2955.55	2.26473	2421.02	2688.28	377.966	0.140597		2.25245	4081.86	2.25245	4796.55	4439.21	505.366	0.113841		2.25245	2797.99	2.25245	2931.47	2864.73	94.3847	0.0329472		2.31403	1966.6	2.32632
AC (22:5)-OH	490.3 -> 85.1	490.3	85.1	30	Positive		2.11593	414.848	1.95505	565.78	490.314	106.725	0.217666		1.95505	659.876	1.96738	775.127	717.501	81.4945	0.113581		1.95505	648.423	1.95505	555.367	601.895	65.8006	0.109322		1.9797	977.287	1.96738	1174.46	1075.87	139.423	0.12959		1.95505	1156.69	1.96738	1174.78	1165.74	12.7877	0.0109696		1.96738	1786.43	1.96738
AC (22:6)	472.3 -> 85.1	472.3	85.1	30	Positive		2.21557	609.417	2.1665	605.816	607.616	2.54623	0.00419052		2.16648	664.9	2.12957	707.478	686.189	30.1069	0.0438756		2.2034	600.86	2.15418	652.945	626.903	36.8296	0.0587485		2.12957	881.55	2.12957	720.989	801.269	113.534	0.141693		2.12957	720.724	2.12958	998.266	859.495	196.252	0.228333		2.14188	1161.36	2.12957
AC (24:0)	512.3 -> 85.1	512.3	85.1	30	Positive		5.1071	11189.5	5.11942	10154.6	10672.1	731.773	0.0685691		5.10708	7266.29	5.10708	7185.34	7225.82	57.2343	0.0079208		5.10707	9371.72	5.10712	10548.6	9960.15	832.163	0.0835492		5.1071	20114.3	5.10708	18146	19130.1	1391.84	0.0727562		5.13157	17804.3	5.1194	16288.2	17046.3	1072.04	0.0628897		5.13157	14891.5	5.13157
AC (24:1) (a)	510.3 -> 85.1	510.3	85.1	30	Positive		4.35305	1536.47	4.35307	2020.87	1778.67	342.519	0.19257		4.35305	1422.72	4.35305	1326.99	1374.86	67.6939	0.0492371		4.35303	1211.71	4.35307	1253.42	1232.56	29.4902	0.0239259		4.35305	2293.43	4.35303	2204.29	2248.86	63.0319	0.0280284		4.36538	3813.3	4.3654	2706.97	3260.13	782.297	0.239958		4.36538	2877.29	4.3654
AC (24:1) (b)	510.3 -> 85.1	510.3	85.1	30	Positive		4.37817	3309.28	4.3905	3353.18	3331.23	31.0453	0.00931949		4.39048	2949.34	4.37815	2802.16	2875.75	104.066	0.0361875		4.36537	3614.79	4.3905	3590.71	3602.75	17.0304	0.00472706		4.3654	5747.36	4.36538	5516.79	5632.07	163.036	0.0289478		4.39048	4082.88	4.37817	5194.79	4638.83	786.242	0.169491		4.39048	3104.9	4.3905
AC (26:0)	540.3 -> 85.1	540.3	85.1	30	Positive		6.1121	3033.18	6.07627	3282.8	3157.99	176.509	0.0558929		6.08813	1625.14	6.1121	3094.19	2359.66	1038.77	0.440219		6.1598	2850.33	6.10022	3114.86	2982.6	187.049	0.0627135		6.14793	7116.55	6.15983	6319.16	6717.85	563.843	0.0839321		6.10018	8028.08	6.08815	7943.29	7985.69	59.9492	0.00750709		6.20743	3600.27	6.07627
AC (26:1)	538.3 -> 85.1	538.3	85.1	30	Positive		5.1191	2855.98	5.10678	2729.1	2792.54	89.7188	0.032128		5.11908	2130.41	5.10675	1906.46	2018.43	158.359	0.0784565		5.11907	2511.41	5.13128	2600.39	2555.9	62.9203	0.0246177		5.13127	5834.87	5.11907	4781.67	5308.27	744.729	0.140296		5.11907	5288.64	5.13127	6315.62	5802.13	726.182	0.125158		5.10677	3668.31	5.13127
CA	426.3 -> 355.3	426.3	355.3	19	Positive		1.0007	286.2	0.95105	324.508	305.354	27.0881	0.0887104		1.14937	319.789	0.963467	315.229	317.509	3.22411	0.0101544		1.01312	328.228	0.988283	251.117	289.673	54.5256	0.188232		1.19905	289.231	1.01312	306.832	298.031	12.4454	0.0417588		1.11215	275.88	0.975883	273.88	274.88	1.41417	0.00514469		0.95105	298.602	1.0007
CE (14:0)	614.6 -> 369.3	614.6	369.3	10	Positive		11.4684	3817.93	11.4684	3288.34	3553.14	374.476	0.105393		11.4684	4782.47	11.4684	3653.68	4218.08	798.174	0.189227		11.4806	5968.1	11.4685	6367.98	6168.04	282.758	0.0458424		11.4684	5542.5	11.4684	5553.47	5547.99	7.75826	0.00139839		11.4684	6796.67	11.4684	7422.08	7109.38	442.227	0.0622033		11.4684	8526.65	11.4564
CE (15:0)	628.6 -> 369.3	628.6	369.3	10	Positive		11.6138	2484.72	11.5895	1771.81	2128.27	504.103	0.236861		11.638	1812.91	11.6259	2515.39	2164.15	496.727	0.229525		11.6016	4163.24	11.6016	3122.14	3642.69	736.166	0.202094		11.6138	2889.62	11.6259	2349.95	2619.78	381.602	0.145662		11.6138	3669.37	11.5895	3935.69	3802.53	188.313	0.0495232		11.6137	5432.17	11.6016
CE (16:0)	642.6 -> 369.3	642.6	369.3	10	Positive		11.7474	29546.1	11.7474	29398.2	29472.1	104.579	0.00354839		11.7474	29093.4	11.7474	26847.7	27970.5	1587.93	0.0567715		11.7474	44291.9	11.7475	46287.8	45289.8	1411.26	0.0311606		11.7474	35225.7	11.7474	37502.3	36364	1609.78	0.0442686		11.7474	47195.6	11.7474	45840.2	46517.9	958.379	0.0206024		11.7474	50819.9	11.7474
CE (16:1)	640.6 -> 369.3	640.6	369.3	10	Positive		11.4802	44331.3	11.4802	45193.1	44762.2	609.397	0.0136141		11.4923	47751.6	11.4802	40743.5	44247.6	4955.47	0.111994		11.4802	74764.7	11.4802	73396.2	74080.4	967.711	0.013063		11.4802	59131.4	11.4802	59122	59126.7	6.6691	0.000112793		11.4802	78517.4	11.4802	79869.4	79193.4	955.992	0.0120716		11.468	106048	11.4802
CE (16:2)	638.6 -> 369.3	638.6	369.3	10	Positive		11.2876	4198.94	11.2756	3905.66	4052.3	207.379	0.0511757		11.2995	3553.01	11.2876	4143.48	3848.24	417.527	0.108498		11.2755	5529.08	11.2756	4286.98	4908.03	878.299	0.178952		11.2517	4611.75	11.2636	3574.48	4093.11	733.459	0.179194		11.2636	5726.87	11.2636	4698.22	5212.54	727.365	0.139541		11.2755	5822.44	11.2756
CE (17:0)	656.6 -> 369.3	656.6	369.3	10	Positive		11.8571	2166.59	11.8449	2190.14	2178.36	16.649	0.0076429		11.8819	2411.27	11.8697	2122.77	2267.02	203.998	0.0899849		11.8697	4540.94	11.8449	3659.18	4100.06	623.499	0.152071		11.8697	2809.69	11.8697	3120.08	2964.89	219.474	0.0740246		11.857	3225.33	11.8697	3829.52	3527.42	427.227	0.121116		11.8819	5003.44	11.8697
CE (17:1)	654.6 -> 369.3	654.6	369.3	10	Positive		11.6133	11443.5	11.6133	8344.44	9893.97	2191.36	0.221485		11.6133	10145.1	11.6133	10373	10259.1	161.111	0.0157043		11.6133	16399.3	11.6133	15631.9	16015.6	542.598	0.0338794		11.6011	13096	11.6011	12400.7	12748.4	491.682	0.0385683		11.6133	18287.7	11.6133	17161.6	17724.6	796.247	0.0449231		11.6133	22406.8	11.6133
CE (18:0)	670.7 -> 369.3	670.7	369.3	10	Positive		12.0049	3902.39	12.0049	3945	3923.69	30.132	0.0076795		12.0049	3789.74	12.0049	4081.25	3935.49	206.129	0.0523768		12.0049	7737.71	12.0049	7404.68	7571.2	235.485	0.0311027		11.9921	5398.82	12.0049	5738.7	5568.76	240.33	0.0431569		11.9921	8418.87	11.9921	8377.23	8398.05	29.445	0.00350617		12.0049	9805.03	11.9921
CE (18:1)	668.6 -> 369.3	668.6	369.3	10	Positive		11.7468	149498	11.7468	157488	153493	5649.97	0.0368093		11.7468	146762	11.7468	142280	144521	3168.73	0.0219258		11.7468	219358	11.7468	222439	220898	2178.2	0.00986062		11.7468	179861	11.7468	190463	185162	7497.12	0.0404895		11.7468	230250	11.7468	235982	233116	4052.8	0.0173853		11.7344	233462	11.7468
CE (18:1) d7	675.7 -> 369.3	675.7	369.3	10	Positive		11.7342	4.00829e+06	11.7342	4.31672e+06	4.16251e+06	218089	0.0523937		11.7342	4.5443e+06	11.7464	4.51333e+06	4.52882e+06	21900.1	0.00483573		11.7341	3.8614e+06	11.7342	4.03419e+06	3.94779e+06	122184	0.03095		11.7342	4.51822e+06	11.7341	4.68843e+06	4.60332e+06	120356	0.0261454		11.7341	4.49682e+06	11.7342	4.52873e+06	4.51277e+06	22565.2	0.0050003		11.7341	4.78177e+06	11.7342
CE (18:2)	666.6 -> 369.3	666.6	369.3	10	Positive		11.5161	273933	11.5038	266089	270011	5546.62	0.0205422		11.5038	257572	11.516	254334	255953	2289.42	0.00894469		11.5038	352422	11.5038	354949	353686	1786.38	0.00505075		11.5038	326069	11.5038	328046	327057	1397.71	0.0042736		11.5038	454309	11.5038	464747	459528	7380.96	0.016062		11.5037	507329	11.5161
CE (18:2) [+OH]	682.6 -> 369.3	682.6	369.3	10	Positive		10.6175	57525.1	10.4682	56085	56805	1018.29	0.0179261		10.6297	39635.6	10.6297	41020.5	40328.1	979.276	0.0242828		10.6297	32618.3	10.6175	32347.6	32482.9	191.373	0.00589151		10.6297	49293.1	10.6297	46609.9	47951.5	1897.34	0.0395679		10.4681	76033.4	10.4682	72832.7	74433.1	2263.22	0.0304062		10.6175	58245.8	10.6175
CE (18:3)	664.6 -> 369.3	664.6	369.3	10	Positive		11.3111	41092.1	11.3111	46809	43950.5	4042.49	0.0919782		11.311	41281.6	11.311	38926.7	40104.1	1665.13	0.0415202		11.311	48700.3	11.3111	52461	50580.6	2659.21	0.0525736		11.3111	48536.8	11.311	46428.1	47482.5	1491.07	0.0314025		11.311	55606.3	11.3111	58562.1	57084.2	2090.03	0.0366132		11.311	74618.8	11.3111
CE (20:0)	698.7 -> 369.3	698.7	369.3	10	Positive		12.1872	750.565	12.1748	742.692	746.628	5.56731	0.00745661		12.1994	755.731	12.1872	786.08	770.906	21.46	0.0278373		12.1994	1146.17	12.1995	904.668	1025.42	170.767	0.166534		12.1872	892.126	12.1872	1017.25	954.688	88.4759	0.0926752		12.1994	1100.35	12.1994	1000.85	1050.6	70.3553	0.0669666		12.1872	1207.95	12.1748
CE (20:1)	696.7 -> 369.3	696.7	369.3	10	Positive		11.9893	2170.78	11.9893	2288.99	2229.89	83.5892	0.0374858		11.9893	1750.72	11.9893	2099.72	1925.22	246.782	0.128184		11.9893	4079.57	11.9893	3980.52	4030.05	70.0359	0.0173784		11.9893	2714.43	11.9893	2809.46	2761.95	67.1961	0.0243292		11.9893	3895.13	11.9893	3776.92	3836.02	83.5829	0.0217889		11.9893	4532.04	11.9893
CE (20:2)	694.7 -> 369.3	694.7	369.3	10	Positive		11.7817	7018.27	11.7817	7638.47	7328.37	438.548	0.0598425		11.7817	4570.09	11.7816	4822.82	4696.45	178.707	0.0380515		11.7817	5834.71	11.7817	6973.35	6404.03	805.14	0.125724		11.7939	6119.44	11.7817	5189.29	5654.37	657.717	0.11632		11.7938	6872.74	11.7695	7117.08	6994.91	172.778	0.0247006		11.7938	7296.09	11.7817
CE (20:3)	692.6 -> 369.3	692.6	369.3	10	Positive		11.5513	71224.1	11.5513	70294	70759.1	657.697	0.00929488		11.5513	59571.4	11.5513	67048.2	63309.8	5286.96	0.0835093		11.5513	77071.5	11.5514	75817.4	76444.5	886.764	0.0116001		11.5513	77574.3	11.5513	68918.9	73246.6	6120.28	0.0835571		11.5513	100237	11.5513	94994.3	97615.6	3707.11	0.0379766		11.5513	116159	11.5513
CE (20:4)	690.6 -> 369.3	690.6	369.3	10	Positive		11.3944	710693	11.3944	708247	709470	1729.58	0.00243785		11.3944	693979	11.3944	680172	687076	9763.24	0.0142099		11.3944	786288	11.3944	806056	796172	13977.7	0.0175561		11.3944	841951	11.3944	812720	827335	20669	0.0249826		11.3944	1.00525e+06	11.3944	998564	1.00191e+06	4726.89	0.00471789		11.3943	1.2288e+06	11.3944
CE (20:4) [+OH]	706.6 -> 369.3	706.6	369.3	10	Positive		10.7542	5694.57	10.7543	6242.95	5968.76	387.76	0.0649649		10.7542	4426.97	10.7663	4755.79	4591.38	232.511	0.0506407		10.7542	3746.22	10.7543	4229.64	3987.93	341.828	0.0857156		10.7663	5653.59	10.7542	5913.45	5783.52	183.749	0.0317711		10.7542	9832.33	10.7543	10050	9941.17	153.924	0.0154835		10.7542	5543.61	10.7416
CE (20:5)	688.6 -> 369.3	688.6	369.3	10	Positive		11.2026	78544.1	11.2027	81748.6	80146.3	2265.92	0.0282723		11.2149	65908.7	11.2026	67122.4	66515.5	858.203	0.0129023		11.2026	88671.5	11.2027	87228.2	87949.9	1020.56	0.0116039		11.2026	82491.8	11.2149	89158.9	85825.4	4714.31	0.0549291		11.2026	102467	11.2027	101356	101911	785.783	0.00771045		11.2026	118637	11.2027
CE (22:0)	726.7 -> 369.3	726.7	369.3	10	Positive		12.383	230.289	12.3831	212.591	221.44	12.5145	0.0565141		12.3735	259.798	12.383	207.273	233.535	37.1408	0.159037		12.383	265.661	12.3956	301.256	283.458	25.1695	0.0887945		12.3831	208.577	12.3955	251.517	230.047	30.3633	0.131987		12.3955	234.826	12.3735	323.032	278.929	62.3711	0.22361		12.383	286.073	12.3955
CE (22:1)	724.7 -> 369.3	724.7	369.3	10	Positive		12.1987	442.597	12.1987	485.998	464.298	30.6893	0.0660984		12.1867	242.324	12.1987	276.458	259.391	24.1365	0.0930508		12.1987	484.793	12.1987	619.075	551.934	94.9519	0.172035		12.1867	404.13	12.1866	305.874	355.002	69.4776	0.19571		12.1987	691.01	12.1867	597.929	644.47	65.8183	0.102128		12.1866	427.698	12.1867
CE (22:4)	718.7 -> 369.3	718.7	369.3	10	Positive		11.5867	10088.5	11.5988	10086.9	10087.7	1.17257	0.000116238		11.5867	7557.93	11.5988	7907.88	7732.91	247.45	0.0319996		11.5988	9833.38	11.5988	9459.55	9646.46	264.338	0.0274026		11.5867	10286.3	11.5867	11721.8	11004	1015.06	0.0922444		11.5988	19540.9	11.5867	19120.8	19330.9	297.039	0.015366		11.5866	14104.3	11.5988
CE (22:5)	716.6 -> 369.3	716.6	369.3	10	Positive		11.4059	43309.3	11.4059	42223.7	42766.5	767.64	0.0179496		11.3939	36118.3	11.3939	33778	34948.1	1654.85	0.0473517		11.4059	43765.4	11.4059	42050.3	42907.8	1212.78	0.0282649		11.4059	43197.8	11.3939	43040.5	43119.2	111.197	0.00257882		11.4059	47260.7	11.4059	49366.3	48313.5	1488.86	0.0308167		11.4059	50357.1	11.3939
CE (22:6)	714.6 -> 369.3	714.6	369.3	10	Positive		11.2863	245280	11.2744	232304	238792	9175.42	0.0384243		11.2863	202932	11.2863	205973	204453	2150.48	0.0105182		11.2863	265465	11.2863	267886	266675	1711.63	0.00641841		11.2744	261674	11.2863	268499	265087	4825.41	0.0182032		11.2863	319100	11.2863	322279	320689	2247.82	0.00700935		11.2743	342087	11.2863
CE (24:0)	754.7 -> 369.3	754.7	369.3	10	Positive		12.6154	416.702	12.6029	373.165	394.933	30.7857	0.0779517		12.6029	304.877	12.6029	351.52	328.198	32.9817	0.100493		12.6154	439.33	12.6154	431.349	435.339	5.64289	0.012962		12.6029	357.579	12.5904	375.752	366.665	12.8499	0.0350455		12.6029	482.928	12.6154	459.506	471.217	16.5614	0.0351461		12.6029	464.487	12.6154
CE (24:1)	752.7 -> 369.3	752.7	369.3	10	Positive		12.3806	587.764	12.3724	627.705	607.734	28.2426	0.0464719		12.3806	345.893	12.3805	310.254	328.074	25.2007	0.0768141		12.3805	647.405	12.3931	655.833	651.619	5.95991	0.00914631		12.3806	485.984	12.3805	435.263	460.623	35.8657	0.0778635		12.3805	1337.58	12.3806	1212.93	1275.25	88.1449	0.0691195		12.3723	478.645	12.3806
CE (24:4)	746.7 -> 369.3	746.7	369.3	10	Positive		11.8535	2346.08	11.8413	2013.38	2179.73	235.252	0.107927		11.8412	1714.81	11.8534	1411.42	1563.11	214.529	0.137245		11.866	2108.46	11.8535	2499.38	2303.92	276.423	0.11998		11.8535	2528.91	11.866	2190.17	2359.54	239.52	0.101511		11.8534	3208.68	11.8413	3566	3387.34	252.664	0.0745906		11.866	2376.78	11.8413
CE (24:5)	744.7 -> 369.3	744.7	369.3	10	Positive		11.647	1866.91	11.6348	2649.47	2258.19	553.354	0.245043		11.6348	1608.4	11.6348	2323.51	1965.96	505.655	0.257206		11.6591	2814.85	11.6471	2444.54	2629.69	261.846	0.0995728		11.6227	2592.77	11.647	2831.53	2712.15	168.829	0.062249		11.6591	3106.54	11.6348	3169.75	3138.14	44.6907	0.0142411		11.6348	3068.39	11.647
CE (24:6)	742.7 -> 369.3	742.7	369.3	10	Positive		11.442	653.887	11.418	1390.65	1022.27	520.972	0.509623		11.4901	482.05	11.5625	380.769	431.41	71.6166	0.166006		11.466	621.444	11.466	552.751	587.098	48.5735	0.082735		11.442	596.573	11.454	951.767	774.17	251.16	0.324425		11.442	945.106	11.454	1137.6	1041.35	136.115	0.13071		11.466	489.501	11.466
Cer1P (d18:1/16:0)	618.4 -> 264.3	618.424	264.3	29	Positive		5.3259	2184.6	5.35033	1247.76	1716.18	662.443	0.385999		5.36243	2143.49	5.39897	1679.54	1911.51	328.062	0.171625		5.338	1761.7	5.36247	1339.86	1550.78	298.29	0.192348		5.33803	2328.15	5.3503	2226.05	2277.1	72.1935	0.0317041		5.338	2997.54	5.35032	4548.48	3773.01	1096.68	0.290663		5.32588	2214.88	5.41282
Cer (d16:1/16:0)	510.6 -> 236.3	510.6	236.3	25	Positive		6.66958	87028.3	6.6696	86623.8	86826.1	286.076	0.00329482		6.68153	59655.1	6.68153	54071.6	56863.4	3948.15	0.0694322		6.68152	74342.5	6.68155	79347	76844.7	3538.7	0.04605		6.66958	134659	6.6696	130090	132375	3231.31	0.0244103		6.66958	160996	6.6696	160544	160770	319.621	0.00198807		6.66958	100775	6.6696
Cer (d16:1/18:0)	538.6 -> 236.3	538.6	236.3	25	Positive		7.84538	4390.55	7.8573	2508.22	3449.39	1331.01	0.385868		7.88128	1803.16	7.88128	2255.96	2029.56	320.176	0.157757		7.8573	3840.81	7.85733	1971.75	2906.28	1321.63	0.454749		7.84538	4627.12	7.8573	3437.37	4032.25	841.277	0.208637		7.85728	5666.05	7.8454	4677.3	5171.67	699.152	0.135189		7.84538	4000.25	7.83337
Cer (d16:1/20:0)	566.6 -> 236.3	566.6	236.3	25	Positive		9.17057	951.65	9.1584	1325.06	1138.35	264.039	0.231948		9.18285	364.353	9.15838	423.382	393.868	41.7404	0.105976		9.18283	990.481	9.18288	692.428	841.455	210.755	0.250465		9.15838	1152.18	9.20722	540.465	846.325	432.551	0.511093		9.17057	1117.59	9.18287	1293.33	1205.46	124.268	0.103088		9.17055	1058.89	9.15842
Cer (d16:1/22:0)	594.6 -> 236.3	594.6	236.3	25	Positive		10.0254	5163.22	10.0255	5847.67	5505.44	483.981	0.0879095		10.0254	2233.58	10.0254	2599.51	2416.54	258.753	0.107076		10.0254	5332.92	10.0255	4234.72	4783.82	776.548	0.162328		10.0254	5763.06	10.0254	6238.15	6000.6	335.94	0.0559844		10.0254	7879.37	10.0376	8378.82	8129.1	353.162	0.0434442		10.0254	5867.08	10.0376
Cer (d16:1/23:0)	608.6 -> 236.3	608.6	236.3	25	Positive		10.1219	2415.2	10.1219	2305.39	2360.29	77.6463	0.0328969		10.1219	978.085	10.1463	748.23	863.158	162.532	0.188299		10.1341	1386.73	10.1342	1309	1347.86	54.9618	0.040777		10.1341	2081.92	10.1341	2845.18	2463.55	539.705	0.219076		10.1219	3823.56	10.1342	2630.12	3226.84	843.886	0.261521		10.1341	1808.23	10.1342
Cer (d16:1/24:0)	622.6 -> 236.3	622.6	236.3	25	Positive		10.2179	12696.5	10.2179	12626.4	12661.4	49.5762	0.00391553		10.2179	5914.93	10.2179	5890.54	5902.74	17.2452	0.00292156		10.2179	13127.8	10.2179	13078.7	13103.2	34.7491	0.00265195		10.23	16022.9	10.2179	16472.9	16247.9	318.156	0.0195814		10.2179	23257	10.2179	24812.9	24035	1100.23	0.0457761		10.2179	16242.9	10.2179
Cer (d16:1/24:1)	620.6 -> 236.3	620.6	236.3	25	Positive		10.0359	15764.4	10.0359	17955.2	16859.8	1549.12	0.0918825		10.0359	9982.39	10.0359	9761.7	9872.04	156.046	0.0158069		10.0359	13406.1	10.0359	13498.7	13452.4	65.5186	0.00487041		10.0359	29087.4	10.0359	27571.1	28329.3	1072.17	0.0378468		10.0359	40679.8	10.0359	41874.8	41277.3	845.01	0.0204715		10.0358	20174.4	10.0359
Cer (d17:1/16:0)	524.6 -> 250.3	524.6	250.3	25	Positive		7.22632	80823.1	7.22633	74277.1	77550.1	4628.67	0.0596863		7.21453	66325.1	7.22632	55708.4	61016.7	7507.15	0.123034		7.23828	72024.6	7.22637	71664.8	71844.7	254.394	0.00354089		7.21452	134450	7.21453	140650	137550	4384.02	0.0318723		7.21452	159686	7.21453	170412	165049	7584.8	0.0459548		7.21452	110531	7.21453
Cer (d17:1/18:0)	552.6 -> 250.3	552.6	250.3	25	Positive		8.43195	2243.5	8.40783	1474.56	1859.03	543.719	0.292475		8.43195	845.373	8.43195	1490.49	1167.93	456.169	0.390578		8.44393	2113.26	8.43197	1883.14	1998.2	162.722	0.0814342		8.45605	1124.04	8.45605	1357.39	1240.72	165.009	0.132995		8.43193	3378.56	8.44393	2995.6	3187.08	270.794	0.0849661		8.4439	2651.47	8.43197
Cer (d17:1/20:0)	580.6 -> 250.3	580.6	250.3	25	Positive		9.79397	1227.01	9.81855	1193.59	1210.3	23.6331	0.0195266		9.79397	521.406	9.81852	690.892	606.149	119.844	0.197714		9.79395	769.035	9.76947	823.543	796.289	38.543	0.0484032		9.79397	844.696	9.78177	882.602	863.649	26.8039	0.0310356		9.80617	1230.56	9.78178	907.314	1068.94	228.569	0.213828		9.7572	745.911	9.8062
Cer (d17:1/22:0)	608.6 -> 250.3	608.6	250.3	25	Positive		10.1217	4485.01	10.1218	3555.97	4020.49	656.93	0.163395		10.1217	2133.99	10.1096	1983.72	2058.86	106.262	0.0516121		10.1217	4622.22	10.1218	4349.96	4486.09	192.517	0.0429141		10.1217	3598.68	10.1217	4313.69	3956.18	505.586	0.127796		10.1217	4745.63	10.1218	5458.17	5101.9	503.844	0.0987561		10.1217	4354.71	10.1218
Cer (d17:1/23:0)	622.6 -> 250.3	622.6	250.3	25	Positive		10.2057	1429.08	10.2057	1287.95	1358.52	99.7937	0.0734577		10.2299	813.057	10.2178	759.015	786.036	38.2138	0.0486159		10.2057	820.215	10.2057	459.471	639.843	255.085	0.398668		10.2057	1076.6	10.2178	1634.36	1355.48	394.391	0.29096		10.2178	1634.87	10.2057	1932.89	1783.88	210.733	0.118132		10.2299	1325.8	10.2178
Cer (d17:1/24:0)	636.6 -> 250.3	636.6	250.3	25	Positive		10.2894	9383.77	10.2894	8251.65	8817.71	800.529	0.0907865		10.2894	4121.06	10.3015	4205.08	4163.07	59.409	0.0142705		10.3015	7868.05	10.2894	8637.87	8252.96	544.342	0.0659572		10.2894	10711.7	10.2894	10393.5	10552.6	224.992	0.021321		10.2894	14237.2	10.2894	14638.7	14437.9	283.908	0.019664		10.2894	10561.6	10.2894
Cer (d17:1/24:1)	634.6 -> 250.3	634.6	250.3	25	Positive		10.1193	9615.71	10.1194	10131.2	9873.43	364.475	0.0369147		10.1315	7025.78	10.1315	7359.03	7192.4	235.646	0.0327632		10.1315	9040.12	10.1194	9293.95	9167.04	179.482	0.0195791		10.1315	16951.3	10.1315	17280.6	17115.9	232.845	0.013604		10.1315	23816.3	10.1315	24857.7	24337	736.408	0.0302588		10.1315	13488.3	10.1315
Cer (d18:1/16:0)	538.5 -> 264.3	538.5	264.3	25	Positive		7.80945	7.02566e+06	7.80947	7.18343e+06	7.10454e+06	111559	0.0157025		7.80945	5.79841e+06	7.82152	6.00822e+06	5.90332e+06	148358	0.0251312		7.82152	5.40097e+06	7.82155	5.33274e+06	5.36685e+06	48248	0.00899		7.80945	1.0993e+07	7.80947	1.10302e+07	1.10116e+07	26270.5	0.00238572		7.80945	1.4969e+07	7.80947	1.49653e+07	1.49671e+07	2617.2	0.000174863		7.80943	9.04513e+06	7.80948
Cer (d18:1/18:0)	566.6 -> 264.3	566.6	264.3	25	Positive		9.09735	45914.1	9.09737	45870.8	45892.4	30.6729	0.000668364		9.1095	27931.8	9.12163	30253.5	29092.7	1641.7	0.05643		9.10948	52498.9	9.10953	51251.7	51875.3	881.861	0.0169996		9.09735	57602.6	9.1095	58854	58228.3	884.891	0.0151969		9.09735	116763	9.09737	119463	118113	1909.35	0.0161655		9.09733	76562	9.09738
Cer (d18:1/20:0)	594.6 -> 264.3	594.6	264.3	25	Positive		10.0132	38930.6	10.0132	35941.6	37436.1	2113.56	0.0564579		10.0253	15915.1	10.0132	15557.6	15736.4	252.86	0.0160685		10.0132	30222.5	10.0132	28808.5	29515.5	999.855	0.0338756		10.0132	35382	10.0132	30799	33090.5	3240.65	0.0979329		10.0132	50613	10.0132	44147.8	47380.4	4571.57	0.0964865		10.0132	30604.3	10.0132
Cer (d18:1/21:0)	608.6 -> 264.3	608.6	264.3	25	Positive		10.1095	2581.31	10.1095	2405.55	2493.43	124.275	0.0498411		10.1216	1539.25	10.1216	1293.72	1416.49	173.616	0.122568		10.1216	1366.88	10.1217	1923.74	1645.31	393.766	0.239326		10.1095	2788.01	10.1095	2608.41	2698.21	126.998	0.0470677		10.1095	3619.62	10.1216	3648.68	3634.15	20.5449	0.00565329		10.1095	2202.53	10.1095
Cer (d18:1/22:0)	622.6 -> 264.3	622.6	264.3	25	Positive		10.2056	299814	10.2056	306287	303051	4577.22	0.0151038		10.2056	141772	10.2056	149855	145813	5715.4	0.0391967		10.2056	261257	10.2056	268885	265071	5394.22	0.0203501		10.2056	307219	10.2056	312649	309934	3839.28	0.0123874		10.2056	422393	10.2056	427204	424799	3401.65	0.00800768		10.2055	282795	10.2056
Cer (d18:1/23:0)	636.6 -> 264.3	636.6	264.3	25	Positive		10.2893	86746.5	10.2893	86809.4	86777.9	44.4749	0.000512514		10.2893	47339.7	10.2892	47935.3	47637.5	421.145	0.00884061		10.2892	65848.9	10.2893	67863.4	66856.2	1424.43	0.0213059		10.2893	104329	10.2893	101498	102914	2001.82	0.0194514		10.2892	151943	10.2893	155136	153540	2258.14	0.0147072		10.2892	94949.4	10.2893
Cer (d18:1/24:0)	650.6 -> 264.3	650.6	264.3	25	Positive		10.3731	668373	10.3732	682006	675189	9639.93	0.0142774		10.3731	384196	10.3731	388924	386560	3342.93	0.0086479		10.3731	794956	10.3732	822681	808818	19604.6	0.0242386		10.3731	848402	10.3731	836920	842661	8118.96	0.00963491		10.3731	1.52622e+06	10.3732	1.54421e+06	1.53522e+06	12722	0.0082868		10.3731	887673	10.3732
Cer (d18:1/24:1)	648.6 -> 264.3	648.6	264.3	25	Positive		10.2032	1.31872e+06	10.2032	1.31576e+06	1.31724e+06	2088.26	0.00158533		10.2032	775254	10.2031	814465	794860	27726.4	0.0348822		10.2032	1.21672e+06	10.2032	1.21209e+06	1.21441e+06	3270.03	0.0026927		10.2032	1.71435e+06	10.2032	1.67217e+06	1.69326e+06	29824.7	0.0176138		10.2031	2.59402e+06	10.2032	2.67187e+06	2.63295e+06	55046.7	0.0209069		10.2031	1.27663e+06	10.2032
Cer (d18:1/26:0)	678.6 -> 264.3	678.6	264.3	25	Positive		10.5307	46226.1	10.5307	45909.9	46068	223.619	0.00485411		10.5307	14938.6	10.5307	16116.5	15527.6	832.936	0.0536424		10.5307	37979.3	10.5308	39314.6	38647	944.201	0.0244314		10.5307	37579.6	10.5307	32309.8	34944.7	3726.31	0.106634		10.5307	93532.1	10.5307	93033.1	93282.6	352.857	0.00378267		10.5307	37250.1	10.5307
Cer (d18:2/16:0)	536.5 -> 262.3	536.5	262.3	25	Positive		6.89443	399117	6.89445	403585	401351	3159.82	0.00787297		6.89445	322178	6.89443	337028	329603	10500.7	0.0318586		6.89442	433636	6.89447	414390	424013	13608.3	0.0320941		6.88265	652331	6.89445	654911	653621	1824.84	0.00279189		6.88265	920393	6.89445	909128	914761	7965.08	0.00870728		6.89443	449331	6.88267
Cer (d18:2/18:0)	564.6 -> 262.3	564.6	262.3	25	Positive		8.10783	23735.9	8.0839	20567.6	22151.8	2240.34	0.101136		8.09595	10948.7	8.10785	13143.2	12046	1551.72	0.128817		8.09595	26688.9	8.09598	25410.9	26049.9	903.661	0.0346896		8.0839	23567.3	8.0839	21332.5	22449.9	1580.18	0.0703871		8.10783	31789.5	8.0839	30887.6	31338.6	637.708	0.020349		8.10783	22293.9	8.08392
Cer (d18:2/20:0)	592.6 -> 262.3	592.6	262.3	25	Positive		9.4015	2143.08	9.41373	1989.91	2066.5	108.309	0.0524117		9.38935	1117.25	9.41372	1433.12	1275.19	223.35	0.175151		9.4015	3545.59	9.41375	3600.61	3573.1	38.9018	0.0108874		9.41372	2481.53	9.43812	2533.65	2507.59	36.8545	0.0146972		9.41372	3572	9.38937	4249.34	3910.67	478.954	0.122474		9.38932	2231.01	9.38937
Cer (d18:2/22:0)	620.6 -> 262.3	620.6	262.3	25	Positive		10.1085	48424.6	10.1086	46777.8	47601.2	1164.43	0.0244623		10.0964	20387.8	10.0721	19674.1	20031	504.662	0.0251941		10.0964	45036.4	10.0965	45459.1	45247.8	298.848	0.0066047		10.0722	32204.9	10.0843	27643.2	29924.1	3225.64	0.107794		10.0721	54055	10.0843	56832.6	55443.8	1964.02	0.0354237		10.0721	31445.1	10.0843
Cer (d18:2/23:0)	634.6 -> 262.3	634.6	262.3	25	Positive		10.18	8605.36	10.1926	9477.14	9041.25	616.44	0.0681808		10.18	5510.62	10.18	4989.44	5250.03	368.527	0.0701953		10.18	9834.88	10.168	9295.18	9565.03	381.624	0.0398979		10.1556	8591.5	10.1556	8049.06	8320.28	383.559	0.0460993		10.1679	15213.9	10.1679	15644.5	15429.2	304.487	0.0197345		10.18	9458.92	10.1679
Cer (d18:2/24:0)	648.6 -> 262.3	648.6	262.3	25	Positive		10.2761	116622	10.2761	117148	116885	372.224	0.00318454		10.2638	52992.7	10.2638	53509.5	53251.1	365.439	0.00686256		10.2638	118464	10.2638	118334	118399	91.55	0.000773233		10.2517	80703.1	10.2517	79789.3	80246.2	646.171	0.00805236		10.2517	167809	10.2517	167726	167768	58.2034	0.000346929		10.2638	88380.1	10.2638
Cer (d18:2/24:1)	646.6 -> 262.3	646.6	262.3	25	Positive		10.1058	243922	10.1058	250238	247080	4466.24	0.0180761		10.1058	117064	10.1058	113293	115179	2666.43	0.0231503		10.1058	217523	10.1058	222155	219839	3275.91	0.0149014		10.0815	182919	10.0937	173690	178304	6525.4	0.036597		10.1058	335973	10.0937	335220	335597	532.79	0.00158759		10.1057	148166	10.1058
Cer (d18:2/26:0)	676.6 -> 262.3	676.6	262.3	25	Positive		10.4322	7240.7	10.4445	6710.05	6975.38	375.225	0.0537928		10.42	2417.82	10.42	3153.41	2785.61	520.139	0.186723		10.4322	6082.35	10.4322	6335.06	6208.71	178.693	0.0287811		10.4322	3596.91	10.42	3590.56	3593.73	4.49418	0.00125056		10.42	11455.7	10.4322	11343.9	11399.8	79.0113	0.00693094		10.4321	5236.49	10.42
Cer (d19:1/18:0)	580.6 -> 278.3	580.6	278.3	25	Positive		9.20653	243.876	9.07247	274.358	259.117	21.5541	0.0831828		9.20653	208.267	9.09685	176.85	192.558	22.2152	0.115368		9.04815	271.564	9.10902	180.406	225.985	64.4584	0.285233		9.36532	188.806	9.25542	283.807	236.307	67.1761	0.284275		9.34087	186.56	9.08472	180.95	183.755	3.96743	0.0215909		9.03598	250.75	9.26762
Cer (d19:1/20:0)	608.6 -> 278.3	608.6	278.3	25	Positive		10.1092	743.533	10.1092	810.978	777.256	47.6902	0.0613572		10.1092	319.32	10.1336	187.556	253.438	93.1712	0.367629		10.1092	308.4	10.1092	380.521	344.461	50.9971	0.148049		10.1092	977.252	10.1092	1263.1	1120.18	202.124	0.18044		10.1092	1027.54	10.0849	1457.68	1242.61	304.153	0.244769		10.097	1276.9	10.0849
Cer (d19:1/22:0)	636.6 -> 278.3	636.6	278.3	25	Positive		10.2645	3472.65	10.2645	3655.32	3563.98	129.168	0.0362426		10.2645	1959.04	10.2768	1903.56	1931.3	39.2354	0.0203155		10.2889	1833	10.2646	2502.68	2167.84	473.536	0.218437		10.2645	5127.81	10.2769	6140.12	5633.97	715.811	0.127053		10.2645	7934.08	10.2645	8314.5	8124.29	269.003	0.0331109		10.2768	7107.06	10.2769
Cer (d19:1/23:0)	650.6 -> 278.3	650.6	278.3	25	Positive		10.3486	1316.5	10.3487	943.572	1130.04	263.701	0.233356		10.3365	436.278	10.3609	741.031	588.655	215.493	0.366077		10.3486	509.04	10.3121	501.511	505.276	5.32385	0.0105365		10.3486	1711.16	10.3609	1730.19	1720.67	13.4589	0.00782186		10.3609	2717.12	10.3366	3075.15	2896.13	253.17	0.0874164		10.3486	2463.78	10.3366
Cer (d19:1/24:0)	664.6 -> 278.3	664.6	278.3	25	Positive		10.4324	12888	10.4448	13927.8	13407.9	735.308	0.0548414		10.4448	8694.91	10.4448	8150.07	8422.49	385.261	0.045742		10.4448	7987.32	10.4325	7478.72	7733.02	359.638	0.0465068		10.4325	21699.8	10.4325	22233.7	21966.8	377.525	0.0171862		10.4324	45935.6	10.4325	44568.8	45252.2	966.468	0.0213574		10.4324	34552.7	10.4325
Cer (d19:1/24:1)	662.6 -> 278.3	662.6	278.3	25	Positive		10.2625	11179.7	10.2748	11578.5	11379.1	282.013	0.0247834		10.2748	8436.44	10.2748	9313.72	8875.08	620.326	0.0698953		10.2748	7476.44	10.2748	7238.38	7357.41	168.336	0.0228798		10.2748	24101.5	10.2748	24023.1	24062.3	55.456	0.00230469		10.2747	42437.2	10.2748	44358.3	43397.8	1358.44	0.0313021		10.2624	28278.5	10.2748
Cer (d20:1/22:0)	650.6 -> 292.3	650.6	292.3	25	Positive		10.397	12700.4	10.3848	13696.2	13198.3	704.127	0.0533498		10.397	11500.3	10.3969	10816.1	11158.2	483.824	0.0433604		10.3969	7499.39	10.397	6890.67	7195.03	430.429	0.0598231		10.3605	19818.4	10.3848	16302.4	18060.4	2486.23	0.137662		10.3605	38175.7	10.3606	36786.8	37481.3	982.109	0.0262027		10.3605	29055.1	10.3606
Cer (d20:1/23:0)	664.6 -> 292.3	664.6	292.3	25	Positive		10.4446	3176.43	10.4447	2618.35	2897.39	394.624	0.1362		10.4446	2455.92	10.4446	2651.83	2553.87	138.527	0.054242		10.4323	2438.73	10.4447	1264.75	1851.74	830.124	0.448294		10.4446	6542.38	10.4446	6666.1	6604.24	87.4846	0.0132467		10.4323	20798.1	10.4447	18779.1	19788.6	1427.62	0.0721437		10.4323	12501.9	10.4323
Cer (d20:1/24:0)	678.6 -> 292.3	678.6	292.3	25	Positive		10.5184	26844	10.5185	27062.7	26953.3	154.644	0.00573746		10.5184	22284.8	10.5184	21962.9	22123.9	227.617	0.0102883		10.5184	16445.9	10.5185	16072.7	16259.3	263.877	0.0162293		10.5184	74314.8	10.5184	67165.6	70740.2	5055.23	0.0714619		10.5184	225657	10.5185	232663	229160	4954.26	0.0216192		10.5184	144780	10.5185
Cer (d20:1/24:1)	676.6 -> 292.3	676.6	292.3	25	Positive		10.359	19562.1	10.359	19505.1	19533.6	40.2783	0.002062		10.359	19061.2	10.359	19239.2	19150.2	125.862	0.00657234		10.359	14415.5	10.3591	15401.9	14908.7	697.49	0.0467841		10.359	60968.5	10.359	59242.1	60105.3	1220.79	0.0203109		10.359	215108	10.359	214393	214750	505.58	0.00235427		10.359	110208	10.359
Cer (m18:0/20:0)	580.6 -> 268.4	580.6	268.4	35	Positive		10.2084	13343.7	10.2085	13479.8	13411.7	96.1937	0.00717236		10.2084	6418.01	10.2084	5522.3	5970.15	633.36	0.106088		10.2084	25385.7	10.2085	23183.4	24284.5	1557.28	0.0641265		10.2084	16795	10.2084	15637.2	16216.1	818.651	0.0504838		10.2084	15210.9	10.2085	16978.4	16094.6	1249.77	0.0776514		10.2084	9226.45	10.2085
Cer (m18:0/22:0)	608.6 -> 268.4	608.6	268.4	35	Positive		10.3771	73760.6	10.3771	72239.5	73000	1075.61	0.0147344		10.3771	35977.6	10.3771	33340.9	34659.3	1864.46	0.0537941		10.3771	186958	10.3771	185900	186429	747.989	0.00401219		10.3771	95173.9	10.3771	85213.6	90193.8	7043.02	0.0780877		10.3771	159134	10.3771	158976	159055	111.852	0.000703228		10.3771	90235.6	10.3771
Cer (m18:0/23:0)	622.6 -> 268.4	622.6	268.4	35	Positive		10.4611	25175.7	10.4611	24924.5	25050.1	177.614	0.00709037		10.4611	13772.2	10.4611	13840.9	13806.5	48.5802	0.00351865		10.4611	55933.6	10.4611	58383.3	57158.5	1732.17	0.0303048		10.4611	43047	10.4611	38747	40897	3040.61	0.0743479		10.4611	62893.7	10.4611	65035.1	63964.4	1514.24	0.0236732		10.4611	37083.9	10.4611
Cer (m18:0/24:0)	636.6 -> 268.4	636.6	268.4	35	Positive		10.5337	279949	10.5338	273917	276933	4265.28	0.0154018		10.5337	137967	10.5337	140520	139244	1804.69	0.0129607		10.5337	780360	10.5338	796796	788578	11622.1	0.014738		10.5337	397415	10.5337	366786	382100	21657.7	0.0566805		10.5337	704158	10.5338	689296	696727	10509.5	0.0150841		10.5337	352513	10.5338
Cer (m18:0/24:1)	634.6 -> 268.4	634.6	268.4	35	Positive		10.3747	101837	10.3747	101196	101517	453.075	0.00446306		10.3747	74126.7	10.3747	75063.2	74595	662.207	0.00887737		10.3747	187325	10.3747	193056	190191	4052.68	0.0213085		10.3747	241345	10.3747	232348	236847	6361.68	0.0268599		10.3747	443014	10.3747	434601	438808	5948.57	0.0135562		10.3747	200413	10.3747
Cer (m18:1/18:0)	550.6 -> 266.4	550.6	266.4	35	Positive		9.37895	8341.02	9.36648	8354.3	8347.66	9.39091	0.00112498		9.37895	4460.79	9.4033	4179.41	4320.1	198.965	0.0460556		9.37895	9393.52	9.37898	9551.93	9472.72	112.009	0.0118244		9.37895	12503.2	9.37895	12844.7	12673.9	241.524	0.0190568		9.36647	13509.8	9.37897	16544.6	15027.2	2145.97	0.142806		9.3911	8763.83	9.39115
Cer (m18:1/20:0)	578.6 -> 266.4	578.6	266.4	35	Positive		10.0627	34917.8	10.0628	35232.2	35075	222.321	0.00633845		10.0749	14431.2	10.0627	14694	14562.6	185.815	0.0127597		10.0748	40527.9	10.0628	40238.6	40383.3	204.565	0.00506559		10.0627	55024.7	10.0627	47970	51497.3	4988.45	0.096868		10.0627	35587.4	10.0628	36210.3	35898.9	440.442	0.012269		10.0627	17395.5	10.0628
Cer (m18:1/22:0)	606.6 -> 266.4	606.6	266.4	35	Positive		10.2439	140955	10.2439	147854	144404	4878.37	0.0337828		10.2439	92758.2	10.2439	95460.4	94109.3	1910.71	0.0203031		10.2439	226238	10.2439	218329	222283	5592.57	0.0251597		10.2439	266250	10.2439	254103	260176	8589.32	0.0330135		10.2439	255499	10.2439	252904	254201	1834.86	0.00721813		10.2439	137882	10.2439
Cer (m18:1/23:0)	620.6 -> 266.4	620.6	266.4	35	Positive		10.3276	46717.2	10.3276	47065.7	46891.4	246.445	0.00525565		10.3276	35446.2	10.3276	32653.1	34049.7	1975.03	0.0580044		10.3276	62758.9	10.3276	60001.2	61380.1	1950	0.0317692		10.3276	96185.3	10.3276	89091.4	92638.4	5016.17	0.0541478		10.3276	96880.6	10.3276	96110.5	96495.5	544.506	0.00564281		10.3275	56849.6	10.3276
Cer (m18:1/24:0)	634.6 -> 266.4	634.6	266.4	35	Positive		10.4116	272752	10.4116	276889	274820	2925.13	0.0106438		10.4116	220257	10.4116	229679	224968	6662.13	0.0296137		10.4116	565254	10.4116	585024	575139	13979	0.0243054		10.4116	658680	10.4116	612980	635830	32315	0.0508233		10.4116	795059	10.4116	811009	803034	11278.5	0.0140448		10.4116	436773	10.4116
Cer (m18:1/24:1)	632.6 -> 266.4	632.6	266.4	35	Positive		10.2537	208128	10.2416	204348	206238	2672.41	0.0129579		10.2537	199976	10.2416	195715	197845	3012.47	0.0152264		10.2537	265798	10.2537	268599	267198	1980.9	0.00741358		10.2537	548410	10.2416	547988	548199	298.572	0.000544641		10.2537	650210	10.2537	629099	639655	14928	0.0233376		10.2537	289358	10.2537
COH	369.4 -> 161.2	369.4	161.2	19	Positive		6.45667	123898	6.45668	118686	121292	3685.68	0.0303867		6.48037	85125.9	6.48037	104111	94618.5	13424.6	0.141882		6.48035	130405	6.46863	129833	130119	404.331	0.00310739		6.44488	135084	6.46862	136975	136029	1336.96	0.00982844		6.4686	138987	6.48038	141316	140152	1646.69	0.0117493		6.45667	134972	6.46862
DE (16:0)	640.6 -> 367.4	640.6	367.4	10	Positive		11.4681	272.977	11.3354	482.557	377.767	148.196	0.392294		11.6258	291.565	11.5529	332.63	312.098	29.0373	0.0930392		11.4923	507.551	11.3476	341.381	424.466	117.5	0.276818		11.5894	309.219	11.7232	285.532	297.376	16.7493	0.0563236		11.5529	442.379	11.6743	631.583	536.981	133.787	0.249146		11.5771	384.271	11.7232
DE (18:1)	666.6 -> 367.4	666.6	367.4	10	Positive		11.5403	488.167	11.5646	358.754	423.461	91.5092	0.216098		11.5162	574.361	11.5161	482.51	528.436	64.9485	0.122907		11.5887	807.85	11.5162	733.068	770.459	52.8793	0.0686334		11.4798	485.639	11.5887	397.456	441.547	62.3552	0.14122		11.4918	775.406	11.5646	838.93	807.168	44.9181	0.055649		11.5282	766.799	11.5282
DE (18:2)	664.6 -> 367.4	664.6	367.4	10	Positive		11.3954	138.164	11.2873	524.729	331.446	273.343	0.824698		11.2872	185.059	11.4073	62.1864	123.623	86.8841	0.702816		11.3231	535.47	11.3111	99.033	317.252	308.608	0.972754		11.2753	524.502	11.3712	341.267	432.884	129.567	0.299311		11.3231	956.055	11.2873	625.052	790.553	234.055	0.296065		11.3351	419.461	11.4074
DE (20:4)	688.6 -> 367.4	688.6	367.4	10	Positive		11.2508	324.762	11.1908	747.095	535.928	298.634	0.557228		11.2027	572.384	11.215	863.668	718.026	205.969	0.286855		11.2628	929.672	11.2389	120.733	525.202	572.006	1.08912		11.2027	833.583	11.2269	493.048	663.315	240.794	0.363017		11.1788	1363.34	11.1668	1385.25	1374.29	15.4945	0.0112745		11.2027	1572.14	11.1908
DG (14:0_16:0)	558.5 -> 313.3	558.5	313.3	25	Positive		8.79388	4658.8	8.7939	6902.04	5780.42	1586.21	0.274411		8.76978	3990.12	8.80605	3486.21	3738.17	356.316	0.0953183		8.80605	20258.1	8.80608	18935.5	19596.8	935.215	0.0477229		8.78183	7495.15	8.8181	8061.67	7778.41	400.589	0.0515002		8.79387	7367.28	8.78185	9292.86	8330.07	1361.59	0.163455		8.78182	4776.23	8.78187
DG (14:0_18:2)	582.5 -> 285.2	582.5	285.2	25	Positive		8.10768	1743.21	8.1077	1893.22	1818.22	106.071	0.0583379		8.1077	938.98	8.0598	567.211	753.095	262.88	0.349066		8.14347	1712.22	8.0719	1819.22	1765.72	75.6599	0.0428494		8.10768	1238.33	8.00022	1303.26	1270.8	45.9074	0.0361249		8.10768	2099.33	8.13157	2598.83	2349.08	353.199	0.150356		8.05978	758.09	8.15538
DG (15:0 18:1) d7 (IS)	605.5 -> 299.5	605.5	299.5	25	Positive		9.62127	414833	9.60902	426086	420460	7957.02	0.0189246		9.62128	416436	9.63347	432528	424482	11378.5	0.0268056		9.63347	457186	9.62132	465988	461587	6223.91	0.0134837		9.62127	421332	9.62128	431150	426241	6942.57	0.0162879		9.60898	448548	9.62128	450487	449518	1370.99	0.00304991		9.62125	420163	9.60902
DG (16:0_16:0)	586.5 -> 313.2	586.5	313.2	25	Positive		9.96442	98841	9.95228	100372	99606.3	1082.27	0.0108655		9.96442	72120.6	9.9644	71116.4	71618.5	710.082	0.00991478		9.95225	166190	9.96445	170154	168172	2803.03	0.0166677		9.95227	143128	9.95227	142314	142721	575.404	0.00403167		9.95225	154156	9.95228	159031	156594	3447.65	0.0220166		9.95223	114379	9.95228
DG (16:0_16:1)	584.5 -> 313.2	584.5	313.2	25	Positive		9.21852	37088	9.19403	38902.7	37995.4	1283.17	0.0337719		9.19402	16066.5	9.20622	16163.6	16115	68.6316	0.00425885		9.03572	46454.5	9.02353	46112.8	46283.6	241.632	0.00522068		9.18183	28050.1	9.0235	30000	29025.1	1378.78	0.0475031		9.20622	50033.3	9.20623	47627.5	48830.4	1701.15	0.0348378		9.194	25000.2	9.18187
DG (16:0_18:1)	612.6 -> 313.3	612.6	313.3	25	Positive		9.99912	539090	9.99915	547378	543234	5860.27	0.0107877		9.99913	316585	9.99912	324301	320443	5456.13	0.0170269		9.99912	778030	9.99917	754080	766055	16935.1	0.0221069		9.99913	617977	9.99913	610839	614408	5047.36	0.008215		9.99912	953018	9.99915	953497	953258	338.446	0.000355041		9.9991	448166	9.99915
DG (16:0_18:2)	610.5 -> 313.2	610.5	313.2	25	Positive		9.3767	18617.3	9.37672	18837.9	18727.6	155.985	0.00832912		9.36425	13332.5	9.38887	14730.2	14031.3	988.356	0.0704393		9.40103	18293.1	9.3889	17177.8	17735.4	788.672	0.0444687		9.36423	26622.3	9.3767	26504.8	26563.5	83.1093	0.0031287		9.36423	37140.2	9.36427	35922.4	36531.3	861.068	0.0235707		9.37668	20786.5	9.37673
DG (16:0_20:4)	634.5 -> 313.2	634.5	313.2	25	Positive		9.25405	12319.6	9.22963	13188.3	12754	614.263	0.0481624		9.24182	8760.53	9.24182	9978.93	9369.73	861.539	0.0919492		9.2418	7115.91	9.22965	7277.92	7196.91	114.556	0.0159174		9.24182	11759.1	9.22962	11777.7	11768.4	13.1297	0.00111567		9.22962	34327.5	9.22963	33163.1	33745.3	823.365	0.0243994		9.2296	24463	9.22965
DG (16:0_22:5)	660.6 -> 313.3	660.6	313.3	25	Positive		8.90048	558.446	8.94883	408.835	483.64	105.791	0.218739		9.03378	322.733	8.93673	262.754	292.744	42.4112	0.144875		8.99733	363.206	8.96097	640.492	501.849	196.071	0.390698		8.96093	443.294	8.94882	616.323	529.809	122.35	0.230933		8.97305	652.206	8.97308	671.907	662.057	13.9309	0.0210418		9.00947	625.623	8.94885
DG (16:0_22:6)	658.5 -> 313.2	658.5	313.2	25	Positive		8.90083	4538.3	8.9371	4614.74	4576.52	54.0544	0.0118112		8.96132	3790.56	8.94918	4448.65	4119.6	465.335	0.112956		8.925	4423.89	8.9492	4263.58	4343.73	113.358	0.026097		8.93708	7030.5	8.93708	6834.79	6932.65	138.391	0.0199622		8.94917	14410	8.92502	12816	13613	1127.17	0.0828008		8.94915	10716.1	8.93712
DG (16:1_18:1)	610.5 -> 339.2	610.5	339.2	25	Positive		9.41308	46582.9	9.40092	47600.1	47091.5	719.206	0.0152725		9.25437	18354.4	9.25435	17730.6	18042.5	441.128	0.0244494		9.24212	50722	9.24217	53889.6	52305.8	2239.81	0.0428215		9.22993	27520.5	9.22993	30374.2	28947.4	2017.89	0.0697089		9.22993	53251.3	9.21775	51247.2	52249.3	1417.1	0.0271218		9.41305	22031.5	9.38877
DG (18:0_18:1)	640.6 -> 341.3	640.6	341.3	25	Positive		10.1914	339113	10.1914	323595	331354	10972.9	0.0331154		10.1914	185112	10.1914	188860	186986	2649.98	0.0141721		10.1914	522891	10.1914	508221	515556	10373.1	0.0201203		10.1914	272044	10.1914	272043	272044	0.405674	1.49121e-06		10.1914	456014	10.1914	468137	462075	8572.23	0.0185516		10.1914	215128	10.1914
DG (18:0_18:2)	638.6 -> 341.3	638.6	341.3	25	Positive		10.0697	78267.9	10.0697	78304.1	78286	25.6555	0.000327715		10.0697	57450	10.0697	58763	58106.5	928.435	0.0159782		10.0697	78953.9	10.0697	77842.9	78398.4	785.625	0.0100209		10.0697	82772.1	10.0697	85402.8	84087.5	1860.18	0.0221219		10.0697	131308	10.0576	134702	133005	2399.47	0.0180404		10.0696	71610.2	10.0697
DG (18:0_20:4)	662.6 -> 341.3	662.6	341.3	25	Positive		10.0436	263647	10.0436	274543	269095	7704.49	0.0286311		10.0436	189394	10.0436	195195	192295	4102.35	0.0213337		10.0436	136091	10.0436	137087	136589	704.171	0.00515541		10.0436	178723	10.0436	188230	183477	6723.03	0.0366424		10.0436	635937	10.0436	627594	631765	5899.03	0.00933738		10.0436	481823	10.0436
DG (18:1_18:1)	638.6 -> 339.3	638.6	339.3	25	Positive		10.0335	783398	10.0335	775835	779617	5347.74	0.00685945		10.0335	453580	10.0335	457028	455304	2438.2	0.0053551		10.0335	955600	10.0335	941509	948554	9964.16	0.0105046		10.0335	707317	10.0335	688241	697779	13488.7	0.0193308		10.0335	1.26237e+06	10.0335	1.2525e+06	1.25743e+06	6974.62	0.00554671		10.0335	541877	10.0335
DG (18:1_18:2)	636.6 -> 339.3	636.6	339.3	25	Positive		9.58333	34243.1	9.57115	35252.2	34747.7	713.55	0.0205352		9.57115	19673.5	9.60775	21172.5	20423	1059.96	0.0519006		9.58333	29291.6	9.60778	29451.8	29371.7	113.268	0.00385635		9.58333	31743.1	9.58335	30636	31189.5	782.858	0.0251		9.57113	57621.2	9.55895	58442.9	58032	580.968	0.0100112		9.58332	28182	9.57117
DG (18:1_18:3)	634.5 -> 339.2	634.5	339.2	25	Positive		8.86487	3967.72	8.88902	2736.63	3352.17	870.514	0.259687		8.90108	1601.29	8.87693	1374.95	1488.12	160.05	0.107551		8.84068	1690.04	8.8649	2733.93	2211.98	738.14	0.3337		8.81652	1516.13	8.86487	1984.99	1750.56	331.531	0.189385		8.88898	2142.25	8.87695	2868.35	2505.3	513.428	0.204937		8.8769	1778.38	8.81655
DG (18:1_20:3)	662.6 -> 339.3	662.6	339.3	25	Positive		9.9953	89575.2	9.99533	86023.1	87799.1	2511.7	0.0286074		9.99532	34134.6	9.9953	33377.8	33756.2	535.154	0.0158535		9.9953	59865.1	9.99535	63348.4	61606.7	2463.08	0.0399808		9.99532	32114.2	9.99532	33622.9	32868.5	1066.86	0.0324585		9.9953	80034.8	9.99533	82100.8	81067.8	1460.82	0.0180197		9.99528	53669.9	9.99533
DG (18:1_20:4)	660.6 -> 339.3	660.6	339.3	25	Positive		9.43557	18766.5	9.4234	18555.1	18660.8	149.45	0.00800877		9.43558	14664.9	9.43558	14572.6	14618.7	65.2334	0.00446231		9.43557	9869.98	9.46008	8832.96	9351.47	733.283	0.0784137		9.43558	12647.2	9.41118	11411.4	12029.3	873.885	0.0726464		9.42338	47830.5	9.4234	48749.4	48290	649.795	0.0134561		9.43555	30294.3	9.43562
DG (18:1_20:5)	658.6 -> 339.3	658.6	339.3	25	Positive		8.7075	1246.08	8.70752	1243.98	1245.03	1.48276	0.00119094		8.6112	1192.17	8.53907	1345.5	1268.83	108.422	0.0854499		8.6834	601.661	8.68345	528.845	565.253	51.4887	0.0910896		8.69547	455.261	8.68342	562.577	508.919	75.8838	0.149108		8.64733	2989.15	8.65937	2598.38	2793.76	276.315	0.0989041		8.63522	2986.01	8.68343
DG (18:1_22:5)	686.6 -> 339.3	686.6	339.3	25	Positive		9.92268	4781.52	9.92272	4045.52	4413.52	520.431	0.117918		9.91057	3711.17	9.91057	3420.88	3566.02	205.263	0.0575608		9.91055	2700.1	9.54475	3094.93	2897.52	279.185	0.0963531		9.5203	4894.68	9.89852	4407.31	4651	344.623	0.0740966		9.5447	12282	9.55692	13620.1	12951	946.142	0.0730554		9.91055	8457.92	9.9106
DG (18:1_22:6)	684.6 -> 339.3	684.6	339.3	25	Positive		9.15472	4318.19	9.13037	5102.14	4710.16	554.34	0.11769		9.19122	3329.54	9.14253	3421.29	3375.42	64.8761	0.0192202		9.15472	3360.85	9.13038	2140.38	2750.62	863.004	0.313749		9.09403	4527.75	9.11832	3525.98	4026.86	708.352	0.175907		9.13035	11266.8	9.14255	11602.3	11434.6	237.22	0.0207459		9.1547	7325.02	9.16693
DG (18:2_18:2)	634.5 -> 337.2	634.5	337.2	25	Positive		8.81662	910.755	8.84082	880.72	895.738	21.2378	0.0237098		8.67187	932.066	8.8891	599.862	765.964	234.904	0.306677		8.84078	915.747	8.65988	867.171	891.459	34.3484	0.0385306		8.76833	1070.86	8.76833	1298.75	1184.81	161.139	0.136005		8.67185	1872.51	8.69597	3107.7	2490.11	873.411	0.350752		8.6478	1855.23	8.58768
DG (18:2_20:4)	658.5 -> 337.2	658.5	337.2	25	Positive		8.40653	126.576	8.39457	375.013	250.795	175.671	0.700458		8.46672	322.735	8.50303	152.63	237.683	120.282	0.506062		8.50302	390.905	8.46675	487.133	439.019	68.0437	0.15499		8.49102	164.281	8.49102	547.497	355.889	270.975	0.761401		8.491	656.136	8.44267	828.641	742.388	121.979	0.164307		8.51517	465.459	8.44268
DG (18:2_22:6)	682.6 -> 337.3	682.6	337.3	25	Positive		8.40617	283.972	8.25022	142.946	213.459	99.7205	0.467166		8.16653	563.662	8.19038	89.1241	326.393	335.549	1.02805		8.39418	73.2992	8.26227	162.609	117.954	63.1517	0.535392		8.16652	636.861	8.17845	84.3235	360.592	390.703	1.0835		8.13067	673.822	8.41833	456.166	564.994	153.906	0.272403		8.19037	567.217	8.26225
dhCer (d18:0/16:0)	540.5 -> 284.3	540.5	284.3	27	Positive		8.27585	849768	8.27585	834878	842323	10528.6	0.0124995		8.2639	561838	8.2878	552317	557078	6732.39	0.0120852		8.29992	1.14029e+06	8.28783	1.137e+06	1.13865e+06	2325.09	0.00204197		8.2639	759093	8.27585	800637	779865	29375.9	0.0376679		8.27585	1.07927e+06	8.27587	1.06141e+06	1.07034e+06	12624.6	0.011795		8.27583	464153	8.27587
dhCer (d18:0/18:0)	568.6 -> 284.3	568.6	284.3	27	Positive		9.58603	15411.9	9.58605	16571.5	15991.7	819.951	0.0512735		9.58603	8310.58	9.58603	7412.8	7861.69	634.828	0.0807495		9.58602	28254.7	9.58607	28519.2	28387	187.002	0.00658759		9.57383	8854.17	9.58603	10433.7	9643.93	1116.89	0.115813		9.57382	19059	9.57385	17309.6	18184.3	1237.05	0.0680284		9.5738	8100.67	9.58607
dhCer (d18:0/20:0)	596.6 -> 284.3	596.6	284.3	27	Positive		10.0859	5359.51	10.0982	5530.89	5445.2	121.181	0.0222547		10.0859	3307.79	10.0859	2989.29	3148.54	225.214	0.0715297		10.0981	7420.28	10.0982	8551.91	7986.09	800.183	0.100197		10.0982	3313.42	10.0859	2853.94	3083.68	324.899	0.105361		10.0859	4528.78	10.086	5156.48	4842.63	443.851	0.0916549		10.0859	3036.53	10.0982
dhCer (d18:0/22:0)	624.6 -> 284.3	624.6	284.3	27	Positive		10.2659	36011.8	10.266	37382.9	36697.3	969.503	0.0264189		10.2659	17304.6	10.2659	16869.2	17086.9	307.878	0.0180184		10.2659	82577	10.266	75536.7	79056.9	4978.21	0.06297		10.2659	22424.7	10.2659	22413.6	22419.1	7.86305	0.000350729		10.2659	31243.6	10.266	27552.3	29398	2610.19	0.0887883		10.2659	13116.3	10.266
dhCer (d18:0/24:0)	652.7 -> 284.3	652.7	284.3	27	Positive		10.4334	99658.3	10.4334	96577.7	98118	2178.29	0.0222007		10.4334	45987.7	10.4334	49022.5	47505.1	2145.95	0.0451731		10.4334	354591	10.4334	347952	351271	4694.36	0.0133639		10.4334	69872.4	10.4334	67899.3	68885.9	1395.2	0.0202538		10.4334	120606	10.4334	115395	118000	3684.45	0.0312241		10.4334	42797.2	10.4334
dhCer (d18:0/24:1)	650.6 -> 284.3	650.6	284.3	27	Positive		10.2633	84334.5	10.2633	88697.8	86516.1	3085.3	0.0356616		10.2756	69012.6	10.2756	66356.8	67684.7	1877.9	0.0277448		10.2756	132139	10.2757	123677	127908	5983.64	0.0467809		10.2633	111956	10.2756	113908	112932	1380.28	0.0122222		10.2756	155709	10.2757	161750	158730	4271.65	0.0269114		10.2756	51389.3	10.2633
dimethyl-CE (18:1)	696.6 -> 397.3	696.6	397.3	10	Positive		11.9529	84.4485	11.8795	34.7637	59.6061	35.1324	0.58941		11.9161	68.1079	11.9773	45.8612	56.9846	15.7308	0.276054		11.8794	113.746	11.9284	123.005	118.376	6.54698	0.0553068		11.8425	139.985	11.8917	71.872	105.928	48.1629	0.454674		11.8794	186.52	11.9773	81.6815	134.101	74.1319	0.552808		11.9284	47.1358	11.8795
dimethyl-CE (18:2)	694.6 -> 397.3	694.6	397.3	10	Positive		11.7087	397.034	11.6723	102.315	249.674	208.398	0.83468		11.6602	209.313	11.6602	83.8465	146.58	88.718	0.605255		11.6965	227.437	11.6358	116.16	171.798	78.6846	0.458006		11.7087	96	11.7575	24.3133	60.1567	50.6902	0.842637		11.6723	84.3686	11.7697	293.416	188.892	147.819	0.782556		11.7086	197.244	11.6723
dimethyl-CE (20:4)	718.6 -> 397.3	718.6	397.3	10	Positive		11.5628	336.483	11.5868	294.664	315.573	29.5701	0.0937029		11.5628	256.682	11.5989	432.397	344.539	124.249	0.360625		11.6231	145.495	11.5868	186.754	166.124	29.1742	0.175617		11.5628	121.56	11.5749	411.859	266.709	205.272	0.769649		11.5868	888.79	11.5628	615.207	751.999	193.452	0.257251		11.5628	664.371	11.5628
dxCA	410.3 -> 357.3	410.3	357.3	15	Positive		1.4753	177.239	1.48767	595.044	386.141	295.433	0.76509		1.50035	287.866	1.51273	570.661	429.264	199.966	0.465834		1.51272	308.072	1.50035	496.77	402.421	133.429	0.331566		1.48768	390.679	1.51272	532.702	461.691	100.425	0.217515		1.48767	382.862	1.48768	447.429	415.146	45.6555	0.109975		1.50035	298.016	1.50035
FA (14:0)	227.2 -> 227.2	227.2	227.2	0	Negative		3.04668	34689.6	3.0467	32692.9	33691.2	1411.87	0.0419061		3.04668	33079	3.05898	32632.8	32855.9	315.482	0.00960198		3.05898	20957.3	3.0467	20555.2	20756.3	284.359	0.0136999		3.04668	33514.2	3.04667	36520.3	35017.3	2125.62	0.060702		3.04668	22478.4	3.04668	21967.9	22223.1	360.998	0.0162442		3.05898	19095.9	3.04668
FA (16:0)	255.2 -> 255.2	255.2	255.2	0	Negative		3.71323	3.27185e+06	3.71323	3.32269e+06	3.29727e+06	35950.7	0.0109032		3.71323	2.45673e+06	3.72558	2.75259e+06	2.60466e+06	209203	0.0803187		3.72557	1.73807e+06	3.71325	2.028e+06	1.88303e+06	205007	0.108871		3.72558	2.5973e+06	3.72558	3.18738e+06	2.89234e+06	417244	0.144258		3.72558	2.16627e+06	3.7256	2.26716e+06	2.21671e+06	71333.8	0.03218		3.72558	1.76802e+06	3.71323
FA (16:1)	253.2 -> 253.2	253.2	253.2	0	Negative		3.29312	23498.8	3.29313	24605.9	24052.3	782.788	0.0325452		3.2808	14433.4	3.29312	15608.6	15021	831.012	0.0553233		3.21908	20548.2	3.2315	20515.8	20532	22.9203	0.00111632		3.23148	25331.3	3.23147	27233.6	26282.5	1345.14	0.05118		3.24378	27703	3.28082	29143.2	28423.1	1018.38	0.0358294		3.29312	20346.4	3.29312
FA (17:0)	269.3 -> 269.2	269.3	269.2	0	Negative		4.0347	72878.3	4.03472	73057.3	72967.8	126.556	0.00173441		4.0347	60815.9	4.0347	65120.4	62968.1	3043.76	0.0483382		4.03468	41740.3	4.03472	43255.1	42497.7	1071.12	0.0252042		4.0347	65441.2	4.0347	67487.8	66464.5	1447.14	0.0217731		4.0347	48005.3	4.0347	45902.9	46954.1	1486.64	0.0316616		4.0347	41123.1	4.0347
FA (17:1)	267.2 -> 267.2	267.2	267.2	0	Negative		3.55208	5887.51	3.5521	5366.85	5627.18	368.166	0.0654264		3.53973	4179.44	3.56448	3518.22	3848.83	467.551	0.121479		3.55207	4249.36	3.5521	4009.09	4129.23	169.896	0.0411447		3.53973	5573.67	3.53972	5412.47	5493.07	113.986	0.0207508		3.55208	6858.26	3.55208	6849.24	6853.75	6.37657	0.000930377		3.55208	5826.17	3.55208
FA (18:0)	283.3 -> 283.3	283.3	283.3	0	Negative		4.39382	6.04034e+06	4.39382	5.86608e+06	5.95321e+06	123222	0.0206984		4.3938	5.02381e+06	4.3938	5.22772e+06	5.12576e+06	144188	0.0281301		4.40613	3.26097e+06	4.39383	3.42847e+06	3.34472e+06	118438	0.0354104		4.39382	5.23293e+06	4.3938	5.70387e+06	5.4684e+06	333003	0.0608958		4.3938	3.74679e+06	4.39382	3.84396e+06	3.79538e+06	68709.7	0.0181035		4.3938	3.11584e+06	4.39382
FA (18:1)	281.3 -> 281.2	281.3	281.2	0	Negative		3.83573	184927	3.83573	188077	186502	2227.85	0.0119454		3.83573	100674	3.84812	105613	103144	3492.17	0.0338573		3.8481	155480	3.84813	154828	155154	460.873	0.00297043		3.83573	246904	3.83572	262739	254821	11197.4	0.0439422		3.83572	282044	3.83573	278551	280297	2470.02	0.00881214		3.83572	147563	3.83573
FA (18:2)	279.2 -> 279.2	279.2	279.2	0	Negative		3.44028	34633.5	3.4403	36361.5	35497.5	1221.86	0.0344211		3.42793	21707.7	3.44028	22907.6	22307.7	848.466	0.0380347		3.44027	20185.9	3.4403	19736	19960.9	318.18	0.0159401		3.44028	41296.3	3.44027	40419.3	40857.8	620.119	0.0151775		3.42793	46024	3.44028	46220.9	46122.5	139.217	0.00301843		3.42793	34536.4	3.42793
FA (18:3)	277.2 -> 277.2	277.2	277.2	0	Negative		3.05808	9061.71	3.08278	9007.57	9034.64	38.282	0.00423725		3.08278	7801.7	3.04578	6960	7380.85	595.175	0.0806378		3.09507	7126.58	3.0581	7077.71	7102.14	34.5515	0.00486494		3.07047	9394.13	3.04577	8176.1	8785.11	861.272	0.0980376		3.07047	10017.8	3.05808	10177.3	10097.5	112.746	0.0111657		3.05808	8512.47	3.05808
FA (20:2)	307.3 -> 307.3	307.3	307.3	0	Negative		4.0326	18172.6	4.04498	17599.9	17886.3	404.976	0.0226417		4.04498	7701.73	4.0326	7995.94	7848.84	208.038	0.0265056		4.04497	11275.5	4.045	11178.9	11227.2	68.3183	0.00608509		4.04498	16616.1	4.04497	16508.9	16562.5	75.7935	0.0045762		4.04497	14936.9	4.03262	15867.3	15402.1	657.938	0.0427175		4.04497	13825.2	4.04498
FA (20:3)	305.3 -> 305.2	305.3	305.2	0	Negative		3.73563	299811	3.73565	304891	302351	3592.61	0.0118822		3.73563	90356.2	3.73563	97777.3	94066.8	5247.47	0.0557845		3.73562	117562	3.73565	120790	119176	2282.29	0.0191506		3.73563	214791	3.73563	214347	214569	313.747	0.00146222		3.73563	179921	3.73563	173971	176946	4207.33	0.0237775		3.73563	125600	3.73563
FA (20:4)	303.2 -> 303.2	303.2	303.2	0	Negative		3.34063	113727	3.35297	107319	110523	4530.9	0.0409951		3.34063	76183.6	3.35297	77141.3	76662.4	677.206	0.00883361		3.35295	36500	3.35298	37344.9	36922.5	597.427	0.0161806		3.35297	215083	3.35295	226938	221011	8382.5	0.037928		3.35297	158132	3.35297	154962	156547	2241.81	0.0143204		3.35297	151148	3.35297
FA (20:5)	301.2 -> 301.2	301.2	301.2	0	Negative		2.90965	19489.4	2.90967	18951.5	19220.5	380.337	0.0197882		2.90965	15800.4	2.90965	17505.6	16653	1205.75	0.0724042		2.90963	8570.87	2.92195	8576.14	8573.51	3.72474	0.000434447		2.90965	36660.4	2.90965	37317.4	36988.9	464.571	0.0125597		2.92193	31449.8	2.92195	30327.5	30888.7	793.611	0.0256926		2.90965	28913.2	2.90965
FA (22:4)	331.3 -> 331.3	331.3	331.3	0	Negative		3.82092	6490.98	3.82092	6458.94	6474.96	22.6553	0.0034989		3.8209	4397.81	3.8209	5175.73	4786.77	550.073	0.114915		3.8209	4570.78	3.83328	4276.95	4423.87	207.768	0.0469653		3.82092	10275.6	3.8209	10351.4	10313.5	53.6356	0.00520051		3.83327	10577.7	3.83328	10309.1	10443.4	189.923	0.0181859		3.8209	8609.29	3.82092
FA (22:5)	329.3 -> 329.2	329.3	329.2	0	Negative		3.4751	22016	3.4751	22321.7	22168.8	216.184	0.00975171		3.4751	16817.8	3.47508	16992.4	16905.1	123.486	0.00730468		3.47508	13055.8	3.47512	14002.6	13529.2	669.5	0.0494857		3.4751	29942.5	3.47508	30273.4	30107.9	234.036	0.00777324		3.47508	39324.1	3.4751	38854.5	39089.3	332.057	0.00849483		3.47508	33790.5	3.4751
FA (22:6)	327.2 -> 327.2	327.2	327.2	0	Negative		3.1674	27531.1	3.1674	26541.9	27036.5	699.452	0.0258706		3.1674	20982	3.1674	22584.4	21783.2	1133.1	0.052017		3.17985	16884.7	3.17988	18179.4	17532.1	915.542	0.052221		3.17987	35901.7	3.17985	34552.6	35227.1	953.964	0.0270804		3.17985	43579.1	3.17987	46148	44863.6	1816.49	0.0404891		3.1674	39696.3	3.1674
GM3 (d18:1/16:0)	1153.7 -> 264.3	1153.7	264.3	61	Positive		4.72908	408.478	4.70453	573.512	490.995	116.696	0.237673		4.69217	1267.87	4.71678	1137.69	1202.78	92.054	0.0765345		4.7045	470.006	4.71682	460.478	465.242	6.73746	0.0144816		4.70453	5287.54	4.70452	4812.23	5049.89	336.096	0.0665552		4.70452	7863.8	4.70453	8183.88	8023.84	226.328	0.0282069		4.70452	5933.25	4.7168
GM3 (d18:1/18:0)	1181.8 -> 264.3	1181.8	264.3	61	Positive		5.37767	26.8862	5.36542	172.758	99.8223	103.147	1.03331		5.3654	157.097	5.43828	27.4707	92.2841	91.6599	0.993237		5.40205	89.6648	5.46245	310.884	200.274	156.425	0.781056		5.47463	200.266	5.37765	127.026	163.646	51.788	0.316464		5.35325	275.624	5.40208	322.348	298.986	33.0391	0.110504		5.41413	248.922	5.41413
GM3 (d18:1/20:0)	1209.8 -> 264.3	1209.8	264.3	61	Positive		6.38617	10.4398	6.2558	5.85236	8.14609	3.24382	0.398206		6.30313	6.18193	6.37422	7.53963	6.86078	0.960041	0.139932		6.25577	9.31784	6.42163	4.15008	6.73396	3.65415	0.542646		6.35065	6.90882	6.2438	34.3101	20.6094	19.3756	0.940132		6.22012	19.6101	6.32693	6.66262	13.1363	9.15523	0.696939		6.25578	4.20587	6.32692
GM3 (d18:1/22:0)	1237.8 -> 264.3	1237.8	264.3	61	Positive		7.19115	23.7036	7.20297	32.2558	27.9797	6.04734	0.216133		6.65818	5.55362	7.20295	329.99	167.772	229.411	1.3674		6.87135	8.87098	7.16745	365.374	187.123	252.086	1.34717		7.17918	459.28	7.25032	530.434	494.857	50.3131	0.101672		7.20295	1310.55	7.20297	393.155	851.85	648.693	0.76151		7.06085	12.843	7.20295
GM3 (d18:1/24:0)	1265.8 -> 264.3	1265.8	264.3	61	Positive		8.24022	237.527	8.21622	147.962	192.744	63.3321	0.328581		8.3003	169.591	8.3964	31.4818	100.536	97.6578	0.971369		8.24022	34.1945	8.1803	196.991	115.593	115.115	0.995863		8.22828	74.065	8.26427	480.306	277.186	287.256	1.03633		8.3244	1301.19	8.28833	849.027	1075.11	319.724	0.297388		8.2402	667.238	8.33638
GM3 (d18:1/24:1)	1263.8 -> 264.3	1263.8	264.3	61	Positive		7.38077	7.25868	7.19107	538.423	272.841	375.59	1.37659		6.74103	4.72815	7.1791	370.712	187.72	258.79	1.37859		7.02525	10.5102	7.32147	9.46083	9.98554	0.742045	0.074312		7.30935	8.62643	7.19107	47.0387	27.8326	27.1616	0.975892		7.22663	408.959	7.15555	145.629	277.294	186.203	0.671499		7.14357	5.36237	7.14358
Hex2Cer (d16:1/16:0)	834.6 -> 236.3	834.6	236.3	49	Positive		5.12382	32.9559	5.20932	189.732	111.344	110.857	0.99563		5.22145	110.726	5.1238	3.66478	57.1953	75.7035	1.3236		5.22143	106.715	5.16047	26.118	66.4163	56.9903	0.858078		5.11163	448.012	5.18485	172.783	310.398	194.617	0.626992		5.14827	300.426	5.09922	47.6174	174.022	178.763	1.02724		5.16045	299.633	5.18487
Hex2Cer (d16:1/24:1)	944.7 -> 236.3	944.7	236.3	49	Positive		8.10888	150.366	8.32487	147.862	149.114	1.77002	0.0118703		8.33683	167.234	8.31273	149.535	158.385	12.5147	0.0790148		8.3488	148.652	8.2767	152.338	150.495	2.60642	0.017319		8.12095	150.141	8.07303	154.834	152.487	3.31885	0.0217647		8.31273	151.204	8.24078	189.006	170.105	26.7297	0.157137		8.2288	150.868	8.2888
Hex2Cer (d18:1/16:0)	862.6 -> 264.3	862.6	264.3	49	Positive		6.0067	16881.6	5.9948	19209.2	18045.4	1645.83	0.091205		5.99477	35437.4	6.0067	36340.8	35889.1	638.788	0.0177989		6.00667	16995.9	5.9948	16407.5	16701.7	416.063	0.0249114		5.99478	71915	5.99478	72527.1	72221	432.806	0.0059928		5.97085	61503.7	5.94677	62559	62031.3	746.2	0.0120294		6.00668	55173	6.0067
Hex2Cer (d18:1/20:0)	918.7 -> 264.3	918.7	264.3	49	Positive		8.10897	186.291	8.0373	146.467	166.379	28.1597	0.169251		8.10898	291.753	8.14485	242.997	267.375	34.4754	0.12894		8.20482	174.204	8.15697	246.836	210.52	51.3585	0.24396		8.07312	182.501	8.13295	229.064	205.783	32.9249	0.159998		8.16887	415.824	8.14487	435.013	425.418	13.5688	0.0318951		8.14483	162.758	8.06125
Hex2Cer (d18:1/22:0)	946.7 -> 264.3	946.7	264.3	49	Positive		9.36737	2638	9.3551	2730.58	2684.29	65.4621	0.0243871		9.37955	2804.53	9.37955	2930.68	2867.6	89.1967	0.031105		9.37953	2788.38	9.35513	3213.26	3000.82	300.431	0.100116		9.37955	4361.08	9.39172	4385.12	4373.1	16.9996	0.00388732		9.36737	4151.07	9.27002	4400.15	4275.61	176.123	0.0411925		9.3917	4088.48	9.37958
Hex2Cer (d18:1/24:0)	974.8 -> 264.3	974.8	264.3	49	Positive		10.0271	8043.8	10.0272	8721.71	8382.75	479.353	0.0571832		10.0393	17849.8	10.0393	16947.4	17398.6	638.117	0.0366763		10.0393	11557.5	10.0393	12361	11959.2	568.225	0.0475134		10.0271	23574	10.0271	27354.9	25464.5	2673.49	0.104989		10.0271	52305.8	10.0272	52216.2	52261	63.3518	0.00121222		10.0271	34205.1	10.0272
Hex2Cer (d18:1/24:1)	972.7 -> 264.3	972.7	264.3	49	Positive		9.37938	1417.96	9.35493	1058.47	1238.21	254.198	0.205294		9.36722	2682.53	9.39155	2655.36	2668.95	19.2083	0.00719697		9.37937	1396.33	9.36725	1420.46	1408.39	17.0577	0.0121114		9.37938	4633.64	9.40402	4743.2	4688.42	77.472	0.0165241		9.30632	8458.12	9.25757	7521.84	7989.98	662.045	0.0828595		9.39153	5034.51	9.3307
Hex2Cer (d18:2/16:0)	860.6 -> 262.3	860.6	262.3	49	Positive		5.25723	163.676	5.29398	382.568	273.122	154.78	0.566707		5.24503	483.318	5.26962	924.523	703.921	311.979	0.443202		5.2696	248.168	5.40415	158.576	203.372	63.3514	0.311505		5.25723	1858.65	5.28178	2152.47	2005.56	207.763	0.103594		5.24503	6620.98	5.24505	6139.02	6380	340.794	0.053416		5.28178	2697.96	5.25722
Hex2Cer (d18:2/24:1)	970.7 -> 262.3	970.7	262.3	49	Positive		8.50533	185.332	8.36083	231.545	208.438	32.6771	0.156771		8.48117	203.971	8.38478	320.94	262.455	82.7091	0.315136		8.54145	178.908	8.36085	212.96	195.934	24.0785	0.12289		8.36082	421.372	8.3487	388.813	405.093	23.0227	0.0568331		8.34868	1432.65	8.33673	1209.78	1321.21	157.592	0.119278		8.37278	456.732	8.37283
Hex3Cer (d18:1/16:0)	1024.7 -> 264.3	1024.7	264.3	61	Positive		5.66833	2604.34	5.632	2590.72	2597.53	9.63005	0.00370738		5.64413	10298.9	5.66833	11383.7	10841.3	767.073	0.0707549		5.6683	1987.26	5.64417	1830.52	1908.89	110.833	0.0580616		5.64415	15120.3	5.65617	16209.9	15665.1	770.428	0.0491811		5.65617	82258	5.65618	78553.2	80405.6	2619.65	0.0325805		5.65617	40977.4	5.65618
Hex3Cer (d18:1/18:0)	1052.7 -> 264.3	1052.7	264.3	61	Positive		6.51622	4492.66	6.51623	2010.78	3251.72	1754.96	0.539702		6.50445	2781.17	6.48073	4137.93	3459.55	959.372	0.277311		6.53993	2616.58	6.50447	1100.34	1858.46	1072.15	0.576902		6.52817	5811.64	6.49268	7125.82	6468.73	929.265	0.143655		6.53997	11957.9	6.52818	8902.2	10430	2160.71	0.207162		6.50443	7097.77	6.52817
Hex3Cer (d18:1/22:0)	1108.8 -> 264.3	1108.8	264.3	61	Positive		8.90385	597.367	8.79487	483.502	540.435	80.5146	0.148981		8.85543	642.412	8.8675	839.395	740.904	139.288	0.187997		8.8069	620.974	8.84327	533.783	577.378	61.6537	0.106782		8.83117	1386.17	8.8191	1427.16	1406.66	28.9835	0.0206044		8.84323	6454.32	8.84325	7504.33	6979.32	742.471	0.106381		8.81907	3053.73	8.79488
Hex3Cer (d18:1/24:0)	1136.8 -> 264.3	1136.8	264.3	61	Positive		9.94168	3235.37	9.94172	3757.46	3496.42	369.169	0.105585		9.92945	6201.77	9.92945	5220	5710.88	694.219	0.121561		9.94168	1997.37	9.94172	1989.84	1993.61	5.32172	0.0026694		9.92945	6410.75	9.92945	7059.4	6735.07	458.664	0.0681008		9.92943	41590.7	9.92948	44496.4	43043.5	2054.67	0.0477348		9.92942	21124.7	9.92948
Hex3Cer (d18:1/24:1)	1134.8 -> 264.3	1134.8	264.3	61	Positive		8.8431	696.859	8.83105	784.289	740.574	61.8228	0.0834796		8.87943	1647.05	8.89163	2152.51	1899.78	357.413	0.188134		8.86735	605.078	8.8674	513.408	559.243	64.8205	0.115908		8.83103	1743.53	8.80678	1922.55	1833.04	126.586	0.069058		8.8431	12479.7	8.84312	13028.5	12754.1	388.046	0.0304251		8.84308	5561.06	8.81898
HexCer (d16:1/18:0)	700.6 -> 236.3	700.6	236.3	35	Positive		6.5264	127.276	6.49095	119.295	123.285	5.64344	0.0457755		6.4674	116.123	6.47918	114.025	115.074	1.4836	0.0128926		6.55037	129.477	6.4437	118.28	123.879	7.91713	0.0639103		6.49093	119.437	6.49095	122.35	120.894	2.06016	0.0170411		6.50287	120.138	6.46743	135.637	127.888	10.9595	0.0856966		6.50287	119.16	6.50288
HexCer (d16:1/20:0)	728.6 -> 236.3	728.6	236.3	35	Positive		7.49645	158.43	7.687	157.557	157.994	0.61778	0.00391016		7.5322	157.311	7.77052	160.073	158.692	1.9529	0.0123062		7.68698	157.971	7.77055	158.791	158.381	0.579641	0.00365979		7.52035	156.777	7.48462	157.773	157.275	0.703956	0.00447596		7.62745	218.386	7.69887	159.235	188.811	41.8265	0.221526		7.65137	155.771	7.54412
HexCer (d16:1/22:0)	756.7 -> 236.3	756.7	236.3	35	Positive		8.90992	172.761	8.88558	68.447	120.604	73.7612	0.611598		9.04335	11.457	8.98247	102.721	57.0891	64.5334	1.1304		8.90992	85.7151	8.92205	389.372	237.544	214.718	0.903909		8.94617	187.01	8.98247	254.471	220.74	47.7023	0.216101		8.922	171.296	8.94618	58.8152	115.055	79.5356	0.691281		8.9099	174.202	9.00683
HexCer (d16:1/24:0)	784.7 -> 236.3	784.7	236.3	35	Positive		9.9692	546.802	9.96923	518.642	532.722	19.9122	0.0373782		9.9692	414.211	9.9692	420.441	417.326	4.40538	0.0105562		9.99353	795.949	9.96923	993.065	894.507	139.382	0.15582		9.9814	610.614	9.99355	729.722	670.168	84.2226	0.125674		9.9692	1110.41	9.96923	1710.94	1410.67	424.639	0.301019		9.96917	789.54	9.98142
HexCer (d18:1/16:0)	700.6 -> 264.3	700.6	264.3	35	Positive		6.4909	2.62259e+06	6.49092	2.76555e+06	2.69407e+06	101089	0.0375227		6.4909	1.88482e+06	6.50282	1.79383e+06	1.83932e+06	64342.8	0.0349818		6.5028	1.81948e+06	6.50285	1.79301e+06	1.80624e+06	18718.3	0.0103631		6.4909	4.12712e+06	6.4909	4.16421e+06	4.14567e+06	26221.7	0.00632509		6.51458	3.34345e+06	6.50283	3.57409e+06	3.45877e+06	163084	0.047151		6.49088	2.35113e+06	6.4909
HexCer (d18:1/18:0)	728.6 -> 264.3	728.6	264.3	35	Positive		7.59173	6748.88	7.57987	5681.79	6215.33	754.545	0.121401		7.6274	3492.53	7.65132	3586.74	3539.64	66.6131	0.0188192		7.61553	5689.46	7.65135	5844.44	5766.95	109.585	0.0190022		7.59173	7841	7.6274	8619.85	8230.43	550.727	0.0669135		7.6036	11662.8	7.6274	11560.7	11611.7	72.2402	0.00622131		7.63923	5664.88	7.61555
HexCer (d18:1/20:0)	756.6 -> 264.3	756.6	264.3	35	Positive		8.80095	1829.87	8.83737	2396.29	2113.08	400.515	0.189541		8.82528	1479.66	8.86157	1342.53	1411.09	96.965	0.0687163		8.87362	2483	8.84945	2428.17	2455.58	38.7669	0.0157872		8.7888	2671.35	8.83735	2636.75	2654.05	24.4636	0.00921746		8.83735	2859.36	8.8253	1835.04	2347.2	724.305	0.308582		8.8736	1598.24	8.84945
HexCer (d18:1/22:0)	784.7 -> 264.3	784.7	264.3	35	Positive		9.94478	82137.8	9.9448	84180.8	83159.3	1444.6	0.0173715		9.95693	37077.2	9.94477	38606.2	37841.7	1081.17	0.0285709		9.95692	75866.8	9.95697	80183.4	78025.1	3052.27	0.039119		9.94478	79013.9	9.94478	76680.5	77847.2	1649.91	0.0211942		9.95692	115412	9.95695	112078	113745	2357.48	0.020726		9.9569	58569.5	9.9448
HexCer (d18:1/24:0)	812.7 -> 264.3	812.7	264.3	35	Positive		10.1377	325063	10.1378	339322	332192	10082.7	0.0303521		10.1377	174079	10.1377	182343	178211	5843.59	0.0327903		10.1499	329773	10.1378	340601	335187	7657.07	0.0228442		10.1377	367598	10.1377	370856	369227	2303.3	0.00623818		10.1377	503900	10.1378	505147	504523	881.443	0.00174708		10.1377	277200	10.1378
HexCer (d18:1/24:1)	810.7 -> 264.3	810.7	264.3	35	Positive		9.94352	115022	9.94353	114539	114781	341.414	0.00297449		9.95567	74922.8	9.95565	76054.7	75488.7	800.41	0.010603		9.95565	115299	9.9557	116776	116037	1044.51	0.00900147		9.94352	177531	9.94352	178347	177939	577.277	0.00324424		9.95565	239294	9.95568	243975	241635	3310.48	0.0137003		9.95563	113232	9.95568
HexCer (d18:2/20:0)	754.6 -> 262.3	754.6	262.3	35	Positive		7.87625	335.436	7.84038	69.2219	202.329	188.242	0.930375		7.78072	3.96563	7.84037	111.751	57.8584	76.216	1.31728		7.82837	38.4347	7.94817	28.4201	33.4274	7.08136	0.211843		7.82837	66.034	7.87627	61.5986	63.8163	3.13629	0.0491456		7.55375	4.51849	7.81647	62.1699	33.3442	40.7657	1.22257		7.88815	152.51	7.78073
HexCer (d18:2/22:0)	782.7 -> 262.3	782.7	262.3	35	Positive		9.12607	2500.94	9.13827	2299.59	2400.26	142.378	0.0593176		9.12608	1773.32	9.12608	1577.39	1675.36	138.542	0.0826941		9.13825	1772	9.13828	1770.81	1771.41	0.843235	0.000476026		9.13825	3055.8	9.10188	3135.86	3095.83	56.6115	0.0182864		9.10188	2735.29	9.15045	2810.47	2772.88	53.1619	0.0191721		9.13823	1498.07	9.1261
HexCer (d18:2/24:0)	810.7 -> 262.3	810.7	262.3	35	Positive		10.0288	26031.2	10.041	23604.6	24817.9	1715.84	0.0691373		10.0046	16020.1	10.0167	17188.7	16604.4	826.327	0.0497656		10.0167	21174.1	10.0167	23758.1	22466.1	1827.13	0.0813285		10.0046	36353.5	10.0167	36942.9	36648.2	416.745	0.0113715		10.0046	40268.6	10.0046	40695.1	40481.8	301.603	0.00745033		10.0167	19830	10.0167
LPC (14:0) [sn1]	468.3 -> 184.1	468.3	184.1	21	Positive		1.98122	32133.4	1.98122	33467.6	32800.5	943.36	0.0287605		1.98122	27171.1	1.98122	26097.4	26634.2	759.164	0.0285033		1.98122	48398.2	1.98122	44431.6	46414.9	2804.78	0.0604284		1.98122	39074.9	1.98122	39101.9	39088.4	19.0578	0.000487557		1.98122	30750.5	1.98123	30469.8	30610.1	198.504	0.0064849		1.98122	29976.1	1.98122
LPC (14:0) [sn2]	468.3 -> 184.1	468.3	184.1	21	Positive		1.84618	14054.1	1.84618	13754.6	13904.3	211.758	0.0152296		1.84618	9831.29	1.8462	9548.01	9689.65	200.311	0.0206727		1.85848	18796.7	1.8462	18263.1	18529.9	377.27	0.0203601		1.84618	16133.4	1.84618	16280.3	16206.8	103.892	0.00641036		1.84618	12871.1	1.8462	12521.7	12696.4	247.065	0.0194594		1.84618	12590.5	1.84618
LPC (15:0) [sn1]	482.3 -> 184.1	482.3	184.1	21	Positive		2.31362	76518	2.31362	79846.2	78182.1	2353.44	0.030102		2.31362	84134.8	2.31362	86550.5	85342.6	1708.16	0.0200153		2.31362	79809	2.31362	79311.9	79560.5	351.484	0.00441782		2.31362	88944.2	2.31362	93621.8	91283	3307.58	0.0362343		2.31362	87529.4	2.31362	84417.9	85973.7	2200.21	0.0255916		2.31362	95347.8	2.31362
LPC (15:0) [sn2]	482.3 -> 184.1	482.3	184.1	21	Positive		2.17812	16597	2.17812	19263.5	17930.2	1885.48	0.105157		2.17812	21126.6	2.17813	20253.9	20690.3	617.097	0.0298255		2.17812	16670.3	2.17813	17967.3	17318.8	917.133	0.0529558		2.17812	21952.7	2.17812	21921.4	21937	22.1277	0.00100869		2.17812	18906.6	2.17813	18960.1	18933.3	37.7821	0.00199554		2.17812	23737.7	2.17812
LPC (15-MHDA) [sn1] / LPC(17:0) [sn2]	510.4 -> 184.1	510.4	184.1	21	Positive		2.86535	19037	2.86537	19841	19439	568.503	0.0292455		2.85307	21565.3	2.86535	22695.3	22130.3	799.02	0.0361053		2.86535	18448.8	2.86537	18578.6	18513.7	91.7648	0.00495658		2.86537	29583.9	2.85305	29487.2	29535.5	68.3303	0.00231349		2.86535	19906.7	2.86537	20265.4	20086.1	253.589	0.0126251		2.86535	25577.7	2.86535
LPC (15-MHDA) [sn1] [104_sn1]	510.4 -> 104.1	510.4	104.1	23	Positive		2.8779	9845.54	2.8902	9726.34	9785.94	84.2863	0.008613		2.8779	10637.4	2.8779	9808.92	10223.2	585.81	0.0573023		2.89018	9157.7	2.87792	8401.52	8779.61	534.699	0.0609024		2.89018	15254.7	2.89018	15338.6	15296.7	59.3557	0.0038803		2.89018	12412.9	2.89018	11980.8	12196.8	305.507	0.0250481		2.8779	12374.5	2.89018
LPC (15-MHDA) [sn2]	510.4 -> 184.1	510.4	184.1	21	Positive		2.73025	4090.27	2.75502	4796.28	4443.27	499.222	0.112355		2.74273	3927.38	2.74273	4025.69	3976.54	69.5142	0.0174811		2.74272	4346.91	2.73027	4693.27	4520.09	244.92	0.0541847		2.74273	6391.6	2.74272	6482.86	6437.23	64.5312	0.0100247		2.74273	4910.45	2.755	4493.51	4701.98	294.823	0.0627018		2.74273	6304.97	2.73023
LPC (16:0) [sn1]	496.3 -> 184.1	496.3	184.1	21	Positive		2.64547	982334	2.64547	979857	981095	1751.71	0.00178547		2.64547	919401	2.65777	931768	925585	8744.71	0.00944776		2.65775	992671	2.64548	1.00561e+06	999139	9147.24	0.00915513		2.64547	1.71738e+06	2.64545	1.65951e+06	1.68845e+06	40919.8	0.0242351		2.65777	1.04579e+06	2.65777	1.05002e+06	1.0479e+06	2994.78	0.00285788		2.65777	945176	2.64547
LPC (16:0) [sn2]	496.3 -> 184.1	496.3	184.1	21	Positive		2.52215	292598	2.5097	292285	292441	221.65	0.000757928		2.52215	290241	2.52217	302189	296215	8448.15	0.0285203		2.52215	258705	2.52218	256034	257369	1889.24	0.00734058		2.52217	447659	2.52215	467398	457528	13957.6	0.0305065		2.52215	284102	2.52217	282227	283164	1325.91	0.00468246		2.52217	342584	2.52215
LPC (16:1) [sn1]	494.3 -> 184.1	494.3	184.1	21	Positive		2.12818	151391	2.1157	148170	149781	2277.27	0.015204		2.1528	121356	2.1405	124753	123055	2401.7	0.0195173		2.12818	126926	2.12818	122072	124499	3432.12	0.0275675		2.14048	149869	2.12818	148246	149058	1148.27	0.00770351		2.12818	118033	2.1282	117955	117994	54.8583	0.000464924		2.1405	153287	2.1651
LPC (16:1) [sn2]	494.3 -> 184.1	494.3	184.1	21	Positive		2.06613	40789.8	2.07845	50798.4	45794.1	7077.12	0.154542		2.02917	34705.3	2.02918	35226.6	34966	368.651	0.0105431		2.02917	48216.5	2.01687	48520.3	48368.4	214.848	0.0044419		2.01687	65552.8	2.01685	65597.3	65575	31.4437	0.000479507		2.07845	45309.8	2.07845	45548.7	45429.3	168.93	0.00371853		2.07845	43889.5	2.07845
LPC (17:0) [sn1]	510.4 -> 184.1	510.4	184.1	21	Positive		2.97633	31284.9	2.97633	33210.5	32247.7	1361.57	0.0422224		2.97633	36977.7	2.98872	38064.8	37521.2	768.697	0.020487		2.98872	32380.6	2.98873	32667	32523.8	202.513	0.0062266		2.97633	49545.3	2.98872	51168.5	50356.9	1147.77	0.0227927		2.97632	32381.6	2.98872	35023.7	33702.6	1868.21	0.0554322		2.97632	43970.9	2.98872
LPC (17:1) (a) [sn1] [104_sn1]	508.4 -> 104.1	508.4	104.1	23	Positive		2.45993	21061.9	2.45993	19575.8	20318.8	1050.82	0.0517164		2.47237	26750.2	2.45993	27274.2	27012.2	370.455	0.0137144		2.47237	18842	2.45993	20168.4	19505.2	937.922	0.0480858		2.45993	25132.5	2.47237	23441.9	24287.2	1195.4	0.0492195		2.47237	18660	2.47237	19563.8	19111.9	639.027	0.0334361		2.47237	31787.4	2.45993
LPC (17:1) [sn1] (a) / LPC(17:1) [sn2] (b)	508.4 -> 184.1	508.4	184.1	21	Positive		2.45972	20702.3	2.45973	20935.9	20819.1	165.173	0.00793372		2.45972	28900.7	2.47217	29086	28993.4	131.062	0.00452043		2.47215	19690.5	2.47217	21203.9	20447.2	1070.16	0.0523374		2.45972	26443.2	2.45972	27988.8	27216	1092.93	0.0401578		2.45972	20796.3	2.45973	20789.9	20793.1	4.49351	0.000216106		2.45972	29946.9	2.45972
LPC (17:1) [sn1] (b)	508.4 -> 184.1	508.4	184.1	21	Positive		2.66942	640.367	2.66942	784.664	712.515	102.033	0.143201		2.65712	726.503	2.69398	770.32	748.411	30.9832	0.0413986		2.6571	418.029	2.65713	447.935	432.982	21.1464	0.048839		2.6817	728.885	2.68168	990.687	859.786	185.123	0.215312		2.69398	869.092	2.66942	479.913	674.503	275.191	0.407991		2.6817	956.187	2.6817
LPC (17:1) [sn2] (a)	508.4 -> 184.1	508.4	184.1	21	Positive		2.33695	8602.17	2.34927	8646.89	8624.53	31.6254	0.00366691		2.34927	9747.83	2.34927	9755.77	9751.8	5.6157	0.000575863		2.34927	7969.16	2.33697	7842.14	7905.65	89.8191	0.0113614		2.34927	12805.8	2.34927	13128.4	12967.1	228.07	0.0175884		2.34927	8739.29	2.34927	10570	9654.63	1294.48	0.134079		2.34927	12547.1	2.34927
LPC (18:0) [sn1]	524.4 -> 184.1	524.4	184.1	21	Positive		3.29677	752773	3.29677	746442	749607	4476.61	0.00597195		3.29677	760476	3.29677	827921	794199	47690.7	0.0600488		3.29675	822549	3.3091	785563	804056	26152.7	0.032526		3.29677	980725	3.29675	1.01957e+06	1.00015e+06	27466.2	0.0274621		3.30908	678927	3.29677	704814	691870	18305	0.0264573		3.29677	938838	3.29677
LPC (18:0) [sn2]	524.4 -> 184.1	524.4	184.1	21	Positive		3.1734	201783	3.1734	200318	201051	1035.9	0.00515241		3.1734	228872	3.1734	241832	235352	9163.83	0.0389367		3.17338	185107	3.1734	186521	185814	1000.04	0.00538195		3.1734	258908	3.17338	254740	256824	2947.77	0.0114778		3.17338	169479	3.1734	173718	171599	2997.7	0.0174693		3.17338	310206	3.1734
LPC (18:1) [sn1]	522.4 -> 184.1	522.4	184.1	21	Positive		2.7916	659513	2.7916	662544	661029	2143.33	0.00324241		2.7916	723028	2.7916	708377	715703	10359.8	0.014475		2.79158	577049	2.79162	582464	579756	3828.7	0.00660399		2.7916	881535	2.79158	888851	885193	5173.3	0.00584427		2.7916	669173	2.7916	674929	672051	4070.1	0.00605624		2.7916	843612	2.79158
LPC (18:1) [sn2]	522.4 -> 184.1	522.4	184.1	21	Positive		2.66863	443110	2.66863	440724	441917	1686.94	0.00381732		2.66863	362341	2.66863	352830	357586	6725.34	0.0188076		2.66862	383744	2.66863	386416	385080	1888.96	0.00490536		2.66863	606636	2.66862	585166	595901	15181.7	0.0254768		2.66862	439438	2.66863	451004	445221	8178.97	0.0183706		2.66862	429676	2.66862
LPC (18:1) d7 (IS)	529.4 -> 184.1	529.4	184.1	21	Positive		2.77868	1.10458e+07	2.7787	1.1444e+07	1.12449e+07	281597	0.0250422		2.76635	1.1858e+07	2.77868	1.21178e+07	1.19879e+07	183686	0.0153226		2.77868	1.07002e+07	2.7787	1.11267e+07	1.09135e+07	301604	0.0276359		2.77868	1.17857e+07	2.77868	1.22266e+07	1.20061e+07	311725	0.0259638		2.77868	1.18654e+07	2.77868	1.19578e+07	1.19116e+07	65343.8	0.00548575		2.77868	1.22546e+07	2.77868
LPC (18:2) [+OH]	536.3 -> 184.1	536.3	184.1	21	Positive		0.776367	1203.81	0.776367	1238.9	1221.36	24.8091	0.0203128		0.8134	1013.05	0.776367	913.058	963.053	70.7045	0.073417		0.776367	782.129	0.788817	773.718	777.924	5.94732	0.00764513		0.8134	1272.7	0.776367	1368.53	1320.62	67.7628	0.0513115		0.776367	1744.41	0.776367	1863.94	1804.17	84.5199	0.0468469		0.80125	1585.89	0.776367
LPC (18:2) [sn1]	520.3 -> 184.1	520.3	184.1	21	Positive		2.34852	71349.2	2.3362	69744.2	70546.7	1134.86	0.0160867		2.3362	97030.6	2.34853	92588.9	94809.7	3140.72	0.0331265		2.34852	66432.1	2.34852	64710.5	65571.3	1217.39	0.0185659		2.3362	83257.6	2.34852	84101.4	83679.5	596.656	0.00713026		2.34852	63421	2.34853	63904.8	63662.9	342.129	0.00537408		2.34852	105524	2.34852
LPC (18:2) [sn2]	520.3 -> 184.1	520.3	184.1	21	Positive		2.2249	37390.9	2.2249	41004.1	39197.5	2554.89	0.06518		2.2249	43351.9	2.2249	43747.3	43549.6	279.602	0.00642031		2.23772	33035.4	2.2249	33852.2	33443.8	577.571	0.0172699		2.2249	88536.1	2.22488	89699.9	89118	822.897	0.0092338		2.22488	52618.1	2.2249	50288.9	51453.5	1646.98	0.032009		2.2249	56269.5	2.2249
LPC (18:3) (a) [sn1] [104_sn1]	518.3 -> 104.1	518.3	104.1	21	Positive		2.01562	2191.89	2.02793	1891.64	2041.77	212.304	0.10398		2.01562	3274.86	2.01563	3123.84	3199.35	106.788	0.0333779		2.02793	2127.68	2.02795	2382.6	2255.14	180.254	0.0799303		2.01562	2704.79	2.02793	3144.04	2924.41	310.599	0.106209		2.04025	2202.04	2.01563	2333.61	2267.83	93.0325	0.0410228		2.02793	4127.11	2.02793
LPC (18:3) [sn1] (a)/LPC(18:3) [sn2] (b)	518.3 -> 184.1	518.3	184.1	21	Positive		1.92925	3564.66	1.90468	3729.14	3646.9	116.302	0.0318907		1.92925	3376.48	1.91698	3050.79	3213.63	230.302	0.0716641		1.94122	2788.62	1.92927	2781.33	2784.97	5.15511	0.00185105		1.94123	4514.42	1.92925	4232.87	4373.64	199.093	0.045521		1.91697	3216.37	1.92927	2841.97	3029.17	264.742	0.0873975		1.92925	4229.19	1.92925
LPC (18:3) [sn1] (b)	518.3 -> 184.1	518.3	184.1	21	Positive		2.00292	3683.05	2.01542	3440.41	3561.73	171.571	0.0481706		2.02773	4019.39	2.01543	5098.5	4558.95	763.044	0.167373		2.01542	3696.91	2.02775	3541.82	3619.37	109.665	0.0302996		2.01542	3663.47	2.00292	3444.38	3553.93	154.923	0.0435919		2.01542	2893.79	2.01543	3206.25	3050.02	220.948	0.0724414		2.01542	6028.34	2.01542
LPC (18:3) [sn2] (a)	518.3 -> 184.1	518.3	184.1	21	Positive		1.85582	408.828	1.85582	367.325	388.076	29.3474	0.0756229		1.86812	436.706	1.86813	532.443	484.575	67.6957	0.139701		1.86812	800.657	1.86813	584.547	692.602	152.813	0.220635		1.88017	1906.5	1.8435	1939.79	1923.15	23.5443	0.0122426		1.88015	777.564	1.88017	666.322	721.943	78.6599	0.108956		1.88017	912.783	1.88015
LPC (19:0) (a) [sn1] [104_sn1]	538.4 -> 104.1	538.4	104.1	23	Positive		3.46885	2342.06	3.46887	2843.22	2592.64	354.37	0.136683		3.4812	3462.17	3.4812	3092.8	3277.48	261.181	0.0796894		3.46883	2871.61	3.48122	2788.07	2829.84	59.0669	0.0208729		3.46887	3199.16	3.48118	3171.82	3185.49	19.3314	0.00606857		3.4812	2303.21	3.4812	3237.57	2770.39	660.695	0.238484		3.4812	4003.79	3.4812
LPC (19:0) [sn1] (a) / LPC(19:0) [sn2] (b)	538.4 -> 184.1	538.4	184.1	21	Positive		3.4686	5545.17	3.46862	5802.36	5673.76	181.861	0.0320531		3.4686	6839.57	3.4686	7288.57	7064.07	317.484	0.0449435		3.46858	4905.1	3.46862	5277.28	5091.19	263.17	0.0516912		3.4686	6735.63	3.4686	6040.22	6387.93	491.729	0.0769778		3.4686	5251.46	3.4686	5161.34	5206.4	63.723	0.0122394		3.4686	8716.06	3.4686
LPC (19:0) [sn1] (b)	538.4 -> 184.1	538.4	184.1	21	Positive		3.55525	10231.7	3.55527	10126.7	10179.2	74.2154	0.00729089		3.55525	12124.4	3.56762	11141.9	11633.2	694.783	0.0597244		3.5676	10072.7	3.55527	11437.1	10754.9	964.763	0.0897043		3.55527	13118.2	3.55525	12042	12580.1	760.994	0.060492		3.55525	9465.52	3.55527	10633.7	10049.6	826.01	0.0821933		3.55525	14818.6	3.55525
LPC (19:0) [sn2] (a)	538.4 -> 184.1	538.4	184.1	21	Positive		3.35757	1446	3.38225	1256.69	1351.35	133.865	0.0990605		3.38223	1442.73	3.41922	1768.17	1605.45	230.117	0.143335		3.36988	1491.43	3.41925	1438.61	1465.02	37.3475	0.0254927		3.41923	1706.96	3.38223	1363.61	1535.28	242.783	0.158136		3.39463	1280.31	3.41923	1837.95	1559.13	394.311	0.252904		3.3699	2085.25	3.3699
LPC (19:1) (a)	536.4 -> 184.1	536.4	184.1	21	Positive		2.97528	4856.74	2.96298	5144.47	5000.6	203.454	0.040686		3.03713	4792.13	2.96297	5642.56	5217.35	601.346	0.115259		2.98767	4229.5	2.9753	4406.54	4318.02	125.192	0.028993		3.03713	5815.61	3.03712	5890.72	5853.16	53.115	0.00907457		3.03713	4183.09	3.03713	3793.61	3988.35	275.408	0.0690532		2.96297	6577.98	2.96297
LPC (19:1) (b)	536.4 -> 184.1	536.4	184.1	21	Positive		3.07405	10508.2	3.07407	10369.9	10439	97.7569	0.00936455		3.07405	12616.5	3.09867	12565.4	12591	36.1394	0.00287027		3.08635	9186.08	3.09868	8679.28	8932.68	358.356	0.0401174		3.08637	13214.1	3.07405	12837.7	13025.9	266.137	0.0204314		3.08637	9869.77	3.08637	9934.34	9902.05	45.6609	0.00461126		3.09867	13762.7	3.08637
LPC (19:1) (c)	536.4 -> 184.1	536.4	184.1	21	Positive		3.23443	1303.21	3.23445	1494.14	1398.67	135.008	0.0965263		3.23443	1319.55	3.23443	1374.72	1347.13	39.0134	0.0289603		3.2963	1352.25	3.24677	1463.33	1407.79	78.5463	0.055794		3.27168	1699.01	3.25937	1505.06	1602.03	137.146	0.0856077		3.27168	1609.75	3.25937	1648.25	1629	27.2269	0.0167139		3.23443	1345.79	3.23443
LPC (20:0) [sn1]	552.4 -> 184.1	552.4	184.1	21	Positive		3.80335	19178.1	3.80337	17902.2	18540.2	902.159	0.0486597		3.8157	13573.7	3.8157	14270.1	13921.9	492.438	0.0353715		3.8157	24949.6	3.81573	26281.9	25615.8	942.108	0.0367784		3.81572	19907.9	3.8157	20395.4	20151.7	344.71	0.0171058		3.8157	13870.5	3.81572	13312.7	13591.6	394.41	0.0290187		3.8157	16436.5	3.80335
LPC (20:0) [sn2]	552.4 -> 184.1	552.4	184.1	21	Positive		3.70422	9193.65	3.70423	8738.41	8966.03	321.898	0.035902		3.70422	7092.49	3.70422	8200.82	7646.65	783.709	0.10249		3.70422	9751.12	3.70423	9962.4	9856.76	149.394	0.0151565		3.70423	9569.23	3.70422	9689.77	9629.5	85.2387	0.00885183		3.70422	6530.95	3.71658	6024.26	6277.61	358.286	0.0570736		3.71658	9768.24	3.70422
LPC (20:1) [sn1]	550.4 -> 184.1	550.4	184.1	21	Positive		3.36947	48119.8	3.3818	44514.8	46317.3	2549.17	0.055037		3.3818	40405.6	3.3818	40879.5	40642.5	335.102	0.0082451		3.38178	44141.7	3.36947	44826.5	44484.1	484.185	0.0108845		3.3818	72908.2	3.38178	74383.7	73646	1043.32	0.0141668		3.3818	46482.4	3.3818	45943.3	46212.9	381.195	0.00824867		3.3818	44402.9	3.3818
LPC (20:1) [sn2]	550.4 -> 184.1	550.4	184.1	21	Positive		3.27083	11060.1	3.25853	12471.7	11765.9	998.099	0.0848298		3.25852	10062.5	3.27083	9931.07	9996.79	92.9475	0.00929774		3.27082	10612.2	3.27085	9958.27	10285.2	462.391	0.0449568		3.25852	16979.1	3.25852	17586.3	17282.7	429.312	0.0248406		3.25852	10101.4	3.25853	9802.44	9951.9	211.361	0.0212383		3.27083	12069.2	3.25852
LPC (20:2) [sn1]	548.4 -> 184.1	548.4	184.1	21	Positive		2.99915	22858.7	2.99917	22846.1	22852.4	8.93445	0.000390963		2.94972	17571.4	2.94972	18236	17903.7	469.994	0.0262512		2.99913	17567.1	2.94972	17181.1	17374.1	272.94	0.0157096		2.99915	23688	2.99915	22681	23184.5	712.1	0.0307145		2.98683	16937.1	2.94972	18601.1	17769.1	1176.67	0.0662201		2.9497	23918.2	2.9497
LPC (20:2) [sn2]	548.4 -> 184.1	548.4	184.1	21	Positive		2.92512	10478	2.92512	10321.3	10399.6	110.829	0.0106571		2.92512	8468.25	2.92512	7562.79	8015.52	640.257	0.0798771		2.9251	6668.68	2.92513	6302.52	6485.6	258.92	0.0399223		2.92512	11217.1	2.9251	10905.2	11061.1	220.567	0.0199407		2.92512	7173.13	2.92512	7763.8	7468.46	417.665	0.0559238		2.92512	11738.3	2.9251
LPC (20:3) [sn1]	546.4 -> 184.1	546.4	184.1	21	Positive		2.56845	76335.1	2.56847	75173.9	75754.5	821.088	0.0108388		2.56845	108472	2.56845	112003	110238	2497.07	0.0226516		2.56845	60909.4	2.56847	66991.5	63950.4	4300.65	0.0672497		2.56845	57897.8	2.56845	57233.9	57565.9	469.466	0.00815528		2.56845	71416.1	2.58072	74376.8	72896.5	2093.59	0.0287201		2.56845	146972	2.56845
LPC (20:3) [sn1] [104_sn1]	546.4 -> 104.1	546.4	104.1	21	Positive		2.5686	57395.6	2.56862	52911	55153.3	3171.09	0.0574959		2.5686	95236.8	2.56862	94455.2	94846	552.698	0.00582732		2.5686	49550.9	2.56862	48782.5	49166.7	543.383	0.0110519		2.5686	45944.5	2.5686	42812.6	44378.6	2214.56	0.0499015		2.5686	61314.7	2.56862	57549.9	59432.3	2662.1	0.0447921		2.5686	122309	2.5686
LPC (20:3) [sn2]	546.4 -> 184.1	546.4	184.1	21	Positive		2.4577	26290.9	2.45772	27736.6	27013.7	1022.27	0.0378427		2.4577	33359	2.4577	36192.7	34775.9	2003.7	0.0576176		2.4577	19786.5	2.45772	21380.6	20583.6	1127.22	0.054763		2.4577	32638.3	2.4577	35135.4	33886.9	1765.72	0.0521064		2.4577	28273.6	2.45772	28737.6	28505.6	328.07	0.011509		2.4577	70195.8	2.4577
LPC (20:4) [+OH]	560.3 -> 184.1	560.3	184.1	21	Positive		1.28357	1526.23	1.27115	1650.64	1588.43	87.9712	0.0553825		1.27115	2081.8	1.29598	2024.56	2053.18	40.4753	0.0197135		1.27115	1332.24	1.27115	1456.58	1394.41	87.9185	0.0630506		1.27115	1388.36	1.28357	1457.92	1423.14	49.1856	0.0345614		1.28357	1621.65	1.27117	1636.42	1629.03	10.4393	0.0064083		1.27115	2540.7	1.27115
LPC (20:4) [sn1]	544.3 -> 184.1	544.3	184.1	21	Positive		2.29817	163226	2.29817	151163	157195	8530.09	0.0542645		2.29817	290380	2.29817	279304	284842	7831.3	0.0274935		2.31043	164880	2.29817	167498	166189	1851.28	0.0111396		2.29817	131328	2.29815	126560	128944	3371.38	0.0261461		2.31043	178575	2.29817	172790	175682	4090.48	0.0232834		2.29817	379733	2.29817
LPC (20:4) [sn2]	544.3 -> 184.1	544.3	184.1	21	Positive		2.19942	62160	2.19942	62973.4	62566.7	575.116	0.00919204		2.1994	98277.5	2.19942	101669	99973	2397.93	0.0239857		2.1994	58629.9	2.19942	56445.7	57537.8	1544.45	0.0268424		2.19942	66692.2	2.1994	63455.7	65074	2288.56	0.0351685		2.1994	66874.5	2.19942	66062.8	66468.6	573.985	0.00863543		2.19942	151122	2.19942
LPC (20:5) [sn1]	542.3 -> 184.1	542.3	184.1	21	Positive		1.9284	6905.98	1.9284	7282.54	7094.26	266.268	0.0375329		1.92838	12162	1.91612	12400.1	12281.1	168.374	0.0137101		1.92838	6646.22	1.9284	7063	6854.61	294.708	0.0429941		1.91612	5934.39	1.9161	5932.22	5933.3	1.52955	0.000257791		1.92838	7559.01	1.9284	7440.2	7499.6	84.0088	0.0112018		1.9284	16320.8	1.9284
LPC (20:5) [sn2]	542.3 -> 184.1	542.3	184.1	21	Positive		1.8302	4037.25	1.8179	4031.42	4034.34	4.12511	0.0010225		1.8302	4708.65	1.83022	5057.59	4883.12	246.735	0.0505282		1.8302	2799.66	1.83022	3030.06	2914.86	162.916	0.0558915		1.8302	5798.46	1.8302	5760.31	5779.38	26.979	0.00466814		1.8302	5086.64	1.83022	4678.98	4882.81	288.257	0.0590351		1.83022	8118.81	1.8302
LPC (22:0) [sn1]	580.4 -> 184.1	580.4	184.1	21	Positive		4.40042	8270.46	4.40042	7860.21	8065.33	290.093	0.0359679		4.4004	4633.23	4.41335	4339.39	4486.31	207.776	0.0463133		4.4004	12756.7	4.40042	15140.2	13948.5	1685.36	0.120828		4.40042	7437.21	4.4004	7395.43	7416.32	29.5464	0.00398398		4.4004	5187.07	4.40042	5832.23	5509.65	456.198	0.0827998		4.4004	5383.24	4.38808
LPC (22:0) [sn2]	580.4 -> 184.1	580.4	184.1	21	Positive		4.26297	1307.13	4.26297	1082.35	1194.74	158.948	0.13304		4.26295	697.277	4.276	875.5	786.389	126.022	0.160254		4.26293	1705.05	4.2506	1181.8	1443.42	369.992	0.25633		4.26297	1165.29	4.26295	1125.05	1145.17	28.4579	0.0248504		4.32587	488.801	4.26295	858.287	673.544	261.266	0.387898		4.25058	1089.97	4.2506
LPC (22:1) [sn1]	578.4 -> 184.1	578.4	184.1	21	Positive		3.84	7234.37	3.84002	6909.43	7071.9	229.767	0.0324902		3.85237	4287.13	3.84	4347.39	4317.26	42.6146	0.00987075		3.83998	5231.58	3.85238	5373.37	5302.47	100.262	0.0189086		3.84	8747.68	3.83998	8944.25	8845.97	138.997	0.015713		3.84	5269.24	3.84	5888.38	5578.81	437.799	0.0784753		3.85237	4634.87	3.85237
LPC (22:1) [sn2]	578.4 -> 184.1	578.4	184.1	21	Positive		3.7405	3067.23	3.74052	2874.86	2971.05	136.026	0.0457839		3.7405	1959.56	3.7405	1999.39	1979.47	28.1641	0.0142281		3.74048	2334.5	3.74052	1986.57	2160.54	246.021	0.11387		3.7405	3769.53	3.7405	4186.54	3978.04	294.875	0.0741258		3.7405	2414.22	3.74052	2272.35	2343.28	100.319	0.0428111		3.7405	2660.14	3.7405
LPC (22:4) [sn1]	572.4 -> 184.1	572.4	184.1	21	Positive		2.80138	33516.3	2.8014	28533.9	31025.1	3523.12	0.113557		2.80138	50808.9	2.80138	49179	49993.9	1152.56	0.0230539		2.80138	25586.1	2.8014	27156	26371.1	1110.05	0.0420935		2.8014	25925.5	2.80138	24758.4	25342	825.201	0.0325627		2.80138	31084	2.80138	28789.4	29936.7	1622.55	0.0541993		2.80138	59603.3	2.80138
LPC (22:4) [sn2]	572.4 -> 184.1	572.4	184.1	21	Positive		2.70308	11203.6	2.7031	12529	11866.3	937.197	0.0789797		2.70308	20341.4	2.70308	20473.1	20407.3	93.1295	0.00456355		2.70308	8667.25	2.69073	9806.15	9236.7	805.325	0.0871876		2.70308	9984.96	2.70308	11761.3	10873.1	1256.09	0.115522		2.70308	12959	2.70308	13047.3	13003.2	62.4799	0.00480498		2.70308	28144.3	2.70308
LPC (22:5) (n3) [sn1] [104_sn1]	570.4 -> 104.1	570.4	104.1	21	Positive		2.42018	53557.8	2.4202	54371.4	53964.6	575.361	0.0106618		2.42018	96743.2	2.4202	95467.4	96105.3	902.136	0.00938695		2.42018	51995.8	2.4202	50486.9	51241.3	1066.94	0.0208219		2.42018	43370.7	2.42018	42419.5	42895.1	672.601	0.0156801		2.42018	60334.5	2.4202	60943.1	60638.8	430.291	0.00709597		2.42018	123334	2.42018
LPC (22:5) [sn1] (n3)/LPC(22:5) [sn2] (n6)	570.4 -> 184.1	570.4	184.1	21	Positive		2.42002	66676	2.42003	65704.5	66190.3	686.952	0.0103784		2.42002	112617	2.42003	107762	110189	3433	0.0311555		2.42002	55411.6	2.42003	59290	57350.8	2742.5	0.0478198		2.42002	48950	2.42002	51840.5	50395.2	2043.93	0.0405579		2.42002	69653.2	2.42003	66170.2	67911.7	2462.87	0.0362657		2.42003	142986	2.42002
LPC (22:5) [sn1] (n6)	570.4 -> 184.1	570.4	184.1	21	Positive		2.60475	13022.5	2.60475	14103.1	13562.8	764.072	0.0563357		2.60475	21269.5	2.60475	22952.8	22111.1	1190.24	0.05383		2.60473	12144.3	2.60477	11014.4	11579.3	798.981	0.0690006		2.60475	11358.2	2.60473	10705.5	11031.8	461.495	0.041833		2.60473	15073.1	2.60475	14709.2	14891.1	257.347	0.0172819		2.60475	31327.2	2.60475
LPC (22:5) [sn2] (n3)	570.4 -> 184.1	570.4	184.1	21	Positive		2.32187	22107.9	2.3096	21164	21635.9	667.445	0.0308489		2.32187	33914.2	2.32188	35368.9	34641.5	1028.63	0.0296936		2.32187	17516.4	2.32188	15965.6	16741	1096.64	0.0655063		2.32187	20498	2.32187	15856.1	18177.1	3282.32	0.180575		2.32187	23784.8	2.32188	23587.3	23686	139.619	0.00589458		2.32188	54232.8	2.32187
LPC (22:6) [+OH]	584.3 -> 184.1	584.3	184.1	21	Positive		1.20853	1405.8	1.19612	1548.02	1476.91	100.564	0.068091		1.19612	1808.66	1.19613	2167.18	1987.92	253.511	0.127526		1.18372	1451.45	1.22093	1326.38	1388.91	88.4372	0.0636737		1.20853	1649.33	1.18372	1547.87	1598.6	71.7421	0.0448781		1.1713	1547.66	1.18373	1546.75	1547.2	0.64431	0.000416435		1.22093	2240.71	1.22093
LPC (22:6) [sn1]	568.3 -> 184.1	568.3	184.1	21	Positive		2.22348	71852.4	2.22348	72651	72251.7	564.732	0.00781618		2.22348	132016	2.22348	120606	126311	8068.32	0.0638765		2.22348	67733.2	2.22348	65583.5	66658.3	1520.08	0.022804		2.22348	58199.2	2.22348	57794.6	57996.9	286.068	0.00493247		2.22348	78126.5	2.22348	81384.2	79755.3	2303.52	0.0288824		2.22348	169843	2.22348
LPC (22:6) [sn2]	568.3 -> 184.1	568.3	184.1	21	Positive		2.12492	27912.9	2.12492	25776.7	26844.8	1510.52	0.0562685		2.12492	43570.4	2.12492	43265.7	43418	215.467	0.00496261		2.13722	22080.7	2.12492	20239.8	21160.2	1301.68	0.0615153		2.12492	24788	2.12492	24368.1	24578	296.934	0.0120813		2.12492	28237	2.12492	28338.3	28287.7	71.6451	0.00253273		2.12492	62675.1	2.12492
LPC (24:0) [sn1]	608.5 -> 184.1	608.5	184.1	21	Positive		5.15495	8428.78	5.14247	7513.93	7971.35	646.896	0.0811526		5.1671	3250.87	5.16712	4495.95	3873.41	880.406	0.227295		5.1671	29432.4	5.15495	29120.9	29276.6	220.289	0.00752441		5.16713	5305.88	5.1671	6372.33	5839.1	754.089	0.129145		5.15492	7171.44	5.16712	7989.29	7580.36	578.305	0.0762899		5.14245	4710.6	5.15493
LPC (24:0) [sn2]	608.5 -> 184.1	608.5	184.1	21	Positive		4.97067	3864.56	4.97067	3652.35	3758.46	150.051	0.0399236		4.97065	2158.14	4.98308	1806.74	1982.44	248.472	0.125337		4.98307	11759.5	4.98312	11503.9	11631.7	180.724	0.0155372		5.0075	2734.29	4.98308	3391.7	3062.99	464.857	0.151766		4.97065	3443.41	4.97065	2854.67	3149.04	416.304	0.1322		4.98308	2897.68	4.97065
LPC (26:0) [sn1]	636.5 -> 184.1	636.5	184.1	21	Positive		6.09997	7046.33	6.09998	6622.03	6834.18	300.029	0.0439013		6.11185	2622.13	6.09998	3267.28	2944.71	456.19	0.154919		6.12373	29871.7	6.11188	26453.1	28162.4	2417.31	0.0858345		6.1358	3820.26	6.12377	3923.3	3871.78	72.8555	0.018817		6.09997	5885.34	6.09998	6050.3	5967.82	116.644	0.0195456		6.1358	4981.28	6.11187
LPC (26:0) [sn2]	636.5 -> 184.1	636.5	184.1	21	Positive		5.87208	7240.01	5.88403	6198.83	6719.42	736.227	0.109567		5.87207	2032.82	5.88402	3018.27	2525.54	696.815	0.275907		5.90805	28843.2	5.8721	29523.8	29183.5	481.206	0.016489		5.85995	2945.92	5.93212	3197.59	3071.75	177.951	0.0579315		5.85993	5341.12	5.87208	5555.42	5448.27	151.535	0.0278133		5.89612	3107.44	5.89613
LPC (O-16:0)	482.4 -> 104.1	482.4	104.1	23	Positive		2.95327	88124.8	2.95328	88678.4	88401.6	391.471	0.00442832		2.95327	43486.2	2.95327	45876.2	44681.2	1689.98	0.037823		2.95327	147089	2.95328	144998	146044	1478.45	0.0101233		2.95327	130417	2.95327	131558	130988	806.482	0.00615694		2.95327	51438.5	2.95327	52988.2	52213.3	1095.75	0.020986		2.95327	43954.9	2.95327
LPC (O-18:0)	510.4 -> 104.1	510.4	104.1	23	Positive		3.55663	44671.8	3.55663	46784.7	45728.2	1494.05	0.0326724		3.55662	22099.5	3.55662	23629.2	22864.3	1081.67	0.0473081		3.55662	69625.5	3.55665	71819.1	70722.3	1551.1	0.0219323		3.55663	59452.3	3.55662	59488.4	59470.3	25.5018	0.000428816		3.55662	28185.9	3.55663	32340.7	30263.3	2937.88	0.0970774		3.55662	26747.9	3.55663
LPC (O-18:1)	508.4 -> 104.1	508.4	104.1	23	Positive		3.06317	61829.9	3.07548	65145.2	63487.5	2344.21	0.036924		3.06317	44564.8	3.07547	46358	45461.4	1267.99	0.0278915		3.07547	54054.6	3.07548	55745.3	54899.9	1195.55	0.0217769		3.06317	108029	3.07547	117978	113004	7034.52	0.0622504		3.07547	54085.6	3.07547	53070.1	53577.8	718.059	0.0134022		3.07547	58858.8	3.07547
LPC (O-20:0)	538.4 -> 104.1	538.4	104.1	23	Positive		4.1019	24539.9	4.08953	25134.4	24837.2	420.377	0.0169253		4.1019	18961.8	4.1019	19540.9	19251.4	409.526	0.0212726		4.10188	26804.1	4.10192	26719.7	26761.9	59.6887	0.00223036		4.1019	30151.8	4.08952	31342.2	30747	841.691	0.0273748		4.1019	17534.3	4.1019	16732.4	17133.4	567.053	0.0330964		4.1019	20294.5	4.1019
LPC (O-20:1)	536.4 -> 104.1	536.4	104.1	23	Positive		3.60522	4559.39	3.60523	5256.23	4907.81	492.742	0.1004		3.60522	3457.07	3.61758	3556.67	3506.87	70.4321	0.020084		3.6052	5399.97	3.6176	4674.91	5037.44	512.695	0.101777		3.61758	7284.45	3.6052	7734.64	7509.55	318.334	0.0423906		3.60522	3544.16	3.60522	3688.15	3616.16	101.816	0.0281559		3.61757	3381.08	3.61758
LPC (O-22:0)	566.5 -> 104.1	566.5	104.1	23	Positive		4.79883	35336.5	4.79883	35786.7	35561.6	318.311	0.00895099		4.79882	25396.2	4.81125	24439.1	24917.6	676.78	0.0271607		4.81123	32661.7	4.79885	32282.4	32472.1	268.175	0.00825864		4.79883	36277.6	4.79882	39288.9	37783.2	2129.32	0.0563563		4.79882	32898.9	4.78657	30659.7	31779.3	1583.41	0.0498251		4.78657	27295.8	4.79882
LPC (O-22:1)	564.4 -> 104.1	564.4	104.1	23	Positive		4.12637	6407.65	4.15153	5614.59	6011.12	560.777	0.0932899		4.12637	4365.34	4.13913	4037.92	4201.63	231.517	0.0551017		4.15152	6728.93	4.13917	6952.7	6840.81	158.228	0.02313		4.13915	8542.2	4.13913	9263.05	8902.62	509.718	0.0572548		4.13913	5926.94	4.12637	5666.54	5796.74	184.131	0.0317646		4.15152	4066.77	4.13915
LPC (O-24:0)	594.5 -> 104.1	594.5	104.1	23	Positive		5.67938	65270.3	5.66722	62672.6	63971.5	1836.89	0.0287141		5.66718	35181	5.69142	32663.6	33922.3	1780.1	0.0524757		5.67937	85251.6	5.6794	87978.2	86614.9	1927.98	0.0222592		5.69142	65473	5.67938	64528.1	65000.5	668.187	0.0102797		5.67937	68986.4	5.6794	66953.5	67970	1437.41	0.0211478		5.6914	34890.6	5.6672
LPC (O-24:1)	592.5 -> 104.1	592.5	104.1	23	Positive		4.79853	23721.2	4.79853	24508.4	24114.8	556.645	0.0230832		4.81095	14446.4	4.82322	13126.5	13786.5	933.322	0.0676984		4.8232	23913	4.81098	23358.7	23635.9	391.905	0.016581		4.81097	37571.1	4.81095	33099.1	35335.1	3162.18	0.0894912		4.81095	30286.6	4.81097	29452.2	29869.4	589.999	0.0197526		4.82322	13161.5	4.81097
LPC (O-24:2)	590.5 -> 104.1	590.5	104.1	23	Positive		4.26265	1238.98	4.27572	1433.78	1336.38	137.741	0.10307		4.28807	717.504	4.26265	811.529	764.516	66.4854	0.086964		4.25027	958.028	4.26267	1331.79	1144.91	264.289	0.230838		4.26265	1511.29	4.26263	1239.67	1375.48	192.058	0.13963		4.26263	1365.29	4.2757	1419.08	1392.19	38.0331	0.0273189		4.2757	733.198	4.25028
LPC (P-16:0)	480.3 -> 104.1	480.3	104.1	25	Positive		2.9293	36286.6	2.9293	37161.5	36724	618.621	0.0168451		2.9293	32096.6	2.9293	32619.1	32357.9	369.468	0.0114182		2.91703	29523.6	2.91707	30997.8	30260.7	1042.45	0.0344489		2.9293	58747.4	2.92928	63346.3	61046.9	3251.9	0.0532689		2.90475	37548.2	2.91705	39870.8	38709.5	1642.35	0.0424276		2.9293	35831.8	2.91703
LPC (P-17:0) (a)	494.3 -> 104.1	494.3	104.1	25	Positive		3.17475	2736.41	3.13763	2850.28	2793.35	80.5243	0.0288272		3.12532	2737.21	3.13762	2800.02	2768.61	44.4095	0.0160403		3.16198	2203.37	3.1497	2252.45	2227.91	34.7082	0.0155788		3.13762	3604.65	3.12532	3623.97	3614.31	13.6579	0.00377885		3.14968	3277.41	3.13762	3068.69	3173.05	147.585	0.0465122		3.13762	2883.39	3.13762
LPC (P-17:0) (b)	494.3 -> 104.1	494.3	104.1	25	Positive		3.22418	1013.67	3.22418	1075.82	1044.75	43.9435	0.0420615		3.22417	669.54	3.22417	940.558	805.049	191.639	0.238046		3.23647	1009.15	3.2488	781.718	895.435	160.82	0.1796		3.23648	1453.43	3.24878	1402.25	1427.84	36.1914	0.0253469		3.22417	1315.67	3.22418	1020.39	1168.03	208.8	0.178762		3.22417	1072.06	3.22417
LPC (P-18:0)	508.3 -> 104.1	508.3	104.1	25	Positive		3.52027	14153.9	3.52027	14458	14306	215.012	0.0150296		3.52025	12626.2	3.52025	12747.7	12686.9	85.8891	0.00676988		3.5079	11531	3.52028	11743.6	11637.3	150.306	0.0129159		3.52027	20541.4	3.52025	21526.9	21034.1	696.881	0.033131		3.52025	17590.9	3.50792	17588.3	17589.6	1.80823	0.000102801		3.52025	15978.1	3.52027
LPC (P-18:1)	506.3 -> 104.1	506.3	104.1	25	Positive		3.03877	7318.66	3.03877	7449.89	7384.28	92.79	0.0125659		3.05107	6663.93	3.05107	6993.5	6828.72	233.036	0.0341259		3.03875	4959.49	3.05108	5153.45	5056.47	137.148	0.0271233		3.0634	9787.57	3.05107	9226.44	9507	396.776	0.0417351		3.06338	6327.62	3.02645	7418.01	6872.82	771.022	0.112184		3.05107	7137.93	3.0634
LPC (P-20:0)	536.3 -> 104.1	536.3	104.1	25	Positive		4.04068	4552.47	4.05308	4899.83	4726.15	245.615	0.0519694		4.04068	4130.61	4.04068	3879.93	4005.27	177.262	0.0442572		4.05305	3790.65	4.05308	3733.92	3762.28	40.1175	0.0106631		4.05307	5651.08	4.04068	5961.96	5806.52	219.823	0.037858		4.04068	5746.42	4.05307	5073.84	5410.13	475.586	0.0879067		4.04068	4813.25	4.04068
LPE (16:0) [sn1]	454.3 -> 313.3	454.3	313.3	17	Positive		2.75825	5409.78	2.75825	6284.27	5847.02	618.36	0.105756		2.75825	3346.07	2.75825	3386.44	3366.25	28.5418	0.00847881		2.7705	5409.06	2.75827	5374.31	5391.69	24.5754	0.00455802		2.75825	17124.5	2.75823	19099.7	18112.1	1396.72	0.0771155		2.75825	6346.88	2.75825	6470.35	6408.62	87.3057	0.0136232		2.75825	4266.29	2.77052
LPE (16:0) [sn2]	454.3 -> 313.3	454.3	313.3	17	Positive		2.63502	1535.52	2.63502	1718.74	1627.13	129.557	0.0796232		2.635	770.22	2.63502	1069.04	919.628	211.295	0.229761		2.635	1342.51	2.63503	1111.18	1226.85	163.576	0.13333		2.63502	3604.58	2.635	4018.88	3811.73	292.949	0.0768547		2.64732	1499.72	2.64732	1408.76	1454.24	64.3232	0.0442315		2.63502	1242.08	2.635
LPE (17:0)	468.3 -> 327.3	468.3	327.3	17	Positive		3.08978	1031.61	3.08978	934.383	982.994	68.7471	0.0699364		3.08978	596.227	3.07747	632.599	614.413	25.7188	0.0418592		3.10208	597.771	3.1021	733.778	665.775	96.1711	0.14445		3.07747	2191.45	3.08977	2690.21	2440.83	352.673	0.144489		3.1143	1113.09	3.1021	830.389	971.74	199.9	0.205714		3.08978	929.704	3.08978
LPE (18:0) [sn1]	482.3 -> 341.3	482.3	341.3	17	Positive		3.39757	29061.6	3.39757	28775	28918.3	202.626	0.00700684		3.39757	12204.9	3.39757	11585.2	11895.1	438.193	0.0368382		3.39755	27633.1	3.39757	28604.3	28118.7	686.762	0.0244237		3.39757	76310.4	3.39755	83744	80027.2	5256.37	0.0656823		3.39755	24440.3	3.39757	26038.4	25239.4	1130.01	0.0447717		3.39755	17971.7	3.39757
LPE (18:0) [sn2]	482.3 -> 341.3	482.3	341.3	17	Positive		3.28638	5619.64	3.2864	5874.58	5747.11	180.271	0.0313673		3.28638	2241.75	3.28638	2639.42	2440.58	281.195	0.115216		3.28637	4532.84	3.29872	4517.16	4525	11.0827	0.00244921		3.28638	16646.4	3.28638	17202.8	16924.6	393.458	0.0232477		3.28638	5225.31	3.28638	4372.74	4799.03	602.859	0.125621		3.28638	4764.42	3.28638
LPE (18:1) [sn1]	480.3 -> 339.3	480.3	339.3	17	Positive		2.89227	11775.8	2.89227	11362.1	11569	292.471	0.0252807		2.89227	5545.77	2.89227	5959.02	5752.39	292.207	0.0507975		2.90453	9009.12	2.90457	9315.88	9162.5	216.914	0.0236742		2.89227	21048.7	2.89225	21684.3	21366.5	449.467	0.0210361		2.90455	13360.1	2.89227	12009.8	12685	954.828	0.0752724		2.89227	8891.33	2.89225
LPE (18:1) [sn2]	480.3 -> 339.3	480.3	339.3	17	Positive		2.78187	9785.48	2.78187	10168.1	9976.8	270.569	0.0271198		2.78187	5423.67	2.78187	5420.82	5422.24	2.01541	0.000371693		2.79413	9115.42	2.78187	8603.33	8859.38	362.104	0.0408723		2.78187	13384.3	2.78185	11999.7	12692	979.063	0.0771402		2.79413	12924.7	2.79415	12215.5	12570.1	501.489	0.0398953		2.79413	7080.36	2.79413
LPE (18:1) d7 (IS)	487.3 -> 346.3	487.3	346.3	17	Positive		2.87938	12640.9	2.87938	12384.8	12512.9	181.048	0.0144689		2.87938	13499.4	2.87938	14284.9	13892.1	555.426	0.0399813		2.87937	12870.2	2.87938	13618.9	13244.6	529.424	0.039973		2.87938	13135.6	2.87937	14091.7	13613.7	676.086	0.0496623		2.87937	13137.7	2.87938	13004.9	13071.3	93.9009	0.00718374		2.87937	14468.4	2.87937
LPE (18:2) [sn1]	478.3 -> 337.3	478.3	337.3	17	Positive		2.47407	766.817	2.41228	708.884	737.85	40.965	0.0555194		2.42455	619.719	2.44932	695.751	657.735	53.7623	0.0817385		2.4616	721.507	2.46162	835.807	778.657	80.8221	0.103797		2.43683	1358.93	2.43683	1345.44	1352.19	9.53636	0.00705255		2.4616	1087.43	2.43685	807.417	947.423	197.999	0.208987		2.44932	905.628	2.43683
LPE (18:2) [sn2]	478.3 -> 337.3	478.3	337.3	17	Positive		2.33838	1303.63	2.35088	1182.49	1243.06	85.6568	0.068908		2.42455	859.316	2.33838	1215.57	1037.44	251.909	0.242817		2.33838	1042.52	2.36317	1028.35	1035.43	10.0225	0.00967952		2.33838	1801.87	2.33838	1952.14	1877	106.258	0.0566107		2.33838	1931.32	2.33838	1939.37	1935.35	5.69166	0.0029409		2.35088	1255.47	2.36317
LPE (20:4) [sn1]	502.3 -> 361.3	502.3	361.3	17	Positive		2.3987	1296.48	2.41085	1110.09	1203.29	131.801	0.109534		2.3987	1477.04	2.3987	1238.04	1357.54	168.994	0.124485		2.38642	574.035	2.38642	533.108	553.571	28.9399	0.0522785		2.3987	1192.9	2.39868	1493.03	1342.96	212.223	0.158027		2.38642	2283.75	2.3987	1770.59	2027.17	362.86	0.178998		2.3987	2442.02	2.41085
LPE (20:4) [sn2]	502.3 -> 361.3	502.3	361.3	17	Positive		2.3128	3505.66	2.31282	3051.83	3278.74	320.904	0.0978741		2.3128	2241.18	2.31282	2423.81	2332.5	129.137	0.0553642		2.3128	1305.94	2.31282	1462.38	1384.16	110.625	0.0799218		2.3128	2907.94	2.3128	2758.2	2833.07	105.884	0.0373744		2.3128	5484.7	2.31282	4491.45	4988.07	702.336	0.140803		2.31282	3601.8	2.3128
LPE (22:6) [sn1]	526.3 -> 385.3	526.3	385.3	17	Positive		2.31125	1834.7	2.31125	1436.2	1635.45	281.782	0.172296		2.32353	1545.42	2.32353	1325.31	1435.36	155.639	0.108432		2.32353	1351.81	2.31125	1278.81	1315.31	51.6205	0.0392458		2.32353	2043.62	2.31125	1533.37	1788.49	360.803	0.201736		2.31125	1913.66	2.32353	1814.28	1863.97	70.2774	0.0377031		2.31125	1835.92	2.31125
LPE (22:6) [sn2]	526.3 -> 385.3	526.3	385.3	17	Positive		2.23733	1301.65	2.23733	1287.47	1294.56	10.0318	0.00774922		2.22467	1456.76	2.24962	1268.43	1362.6	133.17	0.0977326		2.23733	684.257	2.23733	577.749	631.003	75.313	0.119354		2.22467	1434.4	2.23733	1918.83	1676.61	342.542	0.204306		2.23733	1854.78	2.24963	1937.99	1896.39	58.8405	0.0310277		2.22467	1270.78	2.23733
LPE (P-16:0)	438.3 -> 266.4	438.3	266.4	19	Positive		3.0535	8242.21	3.05352	8416.65	8329.43	123.345	0.0148083		3.0535	4101.59	3.06585	3664.23	3882.91	309.26	0.0796465		3.06583	6744.25	3.05352	6151.63	6447.94	419.043	0.0649887		3.0535	23942.5	3.06583	26917.2	25429.9	2103.44	0.0827153		3.0535	7155.3	3.06585	7329.75	7242.52	123.356	0.0170322		3.06583	5481.3	3.0535
LPE (P-18:0)	466.3 -> 294.4	466.3	294.4	19	Positive		3.63277	12699.2	3.63278	12648.3	12673.8	35.9746	0.00283851		3.63277	4949.81	3.63277	5070.96	5010.39	85.667	0.0170979		3.63277	8817.98	3.63278	9498.17	9158.08	480.967	0.0525183		3.63278	26351.9	3.63277	27429.7	26890.8	762.132	0.0283417		3.63277	10867.4	3.63278	9436.53	10152	1011.8	0.0996656		3.63277	7637.49	3.63277
LPE (P-18:1)	464.3 -> 292.4	464.3	292.4	19	Positive		3.18877	2281.92	3.17647	2377.39	2329.66	67.5036	0.0289758		3.16373	924.178	3.18875	1309.3	1116.74	272.324	0.243856		3.18875	1319.62	3.17647	1753.43	1536.53	306.751	0.199639		3.17645	8164.87	3.17645	8984.27	8574.57	579.406	0.0675727		3.17645	2769.64	3.17645	2466.11	2617.87	214.631	0.0819867		3.18875	2568.04	3.18875
LPE (P-20:0)	494.3 -> 322.4	494.3	322.4	19	Positive		4.17908	2669.51	4.17908	2287.34	2478.43	270.236	0.109035		4.19145	1713.95	4.19145	1624.88	1669.41	62.9815	0.0377268		4.19143	1868.88	4.1791	1434.33	1651.6	307.268	0.186042		4.19147	3778.37	4.19145	3261.06	3519.71	365.787	0.103925		4.19145	2120	4.19147	1921.09	2020.55	140.646	0.0696078		4.17907	1567.79	4.17908
LPI (18:0)	618.3 -> 341.3	618.3	341.3	21	Positive		2.77655	2584.73	2.77655	2959.81	2772.27	265.218	0.0956682		2.78883	1560.23	2.78883	2090.58	1825.4	375.012	0.20544		2.78882	2939.63	2.78885	3121.46	3030.55	128.57	0.0424247		2.78883	5975.71	2.78883	7088.99	6532.35	787.205	0.120509		2.78883	4773.95	2.78883	5142.81	4958.38	260.826	0.052603		2.78883	2827.36	2.78883
LPI (18:1) [sn1]	616.3 -> 339.3	616.3	339.3	21	Positive		2.23512	819.334	2.28425	1424.3	1121.82	427.779	0.381326		2.28423	491.376	2.28425	566.852	529.114	53.3695	0.100866		2.29678	798.402	2.29678	839.516	818.959	29.0719	0.0354986		2.29678	1669.93	2.29678	1851.46	1760.69	128.361	0.0729036		2.29678	1284.08	2.28425	1340.02	1312.05	39.5541	0.0301468		2.32135	507.449	2.28423
LPI (18:1) [sn2]	616.3 -> 339.3	616.3	339.3	21	Positive		2.17343	1446.55	2.17343	1601.82	1524.19	109.79	0.0720322		2.18573	1193.04	2.18575	1189.04	1191.04	2.82657	0.00237319		2.18573	1946.55	2.17343	1965.97	1956.26	13.7328	0.00701993		2.17343	3035.57	2.17342	3219.02	3127.3	129.721	0.0414803		2.17342	1973.64	2.17343	1730.1	1851.87	172.209	0.0929923		2.17343	596.409	2.17343
LPI (18:2) [sn1]	614.3 -> 337.3	614.3	337.3	21	Positive		1.81607	353.768	1.90227	306.564	330.166	33.3784	0.101096		1.82837	212.153	1.853	248.176	230.164	25.472	0.110669		1.82837	251.851	1.82838	267.039	259.445	10.7399	0.0413955		1.87762	405.239	1.82837	314.65	359.945	64.0554	0.177959		1.87762	427.725	1.853	382.273	404.999	32.1396	0.0793571		1.85298	253.524	1.8653
LPI (18:2) [sn2]	614.3 -> 337.3	614.3	337.3	21	Positive		1.80375	200.385	1.76643	271.187	235.786	50.0646	0.212331		1.80375	214.608	1.79108	202.212	208.41	8.76521	0.0420575		1.77875	351.051	1.79108	362.172	356.612	7.86358	0.0220508		1.77875	495.875	1.77875	592.375	544.125	68.2358	0.125405		1.76642	304.656	1.76643	415.241	359.948	78.1955	0.217241		1.77875	151.591	1.76642
LPI (20:4) [sn1]	638.3 -> 361.3	638.3	361.3	21	Positive		1.82775	472.602	1.84007	586.62	529.611	80.6225	0.15223		1.87707	357.959	1.79075	593.787	475.873	166.756	0.350421		1.80313	439.22	1.80315	511.657	475.439	51.2209	0.107734		1.81545	781.924	1.84007	770.946	776.435	7.76317	0.00999849		1.81545	634.283	1.81545	839.146	736.714	144.861	0.19663		1.84007	817.836	1.85237
LPI (20:4) [sn2]	638.3 -> 361.3	638.3	361.3	21	Positive		1.75375	749.025	1.75377	895.081	822.053	103.277	0.125633		1.75375	576.999	1.75377	768.929	672.964	135.715	0.201668		1.77842	647.687	1.76608	861.436	754.562	151.143	0.200306		1.75375	2075.04	1.76608	1787.88	1931.46	203.052	0.105129		1.75375	2156.01	1.75377	2019.55	2087.78	96.4912	0.0462171		1.76608	871.944	1.76608
methyl-CE (18:0)	684.6 -> 383.3	684.6	383.3	10	Positive		11.7943	501.183	11.88	575.193	538.188	52.3333	0.0972397		11.8923	406.475	11.9044	392.985	399.73	9.53886	0.0238633		12.0894	430.232	12.0894	513.97	472.101	59.2118	0.125422		11.8065	634.028	11.9535	415.942	524.985	154.21	0.293742		11.7821	631.279	12.0031	649.454	640.366	12.8519	0.0200696		11.8187	552.109	12.0154
methyl-CE (18:1)	682.6 -> 383.3	682.6	383.3	10	Positive		11.8189	569.871	11.7702	459.841	514.856	77.8033	0.151117		11.8924	240.063	11.868	408.902	324.483	119.388	0.367932		11.8553	615.647	11.8189	456.415	536.031	112.594	0.210051		11.8431	635.879	11.8553	496.79	566.334	98.3506	0.173662		11.8431	702.341	11.8431	700.027	701.184	1.63605	0.00233327		11.8553	1056.79	11.8189
methyl-CE (18:2)	680.6 -> 383.3	680.6	383.3	10	Positive		11.5761	778.181	11.6243	730.362	754.272	33.8133	0.044829		11.6486	454.042	11.6243	848.334	651.188	278.806	0.42815		11.6122	569.903	11.6243	697.543	633.723	90.2556	0.142421		11.6243	492.984	11.564	844.476	668.73	248.543	0.371664		11.6243	1181.69	11.6364	1216.38	1199.03	24.5276	0.0204561		11.6	813.817	11.6
methyl-CE (20:4)	704.6 -> 383.3	704.6	383.3	10	Positive		11.4786	688.694	11.4907	650.604	669.649	26.9338	0.0402208		11.539	135.987	11.5149	464.168	300.078	232.059	0.77333		11.5027	516.809	11.4545	653.64	585.225	96.7542	0.165328		11.5149	427.935	11.4786	633.267	530.601	145.192	0.273636		11.4906	2392.54	11.5027	2136.19	2264.37	181.265	0.080051		11.4786	1106.64	11.4786
methyl-DE (18:1)	680.6 -> 381.4	680.6	381.4	10	Positive		11.6001	234.436	11.6244	304.771	269.603	49.7344	0.184472		11.5762	369.324	11.588	277.543	323.434	64.8991	0.200657		11.7339	267.241	11.6851	368.646	317.944	71.7044	0.225526		11.7339	258.794	11.564	456.79	357.792	140.004	0.391302		11.7339	232.768	11.5641	225.669	229.218	5.02005	0.0219008		11.673	388.019	11.5881
methyl-DE (18:2)	678.6 -> 381.4	678.6	381.4	10	Positive		11.5399	186.048	11.4553	383.041	284.544	139.296	0.489539		11.407	409.662	11.5279	201.223	305.443	147.389	0.482542		11.4433	155.959	11.287	153.305	154.632	1.87683	0.0121374		11.5279	190.203	11.5036	178.798	184.501	8.06433	0.043709		11.5035	308.609	11.3709	459.72	384.165	106.852	0.278141		11.3949	279.892	11.3709
PA (34:1)	692.6 -> 577.6	692.6	577.6	13	Positive		6.66893	53086.7	6.73978	53493.9	53290.3	287.902	0.00540252		6.70435	40071.8	6.73977	33451.8	36761.8	4681.04	0.127334		6.70433	90079.9	6.71625	96234.1	93157	4351.66	0.0467131		6.73977	80522.1	6.71623	90141.7	85331.9	6802.03	0.0797126		6.69257	143765	6.71625	131354	137560	8775.38	0.0637933		6.6808	63100.7	6.728
PA (36:2)	718.6 -> 603.6	718.6	603.6	13	Positive		6.86858	26757.3	6.97528	27019.8	26888.5	185.58	0.00690185		6.83302	19501.9	6.90408	21460.8	20481.4	1385.17	0.0676306		6.90407	37872.9	6.8686	33946.9	35909.9	2776.11	0.0773077		6.80918	38473.9	6.92788	41824.3	40149.1	2369.09	0.0590073		6.86858	58008.3	6.821	53966.6	55987.5	2857.92	0.0510457		6.85658	24355.3	6.93967
PA (36:3)	716.6 -> 601.6	716.6	601.6	13	Positive		6.4899	10477.4	6.44267	13429.5	11953.4	2087.48	0.174635		6.13385	7266.62	6.45442	9518.92	8392.77	1592.62	0.18976		6.3599	12877.4	6.47817	12461.1	12669.2	294.307	0.0232301		6.16948	16334.2	6.30052	17383.8	16859	742.173	0.0440224		6.27672	29728.4	6.43088	23624.2	26676.3	4316.29	0.161802		6.38348	13356.3	6.47815
PA (36:4)	714.6 -> 599.6	714.6	599.6	13	Positive		5.97833	3338.37	5.8462	2563.59	2950.98	547.853	0.185651		5.49535	2332.9	5.91815	2013.41	2173.15	225.916	0.103958		5.882	2494.42	5.89425	2514.6	2504.51	14.27	0.00569773		5.85817	2392.12	5.95412	3544.6	2968.36	814.928	0.274538		5.89422	7513.33	5.89423	6213.74	6863.53	918.947	0.133888		5.89422	4386.17	5.88205
PC (14:0_16:0)	706.5 -> 184.1	706.5	184.1	25	Positive		6.11057	1.16797e+07	6.11058	1.17682e+07	1.17239e+07	62574.2	0.0053373		6.11055	5.9554e+06	6.12247	6.10208e+06	6.02874e+06	103719	0.0172041		6.13458	1.67077e+07	6.11058	1.70464e+07	1.6877e+07	239485	0.01419		6.11057	1.10311e+07	6.11057	1.11776e+07	1.11043e+07	103536	0.00932395		6.11057	1.68183e+07	6.11057	1.70651e+07	1.69417e+07	174514	0.0103008		6.11057	9.51538e+06	6.11057
PC (14:0_20:4)	754.5 -> 184.1	754.5	184.1	25	Positive		5.54187	396178	5.54188	389920	393049	4425.3	0.0112589		5.5539	199491	5.55392	194252	196872	3704.61	0.0188174		5.55388	242796	5.55393	242926	242861	92.4572	0.0003807		5.55392	260126	5.55392	284007	272067	16887	0.0620695		5.5539	517947	5.55393	508688	513317	6546.93	0.0127541		5.5539	349213	5.54185
PC (14:0_22:6)	778.5 -> 184.1	778.5	184.1	25	Positive		5.2967	79263.6	5.29672	83098.2	81180.9	2711.5	0.0334007		5.309	41939.1	5.2967	49294.2	45616.7	5200.86	0.114012		5.39412	67832	5.39417	63168.5	65500.3	3297.58	0.0503445		5.27235	80094.7	5.28452	80157.3	80126	44.2448	0.000552191		5.28452	124840	5.26018	138767	131803	9848.46	0.0747208		5.27235	98329.2	5.26017
PC (15:0_18:1) d7 (IS)	753.6 -> 184.1	753.6	184.1	25	Positive		6.75903	1.03271e+08	6.74725	1.0544e+08	1.04356e+08	1.53382e+06	0.014698		6.77083	1.06999e+08	6.77083	1.0664e+08	1.0682e+08	253665	0.00237469		6.77082	1.004e+08	6.77085	1.01574e+08	1.00987e+08	830671	0.00822553		6.75903	1.10131e+08	6.77083	1.0838e+08	1.09256e+08	1.23827e+06	0.0113337		6.77083	1.10386e+08	6.75905	1.0925e+08	1.09818e+08	803435	0.00731604		6.77083	1.10503e+08	6.77083
PC (15:0_20:3)	770.6 -> 184.1	770.6	184.1	25	Positive		6.41425	374785	6.42618	382873	378829	5718.8	0.015096		6.3433	203890	6.41425	216718	210304	9070.86	0.0431322		6.43793	230016	6.43797	244283	237149	10088.2	0.0425395		6.42617	381725	6.43797	375359	378542	4501.79	0.0118924		6.42615	510556	6.42618	477066	493811	23681	0.0479555		6.41425	410940	6.4025
PC (15:0_20:4)	768.6 -> 184.1	768.6	184.1	25	Positive		6.01013	108824	5.9863	105884	107354	2079.3	0.0193687		5.9982	72069.6	6.01013	75396.1	73732.9	2352.21	0.0319018		6.01012	52310	5.99823	47435.8	49872.9	3446.53	0.0691063		6.01013	111173	6.01013	113618	112396	1728.95	0.0153828		5.9982	155436	6.01013	159457	157446	2843.53	0.0180603		5.99822	152336	5.99823
PC (15:0_22:6)	792.6 -> 184.1	792.6	184.1	25	Positive		5.84137	19179	5.79345	15666	17422.5	2484.02	0.142575		5.84135	12630	5.82938	14021.3	13325.6	983.799	0.0738276		5.8174	12573.4	5.81745	12008.6	12291	399.356	0.0324918		5.80543	25164.6	5.81742	21940.8	23552.7	2279.5	0.0967831		5.81742	27234.9	5.79343	26093.4	26664.2	807.19	0.0302724		5.84135	21486.1	5.79342
PC (15-MHDA_18:1)	774.6 -> 184.1	774.6	184.1	25	Positive		7.76655	1.06844e+06	7.81445	1.21392e+06	1.14118e+06	102872	0.0901451		7.82635	894711	7.82635	876831	885771	12643.2	0.0142736		7.83845	1.34941e+06	7.7428	1.28474e+06	1.31707e+06	45723.3	0.0347158		7.80255	1.50747e+06	7.74278	1.54333e+06	1.5254e+06	25352.6	0.0166203		7.75465	2.54066e+06	7.81445	2.53356e+06	2.53711e+06	5021.66	0.00197928		7.82633	1.54467e+06	7.77873
PC (15-MHDA_18:2)	772.6 -> 184.1	772.6	184.1	25	Positive		6.95867	2.07456e+06	6.97047	2.03732e+06	2.05594e+06	26334.2	0.0128088		6.97047	1.76189e+06	6.98223	1.76617e+06	1.76403e+06	3028.46	0.00171678		6.98223	1.71618e+06	6.99425	1.68927e+06	1.70272e+06	19028.4	0.0111753		6.98223	3.46097e+06	6.98227	3.31349e+06	3.38723e+06	104285	0.0307876		6.98225	4.56427e+06	6.97047	4.5319e+06	4.54808e+06	22887.4	0.00503231		6.97045	2.56238e+06	6.99423
PC (15-MHDA_20:4)	796.6 -> 184.1	796.6	184.1	25	Positive		6.84992	246660	6.84993	245554	246107	782.081	0.00317781		6.84992	140693	6.83812	134171	137432	4611.99	0.0335583		6.83812	132760	6.83815	131941	132350	579.159	0.00437596		6.86183	202416	6.84993	213215	207815	7635.36	0.036741		6.84992	306610	6.83813	339635	323122	23352.6	0.0722718		6.84992	277926	6.84993
PC (15-MHDA_22:6)	820.6 -> 184.1	820.6	184.1	25	Positive		6.60095	36133	6.44742	36554.9	36344	298.324	0.00820834		6.48287	23554.2	6.4474	29077.6	26315.9	3905.67	0.148415		6.50642	24051.6	6.62468	19464.8	21758.2	3243.34	0.149063		6.4711	41314.5	6.44742	40715.6	41015.1	423.501	0.0103255		6.4474	57353.7	6.47112	62940.9	60147.3	3950.77	0.0656849		6.4474	45375.9	6.45935
PC (16:0_16:0)	734.6 -> 184.1	734.6	184.1	25	Positive		7.1401	1.76747e+07	7.14012	1.76793e+07	1.7677e+07	3203.16	0.000181205		7.1519	1.21434e+07	7.16385	1.24001e+07	1.22718e+07	181500	0.01479		7.16383	1.88264e+07	7.16388	1.87816e+07	1.8804e+07	31693.7	0.00168548		7.1401	2.12398e+07	7.15192	2.11717e+07	2.12058e+07	48161.9	0.00227117		7.1401	2.88639e+07	7.15192	2.88268e+07	2.88453e+07	26202.2	0.000908369		7.1401	2.10963e+07	7.14012
PC (16:0_18:0)	762.6 -> 184.1	762.6	184.1	25	Positive		8.318	2.81005e+06	8.33017	2.74107e+06	2.77556e+06	48771.7	0.0175718		8.33015	1.54283e+06	8.34213	1.57357e+06	1.5582e+06	21736.2	0.0139496		8.34212	3.40459e+06	8.34215	3.38177e+06	3.39318e+06	16139.7	0.00475651		8.33015	2.22997e+06	8.34212	2.26856e+06	2.24927e+06	27284.5	0.0121304		8.33015	3.66815e+06	8.34213	3.81173e+06	3.73994e+06	101525	0.0271461		8.33013	2.95696e+06	8.33018
PC (16:0_18:1)	760.6 -> 184.1	760.6	184.1	25	Positive		7.33917	1.28323e+08	7.32735	1.28073e+08	1.28198e+08	177430	0.00138403		7.33918	9.54927e+07	7.35102	9.7662e+07	9.65774e+07	1.53391e+06	0.0158827		7.36285	1.32401e+08	7.35105	1.31423e+08	1.31912e+08	691621	0.00524305		7.351	1.44596e+08	7.35102	1.44983e+08	1.4479e+08	273609	0.0018897		7.351	1.70412e+08	7.33918	1.71019e+08	1.70715e+08	428913	0.00251244		7.351	1.29243e+08	7.33918
PC (16:0_18:2)	758.6 -> 184.1	758.6	184.1	25	Positive		6.59313	5.68024e+07	6.56932	5.7565e+07	5.71837e+07	539238	0.00942992		6.5811	3.60716e+07	6.59313	3.44982e+07	3.52849e+07	1.11258e+06	0.0315314		6.58108	4.35738e+07	6.4863	4.48177e+07	4.41957e+07	879525	0.0199007		6.5575	7.15096e+07	6.55752	7.32502e+07	7.23799e+07	1.23074e+06	0.0170039		6.5575	8.50767e+07	6.56932	8.41714e+07	8.46241e+07	640202	0.00756525		6.5811	4.45938e+07	6.56932
PC (16:0_18:3) (a)	756.6 -> 184.1	756.6	184.1	25	Positive		5.93905	1.94011e+06	5.951	1.92579e+06	1.93295e+06	10124.9	0.00523804		5.91512	1.15552e+06	5.9271	1.02896e+06	1.09224e+06	89490.5	0.0819332		5.95097	1.29774e+06	5.93905	1.31612e+06	1.30693e+06	12998.2	0.00994558		5.9271	2.21666e+06	5.93903	2.41206e+06	2.31436e+06	138171	0.0597015		5.90315	2.41785e+06	5.91513	2.49658e+06	2.45721e+06	55672.6	0.0226568		5.9271	1.55502e+06	5.91513
PC (16:0_18:3) (b)	756.6 -> 184.1	756.6	184.1	25	Positive		6.08297	4.45308e+06	6.09497	4.68155e+06	4.56731e+06	161554	0.0353717		6.08295	2.11878e+06	6.09495	2.27882e+06	2.1988e+06	113162	0.0514653		6.09493	2.68191e+06	6.10685	2.52226e+06	2.60209e+06	112887	0.0433833		6.08297	2.91923e+06	6.08297	2.96925e+06	2.94424e+06	35367.5	0.0120124		6.1903	5.36038e+06	6.19032	5.54728e+06	5.45383e+06	132159	0.0242323		6.09495	4.19511e+06	6.09495
PC (16:0_20:3) (a)	784.6 -> 184.1	784.6	184.1	25	Positive		6.863	1.13127e+07	6.8748	1.19781e+07	1.16454e+07	470501	0.0404022		6.88657	7.08042e+06	6.89853	7.68718e+06	7.3838e+06	429042	0.0581058		6.89853	6.74111e+06	6.89857	6.89269e+06	6.8169e+06	107178	0.0157224		6.88655	1.399e+07	6.88657	1.40031e+07	1.39965e+07	9272.38	0.000662476		6.88655	1.52393e+07	6.8748	1.52055e+07	1.52224e+07	23957.4	0.00157382		6.88655	1.49997e+07	6.89855
PC (16:0_20:3) (b)	784.6 -> 184.1	784.6	184.1	25	Positive		7.21848	5.12825e+06	7.2185	5.01444e+06	5.07135e+06	80475.9	0.0158687		7.20668	2.11784e+06	7.23033	2.12606e+06	2.12195e+06	5812.44	0.0027392		7.21848	3.06609e+06	7.23038	3.06702e+06	3.06655e+06	656.157	0.000213972		7.23033	2.46553e+06	7.2185	2.43308e+06	2.4493e+06	22948.7	0.00936948		7.21848	3.70126e+06	7.2185	3.53283e+06	3.61705e+06	119098	0.0329267		7.21848	2.66267e+06	7.20668
PC (16:0_20:4)	782.6 -> 184.1	782.6	184.1	25	Positive		6.48465	9.44474e+06	6.48467	9.70489e+06	9.57482e+06	183952	0.019212		6.48465	6.51263e+06	6.48465	6.80122e+06	6.65693e+06	204067	0.0306548		6.48463	4.8523e+06	6.48467	4.73258e+06	4.79244e+06	84655.5	0.0176644		6.48465	1.13873e+07	6.48467	1.18341e+07	1.16107e+07	315955	0.0272123		6.48465	1.53399e+07	6.48467	1.4777e+07	1.50584e+07	397981	0.0264291		6.48465	1.36145e+07	6.48465
PC (16:0_20:5)	780.6 -> 184.1	780.6	184.1	25	Positive		5.87788	1.96163e+06	5.8779	1.9895e+06	1.97557e+06	19702.8	0.00997325		5.88985	1.54677e+06	5.88987	1.5431e+06	1.54494e+06	2595.33	0.00167989		5.9018	1.05874e+06	5.88988	1.05997e+06	1.05936e+06	866.315	0.000817774		5.87788	2.35405e+06	5.88985	2.36885e+06	2.36145e+06	10460.9	0.00442987		5.88985	2.95008e+06	5.88987	2.89874e+06	2.92441e+06	36302	0.0124134		5.88985	2.75908e+06	5.8779
PC (16:0_22:6)	806.6 -> 184.1	806.6	184.1	25	Positive		6.29432	1.07521e+06	6.28242	1.07815e+06	1.07668e+06	2076.57	0.00192868		6.29432	882976	6.29432	933587	908281	35787.1	0.0394009		6.3061	790824	6.29433	681113	735969	77576.9	0.105408		6.2824	1.74466e+06	6.29432	1.75944e+06	1.75205e+06	10446.4	0.00596239		6.2943	1.96153e+06	6.29433	1.88663e+06	1.92408e+06	52958.1	0.0275239		6.29432	1.5489e+06	6.2824
PC (16:1_18:2)	756.6 -> 184.1	756.6	184.1	25	Positive		5.83123	607725	5.84325	724028	665876	82238.5	0.123504		5.84322	457353	5.84323	450085	453719	5139.45	0.0113274		5.86727	591191	5.85523	563548	577369	19546.7	0.0338548		5.83125	843176	5.84322	966531	904853	87225.2	0.0963971		5.8552	1.19025e+06	5.85523	1.21501e+06	1.20263e+06	17503.8	0.0145546		5.8552	572636	5.84323
PC (16:1_20:4)	780.6 -> 184.1	780.6	184.1	25	Positive		5.75772	288001	5.75772	292308	290154	3045.53	0.0104963		5.782	205563	5.78202	199539	202551	4259.27	0.0210282		5.72148	190940	5.68518	205058	197999	9983.08	0.0504199		5.78202	335546	5.782	341087	338316	3918.16	0.0115813		5.782	485752	5.75772	404582	445167	57396.1	0.128932		5.794	374528	5.782
PC (16:1_22:6)	804.6 -> 184.1	804.6	184.1	25	Positive		5.51507	113074	5.5394	111228	112151	1305.22	0.011638		5.52708	69849.3	5.5271	72013.5	70931.4	1530.35	0.021575		5.55142	83442.8	5.51507	77008.8	80225.8	4549.51	0.0567088		5.55145	117225	5.53937	119817	118521	1832.91	0.0154649		5.56348	165151	5.53938	159844	162497	3752.49	0.0230926		5.5271	93627.2	5.55143
PC (17:0_18:1)	774.6 -> 184.1	774.6	184.1	25	Positive		7.92223	2.60908e+06	7.92223	2.71474e+06	2.66191e+06	74710.5	0.0280665		7.92223	2.05467e+06	7.93412	1.89243e+06	1.97355e+06	114720	0.0581288		7.93412	2.72466e+06	7.93415	3.04387e+06	2.88427e+06	225711	0.078256		7.93412	3.70048e+06	7.92223	3.61972e+06	3.6601e+06	57102.7	0.0156014		7.92222	5.32788e+06	7.92225	5.00918e+06	5.16853e+06	225353	0.043601		7.9341	3.33146e+06	7.92225
PC (17:0_18:2)	772.6 -> 184.1	772.6	184.1	25	Positive		7.10088	1.39738e+06	7.06532	1.49525e+06	1.44631e+06	69206.2	0.0478501		7.0653	1.07285e+06	7.11267	1.04343e+06	1.05814e+06	20805.1	0.019662		7.07707	1.09358e+06	7.10092	1.07989e+06	1.08674e+06	9679.83	0.00890722		7.06528	1.96754e+06	7.07708	2.19712e+06	2.08233e+06	162332	0.0779571		7.07707	2.48188e+06	7.07708	2.41129e+06	2.44659e+06	49911.5	0.0204005		7.05333	1.92212e+06	7.07708
PC (17:0_20:4)	796.6 -> 184.1	796.6	184.1	25	Positive		7.02772	260295	7.01572	248192	254244	8557.69	0.0336594		7.02773	168826	7.02772	171383	170105	1808.02	0.0106289		7.0395	113960	7.02777	120338	117149	4509.68	0.0384953		7.02773	238690	7.03953	240644	239667	1381.46	0.00576406		7.0157	322200	7.02775	320604	321402	1128.24	0.00351037		7.02773	350726	7.01572
PC (17:0_22:6)	820.6 -> 184.1	820.6	184.1	25	Positive		6.78997	49474.2	6.80178	37283.7	43379	8619.98	0.198713		6.82558	34605.3	6.81357	39801.2	37203.3	3674.05	0.0987561		6.81355	25521.3	6.76622	31159.1	28340.2	3986.56	0.140668		6.81357	58717.8	6.81358	56788.3	57753	1364.37	0.0236242		6.80177	67830.5	6.78998	60491.7	64161.1	5189.27	0.0808787		6.81357	61216.6	6.78997
PC (17:1_18:2)	770.6 -> 184.1	770.6	184.1	25	Positive		6.41425	437752	6.42618	421497	429625	11493.8	0.0267532		6.33152	233567	6.41425	235606	234587	1441.35	0.0061442		6.43793	268031	6.43797	258593	263312	6673.62	0.0253449		6.42617	381725	6.43797	375359	378542	4501.79	0.0118924		6.42615	456941	6.42618	420800	438871	25555.1	0.0582292		6.41425	337621	6.4025
PC (18:0_18:1)	788.6 -> 184.1	788.6	184.1	25	Positive		8.4842	9.13956e+06	8.47222	8.95144e+06	9.0455e+06	133021	0.0147058		8.4842	5.55213e+06	8.49622	5.59235e+06	5.57224e+06	28435.5	0.00510306		8.50847	1.589e+07	8.49625	1.57743e+07	1.58321e+07	81829.6	0.00516858		8.48422	9.58146e+06	8.4842	9.69716e+06	9.63931e+06	81812.8	0.00848741		8.49622	1.46374e+07	8.48422	1.44674e+07	1.45524e+07	120253	0.00826347		8.4962	9.36892e+06	8.48423
PC (18:0_18:2)	786.6 -> 184.1	786.6	184.1	25	Positive		7.64608	1.7496e+07	7.63397	1.8722e+07	1.8109e+07	866925	0.0478725		7.63397	1.32144e+07	7.65795	1.18184e+07	1.25164e+07	987064	0.0788617		7.65795	1.54096e+07	7.63398	1.79056e+07	1.66576e+07	1.76492e+06	0.105953		7.65795	1.95095e+07	7.6461	2.26769e+07	2.10932e+07	2.23969e+06	0.106181		7.64608	2.75863e+07	7.6461	2.71646e+07	2.73754e+07	298173	0.010892		7.63395	1.7899e+07	7.63397
PC (18:0_20:3)	812.6 -> 184.1	812.6	184.1	25	Positive		8.02695	3.8442e+06	8.03885	3.76879e+06	3.8065e+06	53325.2	0.014009		8.05073	2.27539e+06	8.06275	2.39355e+06	2.33447e+06	83554.1	0.0357915		8.06275	2.38498e+06	8.0628	2.17139e+06	2.27818e+06	151033	0.0662955		8.03883	3.43183e+06	8.06277	3.57406e+06	3.50294e+06	100571	0.0287103		8.05072	4.44891e+06	8.05073	4.52269e+06	4.4858e+06	52170.5	0.0116301		8.0507	4.78072e+06	8.05075
PC (18:0_20:4)	810.6 -> 184.1	810.6	184.1	25	Positive		7.59712	4.55813e+06	7.59713	4.58193e+06	4.57003e+06	16825.3	0.00368166		7.59713	3.29943e+06	7.60893	3.29771e+06	3.29857e+06	1214.63	0.000368228		7.60893	2.49674e+06	7.59717	2.56032e+06	2.52853e+06	44957.2	0.01778		7.58525	4.14647e+06	7.58527	4.19414e+06	4.17031e+06	33710.5	0.00808347		7.59712	5.97033e+06	7.59713	6.07688e+06	6.02361e+06	75339.8	0.0125074		7.59712	6.17048e+06	7.58527
PC (18:0_22:4)	838.6 -> 184.1	838.6	184.1	25	Positive		8.44568	328171	8.45768	346689	337430	13094.5	0.0388064		8.45768	223816	8.45768	220424	222120	2398.65	0.0107989		8.46982	262854	8.48187	246171	254512	11796.6	0.04635		8.44568	269967	8.45768	276144	273056	4368	0.0159967		8.44567	370582	8.45768	386014	378298	10912.6	0.0288466		8.45765	370792	8.4457
PC (18:0_22:5) (n3)/PC(20:1_20:4)	836.6 -> 184.1	836.6	184.1	25	Positive		7.67937	1.12109e+06	7.69127	1.14666e+06	1.13388e+06	18079.6	0.015945		7.69127	797999	7.70338	791654	794826	4486.34	0.00564443		7.7034	707189	7.71533	703727	705458	2448.07	0.00347019		7.69125	1.13284e+06	7.7034	1.1632e+06	1.14802e+06	21471	0.0187026		7.69125	1.62993e+06	7.69127	1.62593e+06	1.62793e+06	2822.44	0.00173376		7.70338	1.46413e+06	7.69127
PC (18:0_22:5) (n6)	836.6 -> 184.1	836.6	184.1	25	Positive		8.08593	142444	8.08593	136578	139511	4148.24	0.0297342		8.09783	98359.5	8.09783	103300	100830	3493.52	0.0346477		8.10973	96481.9	8.09787	103443	99962.2	4921.88	0.0492374		8.08593	139878	8.10973	133247	136563	4689.28	0.034338		8.09782	162201	8.1218	160229	161215	1394.14	0.00864771		8.09782	164818	8.08595
PC (18:0_22:6)	834.6 -> 184.1	834.6	184.1	25	Positive		7.35835	733358	7.35835	725457	729408	5587.1	0.00765978		7.35835	619099	7.37018	612260	615680	4835.55	0.00785401		7.37018	546613	7.37022	535779	541196	7661.25	0.0141561		7.35835	862935	7.35835	904525	883730	29408.5	0.0332777		7.35835	947371	7.35835	1.00448e+06	975924	40380.3	0.0413764		7.35833	991923	7.35835
PC (18:1_18:1)	786.6 -> 184.1	786.6	184.1	25	Positive		7.52698	5.7388e+07	7.51515	5.57789e+07	5.65835e+07	1.13776e+06	0.0201077		7.52698	3.6258e+07	7.52698	3.86165e+07	3.74373e+07	1.66769e+06	0.0445463		7.53892	5.15641e+07	7.52702	5.24738e+07	5.20189e+07	643254	0.0123658		7.51513	7.07108e+07	7.51515	6.77577e+07	6.92343e+07	2.08818e+06	0.030161		7.51513	8.60625e+07	7.51515	8.55061e+07	8.57843e+07	393502	0.00458711		7.51513	4.13415e+07	7.51515
PC (18:1_18:2)	784.6 -> 184.1	784.6	184.1	25	Positive		6.7445	9.06806e+06	6.7326	9.33893e+06	9.20349e+06	191536	0.0208113		6.73258	8.68364e+06	6.7445	9.22588e+06	8.95476e+06	383424	0.0428179		6.75628	6.93596e+06	6.74453	7.18407e+06	7.06001e+06	175439	0.0248496		6.73258	1.89409e+07	6.7326	1.81338e+07	1.85373e+07	570679	0.0307854		6.73258	1.78882e+07	6.7326	1.88847e+07	1.83864e+07	704641	0.0383239		6.73258	9.91097e+06	6.7326
PC (18:1_20:3)	810.6 -> 184.1	810.6	184.1	25	Positive		7.07485	3.96318e+06	7.0511	3.91649e+06	3.93983e+06	33014.3	0.00837961		7.06308	2.5978e+06	7.07485	2.78114e+06	2.68947e+06	129636	0.0482012		7.07485	2.00674e+06	7.0749	2.05914e+06	2.03294e+06	37050	0.0182248		7.06308	4.33479e+06	7.07487	4.1334e+06	4.2341e+06	142403	0.0336324		7.05108	4.96215e+06	7.0631	5.04138e+06	5.00177e+06	56028.4	0.0112017		7.06308	4.85682e+06	7.06308
PC (18:1_22:6) (a)	832.6 -> 184.1	832.6	184.1	25	Positive		6.44702	656567	6.43525	701004	678786	31421.4	0.0462907		6.44702	476031	6.45897	534638	505335	41441.8	0.0820086		6.45895	465864	6.45898	487286	476575	15147.4	0.0317839		6.43523	1.09026e+06	6.45898	1.12128e+06	1.10577e+06	21930.8	0.019833		6.44702	1.32668e+06	6.43525	1.32925e+06	1.32796e+06	1822.46	0.00137237		6.44702	775555	6.44703
PC (18:1_22:6) (b)	832.6 -> 184.1	832.6	184.1	25	Positive		6.56513	52665.5	6.56517	56309	54487.2	2576.36	0.0472838		6.56515	36938.5	6.57695	37894.2	37416.3	675.774	0.0180609		6.57693	35619	6.57697	29818.9	32718.9	4101.27	0.125348		6.56515	73248.1	6.56515	78283.7	75765.9	3560.7	0.0469961		6.56513	99380.6	6.56515	93373.2	96376.9	4247.9	0.0440759		6.56515	68318.9	6.56515
PC (18:2_18:2)	782.6 -> 184.1	782.6	184.1	25	Positive		6.06947	668922	6.14108	690409	679666	15194.2	0.0223554		6.06945	619718	6.08137	616061	617890	2585.47	0.00418436		6.16482	565545	6.15298	535809	550677	21026.1	0.0381823		6.06947	1.41448e+06	6.06948	1.53377e+06	1.47412e+06	84345.9	0.0572176		6.05757	1.22033e+06	6.05758	1.22506e+06	1.2227e+06	3339.07	0.00273091		6.14107	788812	6.06948
PC (18:2_20:5)	804.6 -> 184.1	804.6	184.1	25	Positive		5.41822	27440.7	5.3812	31737.6	29589.2	3038.35	0.102685		5.4182	26490.5	5.39332	25855.3	26172.9	449.153	0.017161		5.45442	22680.4	5.44238	20737.9	21709.2	1373.59	0.0632725		5.39333	35045	5.39332	39836.2	37440.6	3387.89	0.090487		5.45442	42687.8	5.44237	39413.9	41050.8	2315.05	0.0563946		5.44235	41237.2	5.38118
PC (20:0_20:4)	838.6 -> 184.1	838.6	184.1	25	Positive		8.85633	39501.3	8.82003	41457.3	40479.3	1383.1	0.034168		8.83208	21873.2	8.86842	21691.9	21782.5	128.208	0.00588582		8.8684	20954.5	8.8805	25897.2	23425.8	3494.97	0.149193		8.82002	27042.8	8.82002	25307.5	26175.1	1227.03	0.0468779		8.85633	40266.7	8.85635	38502.5	39384.6	1247.51	0.031675		8.86838	37187.7	8.85637
PC (28:0)	678.5 -> 184.1	678.5	184.1	25	Positive		5.23972	959859	5.22758	970412	965136	7462.26	0.00773182		5.2397	282053	5.23972	301352	291703	13647.1	0.0467842		5.25195	2.89337e+06	5.23973	2.86087e+06	2.87712e+06	22987.6	0.00798979		5.23973	566758	5.2397	587243	577001	14485.1	0.0251042		5.2397	879469	5.23973	902897	891183	16566.3	0.0185891		5.23972	407889	5.23972
PC (31:0) (a)	720.6 -> 184.1	720.6	184.1	25	Positive		6.45402	932129	6.45403	899420	915775	23129.1	0.0252563		6.46598	580282	6.46598	564026	572154	11494.1	0.0200891		6.46597	1.719e+06	6.466	1.7696e+06	1.7443e+06	35777.6	0.0205112		6.46598	1.26421e+06	6.466	1.27918e+06	1.27169e+06	10587.7	0.00832564		6.45402	1.86605e+06	6.45403	1.82977e+06	1.84791e+06	25652.7	0.013882		6.45402	1.19889e+06	6.466
PC (31:0) (b)	720.6 -> 184.1	720.6	184.1	25	Positive		6.59652	1.44502e+06	6.59653	1.55287e+06	1.49894e+06	76258.9	0.0508751		6.6083	1.14336e+06	6.62008	1.14487e+06	1.14412e+06	1073.3	0.000938104		6.60828	1.51044e+06	6.60832	1.41589e+06	1.46316e+06	66856.4	0.0456931		6.6083	2.41956e+06	6.60832	2.42517e+06	2.42237e+06	3962.57	0.00163582		6.6083	3.08406e+06	6.60832	2.93611e+06	3.01008e+06	104615	0.0347548		6.6083	2.3551e+06	6.60832
PC (31:1)	718.5 -> 184.1	718.5	184.1	25	Positive		5.80955	296432	5.83353	316674	306553	14312.9	0.0466898		5.82153	192627	5.83352	197432	195030	3397.53	0.0174206		5.83348	360389	5.84552	383299	371844	16199.5	0.0435654		5.84552	402684	5.83352	400224	401454	1740.1	0.0043345		5.84548	652621	5.83353	593589	623105	41741.4	0.0669894		5.88138	329234	5.8814
PC (32:1)	732.6 -> 184.1	732.6	184.1	25	Positive		6.45328	9.51176e+07	6.45332	9.60346e+07	9.55761e+07	648460	0.00678475		6.45328	3.91606e+07	6.4533	3.9756e+07	3.94583e+07	421003	0.0106696		6.46525	8.58911e+07	6.45332	8.54132e+07	8.56521e+07	337938	0.00394547		6.44152	7.69882e+07	6.44152	7.60742e+07	7.65312e+07	646276	0.0084446		6.4415	1.10418e+08	6.45332	1.11551e+08	1.10984e+08	801475	0.00722151		6.45328	6.13941e+07	6.44152
PC (32:2)	730.5 -> 184.1	730.5	184.1	25	Positive		5.6638	3.70221e+06	5.67595	3.5828e+06	3.6425e+06	84433.3	0.02318		5.65177	1.46773e+06	5.6638	1.42651e+06	1.44712e+06	29148.2	0.0201422		5.66378	2.34667e+06	5.66382	2.52025e+06	2.43346e+06	122746	0.0504409		5.6277	2.55179e+06	5.62768	2.55599e+06	2.55389e+06	2972.01	0.00116372		5.65177	3.5773e+06	5.66382	3.66387e+06	3.62059e+06	61211.2	0.0169064		5.67593	1.8481e+06	5.6638
PC (33:0) (a)	748.6 -> 184.1	748.6	184.1	25	Positive		7.51868	891187	7.50663	925411	908299	24200.1	0.0266434		7.51868	577367	7.53052	607315	592341	21176.5	0.0357504		7.53052	1.3853e+06	7.53055	1.43289e+06	1.40909e+06	33650.7	0.0238811		7.51868	1.27977e+06	7.5187	1.26155e+06	1.27066e+06	12885.6	0.0101409		7.50662	1.71409e+06	7.5187	1.72505e+06	1.71957e+06	7752.28	0.00450827		7.51867	1.20125e+06	7.5187
PC (33:0) (b)	748.6 -> 184.1	748.6	184.1	25	Positive		7.70962	462880	7.70963	442863	452871	14154.4	0.0312547		7.70963	363112	7.72152	371311	367212	5797.09	0.0157868		7.72152	549977	7.73345	545616	547797	3083.22	0.00562841		7.72152	556794	7.72153	578826	567810	15579	0.0274369		7.72152	889068	7.70963	906632	897850	12419.6	0.0138326		7.7334	761529	7.72153
PC (33:1)	746.6 -> 184.1	746.6	184.1	25	Positive		6.79533	6.06386e+06	6.79535	5.95297e+06	6.00842e+06	78411.8	0.0130503		6.80715	4.20365e+06	6.80713	4.14635e+06	4.175e+06	40518.8	0.00970512		6.81893	5.32434e+06	6.80717	5.20332e+06	5.26383e+06	85573	0.0162568		6.79533	6.97206e+06	6.79535	7.10257e+06	7.03732e+06	92288.9	0.0131142		6.80715	9.7516e+06	6.80717	9.48102e+06	9.61631e+06	191329	0.0198963		6.80713	6.24624e+06	6.78355
PC (33:2)	744.6 -> 184.1	744.6	184.1	25	Positive		6.09602	820552	6.08405	901503	861027	57241.4	0.0664804		6.096	566387	6.09602	569058	567723	1888.63	0.00332667		6.11978	636125	6.13185	641034	638579	3470.82	0.00543521		6.07215	1.17773e+06	6.08405	1.19219e+06	1.18496e+06	10219	0.00862395		6.07213	1.64782e+06	6.08405	1.57607e+06	1.61194e+06	50736.7	0.0314755		6.09602	959071	6.07215
PC (34:2) [+OH]	774.6 -> 184.1	774.6	184.1	25	Positive		4.41078	46356.8	4.41078	49966.7	48161.7	2552.64	0.0530015		4.41077	35744.8	4.41077	37455.1	36600	1209.36	0.0330427		4.39795	31120.3	4.41078	35955	33537.6	3418.67	0.101935		4.39797	23445.7	4.39795	28438.6	25942.2	3530.51	0.136092		4.39795	66157.8	4.41078	62709.1	64433.4	2438.6	0.0378468		4.41077	55570.3	4.39797
PC (34:5)	752.5 -> 184.1	752.5	184.1	25	Positive		5.05337	56099.6	5.05338	60754.2	58426.9	3291.3	0.0563319		5.05335	32171.8	5.05335	32090.5	32131.2	57.5297	0.00179047		5.05333	45068.1	5.05338	42750.9	43909.5	1638.52	0.0373159		5.06558	47607.2	5.05335	47658.9	47633.1	36.5727	0.000767801		5.05335	76412.4	5.05337	74014	75213.2	1695.9	0.0225479		5.05335	51935.6	5.05337
PC (35:5)	766.5 -> 184.1	766.5	184.1	25	Positive		5.4437	23227.9	5.44372	20326.2	21777.1	2051.82	0.0942191		5.44368	17953.2	5.4437	18457.5	18205.4	356.621	0.0195888		5.44368	12456.7	5.45578	12858.5	12657.6	284.111	0.0224459		5.45578	24870.5	5.44368	25122.7	24996.6	178.331	0.00713419		5.44368	30589.6	5.44372	31456.7	31023.1	613.15	0.0197643		5.4437	30208.2	5.4437
PC (36:4) [+OH]	798.6 -> 184.1	798.6	184.1	25	Positive		5.64813	3220.14	5.40628	3468	3344.07	175.258	0.0524085		5.35693	2188.2	5.46663	2648.93	2418.56	325.785	0.134702		5.61195	2432.65	5.69637	2508	2470.32	53.2847	0.0215699		5.4425	2172.92	5.40627	2587.95	2380.43	293.468	0.123283		5.36907	4053.51	5.39343	4253.15	4153.33	141.163	0.033988		5.35693	3598.77	5.44248
PC (36:6) (a)	778.5 -> 184.1	778.5	184.1	25	Positive		5.27235	115788	5.26018	110805	113297	3523.95	0.0311037		5.24798	67767.1	5.26017	70934.2	69350.6	2239.49	0.0322923		5.27233	55903.2	5.26018	60049.4	57976.3	2931.87	0.0505701		5.2115	100924	5.19908	104884	102904	2800.24	0.0272121		5.22362	138427	5.26018	127603	133015	7653.36	0.0575375		5.27235	105921	5.26017
PC (38:2)	814.6 -> 184.1	814.6	184.1	25	Positive		8.77235	2.9411e+06	8.78442	2.90374e+06	2.92242e+06	26417.1	0.00903945		8.7603	1.86356e+06	8.74827	1.95982e+06	1.91169e+06	68061.2	0.0356026		8.78438	3.59949e+06	8.77238	3.66217e+06	3.63083e+06	44322.1	0.0122072		8.69987	2.91712e+06	8.69987	2.93429e+06	2.9257e+06	12142.9	0.00415043		8.69987	3.8819e+06	8.73622	3.88652e+06	3.88421e+06	3262.66	0.000839981		8.69985	2.27881e+06	8.73623
PC (38:4) (b)	810.6 -> 184.1	810.6	184.1	25	Positive		7.37103	3.2474e+06	7.37105	3.29261e+06	3.27001e+06	31970	0.00977674		7.35922	1.35912e+06	7.37103	1.44908e+06	1.4041e+06	63612.9	0.045305		7.38287	2.18756e+06	7.3829	2.01575e+06	2.10166e+06	121482	0.0578031		7.26423	1.9957e+06	7.27603	2.17591e+06	2.08581e+06	127430	0.061094		7.26423	2.83119e+06	7.34742	2.86032e+06	2.84576e+06	20598	0.00723813		7.27602	2.56293e+06	7.28803
PC (38:5) (a)	808.6 -> 184.1	808.6	184.1	25	Positive		6.63703	4.61733e+06	6.63705	4.77087e+06	4.6941e+06	108572	0.0231294		6.62527	3.49741e+06	6.63703	3.53222e+06	3.51482e+06	24614.3	0.00700302		6.64878	2.49802e+06	6.62528	2.43767e+06	2.46785e+06	42672.7	0.0172915		6.61333	5.53311e+06	6.61335	5.89738e+06	5.71524e+06	257579	0.0450688		6.63703	8.17947e+06	6.62528	8.13323e+06	8.15635e+06	32694.4	0.00400846		6.63703	6.72038e+06	6.63705
PC (38:5) (b)	808.6 -> 184.1	808.6	184.1	25	Positive		6.89712	1.27585e+06	6.89713	1.31495e+06	1.2954e+06	27649.2	0.0213441		6.89712	994652	6.89712	984977	989815	6841.16	0.00691156		6.92097	720334	6.89715	690593	705463	21030.5	0.029811		6.88525	1.37008e+06	6.88527	1.34795e+06	1.35901e+06	15647.7	0.011514		6.89712	1.89924e+06	6.89713	1.80249e+06	1.85086e+06	68412.8	0.0369626		6.89712	1.84863e+06	6.88527
PC (38:6) (a)	806.6 -> 184.1	806.6	184.1	25	Positive		6.03253	1.18071e+06	6.02065	1.17402e+06	1.17737e+06	4733.14	0.0040201		6.03252	930448	6.03253	930297	930372	106.588	0.000114565		6.03252	638939	6.03255	642070	640504	2213.88	0.00345647		6.02065	1.34348e+06	6.02065	1.38997e+06	1.36673e+06	32872.5	0.024052		6.02063	1.80928e+06	6.03255	1.80142e+06	1.80535e+06	5557.24	0.0030782		6.02065	1.51313e+06	6.02065
PC (38:6) [+OH]	822.6 -> 184.1	822.6	184.1	25	Positive		5.19765	1512.69	5.52657	2344.04	1928.36	587.853	0.304846		5.40568	1469.86	5.35643	1284.48	1377.17	131.077	0.0951787		5.35642	1401.82	5.4057	1247.72	1324.77	108.968	0.0822542		5.53883	1188.69	5.17328	1843.5	1516.1	463.021	0.305403		5.17328	2225.95	5.18548	1962.58	2094.27	186.236	0.0889266		5.1733	1618.32	5.18547
PC (38:7) (c)	804.6 -> 184.1	804.6	184.1	25	Positive		5.79295	14656	5.81697	13923.9	14290	517.667	0.0362258		5.8289	5865.1	5.78095	5617.7	5741.4	174.94	0.0304698		5.76875	8463.27	5.74473	7614.63	8038.95	600.078	0.0746463		5.81697	7368.45	5.80495	6046.35	6707.4	934.865	0.139378		5.81693	11057.7	5.84092	16073.2	13565.4	3546.48	0.261435		5.8289	7119.68	5.80495
PC (39:5) (a)	822.6 -> 184.1	822.6	184.1	25	Positive		6.77808	4317.13	6.76615	6474.08	5395.6	1525.19	0.282674		6.7781	2272.63	6.7899	3579.02	2925.83	923.757	0.315725		6.78988	3052.32	6.78992	2229.8	2641.06	581.61	0.220218		6.7781	5212.3	6.76613	5664.52	5438.41	319.765	0.0587976		6.7781	6701.8	6.77812	5770.88	6236.34	658.26	0.105552		6.7781	5272.43	6.7781
PC (39:5) (b)	822.6 -> 184.1	822.6	184.1	25	Positive		7.1096	92745.2	7.13335	96544.6	94644.9	2686.56	0.0283857		7.1096	72731.3	7.14512	72358.9	72545.1	263.365	0.00363036		7.15702	54531.6	7.15707	58839	56685.3	3045.77	0.0537313		7.12153	101212	7.12157	101706	101459	349.213	0.00344192		7.12155	148885	7.14513	148358	148621	372.579	0.0025069		7.13332	145901	7.10962
PC (40:7) (a)	832.6 -> 184.1	832.6	184.1	25	Positive		6.2696	90974.3	6.30517	76819.5	83896.9	10008.9	0.1193		6.21013	55421.4	6.32893	59983.8	57702.6	3226.13	0.0559096		6.3289	52146.1	6.31697	51618	51882.1	373.439	0.00719783		6.31695	86807.6	6.30515	82404.4	84606	3113.54	0.0368005		6.31693	117338	6.31697	125917	121628	6066.55	0.049878		6.3407	130390	6.34072
PC (40:8)	830.6 -> 184.1	830.6	184.1	24	Positive		5.80382	87882.1	5.80382	95823.7	91852.9	5615.59	0.0611368		5.8038	74405.9	5.8038	74721.9	74563.9	223.423	0.0029964		5.81578	62472	5.80382	60623.4	61547.7	1307.16	0.0212382		5.80382	127274	5.7918	129786	128530	1776.17	0.0138191		5.80378	114910	5.80382	113632	114271	903.475	0.00790641		5.8158	96728.4	5.8038
PC (O-16:0/16:0)	720.6 -> 184.1	720.6	184.1	24	Positive		7.95057	1.98619e+06	7.93838	1.95595e+06	1.97107e+06	21382.6	0.0108482		7.96248	738425	7.96247	768380	753403	21181.1	0.0281139		7.97437	2.32916e+06	7.95062	2.27725e+06	2.30321e+06	36710.9	0.0159391		7.95057	1.13891e+06	7.96248	1.17797e+06	1.15844e+06	27619.2	0.0238417		7.95057	1.36754e+06	7.93838	1.34781e+06	1.35767e+06	13949	0.0102742		7.96245	845142	7.9625
PC (O-16:0/20:3)	770.6 -> 184.1	770.6	184.1	24	Positive		7.65962	417419	7.64777	414480	415950	2078.3	0.00499651		7.67148	202846	7.65962	211364	207105	6022.67	0.0290803		7.67148	386329	7.64778	373253	379791	9246.45	0.0243462		7.63563	394219	7.65963	401176	397697	4919.35	0.0123696		7.64775	456591	7.64777	430968	443780	18117.9	0.0408264		7.6596	326285	7.65963
PC (O-16:0/20:4)	768.6 -> 184.1	768.6	184.1	24	Positive		7.18422	825822	7.19623	804268	815045	15240.7	0.0186992		7.19623	433193	7.21982	447917	440555	10411.8	0.0236335		7.1962	562625	7.20805	588903	575764	18581.1	0.0322721		7.19622	647794	7.19623	672729	660262	17632.2	0.0267048		7.19622	937305	7.19623	897138	917222	28402.1	0.0309653		7.20802	710361	7.19623
PC (O-16:0/22:6)	792.6 -> 184.1	792.6	184.1	24	Positive		6.95713	106476	6.9452	104715	105595	1245.5	0.011795		6.95715	57120.9	6.96892	58744.2	57932.6	1147.83	0.0198132		6.95712	95064.2	6.95717	101235	98149.6	4363.45	0.0444571		6.96892	100880	6.96893	95358	98118.9	3904.47	0.0397932		6.95713	128506	6.95715	126557	127531	1378.51	0.0108092		6.9807	93987.4	6.95715
PC (O-18:0/18:1)	774.6 -> 184.1	774.6	184.1	24	Positive		9.45747	1.20876e+06	9.45748	1.21853e+06	1.21364e+06	6905.52	0.00568991		9.45748	418932	9.45747	428622	423777	6851.57	0.0161679		9.48183	2.94665e+06	9.4697	2.95451e+06	2.95058e+06	5551.79	0.00188159		9.44513	638339	9.44513	639725	639032	979.657	0.00153303		9.46965	889763	9.4575	915857	902810	18450.6	0.0204369		9.45745	407882	9.4575
PC (O-18:0/18:2)	772.6 -> 184.1	772.6	184.1	24	Positive		8.40152	319462	8.40152	327837	323650	5922.53	0.0182992		8.40152	145071	8.41353	143300	144186	1252.52	0.00868687		8.41352	585484	8.42555	492141	538813	66003.4	0.122498		8.41353	258370	8.4375	212862	235616	32179.4	0.136576		8.4375	327058	8.42552	382407	354733	39138	0.110331		8.44962	141807	8.43753
PC (O-18:0/20:4)	796.6 -> 184.1	796.6	184.1	24	Positive		8.39902	317690	8.39903	327893	322792	7214.8	0.0223513		8.42313	148136	8.42313	168501	158318	14399.9	0.0909552		8.43512	204859	8.43515	203445	204152	999.9	0.00489783		8.42313	212350	8.42313	211168	211759	835.684	0.0039464		8.41113	314695	8.42313	328979	321837	10100.3	0.0313834		8.4231	264338	8.41117
PC (O-18:0/22:6)	820.6 -> 184.1	820.6	184.1	24	Positive		8.15797	47885.8	8.13395	47709.3	47797.5	124.843	0.00261192		8.14587	31206.2	8.13395	34805.2	33005.7	2544.89	0.0771045		8.15797	39838.8	8.14588	42600.1	41219.4	1952.5	0.0473684		8.13395	60583.2	8.14585	50046.8	55315	7450.35	0.134689		8.13393	66985.4	8.12205	56585.2	61785.3	7354.06	0.119026		8.14583	54766.1	8.13397
PC (O-18:1/18:1)	772.6 -> 184.1	772.6	184.1	24	Positive		8.31722	920684	8.31722	976132	948408	39207.7	0.0413406		8.31722	422932	8.31722	454686	438809	22453.2	0.0511685		8.32935	1.70169e+06	8.31725	1.73693e+06	1.71931e+06	24924.2	0.0144966		8.30523	920336	8.31722	960892	940614	28677.4	0.0304879		8.3172	1.53859e+06	8.31723	1.54164e+06	1.54012e+06	2154.58	0.00139897		8.3172	624671	8.31723
PC (O-18:1/18:2)	770.6 -> 184.1	770.6	184.1	24	Positive		7.43315	207752	7.4809	212515	210133	3367.87	0.0160273		7.45685	131280	7.45683	136084	133682	3396.34	0.0254061		7.4809	244807	7.48092	236148	240477	6122.67	0.0254605		7.45683	345688	7.45685	361912	353800	11471.8	0.0324246		7.445	429870	7.44502	471310	450590	29302.4	0.0650313		7.45683	205987	7.44502
PC (O-32:1)	718.5 -> 184.1	718.5	184.1	24	Positive		7.31928	581232	7.33122	483375	532303	69194.8	0.129991		7.35488	130796	7.3312	167616	149206	26035.7	0.174495		7.35488	527180	7.33123	591927	559554	45783.5	0.0818214		7.3312	261499	7.71183	261360	261430	97.9283	0.000374588		7.34303	314593	7.3193	352937	333765	27113.3	0.0812348		7.36672	210909	7.71185
PC (O-32:2)	716.6 -> 184.1	716.6	184.1	24	Positive		6.46647	295711	6.44275	320891	308301	17805.3	0.0577529		6.26502	105061	6.26503	113659	109360	6079.55	0.055592		6.31238	295601	6.45453	299185	297393	2534.2	0.00852138		6.25298	160108	6.20535	163127	161617	2134.71	0.0132085		6.46647	235024	6.50193	239835	237430	3402.14	0.014329		6.46647	119936	6.28863
PC (O-34:1)	746.6 -> 184.1	746.6	184.1	24	Positive		8.13988	7.3673e+06	8.1399	7.3643e+06	7.3658e+06	2126.82	0.000288743		8.1159	3.3269e+06	8.12798	3.24743e+06	3.28717e+06	56198.3	0.0170963		8.17598	1.13667e+07	8.15183	1.13913e+07	1.1379e+07	17403.1	0.00152941		8.11588	5.287e+06	8.1159	5.38736e+06	5.33718e+06	70966.9	0.0132967		8.11588	7.1022e+06	8.1159	7.03539e+06	7.06879e+06	47240.3	0.00668293		8.11587	4.03588e+06	8.10402
PC (O-34:2)	744.6 -> 184.1	744.6	184.1	24	Positive		7.31708	1.99006e+06	7.3171	2.01978e+06	2.00492e+06	21009.6	0.010479		7.30528	865786	7.31708	882528	874157	11838.1	0.0135423		7.31708	2.38658e+06	7.31712	2.35343e+06	2.37e+06	23439.3	0.00988996		7.30528	1.51614e+06	7.30528	1.49794e+06	1.50704e+06	12870.1	0.00853995		7.29347	1.94166e+06	7.29348	1.97769e+06	1.95967e+06	25471.1	0.0129976		7.30527	1.02952e+06	7.3171
PC (O-34:4)	740.6 -> 184.1	740.6	184.1	24	Positive		6.20362	1.51409e+06	6.19177	1.54975e+06	1.53192e+06	25218.2	0.0164618		6.19175	1.51165e+06	6.20362	1.59718e+06	1.55441e+06	60482.4	0.0389101		6.2036	1.39724e+06	6.20363	1.4561e+06	1.42667e+06	41619.9	0.0291727		6.20362	1.61843e+06	6.20362	1.68966e+06	1.65404e+06	50361.4	0.0304474		6.19175	1.61738e+06	6.20363	1.64474e+06	1.63106e+06	19344.2	0.0118599		6.20362	1.6264e+06	6.19177
PC (O-35:4)	754.5 -> 184.1	754.5	184.1	24	Positive		6.74713	3.3362e+07	6.75895	3.46778e+07	3.40199e+07	930391	0.0273484		6.75893	3.68774e+07	6.77072	3.56894e+07	3.62834e+07	840100	0.0231538		6.7707	3.35089e+07	6.75895	3.38612e+07	3.3685e+07	249153	0.00739656		6.74713	3.71988e+07	6.74713	3.79675e+07	3.75831e+07	543608	0.0144641		6.75893	3.67846e+07	6.77073	3.67666e+07	3.67756e+07	12741.4	0.000346463		6.75892	3.68343e+07	6.74713
PC (O-36:0)	776.6 -> 184.1	776.6	184.1	24	Positive		10.1272	219683	10.1273	220565	220124	623.489	0.00283245		10.1272	115174	10.1393	109562	112368	3968.59	0.0353178		10.1393	314475	10.1394	319994	317235	3902.65	0.0123021		10.1394	129121	10.1272	124026	126574	3602.92	0.028465		10.1272	141540	10.1394	137052	139296	3173.7	0.0227839		10.1393	99577.6	10.1273
PC (O-36:5)	766.5 -> 184.1	766.5	184.1	24	Positive		6.49772	268717	6.50952	261980	265349	4763.84	0.0179531		6.49773	134928	6.53323	146404	140666	8115.06	0.0576903		6.52125	210145	6.52128	197754	203950	8761.9	0.0429611		6.5095	200446	6.53325	207016	203731	4645.62	0.0228028		6.5095	253353	6.52128	267571	260462	10053.7	0.0385996		6.52127	199969	6.5095
PC (O-38:5)	794.6 -> 184.1	794.6	184.1	24	Positive		7.3242	1.29089e+06	7.32422	1.26435e+06	1.27762e+06	18761.2	0.0146845		7.33605	729268	7.33603	732844	731056	2529.04	0.00345943		7.33603	793790	7.32423	755919	774854	26779.1	0.0345602		7.3242	1.20862e+06	7.32422	1.22298e+06	1.2158e+06	10155.3	0.00835279		7.3242	1.62399e+06	7.31212	1.61642e+06	1.62021e+06	5354	0.00330451		7.33603	1.2637e+06	7.32422
PC (O-40:5)	822.6 -> 184.1	822.6	184.1	24	Positive		8.47007	96328.7	8.47008	94432.8	95380.7	1340.61	0.0140554		8.48208	56416.8	8.48208	53905.3	55161	1775.94	0.0321956		8.49408	85975.3	8.49412	90844.5	88409.9	3443.09	0.0389446		8.47007	91846.3	8.48208	96342.8	94094.5	3179.53	0.0337908		8.48207	122801	8.48208	116655	119728	4346.28	0.0363013		8.48205	89134.3	8.4821
PC (O-40:7)	818.6 -> 184.1	818.6	184.1	24	Positive		7.09815	110838	7.08638	107529	109184	2339.7	0.0214291		7.09817	68055.9	7.10993	66364.7	67210.3	1195.83	0.0177923		7.10992	65453.9	7.12192	65859.7	65656.8	286.946	0.00437039		7.09815	120595	7.09817	140858	130726	14328.2	0.109605		7.09815	194642	7.09817	171680	183161	16237	0.0886486		7.09815	121799	7.09817
PC (P-15:0/20:4) (a)	752.6 -> 184.1	752.6	184.1	26	Positive		6.43992	18990.2	6.43993	19950.4	19470.3	678.996	0.0348734		6.33352	16460.4	6.46363	19279.8	17870.1	1993.62	0.111562		6.4399	4780.81	6.43993	6225.66	5503.23	1021.66	0.185648		6.3216	15984.9	6.45172	23385.2	19685.1	5232.78	0.265825		6.46363	29747	6.3808	21102.3	25424.7	6112.72	0.240425		6.43992	26246.5	6.45172
PC (P-15:0/20:4) (b)	752.6 -> 184.1	752.6	184.1	26	Positive		6.68838	216953	6.67663	157491	187222	42046	0.224579		6.66485	49770.5	6.70015	243705	146738	137132	0.934541		6.68837	93734.8	6.67663	73723.9	83729.4	14149.8	0.168994		6.66485	59684.8	6.66487	61875.5	60780.1	1549.08	0.0254867		6.65308	46409.2	6.66487	72757.4	59583.3	18631	0.312688		6.67662	112702	6.6884
PC (P-16:0/14:0)	690.4 -> 184.1	690.4	184.1	26	Positive		6.66913	229813	6.66915	221038	225426	6204.93	0.0275254		6.69278	152162	6.68102	137701	144932	10225.3	0.0705525		6.681	201280	6.68103	194502	197891	4792.81	0.0242194		6.65737	301615	6.6928	296033	298824	3946.89	0.0132081		6.66913	315938	6.66915	318454	317196	1779.59	0.00561039		6.66913	213323	6.68102
PC (P-16:0/16:0)	718.5 -> 184.1	718.5	184.1	26	Positive		7.78353	802354	7.79547	823058	812706	14639.4	0.0180132		7.80737	519149	7.83123	508055	513602	7845.07	0.0152746		7.81932	544043	7.81937	550936	547489	4874.47	0.00890332		7.79545	1.1415e+06	7.81933	1.12017e+06	1.13084e+06	15081.2	0.0133363		7.80737	1.08597e+06	7.79547	1.11071e+06	1.09834e+06	17494.9	0.0159285		7.83122	809214	7.78357
PC (P-16:0/16:1)	716.6 -> 184.1	716.6	184.1	26	Positive		6.99973	929623	6.99975	964358	946990	24560.9	0.0259358		6.99975	516994	6.99973	520745	518869	2652.24	0.00511158		7.01148	580062	7.01153	557920	568991	15656.5	0.0275162		6.97583	884479	6.99975	928992	906735	31475.2	0.0347127		7.0115	1.13763e+06	6.96407	1.14511e+06	1.14137e+06	5284.99	0.00463039		7.02325	719174	6.97583
PC (P-16:0/18:0)	746.6 -> 184.1	746.6	184.1	26	Positive		8.80185	95984.7	8.80185	95129.1	95556.9	605.02	0.00633152		9.0686	45624.7	9.0443	42845.4	44235	1965.22	0.0444267		8.81388	135670	8.82623	135743	135707	51.8471	0.000382053		9.08093	75416.5	9.0443	80166.9	77791.7	3359.07	0.0431803		9.05643	95957.5	9.03215	97882.3	96919.9	1361.04	0.0140429		9.06858	68142.2	9.04433
PC (P-16:0/18:1)	744.6 -> 184.1	744.6	184.1	26	Positive		7.9852	1.02245e+06	7.98522	995238	1.00885e+06	19244.8	0.019076		7.9971	923772	7.99708	964261	944016	28630	0.0303279		7.99708	750844	8.00915	731820	741332	13452.3	0.0181461		7.9852	1.77648e+06	7.99708	1.82646e+06	1.80147e+06	35343.6	0.0196193		7.97332	1.79915e+06	7.98522	1.88856e+06	1.84385e+06	63222.3	0.0342881		7.97332	1.11894e+06	7.98522
PC (P-16:0/18:2)	742.5 -> 184.1	742.5	184.1	26	Positive		7.15155	286190	7.15157	276974	281582	6516.96	0.0231441		7.17537	331786	7.15155	341857	336821	7121.37	0.0211429		7.15153	166423	7.1636	152103	159263	10125.7	0.0635787		7.15155	674317	7.16358	668407	671362	4178.99	0.00622464		7.13975	617571	7.16357	600937	609254	11762.6	0.0193065		7.13975	417165	7.15155
PC (P-16:0/18:3)	740.6 -> 184.1	740.6	184.1	26	Positive		6.3582	80645.7	6.35822	79104.5	79875.1	1089.76	0.0136433		6.36997	53058.7	6.36998	65252.9	59155.8	8622.6	0.145761		6.36995	58781.5	6.38178	50578.6	54680.1	5800.36	0.106078		6.3582	86960.3	6.42913	91034.4	88997.4	2880.83	0.0323698		6.34628	95253.8	6.35822	98656.9	96955.3	2406.38	0.0248195		6.34628	92656.9	6.3582
PC (P-16:0/20:4)	766.5 -> 184.1	766.5	184.1	26	Positive		7.04212	485963	7.04215	478096	482030	5562.79	0.0115403		7.03035	332995	7.05392	346925	339960	9850.24	0.0289747		7.04212	150304	7.03038	157727	154016	5249	0.034081		7.03035	490294	7.03037	471749	481021	13113.7	0.0272623		7.04213	611824	7.04215	565418	588621	32813.9	0.0557471		7.03035	601423	7.01832
PC (P-16:0/20:5)	764.6 -> 184.1	764.6	184.1	26	Positive		6.36782	309723	6.36783	319522	314622	6928.87	0.0220228		6.3796	207342	6.36782	203112	205227	2991	0.0145741		6.37958	121633	6.37962	127252	124442	3973.13	0.0319274		6.36782	286231	6.36783	309607	297919	16529.1	0.0554818		6.35603	341524	6.36783	330587	336056	7733.08	0.0230113		6.35603	344605	6.36783
PC (P-16:0/22:6)	790.6 -> 184.1	790.6	184.1	26	Positive		6.80328	148069	6.7915	157518	152794	6681.83	0.0437311		6.77968	115543	6.81508	117560	116552	1425.88	0.0122339		6.80327	73632.6	6.7915	82595.7	78114.1	6337.92	0.0811366		6.77968	207553	6.8033	203374	205463	2954.5	0.0143797		6.81508	212214	6.7797	218830	215522	4677.97	0.0217053		6.79148	187326	6.8033
PC (P-17:0/20:4) (a)	780.5 -> 184.1	780.5	184.1	26	Positive		7.36095	37824.1	7.36097	38772.6	38298.3	670.719	0.017513		7.3728	25798.4	7.38462	30902.4	28350.4	3609.11	0.127304		7.4321	12409.4	7.45582	15980.3	14194.8	2525.03	0.177884		7.39657	41131	7.42027	38349.7	39740.3	1966.67	0.0494881		7.38462	46904.6	7.38463	48993.8	47949.2	1477.27	0.0308091		7.36095	50729.5	7.38463
PC (P-17:0/20:4) (b)	780.5 -> 184.1	780.5	184.1	26	Positive		7.62257	8582.19	7.62258	7322.19	7952.19	890.96	0.11204		7.61073	8352.52	7.63443	9003.97	8678.25	460.646	0.0530805		7.75407	2598.66	7.65847	6459.75	4529.21	2730.2	0.602799		7.61072	11135.2	7.62258	10942.5	11038.8	136.264	0.0123441		7.62257	14618.6	7.62258	13223.9	13921.2	986.225	0.0708432		7.61072	12911.4	7.61073
PC (P-18:0/18:1) d9 (IS)	781.6 -> 184.1	781.6	184.1	26	Positive		9.18743	3.67077e+06	9.18745	3.76862e+06	3.71969e+06	69193.6	0.018602		9.2121	3.9979e+06	9.2121	4.08317e+06	4.04054e+06	60292	0.0149218		9.21208	3.71585e+06	9.21213	3.88274e+06	3.7993e+06	118004	0.0310594		9.18743	4.03549e+06	9.19962	4.15717e+06	4.09633e+06	86044.5	0.0210053		9.19962	4.09295e+06	9.21212	4.11239e+06	4.10267e+06	13752.3	0.00335204		9.1996	4.29266e+06	9.18747
PC (P-18:0/18:2)	770.6 -> 184.1	770.6	184.1	26	Positive		8.30558	119509	8.3056	108438	113974	7828.78	0.0686894		8.35365	91776.2	8.3056	100127	95951.8	5905.19	0.0615433		8.20962	96146.8	8.20965	96803.3	96475.1	464.231	0.00481193		8.31757	175994	8.32972	159227	167610	11856.3	0.0707371		8.30558	175709	8.31758	164827	170268	7694.79	0.0451922		8.36592	102645	8.3417
PC (P-18:0/20:4)	794.6 -> 184.1	794.6	184.1	26	Positive		8.20723	187436	8.20723	194479	190958	4980.07	0.0260795		8.21915	118822	8.23125	124165	121493	3778.33	0.0310991		8.23123	65450	8.21918	62976.8	64213.4	1748.77	0.0272337		8.19532	149844	8.20723	157610	153727	5491.79	0.0357243		8.20723	228172	8.20725	227760	227966	291.662	0.00127941		8.20722	213537	8.19533
PC (P-18:0/22:5)	820.6 -> 184.1	820.6	184.1	26	Positive		8.26575	41128.8	8.31368	44096	42612.4	2098.14	0.0492379		8.3017	30783	8.31367	29419.4	30101.2	964.184	0.0320314		8.2777	24291.8	8.3137	24225.8	24258.8	46.6786	0.00192419		8.31367	47599.2	8.32582	44732.5	46165.9	2027.02	0.0439073		8.31367	56818	8.28972	63787	60302.5	4927.84	0.0817186		8.32578	52941.3	8.27772
PC (P-18:0/22:6)	818.6 -> 184.1	818.6	184.1	26	Positive		7.97885	32518.1	7.96693	33537.3	33027.7	720.721	0.0218217		7.97887	28733.8	7.99073	24901.2	26817.5	2710.06	0.101055		7.97885	19121.8	7.99078	18838.3	18980.1	200.465	0.0105619		7.95503	38555	7.96693	40780.2	39667.6	1573.52	0.0396677		7.97885	46299.6	7.97887	47488.8	46894.2	840.862	0.017931		7.94312	44531.2	7.93113
PC (P-18:1/18:1)	770.6 -> 184.1	770.6	184.1	26	Positive		8.00655	490498	8.00655	508517	499507	12741.5	0.0255081		8.0541	166248	8.0422	183860	175054	12453.4	0.0711403		8.03032	415186	8.01847	448004	431595	23205.9	0.0537677		8.11382	245071	8.12583	248777	246924	2620.71	0.0106134		8.09002	297623	8.11383	316987	307305	13692.3	0.0445563		8.1019	194432	8.07797
PC (P-18:1/22:6)	816.6 -> 184.1	816.6	184.1	26	Positive		6.92058	35614.6	6.9206	36117.4	35866	355.573	0.00991393		6.9206	28656.9	6.93237	32850.6	30753.7	2965.35	0.0964226		6.94415	20125	6.9324	22869.3	21497.2	1940.49	0.0902674		6.93237	38644.2	6.9206	49654.2	44149.2	7785.26	0.17634		6.92058	50965.8	6.9324	59929.8	55447.8	6338.55	0.114316		6.93237	48156.8	6.93238
PC (P-20:0/20:4)	822.6 -> 184.1	822.6	184.1	26	Positive		9.5147	20611.4	9.49035	20806.3	20708.8	137.786	0.0066535		9.51472	15058.8	9.5147	13762.5	14410.6	916.609	0.0636065		9.52712	8575.98	9.49037	9021.3	8798.64	314.889	0.0357884		9.52712	18572.8	9.49033	20213	19392.9	1159.78	0.0598046		9.52712	25452.5	9.53933	23700.6	24576.5	1238.73	0.0504029		9.5025	21410.6	9.47805
PC (P-35:2) (a)	756.6 -> 184.1	756.6	184.1	26	Positive		7.39872	55561.3	7.38675	55390.6	55475.9	120.686	0.00217547		7.52967	40737.2	7.52965	39795.1	40266.2	666.172	0.0165442		7.38675	37116.6	7.44613	39352.9	38234.8	1581.29	0.0413575		7.52965	61955.3	7.51783	59794.9	60875.1	1527.64	0.0250946		7.50575	66700.4	7.49392	64893.6	65797	1277.62	0.0194176		7.46977	51112.1	7.49392
PC (P-35:2) (b)	756.6 -> 184.1	756.6	184.1	26	Positive		7.74452	17196.9	7.6847	16813.4	17005.1	271.187	0.0159474		7.7683	15273.7	7.74452	14092.6	14683.2	835.124	0.0568763		7.81615	8965.16	7.70868	10831.8	9898.48	1319.91	0.133345		7.70863	25595.4	7.73243	24206.2	24900.8	982.283	0.0394478		7.67273	28900	7.70865	29366	29133	329.525	0.011311		7.69655	19595.1	7.75643
PC (P-36:3)	768.5 -> 184.1	768.5	184.1	26	Positive		7.45725	302493	7.46912	284272	293382	12884	0.0439154		7.4691	225770	7.48132	229941	227855	2948.93	0.0129421		7.48132	121655	7.46913	136166	128911	10260.2	0.0795915		7.4691	433684	7.48132	431819	432751	1318.74	0.00304734		7.4691	413262	7.45727	391521	402392	15373.1	0.0382042		7.4813	453787	7.46912
PC (P-38:5) (a)	792.6 -> 184.1	792.6	184.1	26	Positive		7.15865	236965	7.14672	225870	231417	7845.27	0.0339009		7.17043	169884	7.15865	163602	166743	4441.76	0.0266383		7.13492	92454.3	7.14675	89419.2	90936.7	2146.15	0.0236005		7.13492	245841	7.17045	245475	245658	259.077	0.00105463		7.1467	301766	7.14672	313700	307733	8438.95	0.027423		7.17043	290633	7.14672
PC (P-38:5) (b)	792.6 -> 184.1	792.6	184.1	26	Positive		7.47912	68302.3	7.46683	62500	65401.1	4102.87	0.0627339		7.46683	44328.1	7.49098	45705.8	45017	974.192	0.0216406		7.50283	34636.4	7.46687	30532.2	32584.3	2902.11	0.0890645		7.46682	59315.9	7.51485	62421.1	60868.5	2195.72	0.0360732		7.44313	92422.9	7.47913	70483.9	81453.4	15513.2	0.190455		7.46682	73784	7.44315
PE (15:0_18:1) d7 (IS)	711.6 -> 570.5	711.6	570.5	19	Positive		7.02348	373600	7.0235	401615	387608	19809.8	0.0511077		7.03553	373965	7.03553	382549	378257	6069.72	0.0160465		7.03552	354927	7.02352	351271	353099	2585.49	0.00732227		7.03553	392316	7.0235	405672	398994	9443.77	0.023669		7.03553	396399	7.0235	402892	399646	4591.28	0.0114884		7.03553	408051	7.0235
PE (15-MHDA_18:1)	732.6 -> 591.5	732.6	591.5	19	Positive		8.04498	34463.5	7.98542	25909.1	30186.3	6048.85	0.200384		8.0331	21193.3	8.0331	21778.2	21485.7	413.631	0.0192514		8.04498	34277.7	8.04502	36926.4	35602	1872.92	0.0526072		8.0331	35898.7	8.05687	36489.3	36194	417.667	0.0115397		8.0212	62019.4	8.03312	57744.2	59881.8	3023.01	0.0504829		8.12862	37498.2	8.02123
PE (15-MHDA_18:2)	730.5 -> 589.5	730.5	589.5	19	Positive		7.2589	50582	7.25892	58559.3	54570.7	5640.8	0.103367		7.24713	41907.9	7.28248	42830.7	42369.3	652.529	0.015401		7.2589	76659.7	7.27073	69171.5	72915.6	5294.95	0.0726175		7.24712	83854.9	7.24713	76291	80073	5348.5	0.0667953		7.2589	128189	7.24713	133697	130943	3894.88	0.0297447		7.24712	41905	7.25892
PE (15-MHDA_20:4)	754.6 -> 613.5	754.6	613.5	19	Positive		7.1379	15579.3	7.13793	18928.6	17253.9	2368.27	0.13726		7.12613	10100.8	7.13792	12321.7	11211.2	1570.41	0.140075		7.1379	11389.5	7.11418	10277.3	10833.4	786.443	0.0725944		7.12612	20282.1	7.25635	18844.8	19563.4	1016.3	0.0519491		7.25633	36042.1	7.13793	26775.2	31408.7	6552.69	0.208627		7.24453	20535.2	7.23277
PE (15-MHDA_22:6)	778.5 -> 637.5	778.5	637.5	19	Positive		6.8751	3327.23	6.87512	4343.89	3835.56	718.889	0.187428		6.8751	1348.69	6.85142	1370.77	1359.73	15.6163	0.0114849		6.94628	893.163	6.94633	570.365	731.764	228.253	0.311921		6.88687	5543.16	6.91065	6866.66	6204.91	935.858	0.150825		6.91063	6438.27	6.92275	8377.65	7407.96	1371.35	0.185118		6.93452	4090.69	6.88688
PE (16:0_16:0)	692.5 -> 551.5	692.5	551.5	19	Positive		7.41507	71317.2	7.41508	68380.8	69849	2076.31	0.0297257		7.42692	32884.5	7.42692	31665.2	32274.9	862.17	0.0267134		7.4506	81794.1	7.42695	85143.8	83468.9	2368.65	0.0283776		7.41507	62472.8	7.42692	56139.3	59306	4478.46	0.0755145		7.4269	74385.4	7.41508	83040.8	78713.1	6120.29	0.0777544		7.4269	52516.8	7.42692
PE (16:0_16:1)	690.5 -> 549.5	690.5	549.5	19	Positive		6.5268	424903	6.52683	437854	431378	9158.02	0.0212297		6.52682	170971	6.52682	188404	179688	12326.7	0.0686007		6.53883	684024	6.52683	663910	673967	14222.7	0.0211029		6.52682	466691	6.53887	480433	473562	9716.71	0.0205183		6.5268	580879	6.53887	559869	570374	14855.7	0.0260456		6.5268	217575	6.51505
PE (16:0_18:1)	718.5 -> 577.5	718.5	577.5	19	Positive		7.62818	1.94923e+06	7.61635	1.9548e+06	1.95202e+06	3936.21	0.00201648		7.6282	1.06897e+06	7.64005	1.04599e+06	1.05748e+06	16247	0.0153639		7.64005	2.23151e+06	7.64008	2.19581e+06	2.21366e+06	25246.7	0.011405		7.61633	2.3243e+06	7.6282	2.35998e+06	2.34214e+06	25230.9	0.0107726		7.62818	3.04981e+06	7.61635	3.1382e+06	3.09401e+06	62506.7	0.0202025		7.62818	1.39173e+06	7.60442
PE (16:0_18:2)	716.5 -> 575.5	716.5	575.5	19	Positive		6.7271	1.02952e+06	6.72712	1.06082e+06	1.04517e+06	22130.6	0.0211741		6.75072	487789	6.83367	526171	506980	27139.7	0.0535321		6.73885	1.11105e+06	6.73888	1.13298e+06	1.12202e+06	15502.7	0.0138168		6.82163	1.11185e+06	6.83368	1.08692e+06	1.09939e+06	17625.9	0.0160325		6.82165	1.2194e+06	6.73888	1.20934e+06	1.21437e+06	7113.73	0.00585794		6.83367	514058	6.84548
PE (16:0_18:3) (a)	714.5 -> 573.5	714.5	573.5	19	Positive		6.38405	30101.3	6.3129	35531.1	32816.2	3839.46	0.116999		6.17012	15634.2	6.3247	16943.5	16288.8	925.799	0.0568364		6.20587	30909.9	6.396	29039.1	29974.5	1322.86	0.0441327		6.17012	29149.1	6.19403	31600	30374.6	1733.08	0.0570568		6.38403	29654.5	6.39598	39851.9	34753.2	7210.62	0.20748		6.41947	27243.8	6.3247
PE (16:0_18:3) (b)	714.5 -> 573.5	714.5	573.5	19	Positive		6.4787	108580	6.455	102180	105380	4525.93	0.0429486		6.45498	32782.7	6.4787	37075.1	34928.9	3035.19	0.0868962		6.49045	65492.3	6.44323	69058.4	67275.3	2521.62	0.037482		6.45498	42365.8	6.455	43602.8	42984.3	874.695	0.0203492		6.45498	124177	6.455	115159	119668	6376.56	0.0532856		6.45498	66656.6	6.44322
PE (16:0_20:3)	742.5 -> 601.5	742.5	601.5	19	Positive		7.17525	289892	7.17527	277742	283817	8591.58	0.0302715		7.13967	154961	7.16347	174179	164570	13588.9	0.0825722		7.16345	223609	7.15148	204233	213921	13700.8	0.064046		7.16347	345989	7.15147	336868	341428	6449.22	0.0188889		7.15145	430933	7.13967	417788	424361	9294.91	0.0219033		7.17525	274355	7.13967
PE (16:0_20:4)	740.5 -> 599.5	740.5	599.5	19	Positive		6.76057	345062	6.7488	324819	334940	14313.5	0.0427345		6.76058	287361	6.76057	274256	280809	9266.7	0.033		6.77235	191686	6.7488	207252	199469	11006.6	0.0551793		6.74878	540701	6.76058	532744	536723	5626.59	0.0104832		6.76058	694250	6.74878	728018	711134	23877.2	0.0335762		6.76057	446277	6.74878
PE (16:0_20:5)	738.5 -> 597.5	738.5	597.5	19	Positive		6.12047	66976.6	6.12048	68817.8	67897.2	1301.98	0.0191757		6.12047	62532.7	6.1445	58978.9	60755.8	2512.95	0.0413615		6.14448	45546.4	6.12048	45486	45516.2	42.7136	0.000938426		6.12047	100759	6.12048	110331	105545	6767.95	0.064124		6.12047	139012	6.13262	134175	136594	3420.81	0.0250437		6.12047	92674.1	6.12048
PE (16:0_22:6)	764.5 -> 623.5	764.5	623.5	19	Positive		6.5215	199963	6.5335	193495	196729	4573.76	0.0232491		6.53348	130270	6.54528	134217	132243	2790.75	0.0211032		6.54527	101691	6.5453	97137.2	99414.1	3220.04	0.0323902		6.53348	348509	6.5335	357441	352975	6315.81	0.0178931		6.53348	394387	6.5335	424783	409585	21492.8	0.0524746		6.53348	280565	6.52152
PE (16:1_18:2)	714.5 -> 573.5	714.5	573.5	19	Positive		6.03867	20534.1	6.03868	18328.1	19431.1	1559.83	0.0802751		6.03865	13203.4	6.01455	12172.9	12688.2	728.661	0.0574283		6.0626	21944.8	6.06263	18978.4	20461.6	2097.52	0.10251		6.02678	20358.2	6.02677	20277.9	20318.1	56.7524	0.0027932		6.03865	21786.9	6.13442	26582	24184.5	3390.66	0.1402		6.17012	12657.8	6.12227
PE (16:1_20:4)	738.5 -> 597.5	738.5	597.5	19	Positive		5.92847	12552.7	5.94042	11522.7	12037.7	728.296	0.0605012		5.95233	8902.72	5.9404	8574.86	8738.79	231.831	0.026529		5.94038	7466.36	5.94042	8031.66	7749.01	399.724	0.0515839		5.92847	10882.6	5.9404	15932.3	13407.5	3570.67	0.266319		5.92845	22676.7	5.94042	24838.2	23757.5	1528.42	0.0643341		5.95233	11125.3	5.92847
PE (17:0_18:1)	732.6 -> 591.5	732.6	591.5	19	Positive		8.22453	93858.5	8.22455	97919.7	95889.1	2871.7	0.0299481		8.22453	61768.8	8.22455	63676.4	62722.6	1348.85	0.021505		8.23662	96722.9	8.21265	114293	105508	12423.7	0.117751		8.21262	137419	8.22453	132498	134959	3479.41	0.0257813		8.21262	193848	8.21263	195128	194488	905.193	0.00465425		8.22452	111689	8.21263
PE (17:0_18:2)	730.5 -> 589.5	730.5	589.5	19	Positive		7.37745	38740.1	7.3893	36863	37801.5	1327.29	0.0351122		7.41317	16195.1	7.37745	25236.1	20715.6	6392.95	0.308606		7.34182	38359.8	7.35368	30243	34301.4	5739.49	0.167325		7.37745	52204.8	7.36563	57876.9	55040.8	4010.74	0.0728685		7.32997	72141.9	7.36563	65173.5	68657.7	4927.41	0.0717678		7.35363	45773.1	7.37747
PE (17:0_20:4)	754.6 -> 613.5	754.6	613.5	19	Positive		7.29197	56357.9	7.30378	59644.7	58001.3	2324.11	0.0400699		7.30378	49323	7.31558	46966.4	48144.7	1666.37	0.0346117		7.33962	29569.2	7.30382	24203.6	26886.4	3794.11	0.141116		7.30378	65418	7.3156	80384.8	72901.4	10583.2	0.145171		7.30378	130614	7.30378	121225	125919	6638.96	0.052724		7.30377	97782.9	7.30378
PE (17:0_22:6)	778.5 -> 637.5	778.5	637.5	19	Positive		7.08865	3924.9	7.07663	3201.85	3563.38	511.277	0.143481		7.10043	1419.53	7.0529	2883.74	2151.64	1035.36	0.481194		7.0411	382.258	7.11225	1292.92	837.59	643.937	0.768797		7.08865	8722.71	7.08867	10670.3	9696.49	1377.13	0.142024		7.08865	8837.88	7.07663	9280.01	9058.95	312.636	0.0345113		7.07662	6910.61	7.07663
PE (18:0_18:1)	746.6 -> 605.6	746.6	605.6	19	Positive		8.81375	2.74161e+06	8.81377	2.74347e+06	2.74254e+06	1314.75	0.000479391		8.82607	1.32116e+06	8.82607	1.35413e+06	1.33764e+06	23308.2	0.0174248		8.83812	3.38219e+06	8.82608	3.32273e+06	3.35246e+06	42048.2	0.0125425		8.81375	2.65712e+06	8.82605	2.66947e+06	2.6633e+06	8739.17	0.00328134		8.82605	3.66187e+06	8.82607	3.71424e+06	3.68806e+06	37035.7	0.0100421		8.82603	2.01241e+06	8.81378
PE (18:0_18:2)	744.6 -> 603.5	744.6	603.5	19	Positive		7.91333	909186	7.92523	802869	856027	75177.2	0.0878211		7.94935	576150	7.92522	545872	561011	21410.1	0.0381634		7.93712	872026	7.92527	934286	903156	44024.4	0.0487451		7.96123	1.29502e+06	7.96123	1.26497e+06	1.27999e+06	21249.6	0.0166014		7.94933	1.1758e+06	7.91335	1.37998e+06	1.27789e+06	144384	0.112986		7.96122	733546	7.94935
PE (18:0_20:3) (a)	770.6 -> 629.6	770.6	629.6	19	Positive		8.31735	438631	8.31735	416362	427497	15746.7	0.0368346		8.32948	234466	8.34147	247437	240951	9171.68	0.0380644		8.35342	269795	8.34148	281985	275890	8619.93	0.0312441		8.34145	507580	8.32948	515128	511354	5337.22	0.0104374		8.32948	557289	8.3295	575383	566336	12794.5	0.0225917		8.32947	544366	8.31737
PE (18:0_20:3) (b)	770.6 -> 629.6	770.6	629.6	19	Positive		8.70345	1.07792e+06	8.70347	1.08785e+06	1.08289e+06	7024.53	0.00648685		8.71562	380695	8.72765	364538	372617	11424.5	0.0306601		8.7156	827315	8.71563	836540	831927	6523.52	0.00784145		8.70347	360161	8.7156	359546	359853	434.624	0.00120778		8.70345	718581	8.70347	730476	724528	8411.2	0.0116092		8.71558	415560	8.70348
PE (18:0_20:4)	768.6 -> 627.5	768.6	627.5	19	Positive		7.88708	1.77745e+06	7.87518	1.74762e+06	1.76253e+06	21091.3	0.0119665		7.8871	1.19497e+06	7.899	1.1855e+06	1.19023e+06	6691.43	0.00562195		7.899	829436	7.88713	830942	830189	1065.36	0.00128328		7.88708	1.81831e+06	7.8871	1.78181e+06	1.80006e+06	25811.9	0.0143395		7.88708	3.08731e+06	7.87518	3.03314e+06	3.06022e+06	38304.1	0.0125168		7.88708	2.24886e+06	7.88712
PE (18:0_22:4)	796.6 -> 655.6	796.6	655.6	19	Positive		8.74902	74925.6	8.74903	73426.4	74176	1060.1	0.0142917		8.74902	40996.3	8.77312	42176.3	41586.3	834.386	0.020064		8.76107	55422.5	8.73702	57068.1	56245.3	1163.66	0.0206891		8.73698	97003	8.73698	97471.1	97237.1	331.042	0.00340449		8.73697	140646	8.73698	142667	141657	1428.69	0.0100856		8.73695	113831	8.72502
PE (18:0_22:5) (n3)	794.6 -> 653.6	794.6	653.6	19	Positive		7.97998	143936	7.96808	139442	141689	3178.24	0.0224311		7.99188	86049.6	7.97998	87647.1	86848.4	1129.58	0.0130064		7.99187	76504.4	7.98002	86035.6	81270	6739.52	0.0829276		7.96807	204875	7.97998	212612	208743	5470.78	0.0262082		7.97998	298550	7.96808	290600	294575	5621.56	0.0190837		7.97997	207004	7.96808
PE (18:0_22:5) (n6)	794.6 -> 653.6	794.6	653.6	19	Positive		8.38717	33048.4	8.39917	35668.9	34358.6	1852.98	0.0539305		8.38718	17897	8.39917	19920.6	18908.8	1430.9	0.0756735		8.39915	17362.1	8.41132	17201.2	17281.7	113.785	0.00658413		8.38717	44900.9	8.39917	43671.6	44286.2	869.241	0.0196278		8.38717	56322.6	8.39917	61234.7	58778.6	3473.33	0.0590917		8.38715	42380.1	8.3872
PE (18:0_22:6)	792.6 -> 651.5	792.6	651.5	19	Positive		7.64567	167224	7.64568	177267	172245	7101.5	0.041229		7.64567	107044	7.65753	114769	110907	5462.08	0.0492493		7.65753	102339	7.65757	94278.7	98309.1	5699.81	0.0579785		7.64567	317275	7.65753	305435	311355	8372.64	0.026891		7.65752	340052	7.65753	325698	332875	10150.2	0.0304924		7.65752	218006	7.64568
PE (18:1_18:1)	744.6 -> 603.5	744.6	603.5	19	Positive		7.80562	3.92464e+06	7.80563	3.85892e+06	3.89178e+06	46470.6	0.0119407		7.80563	2.04896e+06	7.81755	2.15481e+06	2.10188e+06	74849.5	0.0356107		7.80562	4.32996e+06	7.80567	4.31854e+06	4.32425e+06	8077.89	0.00186804		7.80562	3.85764e+06	7.80563	4.1727e+06	4.01517e+06	222777	0.0554838		7.80562	6.21633e+06	7.80563	5.98387e+06	6.1001e+06	164370	0.0269455		7.80562	2.35028e+06	7.79373
PE (18:1_18:2)	742.5 -> 601.5	742.5	601.5	19	Positive		7.03275	416588	7.03277	358089	387339	41365.4	0.106794		6.99725	253299	7.02077	265306	259302	8490.2	0.0327425		7.02075	435126	7.0208	412755	423940	15819	0.0373143		6.99725	646232	6.99727	661573	653902	10847.9	0.0165895		7.00902	680926	6.99727	680266	680596	466.823	0.000685904		6.99725	259452	7.00902
PE (18:1_22:6) (a)	790.5 -> 649.5	790.5	649.5	19	Positive		6.72053	84311.1	6.70878	97587	90949.1	9387.47	0.103217		6.70877	57852.5	6.72053	65438.8	61645.7	5364.36	0.0870193		6.72052	38896	6.70878	51610	45253	8990.14	0.198664		6.70877	140709	6.70878	144591	142650	2744.66	0.0192405		6.72053	167514	6.72055	180599	174057	9252.49	0.0531579		6.70877	90471.7	6.70878
PE (18:1_22:6) (b)	790.5 -> 649.5	790.5	649.5	19	Positive		6.77978	18052.6	6.7798	18796.8	18424.7	526.186	0.0285587		6.7798	13133.1	6.79158	12384.9	12759	529.072	0.0414665		6.79157	8607.5	6.79162	9432.63	9020.07	583.454	0.064684		6.77978	33052.7	6.7916	24318.6	28685.7	6175.91	0.215296		6.7916	30328.6	6.7916	26469.4	28399	2728.83	0.0960889		6.79158	19616	6.7798
PE (20:0_20:4)	796.6 -> 655.6	796.6	655.6	19	Positive		9.10103	17221	9.11318	17068	17144.5	108.219	0.00631215		9.10103	10728	9.13755	10043.6	10385.8	483.958	0.0465981		9.13755	13243.5	9.1254	14978.3	14110.9	1226.71	0.0869337		9.12537	12906.9	9.11317	13413.4	13160.2	358.16	0.0272154		9.13753	19519.9	9.10105	19914.9	19717.4	279.239	0.0141621		9.12535	14614.9	9.10107
PE (38:5) (a)	766.5 -> 625.5	766.5	625.5	19	Positive		6.91148	506756	6.9115	509578	508167	1995.45	0.00392676		6.91148	361983	6.92358	374133	368058	8591.24	0.0233421		6.92357	284987	6.91152	281584	283285	2406.17	0.0084938		6.91148	648708	6.9115	689923	669315	29143	0.0435415		6.91148	1.08391e+06	6.89973	1.10917e+06	1.09654e+06	17855.6	0.0162836		6.92358	667429	6.89972
PE (38:5) (b)	766.5 -> 625.5	766.5	625.5	19	Positive		7.17265	313326	7.17265	303290	308308	7096.88	0.0230188		7.18445	206961	7.18443	230457	218709	16613.6	0.0759623		7.18442	166707	7.18447	162400	164553	3045.19	0.0185058		7.16087	334129	7.17267	336876	335502	1942.55	0.00578997		7.17265	498013	7.17265	523800	510907	18233.8	0.0356891		7.18442	354582	7.16087
PE (O-16:0/18:2)	702.5 -> 561.5	702.5	561.5	19	Positive		7.62878	37919.5	7.64065	36772.8	37346.1	810.816	0.0217108		7.64065	12804	7.7002	12078	12441	513.334	0.0412614		7.61693	123627	7.64067	126587	125107	2092.71	0.0167274		7.43845	20670.1	7.46215	22988.1	21829.1	1639.07	0.0750863		7.59312	23019.2	7.4503	25638.3	24328.7	1851.95	0.0761221		7.49783	9897.81	7.6288
PE (O-16:0/20:3)	728.6 -> 587.5	728.6	587.5	19	Positive		7.97368	11900.6	7.9737	10734.3	11317.5	824.67	0.072867		7.9499	4643.67	7.9258	4368.49	4506.08	194.579	0.0431815		8.00948	26954.2	7.99748	27447.3	27200.7	348.615	0.0128164		7.9499	6293.17	7.9737	6798.15	6545.66	357.074	0.0545513		7.96178	7463.54	7.92582	8015.63	7739.58	390.391	0.0504408		7.98555	4573.6	7.92582
PE (O-16:0/20:4)	726.5 -> 585.5	726.5	585.5	19	Positive		7.50842	112359	7.50843	110148	111253	1563.64	0.0140548		7.53232	62829.7	7.50843	65427.7	64128.7	1837.09	0.0286469		7.53232	175509	7.5205	157161	166335	12974	0.077999		7.52047	91777.8	7.50843	103778	97778	8485.63	0.0867847		7.52047	125081	7.50843	139596	132339	10263.7	0.0775564		7.50842	78374	7.50843
PE (O-16:0/22:4)	754.6 -> 613.6	754.6	613.6	19	Positive		8.45105	13257.5	8.45107	13889.3	13573.4	446.736	0.0329126		8.46305	6936.46	8.42707	6409.49	6672.98	372.625	0.0558409		8.47533	21623.3	8.47538	24028.6	22826	1700.81	0.0745122		8.3547	10186.2	8.36703	10527.5	10356.9	241.314	0.0232999		8.46305	13586.3	8.46307	10357.8	11972	2282.92	0.190688		8.47532	9339.97	8.46308
PE (O-16:0/22:6)	750.6 -> 609.5	750.6	609.5	19	Positive		7.29257	31741.5	7.26867	30586.9	31164.2	816.4	0.0261967		7.28045	17184.5	7.29257	16210.5	16697.5	688.703	0.0412458		7.30438	40968.3	7.28048	39516.3	40242.3	1026.75	0.0255142		7.28045	33755.6	7.28047	32537.8	33146.7	861.113	0.0259789		7.30438	27702.7	7.25688	30533.1	29117.9	2001.44	0.0687359		7.28043	17959.7	7.28047
PE (O-18:0/20:4)	754.6 -> 613.6	754.6	613.6	19	Positive		8.7409	158042	8.72863	165529	161786	5294.12	0.032723		8.7409	77317.1	8.7409	82420.5	79868.8	3608.67	0.0451825		8.75293	274984	8.75297	276095	275540	785.49	0.00285073		8.72863	94956.8	8.7409	90004.3	92480.5	3501.89	0.0378662		8.74088	129322	8.7409	133401	131361	2883.96	0.0219544		8.74087	97151.3	8.72865
PE (O-18:0/22:5)	780.6 -> 639.6	780.6	639.6	19	Positive		8.81095	42974.9	8.81097	47353.2	45164.1	3095.91	0.0685481		8.83532	26007.5	8.82325	29856.6	27932.1	2721.68	0.0974393		8.84738	47246.1	8.83535	54026.1	50636.1	4794.21	0.0946797		8.82325	40347.5	8.82325	39777.5	40062.5	403.042	0.0100603		8.82323	47649.6	8.82327	48458.8	48054.2	572.206	0.0119075		8.82323	37464.7	8.83535
PE (O-18:0/22:6)	778.5 -> 637.5	778.5	637.5	19	Positive		8.47293	27458	8.47295	30581.1	29019.6	2208.4	0.0761004		8.48495	14146.1	8.48495	13093.9	13620	744.053	0.0546295		8.49695	51106	8.48498	48453.7	49779.9	1875.49	0.0376757		8.48495	22050.7	8.48495	25203.4	23627	2229.26	0.0943519		8.49695	25161.1	8.47295	27404.7	26282.9	1586.47	0.0603612		8.48493	17878.7	8.48498
PE (O-18:1/18:2)	728.6 -> 587.5	728.6	587.5	19	Positive		7.83005	9541.26	7.75847	9811.5	9676.38	191.087	0.0197478		7.8062	4485.89	7.75845	4334.85	4410.37	106.803	0.0242162		7.79428	19809.9	7.79433	19974.2	19892.1	116.129	0.00583795		7.79428	13400.9	7.80622	10506	11953.4	2046.98	0.171246		7.77033	11938.3	7.80622	10540.8	11239.6	988.184	0.08792		7.79428	6409.39	7.7824
PE (O-18:1/22:6)	776.6 -> 635.5	776.6	635.5	19	Positive		7.39683	10042.2	7.42053	10237.3	10139.7	138.019	0.0136117		7.44422	6078.05	7.40867	8508.35	7293.2	1718.48	0.235628		7.42052	8590.02	7.4324	9426.24	9008.13	591.294	0.06564		7.42052	15071.8	7.38488	14681.2	14876.5	276.194	0.0185658		7.40867	17483.8	7.53965	13387.5	15435.7	2896.49	0.187649		7.53963	9873.79	7.53965
PE (O-34:1)	704.6 -> 563.5	704.6	563.5	19	Positive		8.49003	203719	8.47805	213224	208472	6720.74	0.0322382		8.49003	54265.3	8.49005	59275.2	56770.2	3542.5	0.0624006		8.50205	985744	8.50208	967291	976518	13048	0.0133617		8.45375	87204.3	8.47803	86606.9	86905.6	422.411	0.00486057		8.46573	110564	8.47803	102767	106666	5513.49	0.0516894		8.44172	53331.4	8.39365
PE (O-36:5)	724.5 -> 583.5	724.5	583.5	19	Positive		6.83267	27031.6	6.82067	24278	25654.8	1947.05	0.0758941		6.80887	15043	6.82065	17418.2	16230.6	1679.54	0.10348		6.84445	35243.5	6.82067	37721.7	36482.6	1752.32	0.0480317		6.82065	16568.8	6.79707	20278.3	18423.5	2623.02	0.142374		6.82065	22670.9	6.82067	24247.2	23459.1	1114.61	0.0475128		6.82065	13306.4	6.78525
PE (O-38:5) (a)	752.6 -> 611.5	752.6	611.5	19	Positive		7.63733	107858	7.61363	113376	110617	3901.65	0.0352717		7.62548	64283.6	7.62547	69459.6	66871.6	3659.99	0.0547316		7.63733	99163.7	7.62552	107487	103325	5885.45	0.0569604		7.61362	118412	7.62548	120381	119397	1392.36	0.0116616		7.63733	133874	7.60172	135649	134761	1255.03	0.00931297		7.6017	100901	7.58985
PE (O-38:5) (b)	752.6 -> 611.5	752.6	611.5	19	Positive		7.96015	59597.9	7.96017	62910.2	61254.1	2342.19	0.0382373		7.96017	33960.9	7.98393	38276.9	36118.9	3051.87	0.0844953		8.00783	75106.7	7.98397	77908.8	76507.8	1981.38	0.0258978		7.97205	58285.6	7.97205	57710.1	57997.8	406.919	0.00701612		7.98393	67075.7	7.96017	71305.8	69190.8	2991.14	0.0432304		7.98392	44580.1	7.97207
PE (P-15:0/22:6)	734.5 -> 385.3	734.5	385.3	19	Positive		6.4414	1250.42	6.51238	2290.97	1770.7	735.78	0.415531		6.54813	850.619	6.48868	332.121	591.37	366.633	0.619973		6.58375	548.943	6.51238	1183.51	866.228	448.709	0.518004		6.57197	2785.43	6.5006	674.549	1729.99	1492.62	0.862791		6.56017	3300.67	6.58378	2531.48	2916.07	543.903	0.186519		6.41768	3047.32	6.47693
PE (P-16:0/18:1)	702.5 -> 339.3	702.5	339.3	19	Positive		8.30972	566880	8.30973	588180	577530	15061.8	0.0260797		8.30973	280135	8.32172	275995	278065	2927.13	0.0105268		8.3217	1.03722e+06	8.32173	994745	1.01598e+06	30037.1	0.0295645		8.29775	656043	8.30973	666168	661106	7159.11	0.010829		8.30972	704846	8.30973	749001	726924	31222.2	0.0429511		8.30972	251114	8.29777
PE (P-16:0/18:2)	700.5 -> 337.3	700.5	337.3	19	Positive		7.48605	183396	7.47407	164994	174195	13012.2	0.0746987		7.47407	115874	7.47405	120763	118319	3456.97	0.0292174		7.48607	246434	7.4861	242177	244306	3009.94	0.0123204		7.45037	292921	7.46222	294542	293731	1145.87	0.00390107		7.4622	265388	7.46222	249612	257500	11155.4	0.0433219		7.4622	86699.1	7.45038
PE (P-16:0/20:3) (a)	726.5 -> 363.3	726.5	363.3	19	Positive		7.79467	124482	7.80658	117350	120916	5043.26	0.0417089		7.79467	87755.8	7.80657	85634.1	86694.9	1500.31	0.0173056		7.81852	104161	7.81857	108867	106514	3327.53	0.0312404		7.79467	198911	7.80658	209243	204077	7306.08	0.0358007		7.80657	186127	7.79467	188950	187538	1996.37	0.0106451		7.80657	136289	7.8066
PE (P-16:0/20:3) (b)	726.5 -> 363.3	726.5	363.3	19	Positive		7.85435	43404.4	7.85437	44403.2	43903.8	706.241	0.0160861		7.86627	24331.2	7.86627	23288.2	23809.7	737.516	0.0309754		7.87842	35196.2	7.87847	30446.5	32821.4	3358.54	0.102328		7.85437	60081.9	7.86627	52562.8	56322.3	5316.79	0.0943993		7.86625	50397.1	7.86628	46981.1	48689.1	2415.5	0.0496107		7.8784	24717.4	7.86628
PE (P-16:0/20:4)	724.5 -> 361.3	724.5	361.3	19	Positive		7.35443	863410	7.34262	884719	874064	15067.7	0.0172386		7.35445	576135	7.35445	636186	606161	42462.2	0.070051		7.35445	503047	7.34263	494345	498696	6153.5	0.0123392		7.3426	1.23286e+06	7.35445	1.27154e+06	1.2522e+06	27352.9	0.0218438		7.35443	1.61415e+06	7.35445	1.62073e+06	1.61744e+06	4657.15	0.00287934		7.35443	1.04497e+06	7.34262
PE (P-16:0/20:5)	722.5 -> 359.3	722.5	359.3	19	Positive		6.66727	253108	6.65552	251642	252375	1036.68	0.00410771		6.6909	193047	6.67912	214070	203559	14865.3	0.0730271		6.6791	162102	6.66728	179285	170694	12150.8	0.0711848		6.6555	360429	6.66728	390435	375432	21217.2	0.056514		6.66727	416850	6.66728	419683	418266	2003.22	0.00478935		6.6555	259304	6.66728
PE (P-16:0/22:4)	752.6 -> 389.3	752.6	389.3	19	Positive		8.19923	40646.7	8.19925	36832.8	38739.7	2696.79	0.069613		8.19925	23763	8.19925	25031.2	24397.1	896.796	0.0367583		8.22308	23313.2	8.19928	24019.1	23666.2	499.179	0.0210925		8.21117	58320.1	8.19925	57777.1	58048.6	383.93	0.00661395		8.18715	82475.7	8.19925	84911.1	83693.4	1722.08	0.020576		8.18715	52552.2	8.19927
PE (P-16:0/22:5) (n3)	750.5 -> 387.3	750.5	387.3	19	Positive		7.4351	152386	7.44697	160654	156520	5846.31	0.0373518		7.4588	95571	7.4588	90324.2	92947.6	3709.99	0.0399149		7.4588	95963.4	7.44698	94302.7	95133.1	1174.3	0.0123437		7.44695	260961	7.44697	267148	264054	4375.38	0.01657		7.44695	326326	7.45882	336158	331242	6951.93	0.0209875		7.44695	186169	7.44697
PE (P-16:0/22:5) (n6)	750.5 -> 387.3	750.5	387.3	19	Positive		7.82882	24249.2	7.82883	24219.2	24234.2	21.2122	0.0008753		7.85273	11157.9	7.85273	12622.6	11890.3	1035.76	0.0871098		7.85273	13557.4	7.84087	14793.5	14175.5	874.055	0.0616597		7.82882	27058.6	7.82883	24856.5	25957.5	1557.09	0.0599859		7.85273	32541.2	7.85275	36071.3	34306.2	2496.16	0.0727611		7.85272	19343.7	7.81693
PE (P-16:0/22:6)	748.5 -> 385.3	748.5	385.3	19	Positive		7.115	178192	7.12705	167558	172875	7519.59	0.0434973		7.11502	113163	7.115	115065	114114	1344.85	0.0117851		7.13882	113917	7.11505	106307	110112	5381.33	0.0488714		7.115	262844	7.11502	290326	276585	19433.3	0.0702614		7.11502	307840	7.11502	302781	305311	3577.27	0.0117168		7.12703	158710	7.10323
PE (P-17:0/20:4) (a)	738.6 -> 361.3	738.6	361.3	19	Positive		7.7463	23711.8	7.74632	25153.8	24432.8	1019.68	0.0417341		7.73433	22091.6	7.73432	19827.7	20959.7	1600.79	0.0763747		7.7463	14436.1	7.74635	13654.4	14045.2	552.738	0.0393542		7.73433	38461.6	7.74632	35561.2	37011.4	2050.86	0.0554117		7.7463	58254	7.73433	54216.1	56235	2855.23	0.0507731		7.71053	44085.6	7.74632
PE (P-17:0/20:4) (b)	738.6 -> 361.3	738.6	361.3	19	Positive		7.94965	20526.6	7.93745	24092.2	22309.4	2521.27	0.113014		7.93743	15693.3	7.93743	19394.4	17543.9	2617.08	0.149173		7.96155	9422.12	7.93747	10294.5	9858.31	616.866	0.0625732		7.92555	31596.5	7.92555	31409.3	31502.9	132.327	0.00420048		7.93742	45857.9	7.93745	48363.1	47110.5	1771.42	0.0376014		7.94963	34325	7.93745
PE (P-17:0/22:6) (a)	762.6 -> 385.3	762.6	385.3	19	Positive		7.4935	4124.33	7.44577	4501.23	4312.78	266.514	0.0617963		7.48165	4634.06	7.52925	4722.11	4678.08	62.2644	0.0133098		7.50535	2256.62	7.5531	4021.43	3139.02	1247.9	0.397545		7.4935	8765.15	7.48165	9240.45	9002.8	336.084	0.037331		7.51742	10667.7	7.46945	9988.22	10328	480.474	0.0465216		7.48163	7254.86	7.49352
PE (P-17:0/22:6) (b)	762.6 -> 385.3	762.6	385.3	19	Positive		7.66038	5966.08	7.6604	4882.92	5424.5	765.911	0.141195		7.67225	3768.16	7.7319	3851.03	3809.6	58.5996	0.0153821		7.68418	1862.22	7.6961	1686.12	1774.17	124.521	0.0701851		7.69605	7119.47	7.68418	9920.04	8519.75	1980.3	0.232436		7.69605	10904.9	7.69607	12246.1	11575.5	948.386	0.0819306		7.68417	6661.29	7.69608
PE (P-18:0/18:1)	730.6 -> 339.3	730.6	339.3	19	Positive		9.56888	444965	9.56892	463299	454132	12963.9	0.0285465		9.5689	186909	9.5811	188772	187840	1317.41	0.00701345		9.58108	827753	9.58113	820581	824167	5071.31	0.00615326		9.5689	338951	9.5689	358388	348670	13744.6	0.03942		9.55668	433921	9.56892	440751	437336	4829.24	0.0110424		9.58107	162609	9.55672
PE (P-18:0/18:1) d9 (IS)	739.5 -> 348.3	739.5	348.3	19	Positive		9.50773	1836.39	9.51995	1536.29	1686.34	212.209	0.12584		9.54435	1776.11	9.54435	1546.72	1661.42	162.2	0.0976275		9.50773	1753.19	9.5322	1798.07	1775.63	31.7309	0.0178702		9.49555	1640.71	9.49555	1433.15	1536.93	146.765	0.0954927		9.49555	1556.17	9.54437	1649.73	1602.95	66.1587	0.041273		9.53215	1566.85	9.51997
PE (P-18:0/18:2)	728.6 -> 337.3	728.6	337.3	19	Positive		8.68213	133022	8.68215	128667	130845	3079.65	0.0235367		8.66997	94251.3	8.68213	100326	97288.9	4295.71	0.0441542		8.70622	212780	8.6942	219300	216040	4610.86	0.0213426		8.65795	191539	8.66997	200293	195916	6190.5	0.0315977		8.66995	196779	8.66997	205700	201239	6308.56	0.0313485		8.65793	84936.3	8.68215
PE (P-18:0/18:3)	726.5 -> 335.3	726.5	335.3	19	Positive		8.20132	25023.1	8.21325	23474	24248.5	1095.38	0.045173		8.22517	9315.99	8.20133	10431	9873.47	788.396	0.0798499		8.23717	26086.9	8.23722	28298.7	27192.8	1563.95	0.0575134		8.23718	11139.3	8.08147	11332.3	11235.8	136.502	0.0121488		8.05765	17988.8	8.20133	14756.1	16372.4	2285.88	0.139618		8.08145	9692.75	8.0696
PE (P-18:0/20:3) (a)	754.5 -> 363.3	754.5	363.3	19	Positive		9.01957	116210	9.01958	114938	115574	899.112	0.00777955		9.03168	77993.5	9.04383	72949.4	75471.4	3566.67	0.0472586		9.04383	94754.9	9.04387	101612	98183.3	4848.51	0.0493823		9.01957	147347	9.03168	154399	150873	4986.21	0.0330491		9.03167	154662	9.03168	152605	153633	1454.39	0.00946667		9.03167	123307	9.0196
PE (P-18:0/20:3) (b)	754.5 -> 363.3	754.5	363.3	19	Positive		9.06813	53085.9	9.06815	51320.9	52203.4	1248.03	0.0239071		9.08047	28038.6	9.08047	31389	29713.8	2369.08	0.0797299		9.0926	37792.5	9.09263	38733.3	38262.9	665.212	0.0173853		9.06813	57454.4	9.08045	49118.5	53286.5	5894.36	0.110616		9.08045	48505.9	9.08047	53029.3	50767.6	3198.54	0.0630036		9.09258	28354.2	9.08048
PE (P-18:0/20:4)	752.6 -> 361.3	752.6	361.3	19	Positive		8.52395	772252	8.52397	768841	770546	2411.4	0.00312947		8.53593	542322	8.53593	537500	539911	3409.79	0.00631547		8.54813	514925	8.54817	528142	521534	9345.8	0.0179198		8.52395	860567	8.53593	902794	881680	29859.2	0.0338662		8.53593	1.409e+06	8.53595	1.38205e+06	1.39552e+06	19056.8	0.0136557		8.54812	1.14678e+06	8.53597
PE (P-18:0/20:5)	750.5 -> 359.3	750.5	359.3	19	Positive		7.79322	246786	7.7813	237207	241996	6773.55	0.0279903		7.79322	174998	7.80512	173089	174043	1349.54	0.00775402		7.80513	165672	7.79325	161784	163728	2748.84	0.0167891		7.79322	281323	7.79322	286582	283952	3718.82	0.0130966		7.7932	352143	7.79322	370209	361176	12774.3	0.0353686		7.7932	258359	7.78132
PE (P-18:0/22:4)	780.6 -> 389.3	780.6	389.3	19	Positive		9.43223	27157.4	9.43227	26750.1	26953.7	288.01	0.0106853		9.4568	18434.5	9.44445	19785.6	19110	955.404	0.0499949		9.45678	18470.2	9.45683	20146.3	19308.3	1185.18	0.0613822		9.44445	37834.5	9.44443	37197.6	37516	450.321	0.0120034		9.44443	58448.9	9.44447	55892.2	57170.6	1807.84	0.0316218		9.44442	39798.6	9.43228
PE (P-18:0/22:5) (n3)	778.5 -> 387.3	778.5	387.3	19	Positive		8.64212	106207	8.64212	104871	105539	944.698	0.0089512		8.65413	71960.8	8.65413	69475.5	70718.1	1757.42	0.0248511		8.66613	74982	8.65417	70965.8	72973.9	2839.94	0.0389172		8.64212	147786	8.64212	157784	152785	7069.52	0.046271		8.6421	242473	8.65413	254733	248603	8669.14	0.0348715		8.64208	162404	8.64213
PE (P-18:0/22:5) (n6)	778.5 -> 387.3	778.5	387.3	19	Positive		9.05393	20613.5	9.05395	19785.8	20199.6	585.207	0.0289712		9.0784	11626.3	9.0784	11837.6	11732	149.387	0.0127334		9.06608	11950	9.07843	15003.9	13476.9	2159.49	0.160235		9.05393	21095.7	9.05393	20263.8	20679.7	588.249	0.0284457		9.06608	30557.3	9.0661	28810.5	29683.9	1235.18	0.0416111		9.06607	20224.5	9.05397
PE (P-18:0/22:6)	776.6 -> 385.3	776.6	385.3	19	Positive		8.28063	156371	8.2687	156097	156234	193.72	0.00123993		8.29273	88811.8	8.29273	93578.4	91195.1	3370.53	0.0369596		8.3047	106690	8.30473	108890	107790	1555.6	0.0144318		8.28063	194030	8.29272	196288	195159	1596.67	0.00818139		8.28063	253578	8.29273	245876	249727	5445.87	0.0218073		8.2927	144884	8.28065
PE (P-18:1/18:1) (a)	728.6 -> 339.3	728.6	339.3	19	Positive		8.48943	212474	8.47743	222401	217438	7019.63	0.0322834		8.48943	138109	8.50143	132611	135360	3887.57	0.0287201		8.50143	325856	8.48947	329647	327752	2680.56	0.00817863		8.47742	336625	8.48943	354066	345345	12333.2	0.0357125		8.48942	386684	8.48943	385633	386158	742.94	0.00192393		8.50142	159972	8.48945
PE (P-18:1/18:1) (b)	728.6 -> 339.3	728.6	339.3	19	Positive		8.5617	33552.1	8.5617	31030.8	32291.5	1782.83	0.0552106		8.57368	19648.7	8.5737	20056.2	19852.5	288.112	0.0145126		8.58567	43528	8.58572	43177	43352.5	248.205	0.00572528		8.5617	44381.8	8.57368	37601.3	40991.5	4794.53	0.116964		8.57368	52682.6	8.5737	52307.5	52495	265.27	0.00505323		8.58565	22948.1	8.57372
PE (P-18:1/18:2) (a)	726.5 -> 337.3	726.5	337.3	19	Positive		7.66347	31380.5	7.6635	31876	31628.2	350.343	0.0110769		7.65163	27843	7.6277	24970.6	26406.8	2031.1	0.0769156		7.63955	33470.2	7.62773	38035.6	35752.9	3228.17	0.090291		7.6277	74363.8	7.61585	70045.9	72204.9	3053.16	0.0422847		7.61583	76449	7.60393	74510.9	75480	1370.48	0.0181568		7.63955	29745.3	7.65163
PE (P-18:1/18:2) (b)	726.5 -> 337.3	726.5	337.3	19	Positive		7.68723	17397.6	7.68725	15738.5	16568.1	1173.22	0.0708122		7.69912	10299	7.69912	10052	10175.5	174.674	0.0171662		7.71122	14057.9	7.71125	13973	14015.5	60.0269	0.0042829		7.68723	22541.5	7.69912	21656.7	22099.1	625.649	0.028311		7.69912	24826.8	7.69912	26571.8	25699.3	1233.9	0.048013		7.74698	8719.26	7.69913
PE (P-18:1/20:3) (a)	752.5 -> 363.3	752.5	363.3	19	Positive		7.96037	35843.7	7.99605	36526.3	36185	482.669	0.0133389		7.96038	27289	7.94847	29245.6	28267.3	1383.58	0.0489462		7.98415	27493.4	7.94852	25346.3	26419.9	1518.21	0.0574648		7.96037	77652.4	7.96037	76304	76978.2	953.483	0.0123864		7.96037	73125.8	7.94848	68787.3	70956.6	3067.72	0.0432338		7.97225	58032.6	7.9485
PE (P-18:1/20:3) (b)	752.5 -> 363.3	752.5	363.3	19	Positive		8.03183	10247.6	8.03185	11140	10693.8	631.056	0.0590115		8.04373	7422.19	8.04372	7332.75	7377.47	63.241	0.00857218		8.0556	6690.43	8.05565	6435.94	6563.18	179.952	0.0274184		8.03183	15850.1	8.04372	14609	15229.6	877.613	0.0576256		8.04372	16537	8.04373	12385.2	14461.1	2935.73	0.203009		8.05558	9897.21	8.04373
PE (P-18:1/20:4) (a)	750.5 -> 361.3	750.5	361.3	19	Positive		7.50645	286202	7.49462	285677	285939	371.753	0.00130011		7.50647	225648	7.5185	239922	232785	10093.3	0.0433588		7.51852	145496	7.50648	145655	145575	111.947	0.000769		7.4946	460309	7.50647	481050	470680	14666.3	0.0311599		7.50645	670695	7.49462	681316	676006	7509.77	0.011109		7.50645	505725	7.50647
PE (P-18:1/20:4) (b)	750.5 -> 361.3	750.5	361.3	19	Positive		7.5902	48357.5	7.59022	53643	51000.3	3737.38	0.0732815		7.60208	32797.2	7.60208	40386.9	36592.1	5366.73	0.146664		7.62585	18773.7	7.62588	15733.4	17253.6	2149.87	0.124605		7.5902	63174.8	7.6021	65743.2	64459	1816.16	0.0281754		7.60208	89715.2	7.6021	101304	95509.7	8194.65	0.0857992		7.62583	52261.3	7.6021
PE (P-18:1/20:5) (a)	748.5 -> 359.3	748.5	359.3	19	Positive		6.83082	90362.3	6.80705	96226.5	93294.4	4146.64	0.0444469		6.81885	74768.7	6.80703	87808.1	81288.4	9220.26	0.113426		6.81882	54975.8	6.80705	56975	55975.4	1413.63	0.0252546		6.80703	158004	6.79525	177559	167782	13827.1	0.0824113		6.80703	195363	6.79525	197072	196217	1208.1	0.00615695		6.80703	152576	6.79525
PE (P-18:1/20:5) (b)	748.5 -> 359.3	748.5	359.3	19	Positive		6.90162	12102.8	6.90163	11876	11989.4	160.411	0.0133794		6.9134	9461.49	6.91338	10924.8	10193.2	1034.73	0.101512		6.92548	5793.58	6.9491	7568.17	6680.88	1254.82	0.187823		6.90162	14076.4	6.9134	15797	14936.7	1216.62	0.0814516		6.91338	20151.6	6.9134	21147.3	20649.4	704.054	0.0340956		6.92548	16149.7	6.9134
PE (P-18:1/22:4)	778.5 -> 389.3	778.5	389.3	19	Positive		8.35245	5603.43	8.32853	7362.68	6483.06	1243.98	0.191881		8.3647	6332.91	8.34048	8503.26	7418.08	1534.67	0.206882		8.31635	4112.71	8.34052	3951.7	4032.21	113.85	0.028235		8.34048	17463.1	8.34048	15509	16486.1	1381.75	0.0838131		8.37668	24942.9	8.36472	24625.3	24784.1	224.615	0.00906289		8.35243	17137.1	8.32853
PE (P-18:1/22:5) (a)	776.6 -> 387.3	776.6	387.3	19	Positive		7.59928	33159.6	7.59928	33396.3	33277.9	167.324	0.00502807		7.58742	27093.2	7.62297	28313.2	27703.2	862.674	0.0311399		7.6111	15497.2	7.58743	17849.6	16673.4	1663.4	0.0997641		7.59928	68938.8	7.61112	72801.4	70870.1	2731.29	0.0385394		7.6111	102128	7.59928	104798	103463	1887.49	0.0182432		7.6111	55351.5	7.59928
PE (P-18:1/22:5) (b)	776.6 -> 387.3	776.6	387.3	19	Positive		8.0057	5180.71	7.98175	7265.74	6223.22	1474.34	0.236909		8.0176	4811.16	7.99362	4077.77	4444.47	518.582	0.11668		8.02948	4226.29	8.00575	3782.95	4004.62	313.491	0.0782824		7.99362	10034.3	7.99363	10765.2	10399.7	516.825	0.0496961		7.94612	14549.5	8.00572	12216.3	13382.9	1649.83	0.123279		7.9936	10113.6	8.00573
PE (P-18:1/22:6) (a)	774.5 -> 385.3	774.5	385.3	19	Positive		7.26638	56945	7.25462	49761.8	53353.4	5079.3	0.095201		7.2664	38972.7	7.27818	42492.5	40732.6	2488.88	0.061103		7.26638	31422.7	7.27822	32836.6	32129.6	999.783	0.0311172		7.2546	113105	7.2664	117512	115308	3116.16	0.0270246		7.27817	142971	7.27818	135333	139152	5400.62	0.0388109		7.2902	90449.5	7.2664
PE (P-18:1/22:6) (b)	774.5 -> 385.3	774.5	385.3	19	Positive		7.326	18469.9	7.32602	13192.1	15831	3731.98	0.235739		7.33785	10196.8	7.33785	13481.8	11839.3	2322.85	0.196199		7.34968	5857.23	7.34972	7654.33	6755.78	1270.74	0.188096		7.326	33520.3	7.33785	24084.8	28802.5	6671.87	0.231642		7.33783	36975	7.33785	29506.7	33240.8	5280.88	0.158867		7.34967	16888.7	7.33785
PE (P-19:0/20:4) (a)	766.6 -> 361.3	766.6	361.3	19	Positive		8.97017	3776.45	8.93393	4338.6	4057.52	397.502	0.0979667		8.9823	3039.42	8.9823	3227.68	3133.55	133.12	0.0424822		8.97015	2003.26	8.98233	2438.41	2220.84	307.7	0.138551		8.93392	4564.28	8.99448	5457.08	5010.68	631.308	0.125992		8.9339	7038.06	8.9823	6934.73	6986.4	73.0687	0.0104587		8.958	5294.26	8.95807
PE (P-19:0/20:4) (b)	766.6 -> 361.3	766.6	361.3	19	Positive		9.20158	3103.84	9.17722	3596.51	3350.18	348.367	0.103985		9.20158	3261.3	9.2139	2784.05	3022.67	337.46	0.111643		9.23828	1939.74	9.18943	1555.72	1747.73	271.54	0.155367		9.20158	4017.13	9.20158	4194.66	4105.9	125.528	0.0305727		9.16483	5566	9.18942	5005.61	5285.8	396.255	0.0749659		9.17718	4125.76	9.17723
PE (P-20:0/18:1)	758.6 -> 339.3	758.6	339.3	19	Positive		10.091	150242	10.0791	149103	149673	805.632	0.00538262		10.0791	97526.9	10.091	100156	98841.7	1859.37	0.0188116		10.091	239394	10.091	235396	237395	2826.91	0.011908		10.0791	144598	10.091	139365	141982	3699.95	0.0260594		10.091	138308	10.091	131216	134762	5015.23	0.0372154		10.091	59376.1	10.091
PE (P-20:0/18:2)	756.6 -> 337.3	756.6	337.3	19	Positive		9.91012	32090.9	9.91015	28868.1	30479.5	2278.83	0.0747658		9.91013	22300.6	9.91012	26550	24425.3	3004.76	0.123018		9.92223	41076	9.92228	41726.7	41401.3	460.124	0.0111137		9.89803	40169.5	9.91013	40583.6	40376.5	292.812	0.00725204		9.91012	31188.3	9.91015	31595.4	31391.9	287.879	0.00917048		9.9101	12124.7	9.91015
PE (P-20:0/20:4)	780.6 -> 361.3	780.6	361.3	19	Positive		9.83653	88120	9.83657	85417.3	86768.7	1911.1	0.0220253		9.8486	68070.7	9.86077	68264	68167.3	136.749	0.00200607		9.86077	57728.3	9.84863	55807.5	56767.9	1358.22	0.0239258		9.83653	84176.8	9.83655	87086.4	85631.6	2057.44	0.0240266		9.83653	109566	9.83657	108876	109221	488.123	0.00446912		9.84858	83139.6	9.83657
PE (P-20:0/22:6)	804.6 -> 385.3	804.6	385.3	19	Positive		9.55262	12422.3	9.54025	13387.9	12905.1	682.781	0.0529078		9.57703	10034.8	9.56482	9020.22	9527.49	717.394	0.0752973		9.56482	10927.3	9.56487	9577.96	10252.6	954.137	0.0930627		9.56482	15351.9	9.54023	15879.7	15615.8	373.211	0.0238995		9.56482	16103	9.55263	17178.2	16640.6	760.256	0.0456869		9.5648	10111.1	9.54027
PE (P-20:1/20:4)	778.5 -> 361.3	778.5	361.3	19	Positive		8.66623	24155.5	8.64222	25262.5	24709	782.817	0.0316814		8.65422	21045	8.66623	20838.9	20942	145.721	0.00695831		8.66623	18650.8	8.66627	18332.3	18491.6	225.206	0.0121788		8.65422	32324.2	8.65422	30532.4	31428.3	1266.96	0.0403127		8.65422	35250.8	8.64222	40452.6	37851.7	3678.27	0.0971757		8.6542	26032.5	8.62997
PE (P-20:1/22:6)	802.6 -> 385.3	802.6	385.3	19	Positive		8.39862	5173.57	8.43473	4772.93	4973.25	283.297	0.0569641		8.41073	4985.81	8.37465	3911.78	4448.79	759.455	0.17071		8.39862	3837.31	8.38667	5292.19	4564.75	1028.75	0.225369		8.37465	9630.67	8.36267	10056.1	9843.37	300.801	0.0305587		8.38663	8709.46	8.37467	7618.79	8164.13	771.22	0.0944645		8.37463	4273.66	8.38667
PG (34:1)	766.6 -> 577.5	766.6	577.5	17	Positive		6.04607	151730	6.03418	151282	151506	317.142	0.00209326		6.03417	74366.5	6.04607	84976.4	79671.4	7502.3	0.0941655		6.05817	149106	6.04608	158662	153884	6757.45	0.0439126		6.03418	134068	6.03418	138932	136500	3439.09	0.0251947		6.04605	187865	6.03418	190482	189173	1850.3	0.00978097		6.03418	112732	6.03418
PG (36:1)	794.6 -> 605.6	794.6	605.6	17	Positive		7.00413	25173.7	6.9924	29434.3	27304	3012.69	0.110339		6.96863	13488.9	7.00413	17123.3	15306.1	2569.93	0.167902		7.01588	39177.9	7.00418	40070.2	39624	630.979	0.0159242		7.0159	24014.6	7.00417	23992.1	24003.4	15.9282	0.000663583		6.99238	40320.7	7.01592	46960.7	43640.7	4695.15	0.107586		7.00413	26056.7	7.00415
PG (36:2)	792.6 -> 603.5	792.6	603.5	17	Positive		6.21158	27548.7	6.2116	25211.4	26380	1652.75	0.0626514		6.17578	14489.8	6.18787	15838.5	15164.1	953.672	0.06289		6.23542	26250.6	6.2116	25890.6	26070.6	254.546	0.00976371		6.21158	19276.8	6.18788	19528.6	19402.7	178.02	0.00917501		6.21158	39437.2	6.2116	39923.5	39680.4	343.835	0.00866511		6.25913	26793.5	6.19973
PI (15:0_18:1) d7	847.6 -> 570.6	847.6	570.6	17	Positive		5.3798	137478	5.37982	142577	140028	3605.39	0.0257477		5.37978	146186	5.39193	146421	146304	166.056	0.00113501		5.39192	136485	5.39195	136906	136695	297.85	0.00217894		5.37982	145826	5.3798	152890	149358	4995.12	0.033444		5.37978	148439	5.37982	152474	150456	2853.17	0.0189634		5.39193	144969	5.3798
PI (15-MHDA_18:1)/PI(17:0_18:1)	868.6 -> 591.6	868.6	591.6	17	Positive		6.2688	12159.3	6.25702	9750.67	10955	1703.12	0.155466		6.257	12212.1	6.2688	11971.1	12091.6	170.444	0.014096		6.26878	21424.2	6.23327	12906.3	17165.3	6023.06	0.350886		6.2688	25442.4	6.26882	24806.4	25124.4	449.728	0.0179		6.257	25068.7	6.25702	26002	25535.4	659.897	0.0258425		6.29255	16211.7	6.23325
PI (15-MHDA_18:2)/PI(17:0_18:2)	866.6 -> 589.6	866.6	589.6	17	Positive		5.56122	5495.24	5.53712	5657.56	5576.4	114.772	0.0205817		5.5248	6021.58	5.54917	4751.33	5386.45	898.201	0.166752		5.54913	6011.33	5.6579	6096.94	6054.13	60.533	0.00999863		5.64587	9242.11	5.6337	9503.68	9372.9	184.954	0.0197329		5.53708	10481.3	5.53712	10785.4	10633.3	215.03	0.0202223		5.64585	6591.44	5.65788
PI (16:0/16:0)	828.6 -> 551.6	828.6	551.6	17	Positive		5.64712	10945.2	5.65917	9365.81	10155.5	1116.8	0.10997		5.67118	11182.5	5.6712	11321.2	11251.9	98.1188	0.00872023		5.65912	21366.2	5.65915	22397.4	21881.8	729.193	0.0333241		5.64712	17567.6	5.6471	18689.7	18128.6	793.45	0.0437677		5.6471	18717.5	5.65915	17939.6	18328.5	550.049	0.0300105		5.65913	9736.79	5.65913
PI (16:0_16:1)	826.5 -> 549.5	826.5	549.5	17	Positive		5.063	36703.1	5.0508	37919.7	37311.4	860.291	0.0230571		5.05077	26568.5	5.06298	30529.6	28549.1	2800.93	0.0981094		5.05077	46182.2	5.063	44352.1	45267.1	1294.11	0.0285882		5.063	45523.2	5.05077	46841.5	46182.4	932.206	0.0201853		5.07532	45567.7	5.07532	43993	44780.4	1113.45	0.0248646		5.06298	23179.6	5.11208
PI (16:0_20:3) (a)	878.6 -> 601.6	878.6	601.6	17	Positive		5.4882	36563.1	5.47613	38741.1	37652.1	1540.06	0.0409024		5.48818	35700.3	5.50028	32496.7	34098.5	2265.28	0.0664333		5.50027	35397.9	5.48822	33971.5	34684.7	1008.58	0.0290785		5.47612	67600.9	5.48818	74910.6	71255.8	5168.75	0.072538		5.48818	82046	5.48822	84988	83517	2080.31	0.0249088		5.4882	71868.8	5.4882
PI (16:0_20:3) (b)	878.6 -> 601.6	878.6	601.6	17	Positive		5.74215	103100	5.74217	107706	105403	3256.88	0.0308994		5.74213	42942.6	5.75418	46348.4	44645.5	2408.27	0.0539421		5.75415	93667	5.74217	93807.9	93737.4	99.5866	0.0010624		5.74215	57959.5	5.75418	55967.8	56963.6	1408.39	0.0247244		5.74213	99886.1	5.74217	100569	100228	483.126	0.00482028		5.74213	53547	5.72998
PI (16:0_20:4)	876.6 -> 599.6	876.6	599.6	17	Positive		5.2083	64616	5.2083	60850.8	62733.4	2662.44	0.0424406		5.20828	60358.5	5.22043	58952.4	59655.4	994.234	0.0166663		5.22042	38747.2	5.2083	41153.6	39950.4	1701.61	0.0425931		5.2083	106981	5.20827	109067	108024	1475.22	0.0136564		5.20827	163679	5.2083	161375	162527	1628.88	0.0100222		5.20828	120106	5.20828
PI (18:0_18:1)	882.6 -> 605.6	882.6	605.6	17	Positive		6.74188	386354	6.71825	381398	383876	3504.15	0.00912833		6.73002	241796	6.75368	278413	260105	25892	0.0995446		6.75367	470618	6.73003	471818	471218	848.553	0.00180076		6.73	546167	6.73002	562566	554367	11595.9	0.0209173		6.71825	543707	6.73002	566921	555314	16414.7	0.0295593		6.73	217264	6.7419
PI (18:0_20:2)	908.6 -> 631.6	908.6	631.6	17	Positive		7.04923	128263	7.0257	125332	126798	2072.6	0.0163457		7.06122	56642.8	7.04925	53455.2	55049	2254	0.0409453		7.04923	143865	7.0375	153227	148546	6619.99	0.0445653		7.04925	134339	7.04927	133801	134070	380.362	0.00283705		7.03747	126192	7.0257	144295	135243	12800.3	0.0946461		7.03747	62237	7.03748
PI (18:0_20:3) (a)	906.6 -> 629.6	906.6	629.6	17	Positive		6.41028	414194	6.42217	390245	402220	16934.4	0.0421024		6.42213	252276	6.43393	254069	253172	1267.64	0.00500702		6.43392	333869	6.43395	356653	345261	16110.3	0.0466613		6.41028	604718	6.4103	592633	598676	8545.46	0.0142739		6.41028	799160	6.4103	745786	772473	37741.1	0.0488575		6.41028	579437	6.4103
PI (18:0_20:3) (b)	906.6 -> 629.6	906.6	629.6	17	Positive		6.65888	896985	6.64712	896666	896825	225.631	0.000251588		6.67083	268574	6.67083	270234	269404	1173.89	0.00435736		6.67082	673581	6.6589	646655	660118	19039.4	0.0288425		6.65888	369901	6.67085	354111	362006	11164.9	0.0308418		6.6471	658737	6.6589	662565	660651	2707.23	0.00409782		6.65888	360596	6.64712
PI (18:0_20:4)	904.6 -> 627.6	904.6	627.6	17	Positive		6.01792	431547	6.01793	431250	431398	210.43	0.000487785		6.0298	325916	6.0417	318588	322252	5181.84	0.0160801		6.0298	257204	6.02983	250393	253799	4816.36	0.0189771		6.02982	612161	6.02982	620154	616158	5651.99	0.00917296		6.0298	1.10148e+06	6.02982	1.11095e+06	1.10622e+06	6696.01	0.00605306		6.02982	833429	6.02982
PI (18:0_22:4)	932.6 -> 655.6	932.6	655.6	17	Positive		6.69395	21163.3	6.67042	18654.5	19908.9	1774.03	0.0891074		6.68218	16995.5	6.74138	14228.7	15612.1	1956.42	0.125314		6.69393	26351.5	6.6822	23554.8	24953.1	1977.51	0.0792488		6.69395	30439.4	6.68218	33801	32120.2	2377.05	0.0740049		6.7059	43586.8	6.6822	45271.6	44429.2	1191.34	0.0268143		6.68218	25247.9	6.68218
PI (18:0_22:5) (n3)	930.6 -> 653.6	930.6	653.6	17	Positive		6.08933	25664.1	6.08935	28102.3	26883.2	1724.04	0.0641306		6.11312	21494.4	6.10123	23083.5	22289	1123.63	0.0504119		6.12507	25354.4	6.10123	24362.2	24858.3	701.585	0.0282234		6.08933	52556.3	6.08933	59859	56207.6	5163.81	0.0918703		6.10122	80357.9	6.10123	75315.7	77836.8	3565.34	0.0458054		6.10122	55778.3	6.08933
PI (18:0_22:5) (n6)	930.6 -> 653.6	930.6	653.6	17	Positive		6.43372	20225.7	6.44552	25550.6	22888.1	3765.26	0.164507		6.4455	15418.8	6.4455	20251.2	17835	3417.02	0.191591		6.4337	33340.1	6.44553	32193.8	32767	810.575	0.0247375		6.43372	45206.5	6.43373	49681.5	47444	3164.31	0.0666956		6.42193	60726.7	6.42195	50801	55763.9	7018.53	0.125862		6.43372	36897.9	6.42195
PI (18:0_22:6)	928.6 -> 651.6	928.6	651.6	17	Positive		5.86165	16194.3	5.84957	17809.4	17001.9	1142.05	0.0671723		5.87358	11760.7	5.86165	12697.2	12229	662.248	0.0541541		5.88565	14148.3	5.86167	16253.9	15201.1	1488.91	0.0979475		5.86165	31000.4	5.86165	30813.4	30906.9	132.22	0.00427802		5.86163	40275.3	5.86167	34692.9	37484.1	3947.38	0.105308		5.87358	20805.4	5.86167
PI (18:1_18:2)	878.6 -> 601.6	878.6	601.6	17	Positive		5.40358	12761.5	5.42775	13090.1	12925.8	232.375	0.0179777		5.42772	9587.92	5.4398	11278.8	10433.4	1195.63	0.114597		5.43978	13446.8	5.37898	12223.1	12835	865.3	0.0674174		5.42773	18639.8	5.42772	17792.5	18216.2	599.133	0.0328902		5.42772	24748.7	5.42773	23844.9	24296.8	639.049	0.0263018		5.42772	11268.1	5.42773
PI (20:0_20:4)	932.6 -> 655.6	932.6	655.6	17	Positive		7.0491	1047.01	6.87167	340.056	693.533	499.891	0.72079		6.99017	498.634	6.99017	1189.46	844.046	488.486	0.578743		7.01367	1473.33	7.12033	4078.95	2776.14	1842.45	0.663673		6.96642	1156.68	7.03733	668.786	912.734	344.993	0.377978		6.9782	1994.54	6.96643	1103.85	1549.2	629.819	0.406546		6.96642	734.764	7.00193
PI (34:0)	856.6 -> 579.6	856.6	579.6	17	Positive		6.51743	33132.5	6.52923	45152.7	39142.6	8499.6	0.217144		6.51743	15070.6	6.5292	19249.5	17160	2954.92	0.172197		6.54098	79079.7	6.52923	78207.1	78643.4	617.03	0.00784592		6.51743	38376.3	6.51745	35374.5	36875.4	2122.55	0.05756		6.5292	52775.2	6.52922	50229.7	51502.5	1799.96	0.0349491		6.51743	22708.2	6.52922
PI (34:1)	854.6 -> 577.6	854.6	577.6	17	Positive		5.81528	294932	5.8153	298220	296576	2325.16	0.00784003		5.80327	253413	5.81528	253194	253303	155.478	0.0006138		5.82723	408284	5.8153	395214	401749	9241.87	0.0230041		5.81528	462039	5.80327	473349	467694	7997.06	0.0170989		5.80327	465151	5.81528	451820	458485	9426.41	0.0205599		5.80327	216365	5.80327
PI (36:2)	880.6 -> 603.6	880.6	603.6	17	Positive		5.95842	276460	5.94625	271853	274157	3258.02	0.0118838		5.9584	170853	5.95842	176736	173794	4159.61	0.0239341		5.9584	311882	5.97038	329368	320625	12364.7	0.0385643		6.06607	340759	6.06607	357306	349032	11700.5	0.0335228		5.93428	385511	5.95843	405594	395553	14200.9	0.0359015		6.06607	175936	6.06608
PI (37:4)	890.6 -> 613.6	890.6	613.6	17	Positive		5.5605	4410.64	5.58463	5090.58	4750.61	480.792	0.101206		5.60892	5777.2	5.58462	4564.1	5170.65	857.787	0.165895		5.6089	3936.78	5.59692	3164.21	3550.5	546.288	0.153862		5.5969	8620.79	5.59688	9301.47	8961.13	481.317	0.0537117		5.60892	13656.2	5.5969	14496.1	14076.2	593.892	0.0421914		5.59688	10416.8	5.59688
PI (37:6)	886.6 -> 609.6	886.6	609.6	17	Positive		5.48795	1239.26	5.48797	1452.85	1346.05	151.038	0.112208		5.48793	479.753	5.5123	911.449	695.601	305.256	0.438837		5.47583	969.417	5.50005	653.29	811.353	223.535	0.275509		5.4637	1228.75	5.48793	1379.59	1304.17	106.661	0.0817846		5.52432	793.636	5.50003	1003.85	898.742	148.642	0.165389		5.51228	415.819	5.47587
PI (38:5) (a)	902.6 -> 625.6	902.6	625.6	17	Positive		5.31753	43593.8	5.29293	43901.5	43747.7	217.56	0.00497307		5.29292	33986.4	5.3054	38656	36321.2	3301.9	0.0909082		5.31752	34173.6	5.30542	36940.6	35557.1	1956.6	0.0550271		5.30542	68643.4	5.29292	68129.8	68386.6	363.124	0.00530988		5.30538	121538	5.29293	117653	119595	2747.16	0.0229704		5.31753	73268	5.29293
PI (38:5) (b)	902.6 -> 625.6	902.6	625.6	17	Positive		5.51193	24696.6	5.49967	22858.4	23777.5	1299.78	0.0546643		5.48755	17508.6	5.53615	16726.2	17117.4	553.192	0.0323175		5.53612	16912.8	5.53617	18461.1	17686.9	1094.81	0.0618994		5.51193	27923.5	5.51192	27788	27855.8	95.7969	0.00343903		5.51192	38290	5.49965	47776.8	43033.4	6708.19	0.155883		5.51192	33849.6	5.51193
PI (38:6)	900.6 -> 623.6	900.6	623.6	17	Positive		5.07307	9821.94	5.07307	9083.78	9452.86	521.964	0.0552176		5.07305	8621.21	5.08523	9380.48	9000.84	536.883	0.0596481		5.08522	8448.88	5.08527	9253.32	8851.1	568.826	0.0642662		5.07307	20239.4	5.07303	24073.5	22156.5	2711.07	0.12236		5.08523	25176.1	5.07305	24901.4	25038.7	194.267	0.00775864		5.07305	17273.8	5.07305
PIP1 (38:4)	984.7 -> 627.7	984.7	627.7	20	Positive		5.12172	2072.95	5.1339	1946.05	2009.5	89.7298	0.0446528		5.13387	1870.74	5.17062	1837.57	1854.16	23.4593	0.0126523		5.15833	1471.67	5.09713	1465.66	1468.67	4.24533	0.0028906		5.14618	2646.35	5.14615	2935.66	2791.01	204.574	0.0732976		5.13387	5888.88	5.12172	5962.95	5925.91	52.3773	0.00883869		5.14617	4912	5.1217
PS (15:0_18:1) d7 (IS)	755.5 -> 570.5	755.5	570.5	23	Positive		5.4685	291300	5.46852	306030	298665	10415.9	0.0348747		5.46848	303326	5.4685	315537	309431	8634.4	0.0279041		5.46848	265874	5.46852	276818	271346	7738.37	0.0285184		5.45643	303953	5.46848	322295	313124	12969.2	0.0414187		5.46848	314359	5.46852	310682	312520	2599.73	0.00831858		5.4685	322037	5.4685
PS (36:1)	790.6 -> 605.6	790.6	605.6	23	Positive		6.8625	2.81285e+06	6.85062	2.74548e+06	2.77916e+06	47637.6	0.017141		6.86252	1.50017e+06	6.86252	1.62663e+06	1.5634e+06	89420.7	0.0571964		6.8625	2.82287e+06	6.86253	2.83523e+06	2.82905e+06	8736.59	0.00308817		6.8506	2.89459e+06	6.86253	3.02099e+06	2.95779e+06	89380.7	0.0302187		6.86252	4.21186e+06	6.85062	4.23482e+06	4.22334e+06	16233.2	0.00384369		6.86252	2.21441e+06	6.85062
PS (36:2)	788.5 -> 603.5	788.5	603.5	23	Positive		6.04542	598993	6.04543	584222	591608	10444.5	0.0176545		6.18858	284148	6.18858	271806	277977	8726.73	0.0313937		6.05735	525872	6.04543	548112	536992	15726.6	0.0292864		6.16463	562890	6.17652	564339	563615	1025.02	0.00181865		6.1765	725276	6.20045	739420	732348	10000.8	0.0136558		6.18858	334397	6.16465
PS (38:4)	812.5 -> 627.5	812.5	627.5	23	Positive		6.12768	99218.5	6.1157	102124	100671	2054.14	0.0204044		6.12768	58846.5	6.12768	55165.5	57006	2602.82	0.0456587		6.13957	69141	6.1396	67567	68354	1112.98	0.0162825		6.1157	96872.5	6.1277	93649.1	95260.8	2279.31	0.023927		6.11568	155790	6.1157	160129	157960	3068.35	0.0194249		6.11568	88587	6.1157
PS (40:5)	838.6 -> 653.6	838.6	653.6	23	Positive		6.52953	96394.5	6.506	101944	99169.1	3923.87	0.0395675		6.51775	51639.4	6.50598	53392.6	52516	1239.7	0.023606		6.52952	65235.4	6.51777	67597.3	66416.4	1670.13	0.0251464		6.51775	152529	6.51777	148344	150436	2958.86	0.0196685		6.51775	192108	6.51777	207276	199692	10725.1	0.0537083		6.51775	112417	6.506
S1P (d16:1)	352.2 -> 236.3	352.2	236.3	12	Positive		1.49148	269.796	1.49147	296.678	283.237	19.0083	0.0671111		1.51637	212.102	1.4791	315.974	264.038	73.4481	0.278172		1.4791	220.072	1.56598	236.815	228.443	11.8395	0.0518269		1.504	322.155	1.49147	324.521	323.338	1.67265	0.00517307		1.51637	322.659	1.49148	262.025	292.342	42.8747	0.146659		1.49147	278.797	1.49147
S1P (d18:0)	382.2 -> 284.3	382.2	284.3	12	Positive		2.36637	157.716	2.36637	148.515	153.116	6.50607	0.0424912		2.34185	158.844	2.56308	162.337	160.59	2.4696	0.0153782		2.50132	218.935	2.28032	127.752	173.344	64.4755	0.371952		2.55067	134.408	2.48903	184.233	159.321	35.232	0.221139		2.6243	152.654	2.57533	203.677	178.166	36.0783	0.202499		2.52607	238.359	2.46458
S1P (d18:1)	380.2 -> 264.3	380.2	264.3	12	Positive		2.13278	614.684	2.1451	552.074	583.379	44.2722	0.0758892		2.12005	499.503	2.12007	542.488	520.996	30.3951	0.0583404		2.18213	478.292	2.12005	348.336	413.314	91.8922	0.22233		2.1328	552.702	2.12005	486.585	519.644	46.7516	0.0899685		2.1697	629.106	2.1451	579.941	604.524	34.7647	0.0575076		2.15742	618.727	2.1328
S1P (d18:2)	378.2 -> 262.3	378.2	262.3	12	Positive		1.66412	260.109	1.78827	366.489	313.299	75.2219	0.240096		1.77593	291.622	1.62693	291.824	291.723	0.142871	0.000489747		1.65177	280.569	1.6767	245.184	262.877	25.0208	0.0951806		1.6767	247.136	1.63927	212.423	229.779	24.5461	0.106825		1.66412	260.337	1.72647	256.146	258.241	2.96351	0.0114757		1.65178	285.639	1.63927
SHexCer (d18:1/16:0(OH))	796.8 -> 264.3	796.8	264.3	56	Positive		4.75705	2642.13	4.75705	2315.79	2478.96	230.761	0.0930879		4.74477	1449.45	4.76932	1527.55	1488.5	55.2301	0.0371045		4.78168	2302.23	4.75707	1823.95	2063.09	338.193	0.163926		4.75705	2323.94	4.76932	2094.16	2209.05	162.477	0.0735505		4.74477	2834.87	4.75705	2469.82	2652.34	258.128	0.0973209		4.76932	1295.42	4.76932
SHexCer (d18:1/16:0)	780.8 -> 264.3	780.8	264.3	56	Positive		4.92952	20872.4	4.91732	21168.3	21020.3	209.224	0.00995344		4.9173	14245.5	4.9173	16019.2	15132.3	1254.18	0.0828811		4.9295	19685.6	4.91732	18533.1	19109.3	814.912	0.0426447		4.91732	31323.5	4.91728	32531.8	31927.7	854.374	0.0267597		4.91728	29285.7	4.9173	27104.4	28195.1	1542.44	0.0547059		4.9173	20129.6	4.92952
SHexCer (d18:1/24:0(OH))	908.8 -> 264.3	908.8	264.3	56	Positive		8.36117	8656.91	8.36118	9706.48	9181.7	742.157	0.0808301		8.38515	3982.02	8.40925	4027.91	4004.96	32.4473	0.00810178		8.40925	18668.1	8.39715	18502.4	18585.3	117.152	0.00630351		8.36117	9791.61	8.38513	9411.69	9601.65	268.638	0.0279783		8.37315	11581.8	8.38515	11232.4	11407.1	247.096	0.0216616		8.3971	6254.29	8.38517
SHexCer (d18:1/24:1(OH))	906.8 -> 264.3	906.8	264.3	56	Positive		7.25077	4448.37	7.30995	4715.82	4582.09	189.122	0.0412742		7.28632	2384.08	7.30993	2483.37	2433.73	70.2152	0.0288509		7.30993	6739.51	7.30997	6687.45	6713.48	36.8151	0.00548376		7.322	5691.09	7.30995	4281.26	4986.18	996.901	0.199933		7.30993	6138.52	7.33385	7208.71	6673.62	756.737	0.113392		7.30992	2552.37	7.28633
SHexCer (d18:1/24:1)	890.8 -> 264.3	890.8	264.3	56	Positive		7.5361	3512.5	7.52423	4165.23	3838.87	461.55	0.120231		7.5837	1926.44	7.52422	1716.43	1821.44	148.497	0.0815273		7.54795	4483.31	7.57187	2810.24	3646.77	1183.04	0.324407		7.5361	6938.14	7.55982	7579.84	7258.99	453.753	0.0625092		7.52422	7633.48	7.54797	6161.63	6897.55	1040.75	0.150887		7.54795	2662.06	7.52423
SM (d18:2/22:0)	785.7 -> 184.1	785.7	184.1	29	Positive		8.48445	119763	8.48447	116779	118271	2110.28	0.0178428		8.50872	109364	8.49647	100476	104920	6285.17	0.0599045		8.5207	124471	8.50875	129825	127148	3786	0.0297763		8.48445	139822	8.5207	136496	138159	2351.51	0.0170203		8.49645	154802	8.50873	171280	163041	11651.8	0.0714653		8.52068	175987	8.49648
SM (34:3)	699.5 -> 184.1	699.5	184.1	29	Positive		4.89515	13282.8	4.88293	12784.1	13033.4	352.606	0.027054		4.8584	9122.63	4.90762	9786.3	9454.46	469.286	0.0496364		4.91982	8751.57	4.96878	7766.9	8259.23	696.265	0.0843015		4.87067	12624.2	4.8829	11987	12305.6	450.537	0.0366125		4.87065	20968.5	4.90763	18594.9	19781.7	1678.42	0.0848474		4.88292	14693.6	4.88292
SM (35:2) (b)	715.6 -> 184.1	715.6	184.1	29	Positive		5.96627	25164.8	5.97822	25378	25271.4	150.708	0.00596358		6.0143	15008	5.99017	14175.2	14591.6	588.907	0.0403593		5.91798	14394.9	5.91803	14700.9	14547.9	216.38	0.0148736		5.99017	17566.4	5.9782	15097.5	16332	1745.79	0.106894		5.9782	31292.8	6.0024	29893	30592.9	989.746	0.0323522		6.0143	18963.1	6.02655
SM (37:1)	745.6 -> 184.1	745.6	184.1	29	Positive		7.5429	180375	7.51903	181692	181033	931.467	0.00514528		7.53087	71714	7.65032	79538.7	75626.3	5532.92	0.0731613		7.54292	162841	7.5309	169450	166146	4672.84	0.028125		7.57887	109984	7.54292	119289	114636	6579.93	0.0573982		7.5429	157639	7.53088	163235	160437	3957.05	0.0246641		7.53085	109667	7.51903
SM (37:2)	743.5 -> 184.1	743.5	184.1	29	Positive		6.86667	146243	6.84307	142751	144497	2469.58	0.0170909		6.87847	59834.2	6.86667	55897.2	57865.7	2783.87	0.0481092		6.78383	128023	6.8667	127776	127899	174.99	0.00136818		6.83125	87876.2	6.86668	88697.2	88286.7	580.48	0.00657495		6.83125	152890	6.87847	130702	141796	15688.7	0.110643		6.85483	86847.4	6.81927
SM (38:3) (a)	755.6 -> 184.1	755.6	184.1	29	Positive		6.14285	33340.7	6.22632	37655.3	35498	3050.85	0.0859443		6.61708	19391.8	6.61708	20352.1	19871.9	679.026	0.0341701		6.19048	25435.3	6.6171	24895.5	25165.4	381.656	0.0151659		6.46313	26975	6.6171	36908.5	31941.8	7024.02	0.219901		6.61708	49142.3	6.10705	50218.6	49680.5	761.084	0.0153196		6.61708	36553.1	6.11895
SM (38:3) (b)	755.6 -> 184.1	755.6	184.1	29	Positive		6.75872	1.10644e+07	6.74693	1.1244e+07	1.11542e+07	127011	0.0113868		6.75872	1.129e+07	6.7705	1.15947e+07	1.14424e+07	215442	0.0188284		6.7705	1.04065e+07	6.75873	1.07085e+07	1.05575e+07	213521	0.0202246		6.75872	1.16004e+07	6.75872	1.19725e+07	1.17864e+07	263078	0.0223204		6.75872	1.14961e+07	6.75873	1.17857e+07	1.16409e+07	204772	0.0175907		6.75872	1.17412e+07	6.75872
SM (40:3) (a)	783.6 -> 184.1	783.6	184.1	29	Positive		7.4083	54647.8	7.37268	53386.9	54017.4	891.609	0.016506		7.42015	38550.5	7.38452	37966.5	38258.5	412.921	0.0107929		7.39645	38600.4	7.38455	41944.3	40272.3	2364.51	0.0587131		7.39645	60288.6	7.37268	58281.1	59284.9	1419.53	0.0239442		7.3845	63490.7	7.38452	56101.6	59796.1	5224.9	0.0873786		7.3845	64127.8	7.37268
SM (40:3) (b)	783.6 -> 184.1	783.6	184.1	29	Positive		7.5869	46972	7.55112	46860.4	46916.2	78.9351	0.00168247		7.57503	29607.2	7.64645	28288.5	28947.8	932.453	0.0322115		7.57503	28425.8	7.62248	27673.8	28049.8	531.749	0.0189573		7.53925	43319.1	7.59878	40877.2	42098.2	1726.68	0.0410156		7.56295	51555.9	7.61062	58725	55140.4	5069.33	0.0919349		7.56295	48753.8	7.56297
SM (41:0)	803.7 -> 184.1	803.7	184.1	29	Positive		10.1625	453502	10.1746	462612	458057	6442	0.0140637		10.1746	220666	10.1746	220726	220696	42.8916	0.000194347		10.1625	900274	10.1503	924133	912203	16870.9	0.0184947		10.1625	301758	10.1503	302072	301915	222.323	0.000736378		10.1625	361441	10.1503	368654	365048	5100.65	0.0139726		10.1502	187229	10.1503
SM (41:1) (a)	801.7 -> 184.1	801.7	184.1	29	Positive		9.90805	159166	9.90807	180737	169952	15252.7	0.0897471		9.8959	96883.3	9.92017	99307.1	98095.2	1713.89	0.0174717		9.92015	265309	9.89593	242573	253941	16077.3	0.0633113		9.88373	126309	9.88375	109542	117926	11855.9	0.100537		9.90803	169598	9.90808	162618	166108	4935.31	0.0297115		9.90802	94742	9.90808
SM (43:1)	829.7 -> 184.1	829.7	184.1	29	Positive		10.2344	365141	10.2465	364567	364854	406.136	0.00111315		10.2585	198739	10.2464	199455	199097	506.707	0.00254503		10.2464	497193	10.2344	502737	499965	3920.37	0.00784129		10.2585	326905	10.2585	309705	318305	12162.1	0.038209		10.2464	480955	10.2465	493354	487155	8767.31	0.017997		10.2585	273560	10.2465
SM (43:2) (b)	827.7 -> 184.1	827.7	184.1	29	Positive		9.97925	267527	9.97928	242466	254997	17720.8	0.0694941		9.97925	142590	9.97925	133006	137798	6776.99	0.0491806		9.97923	276968	9.97928	278437	277702	1038.48	0.00373953		9.97925	233611	9.97925	247517	240564	9833.28	0.040876		9.97925	393639	9.96698	382979	388309	7537.84	0.0194119		9.97922	230785	9.97928
SM (43:2) (c)	827.7 -> 184.1	827.7	184.1	29	Positive		10.0644	111422	10.0644	111485	111454	44.1399	0.000396039		10.0644	55017.7	10.0765	49509.6	52263.6	3894.81	0.0745224		10.0644	110765	10.0765	100991	105878	6911.26	0.0652756		10.0523	87933.4	10.0644	75825.9	81879.6	8561.34	0.10456		10.0523	133460	10.0523	130133	131797	2352.56	0.01785		10.0764	61279.2	10.0644
SM (44:1)	843.6 -> 184.1	843.6	184.1	29	Positive		10.404	198806	10.404	199260	199033	321.078	0.00161319		10.3918	95108.5	10.404	90364	92736.2	3354.86	0.0361763		10.404	229367	10.404	231654	230511	1617.12	0.00701538		10.404	233566	10.404	217402	225484	11429.7	0.0506894		10.404	586307	10.404	570119	578213	11447	0.0197972		10.404	321032	10.3918
SM (44:2)	841.6 -> 184.1	841.6	184.1	29	Positive		10.1248	302414	10.1248	315398	308906	9181.16	0.0297215		10.1248	152320	10.1248	153492	152906	828.548	0.00541869		10.1248	293893	10.1248	310198	302046	11529	0.0381699		10.1248	344697	10.1248	335487	340092	6512.57	0.0191495		10.1248	822732	10.1248	836198	829465	9521.69	0.0114793		10.1247	471000	10.1248
SM (44:3)	839.6 -> 184.1	839.6	184.1	29	Positive		9.86962	77904.7	9.8818	82086	79995.4	2956.62	0.0369599		9.88177	38077.3	9.85738	31268.7	34673	4814.37	0.138851		9.8939	64660.4	9.89395	55880.2	60270.3	6208.57	0.103012		9.88177	55889	9.86963	56149.6	56019.3	184.308	0.00329007		9.8939	110276	9.86965	112611	111443	1651.45	0.0148188		9.88175	66442.4	9.86965
SM (d16:1/19:0)	717.6 -> 184.1	717.6	184.1	29	Positive		6.324	215725	6.33603	209745	212735	4228.89	0.0198786		6.3478	103603	6.34782	122286	112944	13210.4	0.116964		6.3598	143214	6.41883	141579	142397	1156.45	0.00812136		6.33603	272380	6.33603	276479	274429	2898.48	0.0105619		6.33602	394635	6.33605	352974	373804	29458.8	0.0788081		6.33602	342334	6.33603
SM (d16:1/23:0)/SM(d17:1/22:0)	773.7 -> 184.1	773.7	184.1	29	Positive		8.9212	156988	8.89703	152192	154590	3391.71	0.02194		8.9212	107395	8.94535	107741	107568	244.62	0.0022741		8.93325	168073	8.90913	172115	170094	2858.21	0.0168037		8.9212	144766	9.20102	158408	151587	9646.52	0.0636367		8.9091	164464	8.89703	160571	162517	2753.05	0.01694		8.92117	144546	8.90913
SM (d16:1/24:1)	785.7 -> 184.1	785.7	184.1	29	Positive		8.3278	282354	8.30367	289631	285993	5145.47	0.0179916		8.33977	189931	8.33977	194637	192284	3327.61	0.0173057		8.3278	239428	8.3398	256902	248165	12355.9	0.049789		8.3278	296472	8.3278	313753	305112	12219.7	0.0400499		8.31563	331036	8.32782	329441	330239	1128.12	0.00341607		8.32778	290033	8.32782
SM (d17:1/14:0)	661.5 -> 184.1	661.5	184.1	29	Positive		4.78558	11664.3	4.79785	11682.9	11673.6	13.098	0.00112202		4.79783	7584.03	4.8103	7734.64	7659.34	106.499	0.0139045		4.81028	12144.3	4.79787	12153.9	12149.1	6.81064	0.000560588		4.7856	11852.5	4.8103	11869.5	11861	11.9611	0.00100844		4.79783	15165.9	4.81032	17091.1	16128.5	1361.36	0.084407		4.79783	11792.4	4.78558
SM (d17:1/16:0)	689.6 -> 184.1	689.6	184.1	29	Positive		5.56957	574315	5.56958	559853	567084	10226	0.0180327		5.56955	369883	5.58163	390149	380016	14330.3	0.0377098		5.5816	468468	5.58165	477112	472790	6112.65	0.0129289		5.56958	721616	5.58162	724451	723033	2005.01	0.00277306		5.56955	869045	5.58163	908589	888817	27962.1	0.0314599		5.58162	631941	5.56957
SM (d17:1/24:1)	799.7 -> 184.1	799.7	184.1	29	Positive		8.91842	324261	8.90633	312488	318375	8324.81	0.0261479		8.93063	187271	8.93063	194890	191081	5387.51	0.0281949		8.9184	277178	8.94275	283118	280148	4200.19	0.0149927		8.91842	285863	8.9184	288247	287055	1685.66	0.00587225		8.9184	356117	8.91842	342594	349356	9562.18	0.0273709		8.93062	311069	8.91845
SM (d18:0/14:0)	677.6 -> 184.1	677.6	184.1	29	Positive		5.48497	364712	5.48498	346299	355506	13019.6	0.0366227		5.48495	137962	5.48497	142875	140419	3473.87	0.0247394		5.49702	572965	5.49705	576041	574503	2175.29	0.00378639		5.48497	222171	5.48495	216111	219141	4284.96	0.0195534		5.48495	256726	5.48497	270480	263603	9725.63	0.036895		5.48495	141198	5.47273
SM (d18:0/16:0)	705.6 -> 184.1	705.6	184.1	29	Positive		6.41973	2.23285e+07	6.41975	2.25499e+07	2.24392e+07	156592	0.00697849		6.43168	9.90555e+06	6.43168	1.08744e+07	1.039e+07	685070	0.0659357		6.43167	3.47754e+07	6.41977	3.48093e+07	3.47923e+07	24012.1	0.000690155		6.41973	1.50795e+07	6.41975	1.63179e+07	1.56987e+07	875686	0.0557807		6.41973	1.7349e+07	6.41975	1.7647e+07	1.7498e+07	210703	0.0120415		6.43168	9.13507e+06	6.41975
SM (d18:0/22:0)	789.7 -> 184.1	789.7	184.1	29	Positive		9.93257	605373	9.93258	603746	604560	1150.58	0.00190316		9.94445	236932	9.94443	238950	237941	1426.66	0.00599584		9.94443	1.28674e+06	9.94448	1.3134e+06	1.30007e+06	18852.7	0.0145013		9.93257	331075	9.94445	323309	327192	5491.25	0.016783		9.94443	416525	9.94447	411389	413957	3631.66	0.00877303		9.93253	260301	9.93258
SM (d18:1/14:0)/SM(d16:1/16:0)	675.5 -> 184.1	675.5	184.1	29	Positive		5.16665	1.09467e+06	5.16665	1.06246e+06	1.07856e+06	22774	0.0211151		5.16663	630852	5.17895	641436	636144	7483.87	0.0117644		5.17893	1.06006e+06	5.16665	1.06232e+06	1.06119e+06	1592.77	0.00150093		5.16665	1.17041e+06	5.16662	1.20129e+06	1.18585e+06	21836.5	0.0184142		5.16663	1.55338e+06	5.16665	1.58505e+06	1.56922e+06	22390.5	0.0142686		5.17895	964707	5.16663
SM (d18:1/16:0)	703.6 -> 184.1	703.6	184.1	29	Positive		6.02717	6.14498e+07	6.01497	6.13269e+07	6.13884e+07	86871.6	0.00141511		6.02715	4.11647e+07	6.03907	4.09421e+07	4.10534e+07	157385	0.00383367		6.03905	5.07919e+07	6.02718	5.10108e+07	5.09013e+07	154788	0.00304094		6.02717	7.12011e+07	6.02717	7.24653e+07	7.18332e+07	893918	0.0124444		6.02715	8.36748e+07	6.02718	8.52125e+07	8.44436e+07	1.0873e+06	0.0128761		6.02717	5.9021e+07	6.01497
SM (d18:1/17:0)/SM(d17:1/18:0)	717.6 -> 184.1	717.6	184.1	29	Positive		6.50172	866862	6.50175	838005	852434	20405.2	0.0239376		6.5135	568771	6.5135	584500	576636	11122	0.0192878		6.51347	649993	6.50175	669882	659937	14063.7	0.0213107		6.50173	1.14856e+06	6.5135	1.25748e+06	1.20302e+06	77014.9	0.064018		6.5135	1.66472e+06	6.50175	1.68314e+06	1.67393e+06	13021.8	0.00777918		6.51348	1.20454e+06	6.50173
SM (d18:1/18:0)/SM(d16:1/20:0)	731.6 -> 184.1	731.6	184.1	29	Positive		7.04543	1.27106e+06	7.04545	1.31476e+06	1.29291e+06	30905.6	0.0239039		7.05723	737450	7.0693	812600	775025	53139.4	0.0685648		7.0693	1.10166e+06	7.05727	1.11187e+06	1.10677e+06	7215.7	0.00651962		7.05722	1.22234e+06	7.05723	1.19119e+06	1.20677e+06	22022.3	0.018249		7.05722	1.53103e+06	7.05723	1.56871e+06	1.54987e+06	26640.5	0.0171889		7.05722	1.29567e+06	7.04545
SM (d18:1/18:1) d9 (IS)	738.7 -> 184.1	738.7	184.1	29	Positive		6.20392	2.13462e+07	6.19208	2.20904e+07	2.17183e+07	526255	0.024231		6.21577	2.19466e+07	6.21578	2.19851e+07	2.19658e+07	27206.2	0.00123857		6.2039	2.04463e+07	6.20395	2.14706e+07	2.09584e+07	724261	0.034557		6.19207	2.35845e+07	6.20393	2.31648e+07	2.33746e+07	296785	0.0126969		6.20392	2.34774e+07	6.19208	2.42116e+07	2.38445e+07	519156	0.0217726		6.20392	2.32507e+07	6.19208
SM (d18:1/20:0)/SM(d16:1/22:0)	759.6 -> 184.1	759.6	184.1	29	Positive		8.24627	372006	8.24628	400311	386159	20014.7	0.0518303		8.25833	232876	8.27028	234578	233727	1203.38	0.00514864		8.27028	326256	8.25837	320160	323208	4310.19	0.0133357		8.27028	346138	8.25833	374882	360510	20325.3	0.0563792		8.23432	400750	8.23435	394711	397730	4269.81	0.0107354		8.23432	327006	8.25835
SM (d18:1/22:0)/SM(d16:1/24:0)	787.7 -> 184.1	787.7	184.1	29	Positive		9.52912	2.09174e+06	9.51678	2.05696e+06	2.07435e+06	24588.5	0.0118536		9.5413	1.11133e+06	9.5413	1.11075e+06	1.11104e+06	413.135	0.000371846		9.54128	1.94464e+06	9.54133	1.9184e+06	1.93152e+06	18553.5	0.00960565		9.52912	1.62482e+06	9.52912	1.63489e+06	1.62985e+06	7115.03	0.00436544		9.52912	2.03952e+06	9.52913	2.04898e+06	2.04425e+06	6685.11	0.0032702		9.52908	1.56135e+06	9.5168
SM (d18:1/23:0)/SM(d17:1/24:0)	801.7 -> 184.1	801.7	184.1	29	Positive		9.98078	765849	9.9808	757755	761802	5722.94	0.00751238		9.98078	437474	9.99292	437459	437467	10.535	2.40819e-05		9.99292	775694	9.98082	750302	762998	17954.3	0.0235313		9.98078	685342	9.99293	698246	691794	9124.57	0.0131897		9.98077	901275	9.9808	912581	906928	7994.29	0.00881469		9.98075	667334	9.9808
SM (d18:1/24:0)	815.7 -> 184.1	815.7	184.1	29	Positive		10.1374	3.67453e+06	10.1374	3.8308e+06	3.75267e+06	110500	0.0294458		10.1374	1.59975e+06	10.1374	1.63995e+06	1.61985e+06	28427.9	0.0175497		10.1374	4.59803e+06	10.1375	4.56604e+06	4.58203e+06	22618.2	0.00493629		10.1374	2.73776e+06	10.1374	2.67195e+06	2.70485e+06	46534.5	0.0172041		10.1374	4.43593e+06	10.1374	4.58066e+06	4.50829e+06	102340	0.0227004		10.1374	2.74262e+06	10.1374
SM (d18:1/24:1)	813.7 -> 184.1	813.7	184.1	29	Positive		9.52752	4.76795e+06	9.52753	4.78258e+06	4.77527e+06	10344.2	0.00216621		9.53972	2.51733e+06	9.5397	2.50714e+06	2.51224e+06	7205.6	0.0028682		9.55205	4.6897e+06	9.53973	4.70703e+06	4.69836e+06	12251.2	0.00260756		9.52752	4.48504e+06	9.53972	4.46417e+06	4.47461e+06	14760.5	0.00329872		9.52752	6.60044e+06	9.53972	6.5077e+06	6.55407e+06	65579.7	0.010006		9.53968	3.68752e+06	9.52755
SM (d18:2/14:0)	673.5 -> 184.1	673.5	184.1	29	Positive		4.599	19669.3	4.599	19152.5	19410.9	365.457	0.0188274		4.58668	14424.1	4.61187	13919.4	14171.7	356.914	0.0251849		4.61185	23649	4.599	22341	22995	924.886	0.0402211		4.599	20927.5	4.59898	21007	20967.3	56.2142	0.00268105		4.59898	24425.6	4.599	25539.9	24982.7	787.972	0.0315406		4.59898	19899.1	4.59898
SM (d18:2/16:0)	701.6 -> 184.1	701.6	184.1	29	Positive		5.33663	1.60536e+06	5.33665	1.58675e+06	1.59605e+06	13159.2	0.00824482		5.33662	1.22775e+06	5.33663	1.25142e+06	1.23958e+06	16735.5	0.0135009		5.34893	1.46822e+06	5.33665	1.47151e+06	1.46986e+06	2328.39	0.00158408		5.33665	2.11728e+06	5.33662	2.09921e+06	2.10824e+06	12778.9	0.0060614		5.33662	2.79644e+06	5.33665	2.7276e+06	2.76202e+06	48679.1	0.0176245		5.33663	1.76084e+06	5.33663
SM (d18:2/17:0)	715.6 -> 184.1	715.6	184.1	29	Positive		5.79795	57052.4	5.77382	56697.4	56874.9	250.996	0.00441313		5.78593	38389.8	5.78595	42122.8	40256.3	2639.6	0.0655699		5.79792	41069.5	5.76178	41671.4	41370.4	425.592	0.0102873		5.7738	63727.9	5.78595	63847.3	63787.6	84.3753	0.00132275		5.77378	90175	5.7738	96037.6	93106.3	4145.53	0.0445247		5.80995	61947.9	5.78595
SM (d18:2/18:0)	729.6 -> 184.1	729.6	184.1	29	Positive		6.24018	448800	6.2402	443810	446305	3528.41	0.00790583		6.252	300935	6.25202	302572	301754	1157.93	0.00383733		6.25198	364776	6.25203	345926	355351	13328.7	0.0375085		6.24018	425996	6.25202	435315	430656	6589.21	0.0153004		6.252	500905	6.22837	525480	513193	17377.4	0.0338613		6.252	460357	6.24018
SM (d18:2/18:1)	727.6 -> 184.1	727.6	184.1	29	Positive		5.79713	28189.4	5.66408	23305.9	25747.7	3453.17	0.134116		5.70023	17603.8	5.66407	14442.5	16023.2	2235.39	0.13951		5.62793	14280.5	5.73668	12911.6	13596	967.966	0.0711947		5.6762	19159.3	5.67618	18963.4	19061.4	138.475	0.00726468		5.6882	37653	5.66408	31544.4	34598.7	4319.47	0.124845		5.67618	20804.5	5.70025
SM (d18:2/20:0)	757.6 -> 184.1	757.6	184.1	29	Positive		7.32745	125014	7.35113	112298	118656	8991.42	0.0757771		7.32745	74762.5	7.33928	81666.3	78214.4	4881.72	0.0624146		7.32745	86401.9	7.33932	102450	94425.9	11347.7	0.120176		7.31525	105156	7.30345	111401	108278	4416.01	0.0407839		7.33928	101200	7.3393	120542	110871	13677	0.123359		7.31525	121547	7.30345
SM (d18:2/23:0)	799.7 -> 184.1	799.7	184.1	29	Positive		9.28388	201090	9.27172	201230	201160	98.7363	0.000490834		9.23535	87196.8	9.2474	91839.5	89518.1	3282.85	0.0366724		9.29607	183283	9.28392	185577	184430	1622.37	0.00879668		9.22315	107493	9.23535	105907	106700	1120.84	0.0105046		9.22315	124478	9.22317	133539	129008	6406.66	0.0496608		9.22313	107725	9.21098
SM (d18:2/24:0)	813.7 -> 184.1	813.7	184.1	29	Positive		9.85845	647954	9.84632	648929	648442	689.181	0.00106283		9.87065	382875	9.85847	392573	387724	6857.64	0.0176869		9.85845	641420	9.8585	631330	636375	7134.8	0.0112116		9.85847	548066	9.85847	556241	552154	5780.65	0.0104693		9.85845	800297	9.85848	852625	826461	37001.4	0.0447708		9.85843	578160	9.85848
SM (d19:1/24:1)	827.7 -> 184.1	827.7	184.1	29	Positive		9.97925	154365	9.97928	158834	156599	3159.74	0.0201772		9.97925	95205.4	9.97925	96290.6	95748	767.361	0.00801439		9.97923	187263	9.97928	185386	186324	1327.33	0.00712376		9.97925	163331	9.97925	187564	175447	17135.6	0.0976681		9.97925	297258	9.96698	255831	276544	29293.1	0.105925		9.97922	182313	9.97928
Sph (d18:1)	300.3 -> 282.3	300.3	282.3	10	Positive		2.44083	56402.4	2.44083	53083.9	54743.1	2346.55	0.0428647		2.44083	49677.4	2.44083	54104.4	51890.9	3130.3	0.0603246		2.44083	34369.9	2.44083	35048.6	34709.3	479.869	0.0138254		2.44083	117478	2.44083	121540	119509	2871.88	0.0240307		2.44083	75683.4	2.44083	75097.6	75390.5	414.201	0.00549407		2.44083	53126.6	2.44083
Sph (d18:2)	298.3 -> 280.3	298.3	280.3	10	Positive		1.83158	15619	1.83158	16565.8	16092.4	669.477	0.041602		1.83158	13517.9	1.8316	21270.2	17394.1	5481.66	0.315145		1.83158	12533.6	1.83158	15166.7	13850.2	1861.88	0.13443		1.83158	16297.4	1.83158	24711.6	20504.5	5949.68	0.290165		1.83158	17509.7	1.8316	16215.5	16862.6	915.161	0.0542717		1.83158	13159.9	1.83158
TG (48:0) [NL-16:0]	824.8 -> 551.5	824.8	551.5	25	Positive		11.3328	1.43998e+06	11.3208	1.47038e+06	1.45518e+06	21496.5	0.0147724		11.3328	1.15896e+06	11.3328	1.2049e+06	1.18193e+06	32484	0.0274838		11.3328	4.01058e+06	11.3328	3.99762e+06	4.0041e+06	9164.82	0.00228886		11.3208	2.08645e+06	11.3328	2.12115e+06	2.1038e+06	24534.5	0.011662		11.3208	1.99561e+06	11.3208	1.93663e+06	1.96612e+06	41704.7	0.0212117		11.3327	1.80098e+06	11.3328
TG (48:0) [NL-18:0]	824.8 -> 523.5	824.8	523.5	25	Positive		11.3329	400371	11.3329	407724	404047	5198.94	0.0128671		11.3328	215811	11.3328	211637	213724	2951.28	0.0138089		11.3328	2.15642e+06	11.3329	2.22837e+06	2.1924e+06	50874.9	0.0232052		11.3329	321727	11.3328	321640	321683	61.6611	0.000191683		11.3328	365577	11.3329	397569	381573	22621.8	0.0592856		11.3328	309083	11.3329
TG (48:0) [SIM]	824.8 -> 824.8	824.8	824.8	0	Positive		11.3207	1.42376e+06	11.3207	1.43855e+06	1.43116e+06	10457.3	0.00730688		11.3326	1.06009e+06	11.3326	1.05594e+06	1.05802e+06	2938.12	0.00277701		11.3207	5.20497e+06	11.3207	5.02872e+06	5.11684e+06	124628	0.0243565		11.3207	1.81391e+06	11.3326	1.80738e+06	1.81064e+06	4617.71	0.00255032		11.3207	1.79925e+06	11.3207	1.79958e+06	1.79941e+06	233.491	0.00012976		11.3207	1.60046e+06	11.3207
TG (48:1) [NL-16:1]	822.8 -> 551.5	822.8	551.5	25	Positive		11.1653	495422	11.1653	487403	491412	5670.12	0.0115384		11.1653	359042	11.1653	350356	354699	6141.81	0.0173156		11.1653	891266	11.1653	883800	887533	5279	0.00594795		11.1653	508441	11.1653	498518	503479	7016.22	0.0139355		11.1653	495950	11.1653	487147	491549	6224.6	0.0126632		11.1653	439461	11.1653
TG (48:1) [NL-18:1]	822.8 -> 523.5	822.8	523.5	25	Positive		11.1534	957839	11.1535	951176	954507	4711.64	0.0049362		11.1534	727436	11.1534	729386	728411	1379.28	0.00189355		11.1534	2.36227e+06	11.1414	2.3592e+06	2.36074e+06	2165.06	0.000917112		11.1414	1.01644e+06	11.1534	982888	999666	23728.2	0.0237361		11.1534	970461	11.1535	980500	975480	7098.65	0.00727708		11.1414	706472	11.1534
TG (48:1) [NL-18:1] d7 (IS)	829.8 -> 523.5	829.8	523.5	25	Positive		11.1287	2.39877e+07	11.1287	2.45421e+07	2.42649e+07	392010	0.0161554		11.1287	2.49182e+07	11.1406	2.49848e+07	2.49515e+07	47081.1	0.0018869		11.1406	2.07883e+07	11.1287	2.14901e+07	2.11392e+07	496274	0.0234765		11.1287	2.48833e+07	11.1406	2.53991e+07	2.51412e+07	364729	0.0145072		11.1286	2.39584e+07	11.1287	2.36348e+07	2.37966e+07	228776	0.00961381		11.1286	2.37972e+07	11.1406
TG (48:1) [SIM]	822.8 -> 822.8	822.8	822.8	0	Positive		11.1532	2.26458e+06	11.1532	2.34007e+06	2.30233e+06	53380.4	0.0231854		11.1532	1.83044e+06	11.1532	1.81862e+06	1.82453e+06	8356.66	0.00458016		11.1532	5.46866e+06	11.1533	5.47752e+06	5.47309e+06	6262.1	0.00114416		11.1532	2.5364e+06	11.1532	2.5054e+06	2.5209e+06	21919.9	0.00869526		11.1532	2.50221e+06	11.1532	2.41482e+06	2.45852e+06	61791.8	0.0251338		11.1532	1.90964e+06	11.1532
TG (48:2) [NL-14:0]	820.8 -> 575.5	820.8	575.5	25	Positive		10.9855	489561	10.9855	478012	483787	8166.08	0.0168795		10.9855	382146	10.9855	378467	380306	2601.22	0.00683981		10.9855	939821	10.9855	906156	922989	23804.3	0.0257905		10.9855	455612	10.9855	458977	457294	2379.24	0.00520285		10.9855	474848	10.9855	475455	475151	428.827	0.000902507		10.9854	311855	10.9855
TG (48:2) [NL-14:1]	820.8 -> 577.5	820.8	577.5	25	Positive		10.9976	86322.8	10.9976	89243.9	87783.4	2065.52	0.0235298		10.9854	54532.9	10.9976	56002.7	55267.8	1039.34	0.0188055		10.9854	174287	10.9854	167770	171029	4607.58	0.0269404		10.9854	68908.9	10.9854	67528.7	68218.8	975.915	0.0143057		11.0096	71473.6	10.9976	73986.1	72729.9	1776.63	0.0244279		10.9853	51526.5	11.0097
TG (48:2) [NL-16:1]	820.8 -> 549.5	820.8	549.5	25	Positive		10.9978	1.08889e+06	10.9978	1.11149e+06	1.10019e+06	15978.5	0.0145234		10.9856	732764	10.9978	750254	741509	12367.3	0.0166786		10.9978	1.70217e+06	10.9856	1.69467e+06	1.69842e+06	5302.3	0.00312191		10.9856	900087	10.9856	861431	880759	27333.7	0.0310342		10.9856	951850	10.9978	976286	964068	17278.4	0.0179224		10.9978	697757	10.9978
TG (48:2) [NL-18:2]	820.8 -> 523.5	820.8	523.5	25	Positive		10.9979	148033	11.0099	144163	146098	2736.5	0.0187306		10.9979	113295	10.9979	121834	117564	6038.07	0.0513598		10.9979	217197	10.9979	224789	220993	5368.6	0.024293		10.9979	145388	10.9979	142745	144067	1868.64	0.0129707		10.9979	136587	10.9979	141820	139203	3699.96	0.0265795		10.9979	124257	10.9979
TG (48:2) [SIM]	820.8 -> 820.8	820.8	820.8	0	Positive		10.9975	1.97353e+06	10.9975	1.99676e+06	1.98515e+06	16423.1	0.00827297		10.9852	1.42101e+06	10.9852	1.42868e+06	1.42485e+06	5420.96	0.00380459		10.9852	3.4801e+06	10.9853	3.46314e+06	3.47162e+06	11992.2	0.00345436		10.9852	1.71314e+06	10.9852	1.66422e+06	1.68868e+06	34589.8	0.0204834		10.9852	1.87889e+06	10.9853	1.84758e+06	1.86323e+06	22139.1	0.0118821		10.9852	1.37552e+06	10.9975
TG (48:3) [NL-14:0]	818.8 -> 573.5	818.8	573.5	25	Positive		10.8763	47263.8	10.8642	49929.1	48596.4	1884.64	0.0387815		10.8642	34120.9	10.852	38526.3	36323.6	3115.08	0.0857589		10.8642	53753.4	10.8642	51625.5	52689.4	1504.61	0.0285561		10.8521	34351.2	10.8521	33613.7	33982.5	521.508	0.0153464		10.852	38292	10.8393	42793.8	40542.9	3183.27	0.078516		10.8641	29700.4	10.8642
TG (48:3) [NL-16:1]	818.8 -> 547.5	818.8	547.5	25	Positive		10.8522	213352	10.8522	209171	211261	2956.69	0.0139954		10.8394	120352	10.8521	117399	118875	2088.12	0.0175656		10.8394	237720	10.8394	235883	236801	1299.32	0.00548697		10.8394	122388	10.8394	114456	118422	5609.04	0.0473648		10.8393	144652	10.8522	143753	144202	635.661	0.00440813		10.8521	106188	10.8522
TG (48:3) [NL-18:3]	818.8 -> 523.5	818.8	523.5	25	Positive		10.8765	15156.7	10.8765	12978	14067.3	1540.59	0.109515		10.8644	12908.8	10.8765	12798	12853.4	78.3462	0.00609536		10.8765	17956	10.8765	19717.1	18836.5	1245.26	0.0661087		10.8644	13251.8	10.8644	12736.9	12994.3	364.08	0.0280184		10.8765	11756.1	10.8644	12922	12339	824.425	0.0668145		10.8765	15168.5	10.8765
TG (48:3) [SIM]	818.8 -> 818.8	818.8	818.8	0	Positive		10.864	511535	10.864	512696	512116	821.405	0.00160394		10.8519	323972	10.864	314464	319218	6722.94	0.0210607		10.8519	622636	10.8519	622259	622447	266.452	0.000428072		10.8519	306993	10.8519	321381	314187	10173.8	0.0323814		10.864	412832	10.8761	407083	409958	4065.52	0.00991692		10.876	311903	10.864
TG (49:1) [NL-16:1]	836.8 -> 565.5	836.8	565.5	25	Positive		11.2483	44807.1	11.2363	45580	45193.6	546.498	0.0120924		11.2483	35223	11.2483	33506.8	34364.9	1213.55	0.0353137		11.2483	78636.4	11.2483	88516.6	83576.5	6986.35	0.0835923		11.2483	46937.4	11.2363	50310.3	48623.9	2385.01	0.0490503		11.2483	51618.4	11.2483	54092.8	52855.6	1749.68	0.033103		11.2483	54798.5	11.2363
TG (49:1) [NL-17:1]	836.8 -> 551.5	836.8	551.5	25	Positive		11.2484	81271.1	11.2484	81141.1	81206.1	91.9178	0.00113191		11.2484	73215.8	11.2484	69043	71129.4	2950.67	0.0414831		11.2484	101722	11.2484	103769	102745	1447.21	0.0140854		11.2484	104729	11.2484	106916	105823	1546.9	0.0146179		11.2484	103086	11.2484	110101	106594	4960.06	0.0465324		11.2603	90928.3	11.2484
TG (49:1) [SIM]	836.8 -> 836.8	836.8	836.8	0	Positive		11.2362	584530	11.2362	595131	589831	7496.18	0.012709		11.2362	556213	11.2362	581105	568659	17601.4	0.0309524		11.2362	1.03439e+06	11.2362	1.1109e+06	1.07264e+06	54099.9	0.0504361		11.2362	839607	11.2362	867535	853571	19748.4	0.0231362		11.2362	847529	11.2362	858072	852801	7455.5	0.00874237		11.2362	781664	11.2362
TG (50:0) [NL-18:0]	852.8 -> 551.5	852.8	551.5	25	Positive		11.5472	964086	11.5472	947419	955752	11784.9	0.0123305		11.5472	554427	11.5472	515493	534960	27530.4	0.0514627		11.5472	3.57925e+06	11.5472	3.56179e+06	3.57052e+06	12346.4	0.00345785		11.5472	947544	11.5472	936638	942091	7711.68	0.00818571		11.5472	1.13098e+06	11.5472	1.10564e+06	1.11831e+06	17921	0.016025		11.5472	899262	11.5347
TG (50:0) [SIM]	852.8 -> 852.8	852.8	852.8	0	Positive		11.547	1.62398e+06	11.5345	1.63392e+06	1.62895e+06	7025	0.0043126		11.547	971489	11.547	963335	967412	5765.73	0.00595996		11.547	5.59067e+06	11.5471	5.81727e+06	5.70397e+06	160231	0.0280912		11.547	1.72764e+06	11.547	1.74069e+06	1.73416e+06	9225.55	0.00531989		11.5345	1.97332e+06	11.5471	1.95909e+06	1.9662e+06	10058.2	0.00511553		11.547	1.6207e+06	11.5345
TG (50:1) [NL-14:0]	850.8 -> 605.5	850.8	605.5	25	Positive		11.3424	301721	11.3424	300368	301044	956.644	0.00317775		11.3424	193471	11.3424	195978	194724	1772.33	0.00910175		11.3424	873900	11.3424	881766	877833	5562.24	0.00633633		11.3424	259104	11.3424	256509	257806	1835.21	0.00711856		11.3424	304583	11.3424	309859	307221	3730.29	0.012142		11.3423	196643	11.3424
TG (50:1) [NL-16:0]	850.8 -> 577.5	850.8	577.5	25	Positive		11.3425	4.88925e+06	11.3425	4.95073e+06	4.91999e+06	43467.8	0.00883493		11.3425	4.34527e+06	11.3424	4.32793e+06	4.3366e+06	12258.6	0.00282678		11.3425	8.30599e+06	11.3425	8.40479e+06	8.35539e+06	69863.7	0.00836151		11.3425	6.78515e+06	11.3425	6.97835e+06	6.88175e+06	136614	0.0198516		11.3424	6.3222e+06	11.3425	6.62262e+06	6.47241e+06	212432	0.0328211		11.3424	5.07542e+06	11.3425
TG (50:1) [NL-18:1]	850.8 -> 551.5	850.8	551.5	25	Positive		11.3425	3.15918e+06	11.3426	3.19679e+06	3.17798e+06	26594.6	0.0083684		11.3425	2.61398e+06	11.3425	2.60236e+06	2.60817e+06	8212.61	0.0031488		11.3425	5.73937e+06	11.3426	5.83863e+06	5.789e+06	70182.1	0.0121234		11.3425	4.08819e+06	11.3425	4.07616e+06	4.08217e+06	8508.39	0.00208428		11.3425	4.01528e+06	11.3426	4.04603e+06	4.03065e+06	21742.5	0.0053943		11.3425	3.24222e+06	11.3426
TG (50:1) [SIM]	850.8 -> 850.8	850.8	850.8	0	Positive		11.3423	6.34482e+06	11.3423	6.37252e+06	6.35867e+06	19590.7	0.00308095		11.3423	5.24608e+06	11.3422	5.19546e+06	5.22077e+06	35798.6	0.00685695		11.3422	1.18286e+07	11.3423	1.19936e+07	1.19111e+07	116636	0.00979221		11.3423	8.06995e+06	11.3422	8.15107e+06	8.11051e+06	57356.1	0.00707182		11.3422	7.89344e+06	11.3423	7.96653e+06	7.92999e+06	51678.2	0.00651681		11.3422	6.25803e+06	11.3423
TG (50:2) [NL-14:0]	848.8 -> 603.5	848.8	603.5	25	Positive		11.1628	592008	11.1628	587356	589682	3289.83	0.005579		11.1628	468082	11.1745	479162	473622	7834.43	0.0165415		11.1628	1.17502e+06	11.1628	1.21318e+06	1.1941e+06	26980.8	0.0225952		11.1628	563381	11.1628	543107	553244	14335.8	0.0259123		11.1628	574953	11.1628	565451	570202	6718.77	0.0117832		11.1745	336946	11.1628
TG (50:2) [NL-16:1]	848.8 -> 577.5	848.8	577.5	25	Positive		11.1866	2.09845e+06	11.1866	2.06128e+06	2.07986e+06	26283	0.0126369		11.1746	1.43344e+06	11.1866	1.45987e+06	1.44665e+06	18692.7	0.0129213		11.1746	2.95592e+06	11.1747	2.94233e+06	2.94913e+06	9605.6	0.0032571		11.1746	1.89809e+06	11.1746	1.87807e+06	1.88808e+06	14158.9	0.00749912		11.1746	2.04554e+06	11.1747	2.02093e+06	2.03323e+06	17402.1	0.00855885		11.1865	1.47001e+06	11.1866
TG (50:2) [NL-18:1]	848.8 -> 549.5	848.8	549.5	25	Positive		11.1748	3.62178e+06	11.1748	3.56109e+06	3.59143e+06	42919.1	0.0119504		11.1748	2.61873e+06	11.1748	2.61581e+06	2.61727e+06	2058.97	0.000786685		11.1748	6.24983e+06	11.1748	6.39021e+06	6.32002e+06	99267.6	0.0157068		11.1748	3.37455e+06	11.1748	3.4128e+06	3.39368e+06	27047.2	0.00796988		11.163	3.49416e+06	11.1748	3.42289e+06	3.45852e+06	50401.6	0.0145732		11.1747	2.26695e+06	11.1748
TG (50:2) [NL-18:2]	848.8 -> 551.5	848.8	551.5	25	Positive		11.1986	369514	11.1986	359186	364350	7303.03	0.020044		11.1867	299231	11.1866	297379	298305	1308.94	0.00438792		11.1986	432470	11.1986	430417	431444	1451.84	0.00336508		11.1867	421909	11.1867	424433	423171	1784.64	0.00421729		11.1866	406453	11.1867	416421	411437	7048.53	0.0171315		11.1866	378138	11.1986
TG (50:2) [SIM]	848.8 -> 848.8	848.8	848.8	0	Positive		11.1744	5.83584e+06	11.1745	5.82733e+06	5.83159e+06	6020.28	0.00103236		11.1744	4.45222e+06	11.1744	4.42183e+06	4.43702e+06	21492.6	0.00484391		11.1744	9.44823e+06	11.1745	9.72206e+06	9.58514e+06	193623	0.0202004		11.1744	5.7209e+06	11.1744	5.94207e+06	5.83148e+06	156390	0.0268183		11.1744	6.06898e+06	11.1745	6.12449e+06	6.09674e+06	39251.2	0.00643806		11.1744	4.31396e+06	11.1745
TG (50:3) [NL-14:0]	846.8 -> 601.5	846.8	601.5	25	Positive		11.0191	171969	11.0191	184821	178395	9087.78	0.050942		11.007	147718	11.019	147468	147593	176.333	0.00119473		11.0191	256897	11.0191	262130	259514	3700.1	0.0142578		11.007	177696	11.007	174969	176332	1928.37	0.010936		11.007	173308	11.0191	180853	177081	5335.28	0.0301291		11.019	133979	11.0191
TG (50:3) [NL-14:1]	846.8 -> 603.5	846.8	603.5	25	Positive		11.0069	72825.8	11.019	81457.9	77141.9	6103.84	0.0791249		11.019	45099.9	11.0069	44577.8	44838.8	369.179	0.00823346		11.0069	137739	11.007	144214	140976	4578.13	0.0324744		10.9949	51414.8	11.0069	47529.8	49472.3	2747.11	0.0555282		11.0069	56632.7	11.019	54352.3	55492.5	1612.49	0.0290578		11.0189	34410.6	11.0069
TG (50:3) [NL-16:1]	846.8 -> 575.5	846.8	575.5	25	Positive		11.0191	1.06982e+06	11.0192	1.07142e+06	1.07062e+06	1132.25	0.00105757		11.0191	732961	11.0071	703317	718139	20961.3	0.0291883		11.0191	1.31853e+06	11.0071	1.29629e+06	1.30741e+06	15731.8	0.0120328		11.0071	839100	11.0071	797325	818213	29540	0.0361031		11.0071	960634	11.0071	955084	957859	3923.83	0.00409646		11.0191	672059	11.0192
TG (50:3) [NL-18:2]	846.8 -> 549.5	846.8	549.5	25	Positive		11.0315	512413	11.0315	516242	514327	2707.16	0.00526349		11.0193	361903	11.0193	371051	366477	6468.49	0.0176505		11.0315	627092	11.0315	659009	643051	22568.6	0.0350962		11.0193	412078	11.0193	429117	420597	12048.4	0.028646		11.0193	452226	11.0194	460155	456191	5606.82	0.0122905		11.0193	366444	11.0315
TG (50:3) [NL-18:3]	846.8 -> 551.5	846.8	551.5	25	Positive		11.0554	49751.8	11.0554	49656.1	49703.9	67.6931	0.00136193		11.0554	45622	11.0434	44357.2	44989.6	894.314	0.0198783		11.0554	48177.5	11.0554	51284.8	49731.2	2197.19	0.0441813		11.0434	59268.6	11.0434	61575.6	60422.1	1631.26	0.0269978		11.0434	49150.9	11.0554	50883	50017	1224.76	0.0244869		11.0553	60613.2	11.0554
TG (50:3) [SIM]	846.8 -> 846.8	846.8	846.8	0	Positive		11.0188	2.58757e+06	11.0188	2.58231e+06	2.58494e+06	3719.87	0.00143906		11.0188	1.80945e+06	11.0188	1.82456e+06	1.81701e+06	10685.8	0.00588097		11.0188	3.11709e+06	11.0189	3.15695e+06	3.13702e+06	28181	0.00898337		11.0188	2.04284e+06	11.0188	2.02521e+06	2.03402e+06	12470.1	0.00613076		11.0188	2.39518e+06	11.0189	2.43993e+06	2.41756e+06	31638.4	0.013087		11.0188	1.88686e+06	11.0188
TG (50:4) [NL-14:0]	844.8 -> 599.5	844.8	599.5	25	Positive		10.8739	23300	10.8989	23584.4	23442.2	201.081	0.00857772		10.8739	21830.9	10.8867	21166.7	21498.8	469.634	0.0218447		10.8867	25562	10.874	25897	25729.5	236.931	0.00920854		10.8867	24519.3	10.8867	23555.9	24037.6	681.261	0.0283415		10.8867	20651.8	10.874	22114.4	21383.1	1034.16	0.0483635		10.8988	21006.3	10.8868
TG (50:4) [NL-18:3]	844.8 -> 549.5	844.8	549.5	25	Positive		10.899	50441.4	10.899	52924.8	51683.1	1756.02	0.0339767		10.8869	45988.9	10.899	43551.6	44770.3	1723.49	0.0384963		10.899	56097.3	10.899	55544.4	55820.9	390.979	0.00700418		10.8869	43403.9	10.8869	46045.4	44724.6	1867.81	0.0417626		10.899	43666.9	10.899	43607.2	43637.1	42.2441	0.000968079		10.8989	41129.2	10.899
TG (50:4) [NL-20:4]	844.8 -> 523.5	844.8	523.5	25	Positive		10.9476	16990	10.9476	16452.7	16721.3	379.918	0.0227206		10.9476	14614.7	10.9476	14232.1	14423.4	270.558	0.0187583		10.9476	15460.5	10.9476	16315	15887.7	604.23	0.0380313		10.9476	21185.2	10.9476	21704	21444.6	366.843	0.0171066		10.9354	18020.2	10.9476	20179.4	19099.8	1526.73	0.0799343		10.9475	23642.8	10.9476
TG (50:4) [SIM]	844.8 -> 844.8	844.8	844.8	0	Positive		10.9351	598230	10.9351	619246	608738	14860.9	0.0244126		10.923	415342	10.9109	394137	404740	14994.1	0.0370463		10.9109	526562	10.9109	556121	541342	20901.2	0.03861		10.8866	383712	10.8987	369861	376786	9794.25	0.0259942		10.935	525759	10.923	513656	519707	8558.13	0.0164672		10.9229	409302	10.923
TG (51:0) [NL-16:0]	866.7 -> 593.4	866.7	593.4	25	Positive		11.6425	31782.8	11.6425	33323.9	32553.3	1089.71	0.0334748		11.6425	23280	11.6424	24000.4	23640.2	509.363	0.0215465		11.6424	116749	11.6546	120346	118547	2543.56	0.0214561		11.6425	42369.4	11.6424	40039	41204.2	1647.83	0.0399918		11.6424	46155.1	11.6425	46124.7	46139.9	21.5029	0.000466036		11.6424	40958.2	11.6425
TG (51:0) [SIM]	866.7 -> 866.7	866.7	866.7	0	Positive		11.6423	133000	11.6423	134984	133992	1402.78	0.0104692		11.6423	95492.1	11.6423	93719.3	94605.7	1253.51	0.0132498		11.6544	450461	11.6544	461915	456188	8098.89	0.0177534		11.6423	152735	11.6423	156250	154492	2485.42	0.0160877		11.6298	176657	11.6423	184127	180392	5282.16	0.0292815		11.6422	160704	11.6423
TG (51:1) [NL-17:0]	864.8 -> 577.5	864.8	577.5	25	Positive		11.4374	182914	11.4254	186005	184459	2186.05	0.0118511		11.4374	151351	11.4374	151794	151572	313.531	0.00206853		11.4374	321355	11.4374	311347	316351	7076.83	0.0223701		11.4374	263577	11.4374	261177	262377	1697.26	0.00646879		11.4374	268486	11.4374	267292	267889	844.062	0.00315079		11.4374	218800	11.4254
TG (51:1) [SIM]	864.8 -> 864.8	864.8	864.8	0	Positive		11.4373	765930	11.4373	790970	778450	17706	0.0227452		11.4373	649213	11.4373	665328	657270	11394.5	0.0173362		11.4489	1.33339e+06	11.4373	1.3456e+06	1.3395e+06	8638.12	0.00644878		11.4373	1.04855e+06	11.4373	1.04245e+06	1.0455e+06	4317.68	0.00412978		11.4372	1.11867e+06	11.4373	1.11551e+06	1.11709e+06	2235.62	0.00200128		11.4372	915021	11.4373
TG (51:2) [NL-15:0]	862.8 -> 603.5	862.8	603.5	25	Positive		11.2459	76817.6	11.2459	82335.9	79576.8	3902.03	0.0490348		11.2459	79871.9	11.2459	83017.1	81444.5	2224.04	0.0273074		11.2459	120263	11.2459	122308	121286	1445.58	0.0119188		11.2459	108009	11.2459	111911	109960	2759.68	0.0250971		11.2458	111348	11.2459	112636	111992	910.647	0.00813138		11.2458	78669.5	11.2459
TG (51:2) [NL-17:0]	862.8 -> 575.5	862.8	575.5	25	Positive		11.2579	89821.1	11.246	85689.1	87755.1	2921.76	0.0332945		11.2579	82198	11.2579	82088.2	82143.1	77.6365	0.000945137		11.2579	117693	11.246	126401	122047	6157.44	0.0504512		11.246	106867	11.2579	120183	113525	9415.46	0.0829374		11.2579	115777	11.258	118220	116998	1727.5	0.0147652		11.2579	92805.1	11.258
TG (51:2) [NL-17:1]	862.8 -> 577.5	862.8	577.5	25	Positive		11.2698	236556	11.2698	244584	240570	5676.68	0.0235968		11.2698	201804	11.2698	207625	204715	4116.09	0.0201064		11.2579	295715	11.2579	312871	304293	12131.1	0.0398665		11.2579	295877	11.2579	295243	295560	448.569	0.00151769		11.2578	314156	11.2579	291264	302710	16187.2	0.0534742		11.2698	235829	11.2579
TG (51:2) [SIM]	862.8 -> 862.8	862.8	862.8	0	Positive		11.2577	1.0262e+06	11.2577	1.04076e+06	1.03348e+06	10293	0.00995956		11.2577	934365	11.2696	928606	931486	4072.44	0.00437198		11.2577	1.39966e+06	11.2577	1.41112e+06	1.40539e+06	8105.58	0.0057675		11.2457	1.27301e+06	11.2577	1.28065e+06	1.27683e+06	5399.03	0.00422846		11.2576	1.28298e+06	11.2577	1.337e+06	1.30999e+06	38198.4	0.0291593		11.2576	1.02631e+06	11.2577
TG (52:1) [NL-18:0]	878.8 -> 577.5	878.8	577.5	25	Positive		11.5564	3.07121e+06	11.5564	3.01592e+06	3.04356e+06	39093.8	0.0128448		11.5564	2.0047e+06	11.5564	2.0107e+06	2.0077e+06	4248.46	0.00211608		11.5564	6.306e+06	11.5564	6.4283e+06	6.36715e+06	86481.7	0.0135825		11.5564	3.2106e+06	11.5564	3.2646e+06	3.2376e+06	38179	0.0117924		11.5564	3.57857e+06	11.5564	3.58537e+06	3.58197e+06	4811.56	0.00134327		11.5564	2.60034e+06	11.5564
TG (52:1) [NL-18:1]	878.8 -> 579.5	878.8	579.5	25	Positive		11.5563	2.16097e+06	11.5563	2.14134e+06	2.15116e+06	13878.7	0.00645176		11.5563	1.37497e+06	11.5563	1.37941e+06	1.37719e+06	3140.69	0.0022805		11.5563	4.44888e+06	11.5563	4.41343e+06	4.43116e+06	25060.8	0.00565558		11.5563	2.20636e+06	11.5563	2.24498e+06	2.22567e+06	27309.7	0.0122703		11.5563	2.4545e+06	11.5563	2.50064e+06	2.47757e+06	32623.2	0.0131674		11.5563	1.79641e+06	11.5563
TG (52:1) [SIM]	878.8 -> 878.8	878.8	878.8	0	Positive		11.5562	5.71106e+06	11.5562	5.82991e+06	5.77049e+06	84039.4	0.0145636		11.5562	3.77965e+06	11.5562	3.77563e+06	3.77764e+06	2842.58	0.000752475		11.5562	1.20125e+07	11.5562	1.23333e+07	1.21729e+07	226826	0.0186337		11.5562	5.99549e+06	11.5562	5.89834e+06	5.94692e+06	68697.4	0.0115518		11.5562	6.78003e+06	11.5562	6.64732e+06	6.71367e+06	93838.6	0.0139772		11.5561	4.87656e+06	11.5562
TG (52:2) [NL-16:0]	876.8 -> 603.5	876.8	603.5	25	Positive		11.3639	3.51284e+06	11.3519	3.37046e+06	3.44165e+06	100683	0.0292544		11.3639	2.84054e+06	11.3639	2.98182e+06	2.91118e+06	99896.2	0.0343147		11.3519	5.57318e+06	11.3519	5.5915e+06	5.58234e+06	12956	0.00232089		11.3639	4.47079e+06	11.3639	4.43305e+06	4.45192e+06	26684.3	0.00599387		11.3519	4.30062e+06	11.3639	4.20127e+06	4.25094e+06	70251.5	0.0165261		11.3638	2.86235e+06	11.3639
TG (52:2) [NL-18:2]	876.8 -> 579.5	876.8	579.5	25	Positive		11.3882	271815	11.4002	282124	276969	7289.16	0.0263176		11.3882	199139	11.3882	205480	202310	4484.3	0.0221655		11.4002	330519	11.4002	327758	329139	1952.28	0.00593147		11.3882	300733	11.3882	309756	305245	6380.28	0.0209022		11.3881	318211	11.3882	334545	326378	11550.1	0.0353888		11.3881	292647	11.3882
TG (52:2) [SIM]	876.8 -> 876.8	876.8	876.8	0	Positive		11.3637	1.34668e+07	11.3637	1.37114e+07	1.35891e+07	172959	0.0127278		11.3518	1.0396e+07	11.3637	1.07995e+07	1.05977e+07	285335	0.0269242		11.3637	2.11722e+07	11.3638	2.14902e+07	2.13312e+07	224838	0.0105403		11.3518	1.52121e+07	11.3518	1.53407e+07	1.52764e+07	90915.4	0.00595137		11.3517	1.5578e+07	11.3518	1.55583e+07	1.55681e+07	13915	0.000893815		11.3637	1.05928e+07	11.3637
TG (52:3) [NL-16:1]	874.8 -> 603.5	874.8	603.5	25	Positive		11.1962	1.3871e+06	11.2083	1.27195e+06	1.32952e+06	81429.6	0.0612471		11.1962	889779	11.1962	936817	913298	33261	0.0364186		11.1962	1.74474e+06	11.1843	1.76707e+06	1.75591e+06	15791.1	0.00899312		11.1843	1.1173e+06	11.1843	1.09387e+06	1.10559e+06	16567.9	0.0149856		11.1842	1.26822e+06	11.1962	1.24967e+06	1.25894e+06	13116.5	0.0104186		11.1961	816789	11.2083
TG (52:3) [NL-18:2]	874.8 -> 577.5	874.8	577.5	25	Positive		11.2084	1.26078e+06	11.2084	1.21897e+06	1.23987e+06	29561.7	0.0238425		11.2084	938245	11.2084	940206	939225	1387.12	0.00147688		11.2084	1.40138e+06	11.2084	1.37062e+06	1.386e+06	21752.8	0.0156946		11.1962	1.22512e+06	11.1962	1.27415e+06	1.24963e+06	34672.1	0.0277458		11.1962	1.31805e+06	11.1963	1.32474e+06	1.32139e+06	4731.48	0.00358067		11.2083	995485	11.2084
TG (52:3) [SIM]	874.8 -> 874.8	874.8	874.8	0	Positive		11.196	7.3999e+06	11.1961	7.31642e+06	7.35816e+06	59026.9	0.00802196		11.196	5.21116e+06	11.196	5.29008e+06	5.25062e+06	55804.3	0.0106281		11.196	9.41404e+06	11.1961	9.28658e+06	9.35031e+06	90129.1	0.00963916		11.196	6.78612e+06	11.196	6.85745e+06	6.82178e+06	50432.9	0.00739292		11.196	7.3239e+06	11.1961	7.5245e+06	7.4242e+06	141847	0.0191061		11.2081	5.27645e+06	11.1961
TG (52:4) [NL-16:1]	872.8 -> 601.5	872.8	601.5	25	Positive		11.0527	299513	11.0407	300469	299991	675.663	0.00225228		11.0407	195906	11.0407	207862	201884	8453.87	0.0418749		11.0407	298387	11.0407	298287	298337	70.5936	0.000236624		11.0287	237800	11.0407	225887	231844	8423.42	0.0363324		11.0407	278395	11.0407	278743	278569	246.157	0.000883648		11.0527	211827	11.0527
TG (52:4) [NL-18:2]	872.8 -> 575.5	872.8	575.5	25	Positive		11.0409	523071	11.0409	527299	525185	2989.44	0.00569215		11.0409	355850	11.0409	354361	355105	1053.01	0.00296535		11.0409	498800	11.0409	520333	509566	15226	0.0298803		11.0409	414618	11.0409	408931	411774	4021.84	0.00976711		11.0409	513000	11.0409	503571	508285	6667.15	0.0131169		11.0409	374677	11.0409
TG (52:4) [NL-18:3]	872.8 -> 577.5	872.8	577.5	25	Positive		11.0771	148955	11.0648	146138	147546	1991.35	0.0134965		11.0648	125394	11.0648	128426	126910	2144.16	0.0168951		11.0648	158555	11.0648	159558	159056	708.943	0.00445718		11.0648	156423	11.0648	153145	154784	2317.56	0.0149728		11.0648	152565	11.0648	145048	148807	5315.35	0.0357198		11.0648	143609	11.0648
TG (52:4) [SIM]	872.8 -> 872.8	872.8	872.8	0	Positive		11.0769	2.61652e+06	11.0646	2.51875e+06	2.56763e+06	69136.8	0.0269263		11.0526	1.74062e+06	11.0646	1.79912e+06	1.76987e+06	41361.2	0.0233696		11.0646	2.52751e+06	11.0646	2.50095e+06	2.51423e+06	18783.6	0.00747089		11.0406	2.01979e+06	11.0526	1.94774e+06	1.98376e+06	50944.4	0.0256807		11.0526	2.34478e+06	11.0526	2.35891e+06	2.35184e+06	9992.01	0.00424859		11.0646	1.99994e+06	11.0646
TG (52:5) [NL-18:3]	870.8 -> 575.5	870.8	575.5	25	Positive		10.921	50330.1	10.921	46332.2	48331.2	2826.93	0.0584909		10.9089	36073.6	10.921	40874.6	38474.1	3394.85	0.0882371		10.921	40022.6	10.9089	44590.1	42306.3	3229.67	0.07634		10.9089	35645.7	10.9089	36861.4	36253.6	859.626	0.0237115		10.9089	40627.8	10.9089	40394.4	40511.1	165.031	0.00407373		10.933	32200.3	10.921
TG (52:5) [NL-20:4]	870.8 -> 549.5	870.8	549.5	25	Positive		10.9693	77424.6	10.9693	74823.7	76124.1	1839.07	0.0241589		10.9693	53827.4	10.9693	51398.2	52612.8	1717.76	0.032649		10.9693	50702.6	10.9693	51166.3	50934.5	327.919	0.00643806		10.9693	81318.9	10.9693	87240.4	84279.7	4187.17	0.0496818		10.9693	80383.3	10.9693	75505.8	77944.5	3448.94	0.0442487		10.9693	82060.2	10.9693
TG (52:5) [NL-20:5]	870.8 -> 551.5	870.8	551.5	25	Positive		10.993	15159.8	10.993	15212.6	15186.2	37.3226	0.00245767		10.993	15567.6	10.993	16263.3	15915.4	491.882	0.030906		10.993	13810.6	11.0051	12335.2	13072.9	1043.26	0.0798032		10.993	24571.8	11.005	22902.3	23737.1	1180.52	0.0497331		10.993	22195.3	10.993	24035.7	23115.5	1301.3	0.0562956		10.993	25171.3	11.005
TG (52:5) [SIM]	870.8 -> 870.8	870.8	870.8	0	Positive		10.9569	687470	10.9569	656177	671824	22127.5	0.0329364		10.9569	513040	10.9569	511066	512053	1395.36	0.00272504		10.9569	538378	10.9449	547521	542950	6464.76	0.0119067		10.9569	565295	10.9569	567106	566200	1280.07	0.00226081		10.9569	654529	10.9569	651412	652971	2204.09	0.00337548		10.9568	610148	10.9569
TG (53:2) [NL-17:1]	890.8 -> 605.5	890.8	605.5	25	Positive		11.4709	78627.7	11.4709	78978.1	78802.9	247.78	0.0031443		11.4709	59474	11.4709	58532.1	59003.1	666.044	0.0112883		11.4709	111742	11.4588	107778	109760	2802.87	0.0255362		11.4588	77106.3	11.4709	78848.5	77977.4	1231.94	0.0157987		11.4709	89358.5	11.4709	89239.7	89299.1	84.0412	0.00094112		11.4708	66284	11.4709
TG (53:2) [NL-18:1]	890.8 -> 591.5	890.8	591.5	25	Positive		11.4469	559270	11.4469	566362	562816	5014.89	0.00891036		11.4468	453830	11.4589	461083	457456	5128.85	0.0112117		11.4589	792722	11.4469	822634	807678	21150.7	0.0261871		11.4469	682784	11.4468	691368	687076	6069.89	0.00883438		11.4468	729651	11.4469	706170	717910	16604	0.0231283		11.4468	490724	11.4469
TG (53:2) [SIM]	890.8 -> 890.8	890.8	890.8	0	Positive		11.4587	1.07747e+06	11.4587	1.09627e+06	1.08687e+06	13293.2	0.0122307		11.4587	879822	11.4587	893158	886490	9429.93	0.0106374		11.4587	1.57517e+06	11.4587	1.56973e+06	1.57245e+06	3843.52	0.00244428		11.4587	1.28737e+06	11.4587	1.27728e+06	1.28233e+06	7136.61	0.00556535		11.4586	1.35147e+06	11.4587	1.38741e+06	1.36944e+06	25413.3	0.0185575		11.4586	1.00185e+06	11.4587
TG (54:0) [NL-18:0]	908.8 -> 607.5	908.8	607.5	25	Positive		11.9812	233938	11.9812	232402	233170	1085.76	0.00465651		11.9812	125437	11.9811	129095	127266	2585.91	0.0203189		11.9811	837432	11.9812	838643	838038	856.554	0.0010221		11.9812	152053	11.9811	152257	152155	144.055	0.000946761		11.9811	194882	11.9812	195985	195434	780.237	0.00399234		11.9811	154634	11.9812
TG (54:0) [SIM]	908.8 -> 908.8	908.8	908.8	0	Positive		11.9809	374347	11.9809	360258	367302	9962.81	0.0271243		11.9809	169289	11.9809	166021	167655	2310.89	0.0137836		11.9809	2.18382e+06	11.9809	2.19901e+06	2.19141e+06	10743.1	0.00490237		11.9809	225078	11.9809	231069	228074	4236.22	0.0185739		11.9809	296706	11.9809	302172	299439	3864.95	0.0129073		11.9808	223035	11.9809
TG (54:1) [NL-18:1]	906.8 -> 607.5	906.8	607.5	25	Positive		11.7853	471237	11.7853	472948	472092	1209.5	0.002562		11.7852	270045	11.7974	271391	270718	952.085	0.00351689		11.7974	1.15901e+06	11.7853	1.16328e+06	1.16115e+06	3016.06	0.00259748		11.7853	391827	11.7852	385178	388503	4701.56	0.0121017		11.7852	483230	11.7853	464915	474073	12951.1	0.0273189		11.7852	301763	11.7853
TG (54:1) [SIM]	906.8 -> 906.8	906.8	906.8	0	Positive		11.7851	1.75464e+06	11.7851	1.75794e+06	1.75629e+06	2337.92	0.00133117		11.7973	1.04252e+06	11.7972	1.03642e+06	1.03947e+06	4316.95	0.00415303		11.7973	4.55469e+06	11.7851	4.55009e+06	4.55239e+06	3246	0.000713032		11.7851	1.53681e+06	11.7851	1.51225e+06	1.52453e+06	17370.1	0.0113937		11.785	1.85221e+06	11.7851	1.84313e+06	1.84767e+06	6421.73	0.00347557		11.785	1.18872e+06	11.7851
TG (54:2) [NL-18:0]	904.8 -> 603.5	904.8	603.5	25	Positive		11.5662	2.22958e+06	11.5784	2.32977e+06	2.27968e+06	70846.4	0.0310774		11.5784	1.57042e+06	11.5783	1.59582e+06	1.58312e+06	17963.7	0.011347		11.5784	3.92192e+06	11.5662	3.93268e+06	3.9273e+06	7605.05	0.00193646		11.5662	2.33328e+06	11.5784	2.31397e+06	2.32362e+06	13656.5	0.00587725		11.5661	2.52502e+06	11.5662	2.56058e+06	2.5428e+06	25148.4	0.00989004		11.5783	1.54715e+06	11.5662
TG (54:2) [NL-20:1]	904.8 -> 577.5	904.8	577.5	25	Positive		11.5663	873998	11.5663	862066	868032	8437.33	0.00972006		11.5663	575262	11.5662	580602	577932	3775.67	0.00653307		11.5662	1.46526e+06	11.5663	1.50487e+06	1.48506e+06	28010.6	0.0188615		11.5663	804673	11.5541	849829	827251	31930.1	0.0385979		11.5662	856315	11.5542	849805	853060	4603.11	0.005396		11.5662	567042	11.5663
TG (54:2) [SIM]	904.8 -> 904.8	904.8	904.8	0	Positive		11.5782	8.20042e+06	11.566	8.22673e+06	8.21358e+06	18603.7	0.00226499		11.566	5.63742e+06	11.5782	5.60046e+06	5.61894e+06	26130.6	0.00465044		11.5782	1.38058e+07	11.5782	1.39199e+07	1.38629e+07	80640.2	0.005817		11.566	7.98713e+06	11.566	8.10842e+06	8.04777e+06	85770.3	0.0106576		11.566	8.54805e+06	11.566	8.8885e+06	8.71827e+06	240735	0.0276127		11.5659	5.6182e+06	11.5782
TG (54:3) [NL-18:1]	902.8 -> 603.5	902.8	603.5	25	Positive		11.3738	9.32292e+06	11.3738	9.25159e+06	9.28726e+06	50440.9	0.00543119		11.3738	7.19749e+06	11.3738	7.09813e+06	7.14781e+06	70259.9	0.00982957		11.3738	1.41771e+07	11.3738	1.39401e+07	1.40586e+07	167568	0.0119192		11.3738	9.69733e+06	11.3738	9.76936e+06	9.73335e+06	50933	0.00523284		11.3738	9.75771e+06	11.3738	9.78986e+06	9.77378e+06	22732.6	0.00232588		11.3738	5.81731e+06	11.3738
TG (54:3) [NL-18:2]	902.8 -> 605.5	902.8	605.5	25	Positive		11.4097	422282	11.4097	419035	420659	2296.04	0.00545821		11.4097	340681	11.4096	340397	340539	200.621	0.000589128		11.4096	502754	11.4097	505728	504241	2103.12	0.00417087		11.3978	444859	11.3977	447148	446004	1618.07	0.00362793		11.3977	460862	11.3978	452676	456769	5788.23	0.0126721		11.3977	345895	11.4097
TG (54:3) [SIM]	902.8 -> 902.8	902.8	902.8	0	Positive		11.3856	1.14239e+07	11.3856	1.14575e+07	1.14407e+07	23764.4	0.00207718		11.3856	8.05509e+06	11.3856	8.33016e+06	8.19262e+06	194502	0.0237411		11.3856	1.59033e+07	11.3736	1.57108e+07	1.5807e+07	136051	0.00860696		11.3736	1.10445e+07	11.3736	1.12639e+07	1.11542e+07	155115	0.0139064		11.3736	1.14827e+07	11.3736	1.17566e+07	1.16196e+07	193728	0.0166725		11.3856	7.83258e+06	11.3856
TG (54:4) [NL-18:2]	900.8 -> 603.5	900.8	603.5	25	Positive		11.2299	708328	11.2299	744820	726574	25804	0.0355146		11.218	514776	11.218	559907	537341	31912.2	0.059389		11.218	878558	11.218	875756	877157	1981.16	0.00225862		11.218	627685	11.218	659967	643826	22826.8	0.0354549		11.2179	715314	11.218	719689	717502	3093.19	0.00431106		11.2179	506465	11.218
TG (54:4) [NL-20:3]	900.8 -> 577.5	900.8	577.5	25	Positive		11.2901	738902	11.2902	725855	732378	9225.63	0.0125968		11.2901	427303	11.2901	433283	430293	4228.73	0.00982755		11.2901	746135	11.2902	742425	744280	2623.95	0.00352549		11.2782	451248	11.2782	462963	457106	8283.93	0.0181226		11.2901	550984	11.2782	563750	557367	9026.6	0.0161951		11.2781	583614	11.2782
TG (54:4) [SIM]	900.8 -> 900.8	900.8	900.8	0	Positive		11.2298	5.83764e+06	11.2298	5.7659e+06	5.80177e+06	50730.2	0.00874392		11.2298	4.05375e+06	11.2298	4.06689e+06	4.06032e+06	9292.53	0.00228862		11.2298	6.19224e+06	11.2298	6.22493e+06	6.20858e+06	23116.9	0.00372338		11.2178	4.9534e+06	11.2178	4.93163e+06	4.94252e+06	15395.3	0.00311486		11.2178	5.2658e+06	11.2298	5.45037e+06	5.35809e+06	130511	0.0243578		11.2297	4.54102e+06	11.2298
TG (54:5) [NL-18:3]	898.8 -> 603.5	898.8	603.5	25	Positive		11.087	81307.3	11.087	75883	78595.2	3835.55	0.0488013		11.087	61174	11.087	60445.2	60809.6	515.339	0.00847464		11.087	80143.6	11.0751	83569.1	81856.3	2422.17	0.0295905		11.075	62789	11.075	62978.3	62883.7	133.907	0.00212944		11.087	66273.1	11.0751	69266.4	67769.8	2116.6	0.0312323		11.075	51550.4	11.087
TG (54:5) [NL-20:4]	898.8 -> 577.5	898.8	577.5	25	Positive		11.1468	184966	11.1468	177589	181277	5216.96	0.0287789		11.1587	146704	11.1468	144395	145550	1632.28	0.0112146		11.1468	108061	11.1469	115358	111709	5160.2	0.046193		11.1468	231222	11.1468	221044	226133	7196.81	0.0318256		11.1468	227398	11.1468	220323	223860	5002.47	0.0223464		11.1468	217433	11.1468
TG (54:5) [SIM]	898.8 -> 898.8	898.8	898.8	0	Positive		11.0869	1.88851e+06	11.0869	1.90038e+06	1.89445e+06	8394.53	0.00443113		11.0869	1.42592e+06	11.0869	1.43613e+06	1.43102e+06	7220.5	0.0050457		11.0869	1.62824e+06	11.0869	1.65383e+06	1.64103e+06	18089	0.0110229		11.0749	1.82103e+06	11.0749	1.82182e+06	1.82143e+06	556.002	0.000305256		11.0749	1.82608e+06	11.0749	1.88927e+06	1.85768e+06	44686.2	0.0240549		11.0869	1.76623e+06	11.0749
TG (54:6) [NL-18:3]	896.8 -> 601.5	896.8	601.5	25	Positive		10.9549	19719.8	10.9549	20180.2	19950	325.583	0.0163199		10.9308	16469.9	10.9428	16073.2	16271.6	280.494	0.0172383		10.9549	16073.9	10.9428	15410.3	15742.1	469.185	0.0298045		10.9308	17210.1	10.9308	17260.7	17235.4	35.7643	0.00207505		10.9428	16551.2	10.9428	19623.1	18087.2	2172.19	0.120096		10.9428	18426.3	10.9428
TG (54:6) [NL-20:4]	896.8 -> 575.5	896.8	575.5	25	Positive		10.9911	88007.9	10.9911	89638.7	88823.3	1153.13	0.0129823		10.9911	62417.7	10.9911	64259.5	63338.6	1302.36	0.0205618		10.9911	51625.2	10.9911	53630.6	52627.9	1418	0.0269438		10.9911	94768.2	10.9911	97731.9	96250.1	2095.68	0.0217732		10.9911	107438	10.9911	107871	107655	306.099	0.00284335		10.9911	91586.9	10.9911
TG (54:6) [NL-20:5]	896.8 -> 577.5	896.8	577.5	25	Positive		11.0151	52878.7	11.003	54183.4	53531.1	922.586	0.0172346		11.003	48991.8	11.0151	48190.7	48591.3	566.502	0.0116585		11.0151	39202.8	11.0151	39925.1	39563.9	510.784	0.0129104		11.0151	62856	11.0151	61896.4	62376.2	678.525	0.010878		11.0151	67156.4	11.0151	62747.4	64951.9	3117.59	0.0479985		11.015	62201.9	11.0151
TG (54:6) [NL-22:6]	896.8 -> 551.5	896.8	551.5	25	Positive		11.0513	42046.7	11.0513	41977.2	42011.9	49.1925	0.00117092		11.0513	43479.8	11.0633	42397.4	42938.6	765.368	0.0178247		11.0633	43210.9	11.0513	41602.2	42406.5	1137.58	0.0268255		11.0513	78338.9	11.0513	80356.6	79347.8	1426.74	0.0179808		11.0512	58343.2	11.0633	64843.2	61593.2	4596.21	0.0746221		11.0632	58956.9	11.0633
TG (54:6) [SIM]	896.8 -> 896.8	896.8	896.8	0	Positive		10.9908	869478	10.9908	875751	872615	4435.35	0.00508282		10.9908	698255	10.9908	685390	691823	9097.11	0.0131495		10.9908	651942	10.9908	649000	650471	2080.29	0.00319812		10.9908	921919	10.9908	881784	901852	28380.1	0.0314687		10.9908	917423	10.9908	917800	917612	266.48	0.000290406		10.9908	924588	10.9908
TG (54:7) [NL-20:5]	894.8 -> 575.5	894.8	575.5	25	Positive		10.8583	15105.9	10.8583	14271.9	14688.9	589.731	0.040148		10.8583	11794.8	10.8704	13955.3	12875	1527.7	0.118656		10.8704	9159.1	10.8583	10836.3	9997.71	1185.98	0.118625		10.8583	14565.8	10.8583	16329	15447.4	1246.79	0.0807118		10.8704	14845.8	10.8583	14949.9	14897.8	73.6402	0.00494301		10.8704	13356.9	10.8704
TG (54:7) [NL-22:6]	894.8 -> 549.5	894.8	549.5	25	Positive		10.895	37608.9	10.9074	38555.2	38082	669.109	0.0175702		10.895	38838	10.9074	39330.8	39084.4	348.443	0.00891515		10.9074	46588.7	10.895	46445.3	46517	101.398	0.0021798		10.9074	61935.8	10.895	59903.9	60919.8	1436.8	0.0235852		10.9074	57996.5	10.895	56214.1	57105.3	1260.31	0.0220699		10.8949	44560.7	10.9074
TG (54:7) [SIM]	894.8 -> 894.8	894.8	894.8	0	Positive		10.8947	274772	10.8826	282226	278499	5270.27	0.0189238		10.8826	221526	10.8826	214748	218137	4792.84	0.0219717		10.8947	251428	10.8947	263241	257335	8353.05	0.0324598		10.8947	278757	10.8947	269519	274138	6532.41	0.0238289		10.8947	295466	10.8947	307556	301511	8548.81	0.0283532		10.8947	269602	10.8947
TG (56:6) [NL-20:4]	924.8 -> 603.5	924.8	603.5	25	Positive		11.1686	126864	11.1686	124537	125701	1645.18	0.0130881		11.1685	88927.2	11.1805	89967	89447.1	735.231	0.00821973		11.1685	82473.8	11.1686	78593.6	80533.7	2743.75	0.0340696		11.1686	128965	11.1686	126133	127549	2002.28	0.0156982		11.1685	132449	11.1567	139907	136178	5273.75	0.0387268		11.1685	122966	11.1686
TG (56:6) [NL-22:5]	924.8 -> 577.5	924.8	577.5	25	Positive		11.1567	122294	11.1448	114887	118591	5237.58	0.0441651		11.1448	97781.4	11.1448	95583.1	96682.3	1554.42	0.0160776		11.1448	104474	11.1568	102856	103665	1144.69	0.0110422		11.1448	166603	11.1448	171174	168889	3231.72	0.0191352		11.1448	133785	11.1448	142990	138387	6508.44	0.0470306		11.1448	122446	11.1448
TG (56:6) [SIM]	924.8 -> 924.8	924.8	924.8	0	Positive		11.1684	1.48042e+06	11.1685	1.45755e+06	1.46899e+06	16174	0.0110103		11.1565	1.08407e+06	11.1565	1.10582e+06	1.09495e+06	15377.7	0.0140442		11.1565	1.12231e+06	11.1565	1.07938e+06	1.10085e+06	30351.6	0.0275712		11.1565	1.55847e+06	11.1565	1.55178e+06	1.55513e+06	4733.72	0.00304395		11.1565	1.45655e+06	11.1565	1.41806e+06	1.43731e+06	27213.7	0.0189338		11.1565	1.44649e+06	11.1565
TG (56:7) [NL-20:4]	922.8 -> 601.5	922.8	601.5	25	Positive		11.0251	45231.4	11.0251	45532.1	45381.7	212.662	0.00468607		11.0129	34296.9	11.0251	34940.6	34618.7	455.169	0.0131481		11.0129	24750.7	11.0251	23684.7	24217.7	753.783	0.0311253		11.0129	51855.8	11.0129	50633.5	51244.7	864.322	0.0168666		11.0129	58820.7	11.013	58120.4	58470.6	495.139	0.00846817		11.0129	51756.3	11.0251
TG (56:7) [NL-20:5]	922.8 -> 603.5	922.8	603.5	25	Positive		11.025	33666.1	11.025	34404.2	34035.2	521.891	0.0153339		11.025	23533.1	11.025	28739.1	26136.1	3681.15	0.140846		11.025	23443	11.025	27600.9	25521.9	2940.11	0.115199		11.025	28646.2	11.025	28962.3	28804.3	223.512	0.0077597		11.025	36830.9	11.025	32436.5	34633.7	3107.35	0.0897204		11.0369	26838.7	11.025
TG (56:7) [NL-22:5]	922.8 -> 575.5	922.8	575.5	25	Positive		10.9891	42648.1	10.9891	45285.3	43966.7	1864.8	0.042414		10.9891	42680.3	11.0011	41359.6	42019.9	933.889	0.0222249		11.0011	45820.1	10.9891	39386.2	42603.2	4549.44	0.106786		10.9891	58561.4	10.9891	58769.9	58665.6	147.4	0.00251254		10.9891	57917	10.9891	58391.2	58154.1	335.3	0.00576572		11.0011	54182	10.9891
TG (56:7) [NL-22:6]	922.8 -> 577.5	922.8	577.5	25	Positive		11.0732	117535	11.0733	119227	118381	1196.03	0.0101032		11.0732	112061	11.0732	109607	110834	1735.31	0.0156569		11.0732	111429	11.0733	120475	115952	6396.75	0.0551673		11.0732	199278	11.0732	203542	201410	3014.84	0.0149687		11.0732	174428	11.0733	177569	175998	2220.64	0.0126174		11.0732	135092	11.0733
TG (56:7) [SIM]	922.8 -> 922.8	922.8	922.8	0	Positive		11.0488	841982	11.0608	850703	846342	6166.61	0.00728619		11.0488	702541	11.0608	694243	698392	5867.35	0.00840123		11.0608	700117	11.0609	704711	702414	3248.33	0.00462452		11.0608	1.06134e+06	11.0608	1.05139e+06	1.05637e+06	7041.77	0.00666604		11.0608	995150	11.0609	1.0098e+06	1.00247e+06	10356.2	0.0103306		11.0608	923520	11.0488
TG (56:8) [NL-20:4]	920.8 -> 599.5	920.8	599.5	25	Positive		10.9291	13921.7	10.9413	14683.7	14302.7	538.814	0.0376722		10.9291	8366.68	10.9291	9458.52	8912.6	772.044	0.0866238		10.9291	4920.51	10.9171	5157.61	5039.06	167.657	0.0332716		10.9412	15225.5	10.9291	14197.1	14711.3	727.158	0.0494285		10.9412	19110.9	10.9413	19649.5	19380.2	380.846	0.0196513		10.9412	13828	10.905
TG (56:8) [NL-20:5]	920.8 -> 601.5	920.8	601.5	25	Positive		10.8926	7369.54	10.8927	7999.14	7684.34	445.194	0.0579352		10.8926	6417.54	10.8926	5865.63	6141.58	390.261	0.063544		10.8926	4315.2	10.8927	6121.72	5218.46	1277.4	0.244786		10.8805	7591.02	10.8805	6910.61	7250.82	481.124	0.0663545		10.8926	6855.09	10.8805	7052.35	6953.72	139.48	0.0200584		10.8926	7680.31	10.8927
TG (56:8) [NL-22:6]	920.8 -> 575.5	920.8	575.5	25	Positive		10.9292	38921.6	10.9292	37144.1	38032.8	1256.85	0.0330463		10.9171	34626.6	10.9292	39609.1	37117.8	3523.1	0.0949165		10.9292	39659	10.9293	41426.4	40542.7	1249.77	0.030826		10.9292	57629	10.9292	58274.6	57951.8	456.469	0.0078767		10.9171	59271.4	10.9292	59063	59167.2	147.388	0.00249105		10.9292	42512.3	10.9292
TG (56:8) [SIM]	920.8 -> 920.8	920.8	920.8	0	Positive		10.9168	189948	10.9168	193170	191559	2278.1	0.0118924		10.9168	154523	10.9168	155897	155210	971.65	0.00626023		10.9168	138247	10.9168	136217	137232	1435.56	0.0104608		10.9168	222542	10.9289	218315	220429	2988.82	0.0135591		10.9288	231000	10.9289	229304	230152	1199.03	0.00520974		10.9288	195034	10.9168
TG (56:9) [NL-22:6]	918.8 -> 573.5	918.8	573.5	25	Positive		10.808	5648.52	10.808	5462.27	5555.4	131.694	0.0237056		10.8201	4025.9	10.8201	4127.7	4076.8	71.9795	0.0176559		10.8201	3441.93	10.7959	3371.3	3406.61	49.9459	0.0146614		10.7837	5688.46	10.808	5323.71	5506.08	257.917	0.0468423		10.808	6011.24	10.808	7475.7	6743.47	1035.53	0.15356		10.8201	5036.55	10.7958
TG (56:9) [SIM]	918.8 -> 918.8	918.8	918.8	0	Positive		10.8078	84441.9	10.8079	83106.7	83774.3	944.123	0.0112698		10.8078	69506.8	10.8078	64010.4	66758.6	3886.56	0.058218		10.8078	63370.5	10.7957	58950.1	61160.3	3125.63	0.0511055		10.7957	80451.4	10.7957	71672.2	76061.8	6207.87	0.0816162		10.7835	96122.4	10.7957	93590.4	94856.4	1790.39	0.0188747		10.8078	68477.2	10.82
TG (58:8) [NL-22:6]	948.8 -> 603.5	948.8	603.5	25	Positive		11.084	69628.8	11.084	60677.7	65153.3	6329.36	0.0971456		11.084	59279.7	11.084	56692.1	57985.9	1829.71	0.0315545		11.084	72965.6	11.084	72093.8	72529.7	616.456	0.00849937		11.084	95218.7	11.084	102592	98905.6	5214.04	0.0527173		11.084	103146	11.084	102342	102744	568.451	0.00553268		11.084	67579.2	11.084
TG (58:9) [NL-22:6]	946.9 -> 601.5	946.9	601.5	25	Positive		10.9515	21048.7	10.9636	20813.7	20931.2	166.201	0.00794036		10.9515	19213	10.9635	16282.2	17747.6	2072.43	0.116772		10.9635	15649	10.9515	15700.2	15674.6	36.202	0.0023096		10.9394	26630.4	10.9515	26040.8	26335.6	416.855	0.0158286		10.9394	28030.4	10.9395	29555.4	28792.9	1078.36	0.0374522		10.9515	22947.6	10.9515
TG (58:10) [NL-22:6]	944.9 -> 599.5	944.9	599.5	25	Positive		10.8547	5256.77	10.8427	4148.37	4702.57	783.757	0.166666		10.8668	3657.61	10.8304	2710.98	3184.29	669.365	0.210208		10.8668	2318.12	10.8669	2425.82	2371.97	76.1515	0.0321048		10.8668	5654.99	10.8791	6009.2	5832.09	250.463	0.0429457		10.8668	5623.57	10.8668	6276.2	5949.89	461.479	0.0775609		10.8668	4875.71	10.8912
TG (58:10) [SIM]	944.9 -> 944.9	944.9	944.9	0	Positive		10.8302	81394.7	10.8302	75988.2	78691.5	3822.98	0.0485818		10.8302	63356.4	10.8424	59625	61490.7	2638.54	0.0429096		10.8425	50340.2	10.8546	51369.7	50855	727.961	0.0143144		10.8425	81929	10.8302	79735	80832	1551.41	0.019193		10.8302	92347.4	10.8303	89097.3	90722.4	2298.17	0.0253319		10.8181	78352.4	10.8302
TG (O-50:1) [NL-15:0]	836.8 -> 577.5	836.8	577.5	25	Positive		11.7058	18888	11.7058	19194.1	19041.1	216.455	0.0113678		11.7058	8222.9	11.7185	7931.11	8077	206.324	0.0255446		11.7186	55955.3	11.7058	56864.3	56409.8	642.751	0.0113943		11.7058	13247.6	11.7058	14731.4	13989.5	1049.2	0.074999		11.6937	12168.9	11.7058	11626.6	11897.8	383.509	0.0322337		11.7058	8342.56	11.7058
TG (O-50:1) [NL-16:0]	836.8 -> 563.5	836.8	563.5	25	Positive		11.7059	205526	11.7059	195574	200550	7037.43	0.0350907		11.7059	115459	11.7059	117028	116244	1109.67	0.00954605		11.7059	503056	11.7059	516878	509967	9773.62	0.0191652		11.7059	214262	11.7059	221436	217849	5072.94	0.0232865		11.7059	187206	11.7059	186192	186699	716.718	0.0038389		11.7059	147199	11.7059
TG (O-50:1) [NL-17:1]	836.8 -> 551.5	836.8	551.5	25	Positive		11.6939	9618.97	11.706	8582.48	9100.73	732.906	0.0805327		11.706	6956.9	11.706	6291.18	6624.04	470.737	0.0710649		11.706	17490.6	11.6939	16157.3	16824	942.783	0.0560381		11.706	14060.7	11.706	14035.5	14048.1	17.8166	0.00126825		11.6939	13589.3	11.6939	13097.1	13343.2	348.01	0.0260815		11.6939	10158.3	11.6939
TG (O-50:1) [NL-18:1]	836.8 -> 537.5	836.8	537.5	25	Positive		11.7062	83472.3	11.719	83527.3	83499.8	38.8774	0.000465599		11.7062	43354.4	11.7061	42184.1	42769.2	827.542	0.019349		11.7062	292881	11.7062	300066	296473	5080.16	0.0171353		11.7062	69053.5	11.7062	69894.6	69474	594.701	0.00856005		11.7061	58270.7	11.7062	58009.8	58140.2	184.471	0.00317287		11.7061	44967.7	11.7062
TG (O-50:1) [SIM]	836.8 -> 836.8	836.8	836.8	0	Positive		11.7056	193478	11.7056	188697	191087	3381.05	0.0176937		11.7056	96258.3	11.7183	100456	98357.1	2968.22	0.030178		11.7056	548898	11.7057	550522	549710	1147.89	0.00208818		11.7056	174842	11.7056	181591	178216	4772.76	0.0267807		11.7056	149590	11.7056	151334	150462	1233.69	0.00819934		11.7056	124288	11.7056
TG (O-50:2) [NL-16:1]	834.8 -> 563.5	834.8	563.5	25	Positive		11.5371	119110	11.525	116258	117684	2016.7	0.0171366		11.525	49454.3	11.537	48713.8	49084	523.624	0.0106679		11.525	243768	11.525	243203	243486	399.588	0.00164111		11.525	72117.1	11.513	70372.9	71245	1233.31	0.0173109		11.525	72731.7	11.525	78550.4	75641.1	4114.4	0.0543938		11.537	58515.7	11.525
TG (O-50:2) [NL-18:1]	834.8 -> 535.5	834.8	535.5	25	Positive		11.5252	73267.1	11.5132	74187	73727	650.469	0.00882266		11.5132	39880	11.5009	40811.7	40345.9	658.772	0.0163281		11.5131	175196	11.5132	190900	183048	11104.4	0.0606636		11.501	60638.1	11.5131	62591.9	61615	1381.56	0.0224224		11.5131	60416.5	11.5132	52784	56600.2	5397	0.095353		11.5131	45044.2	11.501
TG (O-50:2) [NL-18:2]	834.8 -> 537.5	834.8	537.5	25	Positive		11.5372	15176.4	11.5251	15267.3	15221.8	64.2784	0.00422278		11.5131	7232.17	11.5371	8145.5	7688.83	645.819	0.0839944		11.5372	37806.4	11.5251	36579.6	37193	867.449	0.0233229		11.5251	12109	11.5251	9948.14	11028.5	1527.93	0.138543		11.5251	10869.1	11.5372	8755.75	9812.45	1494.4	0.152296		11.5251	10053.2	11.5251
TG (O-50:2) [SIM]	834.8 -> 834.8	834.8	834.8	0	Positive		11.5128	236560	11.5128	238783	237671	1571.52	0.00661216		11.5128	132064	11.5128	141849	136957	6918.95	0.0505193		11.5128	463584	11.5249	458628	461106	3504.5	0.0076002		11.5007	202821	11.5128	204679	203750	1314.03	0.00644925		11.5128	200637	11.5128	197910	199273	1928.11	0.00967569		11.5128	161084	11.5128
TG (O-52:0) [NL-16:0]	866.8 -> 593.5	866.8	593.5	25	Positive		12.0826	110846	12.0826	110669	110757	125.149	0.00112994		12.1081	59065.4	12.1081	58148.3	58606.9	648.43	0.0110641		12.0826	380585	12.0826	383252	381918	1885.97	0.00493814		12.0826	89492.1	12.0826	89482.5	89487.3	6.77961	7.57606e-05		12.1081	96848.2	12.0826	95184.1	96016.1	1176.66	0.0122549		12.0825	70843.1	12.0826
TG (O-52:1) [NL-16:0]	864.8 -> 591.5	864.8	591.5	25	Positive		11.9365	221342	11.9365	219555	220449	1263.19	0.00573007		11.9365	112457	11.9488	117619	115038	3649.89	0.0317277		11.9365	600156	11.9366	611434	605795	7974.86	0.0131643		11.9365	199010	11.9365	200810	199910	1272.3	0.00636437		11.9365	198956	11.9365	200428	199692	1040.92	0.00521262		11.9365	159659	11.9365
TG (O-52:1) [NL-18:1]	864.8 -> 565.5	864.8	565.5	25	Positive		11.9367	132471	11.949	130693	131582	1257.49	0.00955669		11.9367	66812.7	11.949	66395.4	66604	295.029	0.00442959		11.9367	422510	11.949	428678	425594	4361.6	0.0102483		11.9367	100552	11.9367	102705	101629	1522.22	0.0149782		11.9367	104456	11.9367	104741	104599	201.595	0.00192732		11.9367	81730	11.9367
TG (O-52:1) [SIM]	864.8 -> 864.8	864.8	864.8	0	Positive		11.9363	296552	11.9363	298746	297649	1550.94	0.00521064		11.9363	167731	11.9485	165871	166801	1315.54	0.00788689		11.9485	795061	11.9485	804278	799670	6516.93	0.00814953		11.9363	264200	11.9363	259350	261775	3429.3	0.0131002		11.9363	274604	11.9363	269755	272179	3428.8	0.0125976		11.9362	215599	11.9363
TG (O-52:2) [NL-16:0]	862.8 -> 589.5	862.8	589.5	25	Positive		11.7169	131286	11.7291	131019	131152	189.057	0.00144151		11.7169	85126.6	11.729	82483.7	83805.1	1868.84	0.0222998		11.7169	218006	11.7169	212542	215274	3863.89	0.0179487		11.7169	156136	11.7169	152856	154496	2319.27	0.0150118		11.7169	142625	11.7169	149022	145823	4523.24	0.0310187		11.7169	111720	11.7169
TG (O-52:2) [NL-17:1]	862.8 -> 577.5	862.8	577.5	25	Positive		11.717	28130.1	11.717	26845.6	27487.8	908.323	0.0330446		11.717	18056.6	11.717	16691.8	17374.2	965.085	0.055547		11.717	46201.4	11.7171	43803	45002.2	1695.97	0.0376864		11.7044	32764.4	11.717	33955.2	33359.8	842.044	0.0252413		11.717	33634.9	11.717	33438.3	33536.6	139.019	0.0041453		11.717	24137.1	11.7044
TG (O-52:2) [NL-18:1]	862.8 -> 563.5	862.8	563.5	25	Positive		11.7172	162921	11.7293	155529	159225	5226.7	0.0328259		11.7172	93638.8	11.7293	95255	94446.9	1142.86	0.0121006		11.7293	365303	11.7294	375491	370397	7203.79	0.0194488		11.7172	161680	11.7172	166706	164193	3554.25	0.0216468		11.7172	154069	11.7172	154617	154343	387.221	0.00250884		11.7171	116854	11.7172
TG (O-52:2) [SIM]	862.8 -> 862.8	862.8	862.8	0	Positive		11.7413	288862	11.7289	283838	286350	3552.73	0.0124069		11.7289	163941	11.7288	163395	163668	386.172	0.00235949		11.7289	535000	11.7289	528353	531676	4699.93	0.00883983		11.7167	265515	11.7167	266829	266172	929.509	0.00349214		11.7167	260542	11.7167	268824	264683	5855.92	0.0221243		11.7288	208310	11.7167
TG (O-54:2) [NL-17:1]	890.8 -> 605.5	890.8	605.5	25	Positive		11.9583	5779.13	11.9337	5047.24	5413.18	517.528	0.0956051		11.9337	3672.29	11.9337	3759.63	3715.96	61.7576	0.0166196		11.9459	11108.8	11.9337	12568.5	11838.7	1032.17	0.0871868		11.9337	6690.07	11.9459	5802.9	6246.49	627.329	0.100429		11.9459	7553.52	11.9337	7090.27	7321.9	327.565	0.0447377		11.9214	5330.36	11.9337
TG (O-54:2) [NL-18:1]	890.8 -> 591.5	890.8	591.5	25	Positive		11.9462	117664	11.9586	117824	117744	113.04	0.00096005		11.9462	69466.4	11.9586	69323.2	69394.8	101.247	0.001459		11.9461	301024	11.9462	299090	300057	1367.99	0.00455909		11.9462	95291	11.9461	91871.6	93581.3	2417.86	0.025837		11.9461	95235	11.9462	96640	95937.5	993.5	0.0103557		11.9461	66574.1	11.9462
TG (O-54:2) [SIM]	890.8 -> 890.8	890.8	890.8	0	Positive		11.9581	246480	11.9581	239976	243228	4598.86	0.0189076		11.9581	143418	11.958	145925	144672	1773.11	0.0122561		11.9581	511440	11.9581	531165	521303	13948	0.026756		11.9457	189886	11.9581	187201	188544	1898.23	0.0100679		11.9457	202385	11.9457	196501	199443	4160.71	0.0208617		11.958	153466	11.9581
TG (O-54:3) [NL-17:1]	888.8 -> 603.5	888.8	603.5	25	Positive		11.7752	6629.17	11.763	6432.43	6530.8	139.113	0.021301		11.7261	4602.05	11.7508	4843.53	4722.79	170.751	0.0361547		11.7261	11156	11.7508	10582	10869	405.919	0.0373464		11.7261	7395.14	11.7386	7175.55	7285.34	155.277	0.0213136		11.7261	7963.15	11.714	8525.85	8244.5	397.888	0.048261		11.763	6610.97	11.7508
TG (O-54:3) [NL-18:1]	888.8 -> 589.5	888.8	589.5	25	Positive		11.751	46464.9	11.751	45462.1	45963.5	709.069	0.0154268		11.7388	31691.7	11.7388	33950	32820.9	1596.8	0.0486521		11.7388	96564	11.7388	99835.2	98199.6	2313.14	0.0235555		11.7388	46749.4	11.7262	46282.9	46516.2	329.853	0.00709115		11.7388	47683	11.7263	48212.2	47947.6	374.208	0.00780452		11.7387	38006.6	11.7388
TG (O-54:4) [NL-17:1]	886.8 -> 601.5	886.8	601.5	25	Positive		11.6532	2862.91	11.5559	3256.91	3059.91	278.602	0.091049		11.568	2583.37	11.6531	2302.57	2442.97	198.555	0.0812762		11.6532	3532.78	11.568	3630.97	3581.88	69.4281	0.0193832		11.5802	3696.71	11.5802	3404.14	3550.43	206.877	0.0582683		11.6531	4662.5	11.6532	3883.74	4273.12	550.666	0.128867		11.5802	3727.49	11.6045
TG (O-54:4) [NL-18:2]	886.8 -> 589.5	886.8	589.5	25	Positive		11.556	7733.78	11.5924	8553.17	8143.48	579.398	0.0711488		11.5681	6241.81	11.556	6032.46	6137.14	148.035	0.0241213		11.5681	12938.7	11.5681	12119.5	12529.1	579.283	0.0462349		11.5318	9162.71	11.5439	7686.41	8424.56	1043.91	0.123912		11.5439	8978.24	11.5439	9816.12	9397.18	592.467	0.0630473		11.5438	7610.58	11.556
Ubiquinone	880.7 -> 197.0	880.7	197	17	Positive		10.8465	1.09587e+06	10.8465	1.08243e+06	1.08915e+06	9500.92	0.00872325		10.8465	805060	10.8465	792085	798573	9174.55	0.0114887		10.8465	784860	10.8465	794951	789906	7135.8	0.00903374		10.8465	1.2776e+06	10.8465	1.32184e+06	1.29972e+06	31282.2	0.0240685		10.8465	1.10781e+06	10.8465	1.13341e+06	1.12061e+06	18102.9	0.0161545		10.8465	899337	10.8465
[truncated: 4 more columns]

## Sheet: aUC vs Ctrl stat. significant
#Experiment: Targeted lipid analysis
#corrected p-value cut-off:0.05
#Fold change cut-off:2.0
#Multiple Testing Correction: Benjamini-Hochberg
Compound	p (Corr) ([aUC] Vs [Ctrl])	p ([aUC] Vs [Ctrl])	Regulation ([aUC] Vs [Ctrl])	FC ([aUC] Vs [Ctrl])	Log FC ([aUC] Vs [Ctrl])	[Ctrl](normalized)	[aUC](normalized)	Lipid Class	Mass	Retention Time
AC (10:0)	4.1504938E-4	1.760224E-5	up	2.63568	1.39817	-0.247893	1.15028	AC	315.3	0.857137
AC (12:0)	7.0930214E-4	5.9508435E-5	up	2.45639	1.29654	-0.189866	1.10667	AC	343.3	1.27767
AC (12:1)	5.4421055E-4	3.4042856E-5	up	2.48579	1.3137	-0.181346	1.13236	AC	341.3	1.07127
AC (14:0)	0.0109283	0.00301673	up	2.22291	1.15245	-0.347016	0.805436	AC	371.3	1.86681
AC (14:1)	0.00621295	0.00141242	up	2.5488	1.34982	-0.237696	1.11212	AC	369.3	1.53041
AC (14:2)	0.00269825	3.9388333E-4	up	3.8828	1.9571	-0.165754	1.79134	AC	367.3	1.23357
AC (15:0) (a)	7.6986085E-5	4.167041E-7	up	2.19051	1.13126	-0.103666	1.0276	AC	385.3	2.11489
AC (15:0) (b)	3.5400662E-4	1.3322685E-5	up	2.34483	1.22948	-0.209808	1.01967	AC	385.3	2.1854
AC (16:0)	0.00359319	6.564009E-4	up	2.13938	1.09719	-0.314826	0.782367	AC	399.4	2.53406
AC (16:1)	0.00358191	6.494934E-4	up	2.03956	1.02826	-0.367292	0.660964	AC	397.3	2.07225
AC (17:0) (b)	0.00167508	1.881344E-4	up	2.04441	1.03168	-0.186709	0.844974	AC	413.4	2.86091
AC (18:2)	0.00207926	2.5885244E-4	up	2.18635	1.12852	-0.277515	0.85101	AC	423.3	2.28476
AC (18:3)	1.07498585E-4	1.320672E-6	up	2.36521	1.24197	-0.144052	1.09792	AC	421.3	1.92315
AC (20:3) (a)	0.0029567	4.6411032E-4	up	2.0389	1.02779	-0.2446	0.783189	AC	449.3	2.47463
AC (20:3)-OH	1.1330133E-4	1.839805E-6	up	2.62894	1.39448	-0.124417	1.27007	AC	465.3	2.06556
AC (20:4)	0.0028939	4.4772375E-4	up	2.27517	1.18598	-0.238042	0.947935	AC	447.3	2.23017
AC (20:5)	5.4421055E-4	3.6321217E-5	up	2.15092	1.10495	-0.119304	0.98565	AC	445.3	1.83935
AC (22:5)-OH	5.4421055E-4	3.8690578E-5	up	2.10508	1.07387	-0.142927	0.930947	AC	489.3	1.98597
AC (26:0)	0.00358191	6.433897E-4	up	2.12975	1.09069	-0.168334	0.922352	AC	539.3	6.11682
AC (26:1)	5.489749E-4	4.011454E-5	up	2.0005	1.00036	-0.131633	0.86873	AC	537.3	5.13866
Cer (d16:1/24:1)	0.00169149	1.9226657E-4	up	2.21197	1.14533	-0.158172	0.987162	Cer	619.6	10.048
Cer (d17:1/24:1)	5.4421055E-4	3.7876278E-5	up	2.08738	1.06169	-0.125688	0.936005	Cer	633.6	10.1303
Cer (d19:1/20:0)	0.0023505	3.180643E-4	up	2.89343	1.53278	-0.431488	1.10129	Cer	607.6	10.1031
Cer (d19:1/22:0)	2.5390772E-4	6.382443E-6	up	2.83375	1.50271	-0.265995	1.23672	Cer	635.6	10.2731
Cer (d19:1/23:0)	4.5235996E-4	2.3260729E-5	up	3.3317	1.73626	-0.289564	1.4467	Cer	649.6	10.356
Cer (d19:1/24:0)	2.3287677E-4	4.7268627E-6	up	3.42977	1.77811	-0.148172	1.62994	Cer	663.6	10.456
Cer (d19:1/24:1)	8.381977E-5	5.6711616E-7	up	3.42792	1.77733	-0.172717	1.60462	Cer	661.6	10.282
Cer (d20:1/22:0)	8.5414277E-4	7.975081E-5	up	2.61736	1.38811	-0.24643	1.14168	Cer	649.6	10.3848
Cer (d20:1/23:0)	2.465049E-4	5.6706135E-6	up	5.16059	2.36754	-0.167106	2.20043	Cer	663.6	10.4385
Cer (d20:1/24:0)	1.07498585E-4	1.3110599E-6	up	6.28041	2.65086	-0.197935	2.45292	Cer	677.6	10.5159
Cer (d20:1/24:1)	1.07498585E-4	1.4546494E-6	up	6.29124	2.65335	-0.12773	2.52562	Cer	675.6	10.37
Cer (m18:0/24:1)	0.00497364	0.0010408	up	2.43866	1.28609	-0.290531	0.995557	Cer	633.6	10.3735
Cer (m18:1/24:1)	0.00259122	3.6466363E-4	up	2.1094	1.07684	-0.0850887	0.991747	Cer	631.6	10.2525
DG (16:0_20:4)	0.00736798	0.00175476	up	2.25578	1.17363	-0.189203	0.984424	DG	616.47	9.24671
DG (16:0_22:6)	4.290514E-4	2.14816E-5	up	2.29674	1.19959	-0.129142	1.07044	DG	640.47	8.94678
DG (18:1_22:5)	0.00498777	0.0010529	up	2.23471	1.16009	-0.176052	0.984037	DG	668.57	9.73241
FA (20:4)	0.0028939	4.3835473E-4	up	2.56536	1.35916	-0.422814	0.936348	FA	304.2	3.3505
FA (20:5)	0.00134644	1.3482662E-4	up	2.31159	1.20889	-0.380283	0.828604	FA	302.2	2.91579
GM3 (d18:1/16:0)	3.4103577E-5	6.766266E-8	up	9.39655	3.23213	-0.320884	2.91125	GM3	1152.7	4.71312
Hex2Cer (d18:1/16:0)	3.5400662E-4	1.2857672E-5	up	2.86845	1.52027	-0.239592	1.28068	Hex2Cer	861.6	5.99953
Hex2Cer (d18:1/24:0)	5.4421055E-4	3.572268E-5	up	2.98642	1.57842	-0.266727	1.31169	Hex2Cer	973.8	10.032
Hex2Cer (d18:1/24:1)	3.860488E-4	1.534176E-5	up	3.36652	1.75126	-0.223249	1.52801	Hex2Cer	971.7	9.37453
Hex2Cer (d18:2/16:0)	2.465049E-4	5.4952966E-6	up	10.5179	3.39477	-0.420222	2.97455	Hex2Cer	859.6	5.26952
Hex3Cer (d18:1/16:0)	8.5414277E-4	7.915121E-5	up	9.8994	3.30734	-0.457565	2.84978	Hex3Cer	1023.7	5.65862
Hex3Cer (d18:1/18:0)	0.013912	0.00414161	up	2.54803	1.34938	-0.111476	1.2379	Hex3Cer	1051.7	6.54587
Hex3Cer (d18:1/22:0)	5.5901485E-4	4.2361073E-5	up	5.32987	2.4141	-0.124036	2.29006	Hex3Cer	1107.8	8.85659
Hex3Cer (d18:1/24:0)	0.00259158	3.6822178E-4	up	5.39536	2.43172	-0.378374	2.05334	Hex3Cer	1135.8	9.93312
Hex3Cer (d18:1/24:1)	0.00377183	6.9924246E-4	up	5.41117	2.43594	-0.372279	2.06366	Hex3Cer	1133.8	8.8771
LPC (18:3) [sn2] (a)	0.0145129	0.00435977	up	2.07102	1.05034	-0.58788	0.46246	LPC	517.3	1.86555
LPE (P-18:1)	0.0326721	0.0118928	up	2.30558	1.20513	-0.212853	0.992275	LPE	463.3	3.17506
LPI (20:4) [sn2]	0.00195276	2.3781974E-4	up	2.17994	1.12429	-0.225408	0.898877	LPI	620.27	1.77472
PC (P-16:0/18:2)	0.00215981	2.8027935E-4	up	2.23578	1.16078	-0.318567	0.842214	PC	741.5	7.15041
PC (P-17:0/20:4) (b)	0.0104282	0.00276581	up	2.02494	1.01788	-0.369172	0.648707	PC	779.5	7.63577
PC (P-36:3)	0.00215981	2.8057012E-4	up	2.10917	1.07668	-0.319525	0.757153	PC	767.5	7.47276
PE (15-MHDA_22:6)	0.00466707	9.220466E-4	up	3.66981	1.87571	-0.572952	1.30275	PE	753.6	6.89053
PE (16:0_20:4)	5.4421055E-4	3.9029987E-5	up	2.13946	1.09724	-0.24906	0.848184	PE	739.5	6.76057
PE (16:0_22:6)	3.860488E-4	1.5671805E-5	up	2.52588	1.33678	-0.376027	0.960757	PE	763.5	6.55473
PE (17:0_20:4)	0.00275383	4.0618097E-4	up	2.25782	1.17493	-0.324403	0.850529	PE	753.6	7.32162
PE (17:0_22:6)	0.00201766	2.484532E-4	up	4.9887	2.31867	-1.00001	1.31865	PE	777.5	7.11342
PE (18:0_22:4)	8.4058783E-4	7.4156174E-5	up	2.0659	1.04677	-0.411406	0.635363	PE	795.6	8.73576
PE (18:0_22:5) (n3)	4.1504938E-4	1.9977977E-5	up	2.36183	1.2399	-0.458382	0.781521	PE	793.6	7.98594
PE (18:0_22:5) (n6)	0.00154727	1.6899328E-4	up	2.15161	1.10542	-0.737284	0.368134	PE	793.6	8.4004
PE (18:0_22:6)	5.4421055E-4	3.6265694E-5	up	2.29389	1.1978	-0.672977	0.524821	PE	791.6	7.65756
PE (18:1_22:6) (a)	0.00396105	7.4885396E-4	up	2.10128	1.07127	-0.354976	0.716289	PE	789.5	6.68749
PE (38:5) (a)	0.00167508	1.8797063E-4	up	2.10744	1.07549	-0.279504	0.795985	PE	765.5	6.92582
PE (P-16:0/20:4)	0.00150893	1.5313864E-4	up	2.00023	1.00017	-0.208525	0.791644	PE	723.5	7.3497
PE (P-16:0/22:4)	6.474793E-4	5.256936E-5	up	2.23429	1.15982	-0.427367	0.732451	PE	751.6	8.1944
PE (P-16:0/22:5) (n3)	8.030134E-4	6.8457164E-5	up	2.29243	1.19688	-0.353955	0.842924	PE	749.5	7.45528
PE (P-17:0/20:4) (a)	4.1504938E-4	1.9193583E-5	up	2.35299	1.23449	-0.246812	0.987681	PE	737.6	7.74987
PE (P-17:0/20:4) (b)	0.00154288	1.6284775E-4	up	2.38188	1.2521	-0.351926	0.900172	PE	737.6	7.95547
PE (P-17:0/22:6) (a)	6.041902E-4	4.741953E-5	up	2.21288	1.14592	-0.216621	0.929301	PE	761.6	7.50785
PE (P-17:0/22:6) (b)	0.00327882	5.469442E-4	up	2.66371	1.41344	-0.387434	1.026	PE	761.6	7.69017
PE (P-18:0/22:4)	4.7757846E-4	2.556636E-5	up	2.06606	1.04688	-0.235076	0.811805	PE	779.6	9.44326
PE (P-18:0/22:5) (n3)	4.7757846E-4	2.6911079E-5	up	2.2432	1.16556	-0.354869	0.810687	PE	777.5	8.65658
PE (P-18:1/20:3) (a)	1.07498585E-4	1.25746E-6	up	2.25784	1.17494	-0.110294	1.06465	PE	751.5	7.96268
PE (P-18:1/20:4) (a)	4.1504938E-4	1.8222514E-5	up	2.54133	1.34559	-0.296543	1.04904	PE	749.5	7.50292
PE (P-18:1/20:4) (b)	0.00851398	0.00209681	up	2.24736	1.16823	-0.479291	0.688942	PE	749.5	7.61279
PE (P-18:1/20:5) (a)	2.5390772E-4	7.21524E-6	up	2.28075	1.18951	-0.247025	0.942482	PE	747.5	6.80823
PE (P-18:1/22:4)	1.1330133E-4	1.7124378E-6	up	3.33681	1.73847	-0.248217	1.49025	PE	777.5	8.34892
PE (P-18:1/22:5) (a)	3.5400662E-4	1.2671294E-5	up	3.03042	1.59952	-0.302716	1.2968	PE	775.6	7.58972
PE (P-18:1/22:5) (b)	2.5390772E-4	7.0536494E-6	up	2.3362	1.22416	-0.0652119	1.15895	PE	775.6	7.99606
PE (P-18:1/22:6) (a)	1.4525086E-4	2.5551572E-6	up	2.73322	1.4506	-0.160892	1.28971	PE	773.5	7.27594
PE (P-18:1/22:6) (b)	0.00467477	9.2989433E-4	up	2.36137	1.23963	-0.317574	0.922052	PE	773.5	7.35683
PI (16:0_20:3) (a)	3.4103577E-5	9.229656E-8	up	2.13099	1.09153	-0.0416737	1.04985	PI	808.47	5.49183
PI (16:0_20:4)	2.5776538E-4	7.673665E-6	up	2.39977	1.26289	-0.191852	1.07104	PI	860.57	5.21072
PI (18:0_20:4)	4.1504938E-4	2.0218915E-5	up	2.50799	1.32653	-0.192955	1.13358	PI	886.57	6.02981
PI (18:0_22:5) (n3)	4.283104E-5	1.7387433E-7	up	2.55183	1.35153	-0.0529703	1.29856	PI	912.57	6.10362
PI (18:0_22:6)	6.350893E-4	5.0704017E-5	up	2.02873	1.02058	-0.146798	0.873781	PI	910.57	5.87002
PI (37:4)	2.1752597E-4	4.120925E-6	up	2.59516	1.37583	-0.127684	1.24814	PI	872.57	5.60409
PI (38:5) (a)	4.7757846E-4	2.6534955E-5	up	2.18666	1.12873	-0.0987201	1.03001	PI	884.57	5.30405
PI (38:6)	9.2618866E-5	7.5197994E-7	up	2.30871	1.20708	-0.035552	1.17153	PI	882.57	5.07548
PIP1 (38:4)	6.041902E-4	4.6919355E-5	up	2.47314	1.30634	-0.0818958	1.22445	PIP1	966.67	5.22393
PS (40:5)	0.00222909	2.9861956E-4	up	2.12347	1.08642	-0.287125	0.799295	PS	837.6	6.47513
SM (44:1)	0.0164026	0.00508281	up	2.15521	1.10783	-0.361324	0.746503	SM	842.6	10.4003
SM (44:2)	0.0108959	0.00299307	up	2.10062	1.07081	-0.33695	0.733863	SM	840.6	10.1272
SM (d16:1/19:0)	8.4058783E-4	7.480781E-5	up	2.12945	1.09048	-0.203582	0.886897	SM	716.6	6.34667
