# Supplementary material for: Patient-derived colon epithelial organoids reveal lipid-related metabolic dysfunction in pediatric ulcerative colitis
Source: Nat Commun. 2025 Dec 10;16:11026. doi: 10.1038/s41467-025-65988-2 (PMC12695892; doi:10.1038/s41467-025-65988-2)
Supplement: Supplementary file 6 — Supplementary Data 4 [file 41467_2025_65988_MOESM6_ESM.xlsx]

## Sheet: Sheet0
Master Regulator	Molecule Type	Participating regulators	p-value of overlap	Target Molecules in Dataset	Causal network	Target-connected regulators
PPARα-RXRα	complex	Akt,AKT1,ALDH2,APOC3,AR,ATF6,CD24,CD247,CDKN1A,CEBPA,CEBPB,Creb,CRH,CTNNB1,EGFR,EIF4E,EIF4EBP1,ERBB2,ERBB3,ERK,ESR1,estrogen receptor,FOXO1,FOXO3,GSK3B,HNF4A,IFNG,IL6,INSR,IRF1,JAK2,JUN,KRAS,L-triiodothyronine,MAPK1,MAPK14,MAPK7,MAPT,MKNK1,MYC,NFkB (complex),NFKBIA,NOS2,Notch,NR3C1,PI3K (complex),PPARA,PPARG,PPARα-RXRα,PRKCD,PTGS2,RELA,RPS6KB1,RXRA,SGK1,SIRT1,SMAD3,SMAD4,SOX9,STAT3,STAT4,STAT5a/b…	6.8e-21	AADAC,AASS,ABHD17C,ACLY,ACVR1B,ACVR2B,ADAM19,ADAMTS9,ADGRG6,AGPAT2,ALDOB,ALOX15B,APOL1,APOL3,ARHGAP32,ARID4B,ASPH,ATF4,ATG16L1,ATG2B,ATRX,AXIN1,B4GALT3,BLZF1,BST1,BST2,BTN3A3,C2,C4BPB,CA1,CAP2,CARD6,CASP1,CCL2,CCL28,CEMIP,CIITA,CKAP4,COX8A,CPT1A,CSNK2A1,CXCL1,CXCL3,CYC1,CYP3A4,DAB2,DECR1,DENND2B,DHCR7,DLG5,DNAH7,DST,DVL1,EIF3D,ENPP5,EPB41L4B,ETV4,FABP6,FADS1,FADS2,FARP2,FASN,FDFT1,FOXC1,FSTL1,GAL…	220 (68)	67
Shc	group	AHR,AR,BCL6,CASP1,CBX7,CEBPA,CEBPB,CITED2,Creb,CREB1,CSF1,DDIT3,DUSP1,EIF2AK2,ELK1,ERBB2,ERK,ERK1/2,ESR1,estrogen receptor,ETV5,FOXO1,FOXO3,GATA1,GATA2,GRB2,GSK3B,Hdac,HIF1A,HRAS,HSF1,IL1B,IRF1,KAT5,KRAS,MAP2K1,Mapk,MAPK1,MAPK3,MED1,MET,METTL3,MITF,MKNK1,MMP14,MTOR,MXD1,MYC,MYCN,MYRF,NCOA1,NEUROD1,NFE2L2,NFkB (complex),NOTCH1,NPM1,NR3C2,NR4A1,NR4A2,PDK1,PGR,PI3K (complex),PIK3CG,Pkc(s),POU5F1,PPA…	3.31e-19	AADAC,AASS,ABCA12,ACP5,ACTB,ACVR1B,ACVR2B,ADAM19,ADAMTS7,ADAMTS9,ADGRG6,AGPAT3,AKR1B10,AKR7A2,ALDOB,APBA1,APOL3,ARF6,ARHGAP32,ARID4B,ASPH,ATF4,ATP10D,BABAM2,BCAT2,BIRC3,BLZF1,BST2,BTN3A3,C4BPB,CA1,CADPS2,CAP2,CARD6,CCL2,CDK20,CFB,CHASERR,COL9A2,COX7A2L,CRB3,CSNK1E,CSNK2A1,CXCL11,CXCL3,CYC1,DAB2,DAGLA,DDX5,DECR1,DLG5,DNAH7,DVL1,ECE1,EIF3D,ENPP5,EPB41L4B,ETV4,FADS1,FADS2,FAM110C,FASN,FDFT1,FER1L6,F…	232 (104)	103
TARBP2	other	Akt,CASP8,CDH11,CHUK,DDX5,DHX9,DICER1,EGFR,EIF2AK2,ERBB2,ERK,ERK1/2,ESR1,ESR2,estrogen receptor,FADD,GATA1,GATA3,GNAS,Hsp27,IFN type 1,Ikb,IKBKB,Ikk (family),ILF3,IRF1,IRF9,KMT2A,MAPK1,MAPK14,MAPKAPK2,MAPT,MED1,MET,MITF,MMP9,MYC,NCOA2,NFATC1,NFkB (complex),NFkB (family),NFKBIA,NPM1,Nr1h,NR3C1,PGR,PI3K (complex),PPP2R5A,PTGS2,RELA,RPS6KB1,RXRA,SPI1,STAT1,STAT3,STAT5a/b,TARBP2,Tgf beta,TP53,TP73	1.83e-17	ACSF3,ACVR1B,ADAMTS9,ADCY5,ADGRG6,ADI1,AGPAT2,AKR1B10,ALOX15B,AMOTL1,ANAPC4,APOL1,APOL3,ARID4B,ATF4,ATG16L1,ATG2B,ATP10D,ATP5ME,ATRX,AXIN1,B4GALT3,BIRC3,BLZF1,BST2,BTN3A3,C2,C4BPB,CA1,CAP2,CCL2,CFB,CHST12,CLCN7,COL16A1,COL9A2,CPT1A,CXCL1,CXCL3,CYP2C18,CYP3A4,DDX5,DNAH7,DRAM1,DYSF,EID1,EIF3D,ENPP5,ETFA,FADS1,FADS2,FAM110C,FAM120A,FARP2,FGFBP1,FLNC,FOXC1,GALC,GBA1,GFPT1,GLG1,GNB1,GOPC,GTF2E2,HADHA,…	188 (60)	60
HIF3A	transcription regulator	AHR,Akt,AMPK,APLN,AR,CDK2,CDKN1A,CEBPA,Creb,CTNNB1,ERK1/2,FOS,FOXO4,GATA4,GSK3B,HIF1A,HIF3A,IL1B,JAK2,JUN,MAPT,MET,mir-21,MMP9,MYC,PI3K (complex),PPARG,PTEN,RAC1,RELA,RPS6KB1,STAT1,STAT3,STAT5a/b,TNF,TP53,TP63,VEGFA	2.18e-17	AACS,AASS,ACSF3,ACTB,ACVR2B,ADAM19,ADAMTS7,ADAMTS9,ADCY5,AKR1B10,ALDH1A1,ALOX15B,ANAPC4,ARF6,ASPH,ATG16L1,ATP5ME,ATRX,BCAT2,BLZF1,BTN3A3,C2,CARD6,CASP1,CASP4,CCL2,CCL28,CD164,CEMIP,CHST12,CIITA,CKAP4,COL16A1,COL9A2,CSNK1E,CXCL3,CYC1,DDX5,DECR1,DENND2B,DHCR7,DRAM1,DST,DVL1,DYSF,ECE1,EIF3D,EPB41L4B,ETV4,FABP6,FADS1,FAM120A,FARP2,FASN,FDFT1,FGFBP1,FSTL1,GABARAPL1,GALC,GAS2L1,GFPT1,GLG1,GPAT3,GRK2,GT…	192 (38)	37
tyrphostin AG 18	chemical drug	26s Proteasome,AGT,Akt,ANXA7,AR,BCL6,CASP1,CBX7,CEBPA,CEBPB,CITED2,Creb,CREB1,CSF1,CTNNB1,DUSP1,EGFR,ELK1,ERBB2,ERK,ERK1/2,ESR1,ETV5,FAS,FGFR1,FGFR2,FLT1,FOXO1,GATA1,GSK3B,HIF1A,HRAS,HSF1,INSR,IRF1,ITCH,JAK2,KAT5,KRAS,MAP3K14,MAPK1,MAPK3,MAPK8,MED1,MET,MITF,MKNK1,MMP14,MTOR,MYB,MYC,MYRF,NEUROD1,NFE2L2,NFkB (complex),NFkB (family),NOS2,NOTCH1,NR3C2,NR4A1,NR4A2,P38 MAPK,Pdgf Ab,PDGFB,PDK1,PGR,PI3K …	4.21e-17	AADAC,AASS,ABCA12,ABHD17C,ACSF3,ACTB,ACVR1B,ACVR2B,ADAMTS7,ADAMTS9,ADGRG6,AGPAT3,AKR1B10,AKR7A2,ALDOB,ANAPC4,APBA1,APOL1,APOL3,ARF6,ARHGAP32,ARID4B,ATF4,ATF7IP2,ATP10D,ATP5ME,BABAM2,BIRC3,BLZF1,BST1,BST2,BTN3A3,C2,C4BPB,CA1,CADPS2,CAP2,CARD6,CASP4,CCL28,CDK20,CEMIP,CFB,CHASERR,CHST12,COL16A1,COL9A2,CRB3,CSNK2A1,CXCL1,CXCL11,CXCL3,DAB2,DAGLA,DDX5,DECR1,DENND2B,DLG5,DNAH7,DRAM1,DVL1,ECE1,EIF3D,ENPP…	223 (107)	104
ethoxylated nonylphenol	chemical toxicant	AKT1,AR,Creb,CREB1,CTNNB1,DDX5,E2F1,EGFR,ELK1,ERBB2,ESR2,estrogen receptor,ethoxylated nonylphenol,GABP,GATA1,GATA3,HIF1A,HNF1A,Hsp27,IRF9,KMT2A,MAPK7,MED1,Mek,MMP9,MTOR,MYC,NCOA1,NR3C1,NR4A1,PGR,PI3K (complex),PPARA,PTGS2,RPS6KB1,RXRA,SMAD3,SREBF2,STAT5a/b,STAT5B,STING1,STUB1,Tgf beta,THRB,TP53,TP73	5.24e-17	AACS,AADAC,AASS,ACP5,ACSF3,ACTB,ACVR2B,ADAM19,ADCY5,AGPAT2,ALDH1A1,ALDOB,AMOTL1,ANAPC4,APOL1,ARID4B,ATG16L1,ATG2B,ATP10D,ATP5ME,B4GALT3,BABAM2,BIRC3,C4BPB,CA1,CADPS2,CASP1,CCL2,CCL28,CHST12,CKAP4,CLCN7,COL16A1,COL9A2,COX8A,CPT1A,CXCL1,CXCL3,CYC1,CYP3A4,DDX5,DHCR7,DIRAS3,DRAM1,DST,DYSF,EID1,EIF3D,ENPP5,EPB41L4B,ETV4,FADS1,FADS2,FAM120A,FASN,FGFBP1,FLNC,FOXC1,GABARAPL1,GAS2L1,GBA1,GFPT1,GLG1,GPAT3,…	184 (46)	45
MLXIPL	transcription regulator	26s Proteasome,Akt,ALDH2,AURKA,BHLHE40,CASP1,CCND1,CDKN1A,CDKN2A,CEBPA,DDX5,DNMT3A,E2F1,EIF2AK3,ERBB2,ERK1/2,ESR1,FADD,FOXO3,GLI1,GRIN1,HIF1A,HNF4A,HNRNPK,HSF1,IL6,IRF3,JUN,MAPT,MAVS,Mek,MLXIPL,MTOR,MYC,NANOG,NF2,NFkB (complex),NOTCH1,NPM1,NR3C1,PDK,PDK1,PGR,PI3K (complex),PLK1,PPARG,PRKAA1,PTEN,RAC1,RB1,RELA,SMAD3,SNCA,SP1,SPAG9,STAT3,TP53,TP63,TP73,TSC2	6.46e-17	AASS,ACLY,ACSF3,ACVR1B,ADCY5,ADGRG6,ADGRG7,ALDH1A1,ALDOB,AMOTL1,ANAPC4,APOL1,ASPH,ATF4,ATF7IP2,ATG16L1,ATG2B,ATP5ME,ATRX,B4GALT3,BCAT2,BLZF1,C4BPB,CAP2,CASP1,CASP4,CCL2,CEMIP,CHST12,COL16A1,COL9A2,COX8A,CPT1A,CSNK1E,CXCL3,DDX5,DGKG,DHCR7,DIRAS3,DLG5,DRAM1,DST,DVL1,DYSF,ECE1,EIF3D,ENPP5,EPB41L4B,ETFA,ETV4,FABP6,FADS2,FAM110C,FAM111A,FAM120A,FARP2,FASN,FBXW10B,FDFT1,FLNC,FOXK1,FOXL1,FSTL1,FSTL3,GAB…	211 (60)	57
SH3GLB1	enzyme	26s Proteasome,ADAM10,AKT1,AMPK,APEX1,AR,BAX,Calcineurin protein(s),CASP1,CASP3,CASP4,caspase,CCND1,Cdk (family),CDKN1A,CEBPB,Creb,CREB1,CTNNB1,EIF2AK2,ELK1,ERK,ERK1/2,ESR1,FOXO1,FOXO3,GABPA,GSDME,GSK3B,HIF1A,IL10,IL18,IL33,ITGB1,JAK2,JUN,KRAS,MAOA,MAP3K14,MAPK1,MAPK14,MAPK3,MAPKAPK2,MAPT,MEF2,Mek,MMP14,MTOR,MYC,NFE2L2,NFkB (complex),NFkB (family),NFKBIA,NOS2,NR4A1,OMA1,PDK1,PI3K (complex),PIK3CG…	9e-17	AACS,AASS,ABCA12,ACP5,ACVR1B,ACVR2B,ADAM19,ADAMTS9,ADGRG6,AGPAT2,AGPAT3,AKR1B10,AKR7A2,ALDH1A1,ALOX15B,ARHGAP32,ASPH,ATF4,ATF7IP2,ATG16L1,ATG2B,ATP5ME,ATRX,AXIN1,BABAM2,BIRC3,BLZF1,BST1,BST2,BTN3A3,C2,CADPS2,CAP2,CASP4,CCL2,CEMIP,CKAP4,COL16A1,CSNK1E,CSNK2A1,DDX5,DENND2B,DLG5,DNAH7,DRAM1,DST,ECE1,EIF3D,EPB41L4B,ETFA,ETV4,FABP6,FADS2,FAM120A,FARP2,FDFT1,FER1L6,FLNC,FOXC1,FSTL3,GABARAPL1,GAS2L1,GFP…	187 (77)	74
Cyclin A	group	26s Proteasome,ALDH2,APC,BHLHE40,CCNA2,CDK1,CDK9,CDKN2A,CDX2,CEBPB,CTNNB1,Cyclin A,Cyclin E,DNMT3A,DUSP1,E2F1,E2F3,EIF2AK2,EIF2AK3,ELK1,ERBB2,ESR1,ESR2,estrogen receptor,EZH2,FASN,FOXO1,FZR1,GLI1,GRIN1,GSK3B,HDAC4,HIF1A,HMGA1,HNF4A,Hsp27,ID3,IL6,ING1,INSR,KAT5,KDM1A,KMT2A,LEF1,MAPT,MCM6,MTOR,NOTCH1,NR3C1,NR4A1,NR4A2,PDX1,PGR,POU5F1,PTEN,PTGS2,PTTG1,RAG2,RB1,RNF2,RXRA,SIRT1,SKP2,SMARCA4,SNAI2,SOX2…	9.7e-17	ACLY,ACP5,ACSF3,ACTB,ACVR2B,ADAM19,ADGRG7,AKR1B10,AKR7A2,ANAPC4,APOL1,APOL3,ARID4B,ATF4,ATF7IP2,ATG16L1,ATG2B,B4GALT3,BABAM2,BCAT2,BIRC3,BLZF1,C2,C4BPB,CA1,CAP2,CARD6,CASP1,CASP4,CEMIP,CHASERR,CHST12,CIITA,CKAP4,COL9A2,CPT1A,CSNK1E,CYP3A4,DAB2,DAPP1,DDX5,DECR1,DGKG,DHCR7,DIRAS3,DRAM1,DST,DVL1,DYSF,EFNB1,EID1,EPB41L4A,ETFA,FABP6,FADS1,FADS2,FAM111A,FAM120A,FARP2,FASN,FGFBP1,FLNC,FOXC1,FOXL1,FSTL1,…	216 (74)	69
FGF3	growth factor	26s Proteasome,Akt,ALDH2,BHLHE40,CASP1,CBX7,CCND1,CDKN1A,CDKN2A,CEBPA,CEBPB,CITED2,Creb,CREB1,CSF1,CTNNB1,DNMT3A,DUSP1,E2F1,EIF2AK2,EIF2AK3,ERBB2,ERK,ERK1/2,ESR1,estrogen receptor,FGF3,FGFR,FGFR1,FOXO1,FOXO3,GLI1,GRIN1,GSK3B,Hdac,HIF1A,HNF4A,HRAS,HSF1,IL6,KAT5,KRAS,MAP2K5,MAPK1,MAPK3,MAPK7,MED1,MET,MITF,MNT,MTOR,MYB,MYC,NANOG,NCOA1,NEUROD1,NFE2L2,NGEF,NPM1,NR3C1,NR4A1,PGR,PI3K (complex),PIK3CG,PL…	1.17e-16	AACS,AASS,ABCA12,ACLY,ACSF3,ACVR1B,ACVR2B,ADGRG6,ADGRG7,AGPAT3,AKR7A2,ALDH1A1,ALDOB,ANAPC4,APOL1,APOL3,ARF6,ARHGAP32,ARID4B,ATF7IP2,ATG2B,ATP10D,ATRX,BABAM2,BCAT2,BLZF1,BST1,BST2,BTN3A3,C2,C4BPB,CADPS2,CAP2,CARD6,CASP1,CASP4,CCL2,CFB,CHASERR,CHST12,COL9A2,COX8A,CPT1A,CRB3,CSNK2A1,CXCL11,CXCL3,DAB2,DAGLA,DDX5,DENND2B,DIRAS3,DLG5,DNAH7,DRAM1,DST,DVL1,DYSF,ECE1,EIF3D,EPB41L4B,ETFA,FADS1,FAM110C,FAM1…	226 (88)	83
BCOR	transcription regulator	ADM,AKT1,BCOR,BMP4,BMP7,CD44,CDK2,CEBPA,CEBPB,COL18A1,ELK1,ERBB2,ESR1,FGFR1,FLT1,FOXA2,FOXO1,FOXQ1,GLI1,GSK3B,H2AB3 (includes others),HIF1A,Histone h2a,HOXB7,HOXC4,HOXC6,HOXC8,HOXC9,IGFBP5,IL6ST,ITGA6,LMO4,MAPKAPK2,MMP14,MYC,NCL,NF2,NFAT5,NFkB (complex),NFKBIA,PI3K (complex),PIK3CG,Ppar,PPARG,PTCH1,PTEN,PTK7,RB1,SMARCD3,SREBF1,STAT3,STAT5B,SYK,TGFB1,TP53,TWIST1,TYK2,WWTR1,YAP1,ZNF503	2.17e-16	AACS,AASS,ABHD17C,ACLY,ACSF3,ACVR1B,ACVR2B,ADAM19,ADAMTS9,ADI1,AGPAT2,AKR1B10,ALDH1A1,ALDOB,ALOX15B,AMOTL1,ANAPC4,APOL1,ARID4B,ASPH,ATG2B,ATP5ME,AXIN1,B4GALT3,BIRC3,C4BPB,CAP2,CCL2,CEMIP,CHST12,CIITA,CKAP4,COL16A1,COL9A2,COMMD3,COX8A,CPT1A,CSNK1E,CSNK2A1,CXCL1,CYP3A4,DDX5,DHCR7,DLG5,DRAM1,DST,DYSF,EIF3D,ENPP5,EPB41L4B,FABP6,FADS1,FAM110C,FAM120A,FARP2,FASN,FOXK1,FOXL1,FSTL1,GAS7,GFPT1,GNB1,GNB5,G…	187 (60)	54
cerulenin	chemical drug	AKT1,AR,BACE1,CDCP1,CDK2,cerulenin,CPT1B,CREB1,CTNNB1,EIF2S1,ERBB2,ERBB3,ERK1/2,ESR1,estrogen receptor,ETV1,FASN,FOXO3,HBEGF,Hdac,HIF1A,HSD17B12,JUN,MAPK1,MAPK7,MAPK8,MED1,MMP9,MXD1,NCOA3,NFkB (family),NFKBIA,NOTCH1,NRG1,P38 MAPK,PI3K (complex),PPARG,RB1,RELA,RPS6KB1,SP1,STAT3,STAT5a/b,STAT5B,tamoxifen,TSC2	2.25e-16	AACS,AASS,ACLY,ACTB,ACVR1B,ACVR2B,ADAM19,ADCY5,AKR1B10,ANAPC4,ATF4,ATP10D,ATP5ME,AXIN1,B4GALT3,BLZF1,BST2,BTN3A3,C4BPB,CADPS2,CAP2,CCL2,CD164,CKAP4,CLCN7,COL9A2,COX7A2L,COX8A,CXCL3,DAB2,DHCR7,DLG5,DNAH7,DRAM1,DST,DYSF,ECE1,EPB41L4B,ETV4,FABP6,FADS1,FADS2,FARP2,FASN,FGFBP1,FLNC,FOXC1,FSTL1,FSTL3,GALC,GAS2L1,GAS7,GNB1,GOPC,GPAT3,GRK2,GRPEL1,GTF2I,GUCY1A1,HCP5,HDAC11,HK1,HLA-DMA,HPSE,HSPA1A/HSPA1B,H…	171 (46)	45
(-)-isoproterenol	chemical drug	(-)-isoproterenol,ADRB1,AGT,Akt,ANXA7,AR,BCL6,CASP1,CBX7,CCND1,CEBPA,CEBPB,CITED2,Creb,CREB1,CSF1,CTNNB1,DUSP1,EGFR,EGR1,ELK1,ERBB2,ERK,ERK1/2,ESR1,ETS1,ETS2,ETV1,ETV4,ETV5,FAS,FOXO1,FOXO3,GATA1,GSK3B,HIF1A,HRAS,HSF1,IRF1,IRS1,ITCH,JAK2,JUN,KAT5,KRAS,MAPK1,MAPK3,MAPK8,MAPT,MED1,MET,MITF,MKNK1,MTOR,MYB,MYC,MYRF,NEUROD1,NFE2L2,NFkB (complex),NFkB (family),NFKBIA,NOTCH1,NR3C2,NR4A1,NR4A2,P38 MAPK,PD…	5.1e-16	AACS,AADAC,AASS,ABCA12,ACSF3,ACTB,ACVR1B,ACVR2B,ADAMTS9,ADGRG6,AGPAT3,AKR1B10,AKR7A2,ALDOB,ANAPC4,APBA1,APOL1,APOL3,ARF6,ARHGAP32,ARID4B,ATG16L1,ATG2B,ATP10D,ATP5ME,BABAM2,BIRC3,BLZF1,BST2,BTN3A3,C2,C4BPB,CA1,CADPS2,CAP2,CARD6,CASP4,CDK20,CEMIP,CFB,CHASERR,CHST12,COL16A1,COL9A2,CRB3,CSNK2A1,CXCL1,CXCL11,CXCL3,DAB2,DAGLA,DDX5,DECR1,DENND2B,DLG5,DNAH7,DRAM1,DVL1,ECE1,EIF3D,ENPP5,EPB41L4B,ETV4,FADS2…	220 (102)	99
GLP-1 (7-36) amide	biologic drug	26s Proteasome,AR,BCL6,CASP1,CBX7,CDKN2A,CEBPA,CEBPB,CITED2,Creb,CREB1,CSF1,CTNNB1,DUSP1,EIF4E,ELK1,ERK,ERK1/2,ESR1,ETV5,FOXO1,FOXO3,GATA1,GLP-1 (7-36) amide,GLP1R,GSK3B,GYS2,HIF1A,HSF1,IRF1,JAK2,KAT5,KRAS,MAP3K14,MAPK1,MAPK3,MAPK8,MED1,MET,MITF,MKNK1,MMP14,MTOR,MYB,MYC,MYRF,NCOA1,NEUROD1,NFE2L2,NFkB (complex),NFkB (family),NOS2,NR3C2,NR4A1,NR4A2,p70 S6k,PDK1,PDX1,PGR,PI3K (complex),PIK3CG,Pkc(s)…	5.3e-16	AADAC,AASS,ABCA12,ACSF3,ACVR1B,ACVR2B,ADAMTS9,ADGRG6,AGPAT3,AKR1B10,ANAPC4,APBA1,APOL1,APOL3,ARHGAP32,ARID4B,ATF4,ATF7IP2,ATP10D,ATP5ME,BABAM2,BCAT2,BIRC3,BLZF1,BST1,BST2,BTN3A3,C2,CA1,CADPS2,CAP2,CARD6,CCL2,CCL28,CDK20,CEMIP,CFB,CHASERR,CHST12,CKAP4,COL16A1,COL9A2,CRB3,CSNK2A1,CXCL1,CXCL11,CXCL3,DAB2,DAGLA,DDX5,DECR1,DENND2B,DLG5,DNAH7,DRAM1,ECE1,EIF3D,ENPP5,EPB41L4B,FADS1,FADS2,FAM111A,FARP2,FA…	206 (95)	91
PTPN3	phosphatase	ADAM10,AR,CBX7,CD247,CEBPB,CITED2,Creb,CREB1,CSF1,CTNNB1,DDIT3,DUSP1,E2F1,EIF2AK3,EIF4E,ELK1,ERBB2,ERK,ESR1,estrogen receptor,FADD,FOXO3,GABPA,GATA4,GRIN3A,GSK3B,HBEGF,HIF1A,HMGA1,HNF4A,HNRNPK,HRAS,HSF1,INSR,IRF4,ITCH,ITK,JUN,KAT5,KRAS,MAPK1,MAPK12,MAPK8,MAPT,MED1,Mek,MET,MITF,MKNK1,MXD1,MYB,MYC,NCOA1,NEUROD1,NFkB (family),NFKB2,NFKBIA,NGF,NOS2,NOTCH1,NR4A1,PGR,PI3K (complex),PI3K (family),PIK3CB…	5.68e-16	AADAC,ACSF3,ACTB,ACVR1B,ACVR2B,ADAM19,ADCY5,ADGRG6,ALDOB,APOL1,ARF6,ARHGAP32,ARID4B,ATF7IP2,ATG16L1,ATG2B,ATP10D,ATP5ME,B4GALT3,BABAM2,BIRC3,BLZF1,BST2,BTN3A3,C2,C4BPB,CADPS2,CAP2,CARD6,CCL2,CD164,CEMIP,CFB,CHASERR,CHST12,CKAP4,COL16A1,COL9A2,COX7A2L,CSNK2A1,CXCL1,CXCL3,DAB2,DAGLA,DDX5,DECR1,DENND2B,DGKG,DIRAS3,DLG5,DNAH7,DRAM1,DVL1,EFNB1,EIF3D,EPB41L4A,EPB41L4B,ETFA,ETV4,FARP2,FASN,FER1L6,FGFBP1…	216 (96)	94
EIF3F	translation regulator	26s Proteasome,Akt,AKT1,AMPK,EIF3F,EIF4EBP1,ERK,ERK1/2,FLCN,FOXO3,HRAS,ITGB1,MAPK1,MAPK14,NFE2L2,NFKB1,NFKB2,NFKBIA,NR3C1,PNPLA2,PPARG,PPP2CA,PRKAA1,PRKAA2,RELA,RICTOR,RPS6KB1,S6K1,SIRT1,STAT3,STIM1,TP53,TSC2,YAP1	6.55e-16	AACS,ACSF3,ADAM19,ADGRG6,AGPAT2,AGPAT3,AKR7A2,ANAPC4,APOL1,ARF6,ARID4B,ATF7IP2,ATG2B,AXIN1,B4GALT3,BIRC3,BLZF1,BST2,BTN3A3,CD164,CFB,CHST12,CIITA,COL9A2,COX7A2L,COX8A,CYC1,DAB2,DHCR7,DNAH7,DRAM1,DYSF,ECE1,ETFA,FAM120A,FDFT1,FGFBP1,FLNC,FOXC1,FSTL1,FSTL3,GAS7,GFPT1,GNB1,GTF2I,HADHA,HLA-DMA,HLA-DMB,HPSE,HSPA1A/HSPA1B,HSPB1,HSPB8,IFI27,IFIT5,IGFBP4,IL18,ING1,INPP4B,INSIG2,ITGB5,JMJD6,KCNJ2,KCTD11,KL…	146 (34)	33
24R,25-dihydroxyvitamin D3	chemical - endogenous mammalian	24R,25-dihydroxyvitamin D3,Alp,ANXA7,AR,BCL6,Calmodulin,CASP1,CASR,CBX7,CCND1,CEBPA,CEBPB,CITED2,CLOCK,CREB1,CSF1,CTNNB1,CYTH2,DUSP1,EGLN,EIF4E,ERBB2,ERK1/2,ESR1,ETV5,FADD,GATA1,GRIN1,HIF1A,HMGA1,HRAS,IRF1,KAT5,KRAS,MAPK1,MAPK3,MAPT,MED1,MET,MITF,MKNK1,MMP14,MYC,MYRF,NEUROD1,NFE2L2,NFKBIA,Nr1h,NR3C2,NR4A1,NR4A2,PGR,Pkc(s),PKD1,POU5F1,PPARA,PPP2R5A,PRKAA1,PRKCA,PRKCZ,PRL,PSEN1,PTGS2,PTPRR,RAC1,RB1…	7.82e-16	AADAC,ABCA12,ACSF3,ACVR1B,AGPAT3,AKR1B10,AKR7A2,ALDOB,ANAPC4,APBA1,APOL1,APOL3,ARF6,ARID4B,ASPH,ATG16L1,ATP10D,ATP5ME,B4GALT3,BABAM2,BIRC3,BLZF1,BST2,BTN3A3,C2,C4BPB,CA1,CADPS2,CAP2,CARD6,CCL2,CDK20,CFB,CHASERR,CHST12,CIITA,COL16A1,COL9A2,COX7A2L,CPT1A,CRB3,CSNK2A1,CXCL1,CXCL11,CXCL3,CYP2C18,DAB2,DAGLA,DDX5,DNAH7,DVL1,ECE1,EIF3D,ENPP5,EPB41L4A,EPN1,FARP2,FASN,FER1L6,FGFBP1,FLNC,GALC,GALNT6,GAS2L1…	195 (93)	91
IL6	cytokine	Akt,AKT1,AR,ATF6,CD24,CD247,CDKN1A,CEBPB,Creb,CRH,EGFR,EIF4E,EIF4EBP1,ERBB2,ERBB3,ERK,ERK1/2,ESR1,FOXO1,FOXO3,GSK3B,IFNG,IL6,INSR,IRF1,IRS1,JAK2,KRAS,L-triiodothyronine,LIPE,MAPK1,MAPK14,MAPK7,MAPT,MKNK1,MYC,NFkB (complex),NFKBIA,NOS2,Notch,PI3K (complex),PRKCD,PTGS2,RB1,RELA,RPS6KB1,SGK1,SIRT1,SMAD3,STAT3,STAT4,STAT5A,STAT5a/b,STAT6,TYK2,VIM,YAP1	9.61e-16	AASS,ABHD17C,ACLY,ACVR1B,ACVR2B,ADAM19,ADAMTS9,ADGRG6,AGPAT2,AKR1B10,ALDH1A1,ALOX15B,APOL1,APOL3,ARHGAP32,ARID4B,ASPH,ATG16L1,ATG2B,ATRX,AXIN1,B4GALT3,BLZF1,BST1,BST2,BTN3A3,C2,C4BPB,CA1,CAP2,CARD6,CASP1,CCL2,CCL28,CEMIP,CIITA,CKAP4,CLCN7,COL9A2,COX8A,CSNK2A1,CXCL3,CYC1,CYP3A4,DAB2,DECR1,DENND2B,DLG5,DNAH7,DST,DVL1,EIF3D,EPB41L4B,ETV4,FADS1,FARP2,FGFBP1,FLNC,FOXC1,GABARAPL1,GALC,GAS2L1,GAS7,GNB1,…	195 (57)	57
ERBB2	kinase	Akt,AKT1,AR,CDCP1,CDK2,CTNNB1,ERBB2,ERBB3,ERK,ERK1/2,ESR1,estrogen receptor,ETV1,FOXO3,HBEGF,HIF1A,HSD17B12,JUN,MAPK1,MAPK7,MAPK8,MED1,MMP9,MXD1,NCOA3,NFkB (complex),NFkB (family),NFKBIA,NOTCH1,P38 MAPK,PI3K (complex),PIK3CB,PIK3R1,PPARG,RAC1,RB1,RELA,RPS6KB1,SP1,STAT3,STAT5a/b,STAT5B,tamoxifen,TSC2	1.31e-15	AACS,AASS,ACTB,ACVR1B,ADAM19,ADAMTS9,ADCY5,ADGRG6,AKR1B10,ANAPC4,ATF4,ATP10D,AXIN1,B4GALT3,BLZF1,BST2,BTN3A3,C4BPB,CAP2,CCL2,CD164,CKAP4,CLCN7,COL9A2,COX7A2L,COX8A,CPT1A,CXCL3,DAB2,DHCR7,DLG5,DNAH7,DRAM1,DST,DYSF,ECE1,EPB41L4B,ETV4,FABP6,FADS1,FADS2,FARP2,FASN,FGFBP1,FLNC,FOXC1,FSTL1,FSTL3,GALC,GAS2L1,GAS7,GNB1,GOPC,GPAT3,GRPEL1,GTF2I,GUCY1A1,HCP5,HDAC11,HK1,HLA-DMA,HPSE,HSPA1A/HSPA1B,HSPB1,IFIT5…	168 (44)	44
NTF4	growth factor	Akt,AR,BCL6,CASP1,CBX7,CCND1,CEBPA,CITED2,Creb,CREB1,CSF1,CTNNB1,DUSP1,ELK1,ERBB2,ERK,ERK1/2,ESR1,ETV5,GATA1,GSK3B,HIF1A,HRAS,HSF1,IRF1,IRS1,JAK2,KAT5,MAPK1,MAPK3,MAPK7,MAPK8,MED1,MET,MITF,MKNK1,MTOR,MYB,MYC,MYRF,NCOA1,NFE2L2,NFkB (complex),NFkB (family),NGFR,NR3C2,NR4A1,NR4A2,NTF4,NTRK1,NTRK2,NTRK3,P38 MAPK,PGR,PI3K (complex),Pkc(s),POU5F1,PPARA,PPARGC1A,PPP3R1,PRKAA1,PRKCD,PTGS2,PTPRR,RAC1,RARA…	1.72e-15	AACS,AADAC,AASS,ABCA12,ACLY,ACSF3,ACVR1B,ACVR2B,ADAMTS9,ADGRG6,AGPAT3,AKR1B10,AKR7A2,ALDOB,ANAPC4,APBA1,APOL1,APOL3,ARF6,ARHGAP32,ARID4B,ATP10D,ATP5ME,BABAM2,BCAT2,BIRC3,BLZF1,BST2,BTN3A3,C4BPB,CA1,CADPS2,CAP2,CARD6,CASP1,CCL2,CCL28,CDK20,CEMIP,CFB,CHASERR,CHST12,CKAP4,COL16A1,COL9A2,CRB3,CXCL1,CXCL11,CXCL3,DAB2,DAGLA,DECR1,DHCR7,DLG5,DNAH7,DRAM1,ECE1,EIF3D,ENPP5,EPB41L4B,FADS1,FADS2,FARP2,FASN,F…	204 (89)	87
rasagiline	chemical drug	26s Proteasome,ADAM10,AFF4,AHR,Akt,ANXA7,BCL2,BCL6,Calmodulin,CASP3,caspase,CASR,CAT,CBX7,CEBPB,CITED2,CLOCK,CSF1,CTNNB1,CXCL8,CYTH2,DDIT3,EGLN,EIF2AK2,ERBB2,ERK1/2,ESR1,ESR2,ETV5,EZH2,FOXC1,FOXO3,GATA1,GATA2,GRIN1,GSK3B,HIF1A,HMGA1,HNF4A,HRAS,HTT,hydrogen peroxide,IL1B,IL33,IL6,IRF1,KAT5,KRAS,LEF1,MAOA,MAP3K8,Mapk,MAPK1,MAPK3,MAPT,MED1,MITF,MKNK1,MMP14,MTOR,MYB,MYC,MYRF,NANOG,NEUROD1,NFAT5,NFE2L…	2.03e-15	AADAC,ACVR1B,ADAMTS9,AGPAT3,AKR1B10,AKR7A2,ALDH1A1,ALDOB,AMOTL1,APBA1,APOL3,ARF6,ATF4,ATF7IP2,ATG16L1,ATP10D,B4GALT3,BABAM2,BCAT2,BIRC3,BLZF1,BNIP5,BST2,BTN3A3,C4BPB,CA1,CAP2,CARD6,CASP1,CD164,CDK20,CHASERR,CIITA,COX7A2L,CRB3,CSNK1E,CSNK2A1,CXCL1,CYP2C18,CYP3A4,DAB2,DAGLA,DDX5,DENND2B,DNAH7,DVL1,ECE1,EID1,EIF3D,ENPP5,EPB41L4A,EPN1,FAM110C,FARP2,FASN,FBXW10B,FER1L6,FGFBP1,FLNC,FOXL1,GALC,GALNT6,GB…	205 (117)	114
TWIST	group	26s Proteasome,AKT1,ALDH2,BHLHE40,CASP1,CCND1,CDH1,CDKN1A,CDKN2A,CEBPA,DDX5,DNMT3A,E2F1,EIF2AK3,ERK,ERK1/2,FOXO3,GLI1,GRIN1,HIF1A,HNF4A,ID2,IL6,INSR,JUN,MAPK9,MAPT,MET,MTOR,MYC,NANOG,NFkB (complex),NFKBIA,NOTCH1,NPM1,NR3C1,PDGFRA,PGR,PPARG,PRKAA1,PTPN1,PTTG1,RAC1,RB1,RELA,SP1,STAT5a/b,STK11,TP53,TP73,TSC2,TWIST,TWIST1	2.35e-15	ACLY,ACSF3,ACTB,ADAMTS9,ADCY5,ADGRG6,ADGRG7,ALDH1A1,ALDOB,ALOX15B,ANAPC4,APOL1,ATF4,ATF7IP2,ATG16L1,ATG2B,ATP5ME,BCAT2,BLZF1,BST2,CASP1,CASP4,CCL2,CEMIP,CHST12,COL16A1,COX8A,CPT1A,CXCL3,DAB2,DDX5,DECR1,DHCR7,DIRAS3,DLG5,DRAM1,DST,DVL1,DYSF,ECE1,EIF3D,ENPP5,EPB41L4B,ETFA,FABP6,FADS2,FAM110C,FAM111A,FAM120A,FASN,FBXW10B,FOXL1,FSTL1,FSTL3,GABARAPL1,GALC,GALNT6,GAS7,GLG1,GRK2,GRPEL1,GSDME,GTF2I,GUCY1…	185 (53)	52
cyclooxygenase	group	Akt,AKT1,CASP8,Cdc42,Creb,cyclooxygenase,ERBB2,ERK,GNAQ,IGF1R,Inflammasome (Nalp3, Asc, Casp1),LIN28B,MAPK1,MMP9,MTOR,NFkB (complex),PI3K (complex),Pkc(s),PPARA,PPARG,PRKACA,PTEN,PTGS1,PTGS2,RELA,STAT3,STK11,TBXA2R,TP53,WWTR1,YAP1	2.5e-15	AADAC,AASS,ACLY,ACP5,ACSF3,ACTB,ACVR2B,ADAM19,ADAMTS9,ADCY5,ADGRG6,AGPAT2,AKR1B10,ALDH1A1,ALDOB,ALOX15B,ANAPC4,APOL1,ARID4B,ASPH,ATG2B,ATP5ME,B4GALT3,BIRC3,BLZF1,BST2,BTN3A3,C2,C4BPB,CA1,CASP1,CCL2,CFB,CHST12,CIITA,CLCN7,COX8A,CSNK1E,CXCL3,CYC1,CYP3A4,DAB2,DHCR7,DNAH7,DRAM1,DYSF,ETV4,FADS1,FADS2,FAM120A,FDFT1,FGFBP1,FLNC,GAS7,GLG1,GTF2I,HK1,HLA-DMA,HLA-DMB,HSPA1A/HSPA1B,IFI27,IFIT1,IFIT3,IFIT5,IH…	149 (31)	29
ADRA2A	G-protein coupled receptor	ADRA2A,AGT,ANXA7,AR,BCL6,Calmodulin,CASP1,CASR,CBX7,CCND1,CD247,CEBPA,CEBPB,CITED2,Creb,CREB1,CSF1,CTNNB1,CYTH2,DDIT3,DUSP1,EDN1,EGF,EGFR,EGLN,EIF2AK2,EIF4E,ERK,ERK1/2,ESR1,estrogen receptor,ETV5,FOXO1,FOXO3,G protein,G protein alpha,G protein alpha i,GATA1,GATA2,GNB1,GNB3,GRIN1,GRIN3A,GSK3B,HIF1A,HRAS,HSF1,INSR,IRF1,IRF4,ITCH,KAT5,KRAS,Mapk,MAPK1,MAPK3,MAPT,MED1,METTL3,MITF,MKNK1,MMP14,MNT,MYB,M…	3.15e-15	AASS,ABCA12,ACP5,ACSF3,ACTB,ACVR1B,ADAMTS9,ADGRG6,AGPAT3,AKR1B10,AKR7A2,ALDOB,ANAPC4,APBA1,APOL1,APOL3,ARF6,ARHGAP32,ARID4B,ASPH,ATF7IP2,ATG16L1,ATG2B,ATP10D,ATP5ME,BABAM2,BIRC3,BLZF1,BST1,BST2,BTN3A3,C2,CA1,CADPS2,CAP2,CARD6,CASP4,CCL28,CDK20,CEMIP,CFB,CHASERR,CHST12,COL9A2,CPT1A,CRB3,CSNK2A1,CXCL1,CXCL11,CXCL3,DAB2,DAGLA,DDX5,DENND2B,DGKG,DLG5,DNAH7,DRAM1,DVL1,ECE1,EIF3D,EPN1,ETV4,FAM110C,FARP2…	225 (124)	121
Hif	complex	AHR,Akt,AMPK,APLN,ARNT,CDK2,CDKN1A,CYP1A1,EGFR,EPAS1,ERBB4,ERK1/2,ESR1,ESR2,FOXO4,Hif,HIF1A,HIF3A,Hsp90 (family),IL1B,JUN,MAPT,MET,MYC,PPARG,PTEN,RAC1,RELA,RPS6KB1,STAT3,TNF,TP53,VEGFA	3.52e-15	AACS,AASS,ACSF3,ACTB,ACVR1B,ADAM19,ADAMTS7,ADCY5,AGPAT2,AKR1B10,ALOX15B,AMOTL1,ANAPC4,ASPH,ATG16L1,ATP5ME,ATRX,BCAT2,BLZF1,BST2,BTN3A3,C2,CAP2,CCL2,CCL28,CD164,CEMIP,CFB,CHST12,CLCN7,COL16A1,CSNK1E,CXCL3,CYC1,DDX5,DECR1,DENND2B,DLG5,DRAM1,DST,DVL1,DYSF,ECE1,EIF3D,ETV4,FADS1,FAM120A,FASN,FDFT1,GABARAPL1,GALC,GFPT1,GLG1,GNB1,GOPC,GRK2,GTF2I,GUCY1A1,HCP5,HDAC11,HK1,HLA-DMA,HMGN3,HPSE,HSPB1,HSPB8,IHH…	179 (33)	30
ribociclib	chemical drug	Akt,AR,CCNE1,CDK2,CDK4,CDK6,CDKN2A,CEBPA,Cyclin A,DDIT3,E2F1,EIF4E,EIF4EBP1,ELK1,EZH2,FOXO3,GLI1,GSK3B,HIF1A,HSF1,ID2,ISL1,JUN,MEF2D,MTOR,MYB,MYC,MYOD1,NFkB (complex),NPM1,PELP1,PPARG,PPARGC1A,RB1,ribociclib,RPS6,SIRT1,SRSF1,TFEB,TP53,TP73,TSC2,WT1,ZEB1	3.67e-15	AASS,ACP5,ACSF3,ACVR1B,ADAM19,ADAMTS9,AKR1B10,ALDH1A1,ALOX15B,ANAPC4,APOL1,ATF4,ATF7IP2,ATG16L1,ATG2B,ATP5ME,AXIN1,BCAT2,BIRC3,BLZF1,BST2,C2,C4BPB,CASP1,CASP4,CCL2,CD164,CEMIP,CHST12,CKAP4,CLCN7,COL16A1,COX8A,CXCL1,CXCL3,CYC1,DAB2,DDX5,DHCR7,DIRAS3,DLG5,DRAM1,ECE1,EIF3D,ENPP5,EPB41L4B,ETV4,FABP6,FADS2,FAM111A,FAM120A,FASN,FDFT1,FOXC1,FOXL1,FSTL1,FSTL3,GABARAPL1,GALC,GAS2L1,GBA1,GFPT1,GLG1,GRK2,GR…	172 (44)	42
DNAJC3	other	Akt,AMPK,ATF4,ATF6,Calcineurin protein(s),CASP1,CASP3,CFTR,CHUK,Creb,DDIT3,DNAJC3,EIF2A,EIF2AK2,EIF2AK3,EIF2S1,ERK,ERN1,estrogen receptor,FADD,FOS,FOXO1,FOXO3,GSK3B,HSPA8,IFN type 1,IFNAR1,Ikb,IKBKB,Ikk (family),ILF3,IRF1,JUN,MAPK14,MAPK8,MAPKAPK2,MAPT,NFE2L2,NFkB (complex),NFkB (family),NFKBIA,NPM1,P38 MAPK,PPARG,PPP2R5A,RAC1,RELA,SMAD3,SQSTM1,STAT1,STAT3,STK11,STUB1,TH,TP53,TSC2	4.33e-15	AACS,AASS,ACSF3,ACVR2B,ADAMTS9,ADGRG6,AGPAT3,AKR1B10,AKR7A2,ALOX15B,ANAPC4,APOL1,APOL3,ATF4,ATF7IP2,ATG16L1,ATG2B,BIRC3,BLZF1,BST2,CASP4,CEMIP,CFB,CHST12,CKAP4,CLCN7,COL16A1,COL9A2,COX8A,CXCL11,CYC1,CYP2C18,DAB2,DHCR7,DRAM1,DST,DYSF,ETFA,ETV4,FADS1,FADS2,FAM110C,FAM120A,FDFT1,FGFBP1,FLNC,FOXC1,GABARAPL1,GAS7,GNB5,GOLGA3,GSDME,GTF2E2,GTF2I,HADHA,HPSE,HSPB8,IFI27,IFI6,IFIT1,IFIT5,IHH,IKBKE,INPP4B,I…	152 (56)	54
SRP54	enzyme	Akt,AMBRA1,AMPK,ATF4,ATF6,BECN1,Calcineurin protein(s),CASP8,Creb,DDIT3,EIF2A,EIF2AK2,EIF2AK3,EPHA2,ERN1,FOXO1,FOXO3,Gsk3,GSK3B,IFNAR1,NFE2L2,NFkB (complex),NFkB (family),P38 MAPK,PPARG,Srebp,SRP54,STAT1,STK11,TSC2,ULK1,YAP1	4.53e-15	AACS,AASS,ACVR2B,AGPAT2,AGPAT3,AKR1B10,AKR7A2,ALDH1A1,ALOX15B,ARID4B,ATF4,ATF7IP2,BIRC3,BST2,CASP1,CASP4,CD164,CEMIP,CFB,COL16A1,COL9A2,COX8A,CXCL11,CYC1,DHCR7,DRAM1,ETV4,FOXC1,GABARAPL1,GALC,GOLGA3,GTF2I,HADHA,IFI6,IFIT3,IFIT5,IGFBP4,IHH,IKBKE,IL18,INSIG2,ITGB5,IYD,JMJD6,KLF12,KLF7,KRT4,LAMB2,LCN2,LDLR,LONP1,LOXL4,LY6D,MAP1B,MAX,METRN,MGST1,MIF,MKNK2,MLF1,MPPE1,MPST,MRPS18A,MSX2,MUC13,MXD4,MYL9,…	119 (32)	31
Arnt-Hif1a	complex	AHR,Akt,AMPK,APLN,ARNT,Arnt-Hif1a,CDK2,CDKN1A,CTNNB1,CYP1A1,ERK1/2,ESR1,ESR2,FOXO4,HIF1A,Hsp90 (family),IL1B,JUN,MAPT,MET,PPARG,PTEN,RAC1,RELA,RPS6KB1,STAT3,TERT,TNF,TP53,VEGFA	4.76e-15	AACS,AASS,ACSF3,ACVR1B,ADAM19,ADAMTS7,ADCY5,AGPAT2,AKR1B10,ALOX15B,AMOTL1,ANAPC4,ASPH,ATG16L1,ATP5ME,ATRX,AXIN1,BCAT2,BLZF1,BST2,BTN3A3,C2,CAP2,CCL2,CCL28,CD164,CEMIP,CFB,CHST12,CLCN7,COL16A1,CSNK1E,CXCL3,CYC1,DDX5,DECR1,DENND2B,DLG5,DRAM1,DST,DVL1,DYSF,ECE1,ETV4,FADS1,FAM120A,FDFT1,FGFBP1,GABARAPL1,GALC,GNB1,GOPC,GPAT3,GRK2,GTF2I,GUCY1A1,HCP5,HDAC11,HK1,HLA-DMA,HMGN3,HPSE,HSPB1,HSPB8,IFI27,IFIT5…	172 (30)	28
TNK1	kinase	Akt,AKT1,Calcineurin protein(s),CASP1,CDK2,CEBPB,CREB1,CYP2E1,EIF4E,ELK1,ERK,ESR1,Hdac,HRAS,Ifn,IFN type 1,IFNA1/IFNA13,IFNA10,IFNA14,IFNA16,IFNA17,IFNA2,IFNA21,IFNA4,IFNA5,IFNA6,IFNA7,IFNA8,IFNB1,IFNE,IFNK,IFNW1,IRF1,IRF3,JUN,KRAS,MAP2K5,MAPK1,MAPK14,MAPK3,MAPK7,MAPK8,MAPT,Mek,MNT,MTOR,MYC,NFkB (family),NFKBIA,NOS2,P38 MAPK,PI3K (complex),PIK3CG,Pkc(s),PLD1,PTGS2,RAC1,RAF1,RAS,RELA,RRAS2,RUNX2,S…	4.79e-15	AACS,AASS,ACLY,ACVR1B,ACVR2B,ADCY5,ADGRG6,AGPAT2,ALOX15B,APOL1,APOL2,APOL3,ARF6,ATG16L1,ATG2B,AXIN1,B4GALT3,BIRC3,BLZF1,BST1,BTN3A3,C2,CADPS2,CAP2,CARD6,CASP1,CASP4,CCL2,CD164,CFB,CIITA,CLCN7,COX8A,CSNK2A1,CXCL1,CXCL11,DAB2,DDX5,DENND2B,DHCR7,DLG5,DNAH7,DRAM1,DST,EIF3D,ETFA,ETV4,FABP6,FARP2,FGFBP1,FLNC,FSTL3,GALC,GAS7,GBA1,GFPT1,GLG1,GOPC,GRK2,GSDME,GSPT2,GTF2I,GUCY1A1,HADHA,HCP5,HDAC11,HK1,HLA-D…	162 (70)	69
vinorelbine	chemical drug	acetaminophen,aflatoxin B1,AMPK,CASP3,CD274,CDK2,CDKN1B,CTNNB1,CYP2C8,CYP3A4,CYP3A5,DICER1,diclofenac,EGFR,EIF2AK2,ERBB2,ERK1/2,ERN1,ESR1,ETV4,FASN,FOXO1,GSK3B,HNF4A,HRAS,Insulin,MAPK1,MAPK14,MAPK8,MAPT,MED1,MET,MLXIPL,monocrotaline,MTOR,NAMPT,NFE2L2,NOS2,P38 MAPK,paclitaxel,PGR,PPARGC1A,PRKAA1,PRKAA2,PRKCD,PTEN,PTGS2,RAC1,RB1,RELA,RET,RPTOR,SIRT1,SMARCA4,STAT3,STK11,TP53,TSC2,vinorelbine,YAP1	5.63e-15	AACS,AASS,ACSF3,ACVR1B,ADAMTS7,AGPAT2,AGPAT3,AKR7A2,ALDOB,ANAPC4,APOL1,APOL3,ARF6,ARHGAP32,ARID4B,ASPH,ATG16L1,ATG2B,ATP10D,ATP5ME,AXIN1,BCAT2,BLZF1,BST2,BTN3A3,C2,C4BPB,CAP2,CASP4,CCL2,CD320,CDK20,CEMIP,CFB,CHST12,CIITA,CKAP4,CLCN7,COL9A2,COX7A2L,COX8A,CSNK1E,CSNK2A1,CXCL1,CXCL3,CYC1,CYP3A4,DGKG,DLG5,DNAH7,DRAM1,DST,DVL1,ECE1,ETV4,FABP6,FADS1,FAM120A,FARP2,FASN,FGFBP1,FLNC,GALC,GAS7,GFPT1,GIMAP2…	183 (60)	57
LRRC4	other	Akt,AKT1,AMPK,Creb,CTNNB1,EGFR,ELK1,ERK1/2,FADD,GSK3B,HSF1,IKBKB,Ikk (family),JAK1,LRRC4,MAP2K5,MAPK1,MAPK3,MAPK7,MAPK8,MAPT,MARK2,MEF2C,Mek,MTOR,NCF1,NFkB (complex),NFkB (family),NR1H4,NUMB,P38 MAPK,PKD1,PRKCD,PRKCZ,PTEN,RAF1,REL,RELA,SMPD1,SP1,STAT1,STAT6,STK11,TRAF2,YAP/TAZ	5.89e-15	AACS,AADAC,AASS,ACLY,ACTB,ACVR2B,ADAM19,ADAMTS9,AKR1B10,ARHGAP32,ATG16L1,ATG2B,ATP5ME,BLZF1,BST2,BTN3A3,CCL28,CD164,CEMIP,CLCN7,CSNK1E,CXCL3,DAB2,DENND2B,DHCR7,DNAH7,DRAM1,ECE1,ENPP5,ETFA,FABP6,FADS1,FADS2,FGFBP1,FLNC,FOXC1,FSTL1,GALC,GAS7,GLG1,GPAT3,GRK2,GTF2I,H2AJ,HADHA,HGD,HLA-DMB,HPSE,HSPA1A/HSPA1B,HSPB1,HSPB8,IFI27,IFI6,IFIT1,IFIT3,IFIT5,IKBKE,IL18,INPP4B,IRF6,IYD,JMJD6,KCNJ2,KLF12,KRT4,LCN2…	141 (45)	44
IFI16	transcription regulator	26s Proteasome,AHR,ALDH2,Alp,AR,BHLHE40,CASP1,CBL,CDKN1A,CDKN2A,CDX2,CEBPB,Creb,CTNNB1,DDX5,DNMT3A,E2F1,EIF2AK3,ERBB2,estrogen receptor,FOXO3,GLI1,GRIN1,GSK3B,HNF4A,ID3,IFI16,IFNA2,IFNB1,IL33,IRF3,IRF7,MAPT,Mek,MTOR,MYC,MYOD1,NANOG,NFkB (complex),NFKB2,NOS2,NPM1,NR3C1,PGR,POU2F2,PPARG,PRKAA1,PRKCD,PRL,RAC1,Rb,REL,RELA,RUNX2,RXRA,SP1,STAT3,STAT4,STAT5A,STAT5a/b,TCF12,TCF3,TP53,TP73,TSC2,YAP1	6.47e-15	AASS,ACLY,ACSF3,ACVR2B,ADAMTS9,ADCY5,ADGRG7,ALDH1A1,ALDOB,ANAPC4,APOL1,APOL2,APOL3,ARHGAP32,ARID4B,ASPH,ATF4,ATF7IP2,ATG16L1,ATG2B,ATP5ME,ATRX,B4GALT3,BCAT2,BLZF1,BTN3A3,C4BPB,CA1,CARD6,CASP1,CASP4,CCL2,CDK20,CFB,CHST12,CIITA,COL9A2,COX8A,CPT1A,CXCL11,DIRAS3,DLG5,DRAM1,DST,DYSF,EIF3D,ETFA,ETV4,FABP6,FADS2,FAM110C,FAM111A,FAM120A,FASN,FBXW10B,FER1L6,FLNC,FOXL1,FSTL1,FSTL3,GABARAPL1,GALC,GALNT6,GAS…	204 (66)	64
USP48	peptidase	Akt,AKT1,CTNNB1,EIF4E,ERK1/2,FOXO1,GLI1,GSDME,GSK3B,HIF1A,IGFBP3,INS,INSR,JUN,KAT2A,MAPK3,MTOR,MYC,NAMPT,NFkB (complex),PDGFRA,PPARG,PTEN,SIRT6,SMAD3,SMARCA5,SREBF1,STAT5a/b,TNF,USP48,YAP1	6.73e-15	AACS,ACTB,ADAMTS7,ADAMTS9,ADCY5,ADGRG6,AGPAT2,ALOX15B,APOL1,ARID4B,ATP5ME,AXIN1,BCAT2,BIRC3,BST1,BST2,BTN3A3,CAP2,CCL28,CD164,CEMIP,COL16A1,COL9A2,COX7A2L,COX8A,CSNK1E,CYP3A4,DAB2,DECR1,DVL1,ECE1,EIF3D,ENPP5,EPB41L4B,ETFA,FABP6,FADS1,FADS2,FAM110C,FARP2,FASN,FGFBP1,FOXL1,FSTL1,FSTL3,GLG1,GPAT3,GRK2,GTF2I,HDAC11,HLA-DMA,HLA-DRA,HMGN3,HPSE,HSPA1A/HSPA1B,IFI27,IFIT1,IFIT3,IFIT5,IHH,IL18,INSIG2,IRF6,…	161 (31)	30
DLK1	other	Akt,BCL6,CASP1,CBX7,CD44,CDK6,CDKN2B,CITED2,CSF1,CTNNB1,CXCL12,DDIT3,DLK1,EDN1,ERK,ERK1/2,ESR2,ETV5,Focal adhesion kinase,FOXC1,FOXO1,GATA1,GRIN1,HRAS,HTT,IRF1,KAT5,MAP3K8,MAPK1,MAPK3,METTL3,MLXIPL,MMP9,MYC,MYCN,MYRF,NANOG,NCOA1,NF2,NGEF,NOS2,Notch,NOTCH1,NPM1,NR3C1,NR3C2,PDX1,PGR,PPARA,PPARGC1A,PRKCA,PTEN,PTGS2,PTHLH,PTK2,PTPRR,Rac,RAC1,RB1,RBPJ,RET,SGK1,SNAI2,SOX9,SP3,SRSF1,STK11,TCF3,TCF7L2,Tg…	6.88e-15	AADAC,ABCA12,ABHD17C,ACLY,ACP5,ACTB,ADAM19,ADAMTS7,ADGRG6,ADI1,AKR1B10,AKR7A2,ALDOB,AMOTL1,APBA1,APOL3,ARF6,ATF7IP2,B4GALT3,BCAT2,BLZF1,BNIP5,BST2,BTN3A3,C17orf80,CA1,CCL2,CCL28,CD164,CDK20,CFB,CHASERR,CIITA,CKAP4,CLCN7,COMMD3,CPT1A,CRB3,CSNK1E,CXCL1,CXCL11,CXCL3,CYP2C18,DAB2,DAGLA,DECR1,DENND2B,DNAH7,DVL1,ECE1,EFNB1,EID1,EIF3D,FAM110C,FASN,FBXW10B,FER1L6,FGFBP1,FLNC,FOXC1,FOXK1,GABARAPL1,GALNT6,…	168 (78)	77
FBXO32	enzyme	Akt,AKT1,AMPK,APP,ATF4,Calcineurin A,Calcineurin protein(s),Cdk (family),CDKN1A,CDKN2A,Creb,CTNNB1,EIF2AK4,ELK1,ERK1/2,F2,FBXO32,GCK,GLI1,GSK3B,HTT,MAPK1,MAPT,MMP9,MYC,MYOD1,Nfat (family),NFATC2,NFkB (complex),PPP3R1,PRKCA,PRKCB,PTEN,RAF1,RB1,SFRP1,SP1,Tgf beta,TLR4,TP73,YBX1	7.1e-15	AACS,AASS,ACLY,ACTB,ADAM19,ADAMTS9,AKR1B10,ARID4B,ASPH,ATF4,ATG16L1,ATG2B,ATP5ME,ATRX,AXIN1,BCAT2,BLZF1,BST2,BTN3A3,CD164,CEMIP,CKAP4,CLCN7,COL16A1,COX8A,CPT1A,CXCL11,CXCL3,CYC1,CYP2C18,DDX5,DHCR7,DLG5,DNAH7,DRAM1,DST,DYSF,ECE1,EID1,EIF3D,ENPP5,EPB41L4B,ETV4,FABP6,FADS2,FAM110C,FAM111A,FASN,FDFT1,FLNC,FOXC1,FOXL1,FSTL1,FSTL3,GALC,GBA1,GFPT1,GLG1,GPAT3,GRK2,GRPEL1,GTF2I,HADHA,HLA-DMA,HSPB8,IFI27,I…	158 (41)	41
MARK3	kinase	Akt,CDC25C,Cdk (family),CDK2,CTNNB1,ERK,ERK1/2,ESR1,EZH2,HDAC7,KSR1,MAP2K1,MAPK1,MAPK3,MARK3,MITF,NFkB (complex),NFKB1,NFKBIA,PLAG1,PPP1R12A,PTEN,RAF1,RAS,WWTR1,YAP/TAZ,YAP1	7.29e-15	AASS,ACP5,ACVR1B,ACVR2B,ADAMTS9,ADGRG6,AKR1B10,ALDH1A1,ALOX15B,ARID4B,ASPH,ATF4,ATP5ME,ATRX,BLZF1,BST2,BTN3A3,C4BPB,CAP2,CASP1,CD164,CEMIP,CIITA,CLCN7,COL9A2,COX8A,CPT1A,CSNK1E,CYC1,CYP3A4,DLG5,DNAH7,DST,ECE1,EFNB1,ETV4,FADS2,FARP2,FDFT1,FGFBP1,FOXC1,GAS7,GNB1,GOPC,GPAT3,GTF2I,GUCY1A1,HADHA,HCP5,HDAC11,HPSE,HSPA1A/HSPA1B,HSPB1,IFI27,IFIT1,IFIT3,IFIT5,IGFBP4,ING1,INPP4B,ITGB5,JMJD6,LAP3,LDLR,LGALS…	130 (27)	23
pirinixic acid	chemical toxicant	26s Proteasome,ACOX1,ALOX5,AR,BCL6,CASP3,CAT,CBX7,CD44,CEBPB,CITED2,CREB1,CSF1,CXCL12,doxorubicin,EIF2AK2,ERK1/2,ESR1,F3,FOXO1,FOXO3,GATA1,glutathione peroxidase,GRIN1,HIF1A,HNF4A,IL1B,IL2,IRF1,KAT5,MAPK1,MAPK3,MAPT,MED1,MET,MITF,MMP9,MTTP,MYB,MYC,MYRF,NADPH oxidase,NCOA1,NFE2L2,NFkB (complex),NFKB1,nitric oxide,NOS2,NOS3,NOTCH1,NQO1,NR3C2,NR4A1,pirinixic acid,PLA2G2A,POU5F1,Ppar,PPARA,PPARD,PPAR…	7.89e-15	AADAC,ABCA12,ACLY,ADAMTS7,ADAMTS9,ADCY5,ADI1,AGPAT2,AGPAT3,AKR1B10,AKR7A2,ALDOB,ALOX15B,APBA1,APOL3,ARHGAP32,ASPH,ATF7IP2,ATG16L1,ATP10D,ATP5ME,BABAM2,BLZF1,BST2,BTN3A3,C2,C4BPB,CADPS2,CAP2,CARD6,CASP1,CASP4,CCL2,CDK20,CHASERR,CIITA,CLCN7,COMMD3,CPT1A,CRB3,CSNK1E,CXCL3,CYP2C18,CYP3A4,DAB2,DAGLA,DECR1,DENND2B,DHCR7,DLG5,DNAH7,DYSF,ECE1,EIF3D,ENPP5,EPB41L4B,FADS1,FADS2,FAM111A,FARP2,FASN,FER1L6,FLN…	211 (95)	87
LPCAT3	enzyme	Akt,AR,CEBPA,Creb,CTNNB1,ERK,ERK1/2,FOS,GATA4,GSK3B,HNF4α dimer,JAK2,JUN,LPCAT3,Mapk,MET,mir-21,MMP9,MYC,NfkB-RelA,PI3K (complex),PPARG,PPRC1,PTK2,Smad2/3,SREBF1,STAT1,STAT3,STAT5a/b,TP63	8.45e-15	AACS,AADAC,AASS,ACLY,ACTB,ACVR2B,ADAMTS9,ADGRG6,AKR1B10,ALDH1A1,ALDOB,ALOX15B,ARF6,ATG2B,ATP5ME,AXIN1,BIRC3,BST2,CAP2,CARD6,CASP1,CASP4,CCL2,CFB,CIITA,CKAP4,CLCN7,COL9A2,COX8A,CPT1A,CXCL1,CXCL11,CXCL3,CYP3A4,DDX5,DHCR7,DST,ECE1,EIF3D,EPB41L4B,FABP6,FADS1,FADS2,FASN,FDFT1,FGFBP1,FOXC1,FSTL1,FSTL3,GAS2L1,GFPT1,GLG1,GPAT3,GUCY1A1,HADHA,HK1,HSPA1A/HSPA1B,HSPB1,IFI27,IFI6,IFIT1,IFIT3,IFIT5,IGFBP4,IHH,…	151 (30)	30
quercetin	chemical drug	AHR,Akt,AR,CBL,CHUK,Ck2,Creb,CREB1,CTNNB1,DDIT3,EGFR,EGLN,EIF2AK2,ERK,ERK1/2,ESR1,ESR2,FASN,GSR,HMOX1,IKBKB,Ikk (family),JUN,KHDRBS1,MAPK1,MAPT,MMP9,MTOR,NFkB (complex),NFKBIA,NOS2,PI3K (complex),POR,PRKAA1,PTGS2,quercetin,RAF1,RELA,RPS6KB1,STAT3,TBK1,VDR	8.68e-15	AASS,ACTB,ACVR1B,ACVR2B,ADAM19,ADAMTS9,ADCY5,ADGRG6,AKR1B10,ALOX15B,AMOTL1,APOL2,ATF4,ATF7IP2,ATG16L1,ATG2B,BIRC3,BLZF1,BST2,BTN3A3,CADPS2,CAP2,CCL2,CCL28,CD164,CKAP4,CLCN7,COL16A1,COX8A,CYP3A4,DHCR7,DLG5,DNAH7,DST,ECE1,EPB41L4B,ETFA,FADS1,FARP2,FASN,FDFT1,FGFBP1,FLNC,FSTL1,FSTL3,GALC,GAS2L1,GAS7,GBA1,GLG1,GNB1,GOPC,GPAT3,GRK2,GSPT2,GUCY1A1,HADHA,HCP5,HDAC11,HK1,HLA-DMA,HLA-DMB,HPSE,HSPA1A/HSPA1B…	159 (42)	42
tofacitinib	chemical drug	Akt,CCL11,IFNG,IL13,IL2,JAK,JAK1,JAK2,STAT1,STAT3,STAT4,STAT5A,STAT5a/b,STAT6,TNF,tofacitinib,TYK2	9.16e-15	ABHD17C,ACP5,ACTB,ACVR1B,ADAM19,ADAMTS7,ADCY5,ADGRG6,AKR1B10,ALDH1A1,ALOX15B,APOL1,ARHGAP32,ASPH,ATF4,AXIN1,BIRC3,BST1,BST2,BTN3A3,C2,CARD6,CCL2,CCL28,CD164,CEMIP,CFB,CKAP4,COL16A1,CPT1A,CXCL1,CXCL11,CYP3A4,DDX5,DECR1,DVL1,ECE1,FADS1,FADS2,FARP2,FASN,GAS7,GLG1,GNB5,GTF2E2,HCP5,HK1,HLA-DMA,HLA-DMB,HLA-DRA,HMGN3,HPSE,HSPA1A/HSPA1B,IFI27,IFI6,IFIT3,IFIT5,IHH,IKBKE,IL18,ITGB5,KCMF1,KCNJ2,KCTD11,KLF7,…	135 (17)	17
Tlr13	other	ADAM10,AHR,Akt,AMPK,ANXA11,AR,ATF4,BCL6,BMAL1,CASP1,CEBPA,CEBPB,Creb,CREB1,CSF2,CXCL8,DDIT3,DUSP1,EIF2AK2,EIF4E,EIF4EBP1,ERK,ERK1/2,ESR1,estrogen receptor,ETV5,GATA2,GATA4,HIF1A,HNF4A,HSF1,Hsp27,IKBKB,IL1B,IL6,IRF1,IRF5,IRF7,IRF8,Mapk,MAPK1,MAPK14,MAPK7,MAPT,Mek,MITF,MKNK1,MYB,MYC,NFE2L2,NFkB (complex),NFkB (family),NFKB2,NFKBIA,nitric oxide,NOS2,NPM1,NR3C1,PGR,PPARG,PRKCD,PTTG1,RB1,REL,RPS6KB1,R…	9.19e-15	AACS,AASS,ACSF3,ACVR1B,ACVR2B,ADAMTS9,ADGRG6,AGPAT3,AKR1B10,AKR7A2,ALDOB,ANAPC4,APOL1,APOL3,ARHGAP32,ASPH,ATF4,ATF7IP2,ATG16L1,ATG2B,ATP5ME,BIRC3,BST2,BTN3A3,CADPS2,CAP2,CASP1,CASP4,CCL2,CCL28,CFB,CHST12,CIITA,CKAP4,COL16A1,COL9A2,CXCL1,CXCL11,CXCL3,CYP3A4,DDX5,DECR1,DLG5,DNAH7,DRAM1,DST,DVL1,DYSF,ECE1,EIF3D,ENPP5,EPB41L4B,ETFA,FADS1,FADS2,FAM110C,FARP2,FDFT1,FGFBP1,FOXC1,FOXL1,FSTL3,GALC,GAS2L1,…	206 (77)	77
PPP2R2B	phosphatase	ADAM10,ADAM12,AMPK,AR,ATF4,BMP4,CCND1,CCNE1,Cdk (family),CDK4/6,CDK6,CDKN1A,CDKN2A,CREB1,CTNNB1,E2F1,EIF2AK4,ELK1,ERK1/2,F2,FURIN,GCK,GLI1,GSK3B,ID2,ITGB1,MAPK1,MAPK14,MMP14,MYC,NANOG,NFKBIA,Notch,NPM1,NR1H3,PIAS3,PLA2G2A,POU5F1,PPP2R2B,PTEN,RAC1,RB1,SFRP1,SMAD2,SMAD3,SOX2,SP1,STAT3,Tgf beta,TGFB1,TP73,VIM	9.24e-15	AACS,AASS,ACLY,ACTB,ACVR1B,ACVR2B,ADAMTS9,ADI1,AGPAT2,ALDH1A1,ALDOB,ALOX15B,ARID4B,ASPH,ATF4,ATG2B,ATP5ME,ATRX,AXIN1,BLZF1,BST2,BTN3A3,C2,C4BPB,CADPS2,CARD6,CCL2,COL16A1,COX8A,CPT1A,CSNK1E,CXCL11,CYP2C18,DAB2,DDX5,DHCR7,DIRAS3,DLG5,DNAH7,DRAM1,DST,EID1,EIF3D,ENPP5,EPB41L4B,ETV4,FABP6,FADS2,FAM111A,FAM120A,FASN,FBXW10B,FLNC,FOXC1,FOXL1,FSTL3,GAS2L1,GAS7,GFPT1,GLG1,GNB5,GOLGA3,GPAT3,GRK2,GRPEL1,GTF…	181 (52)	50
dextrothyroxine	chemical drug	AKT1,AMPK,AR,COPS5,CREB1,CXCR4,dexamethasone,dextrothyroxine,E2F1,EGFR,ERK,ERK1/2,HNF1A,HRAS,MAPK8,MIF,MMP9,MTOR,NFkB (complex),P38 MAPK,PI3K (complex),Pkc(s),PPARA,PRKCA,PRKCD,RB1,RXRA,SPI1,STAT5A,STAT5a/b,SYK,THRA,THRB,TP53	1.04e-14	AACS,AADAC,AASS,ACLY,ACP5,ACSF3,ADAMTS9,ADGRG6,AGPAT3,AKR1B10,ALDOB,ALOX15B,ANAPC4,APOL1,ARF6,ARHGAP32,ASPH,ATF4,ATF7IP2,ATG2B,ATRX,B4GALT2,B4GALT3,BCAT2,C2,CADPS2,CARD6,CASP1,CCL28,CEMIP,CHST12,CKAP4,CLCN7,COL9A2,COX8A,CYC1,DAPP1,DECR1,DENND2B,DGKG,DIRAS3,DRAM1,DST,DYSF,ECE1,ENPP5,ETV4,FABP6,FADS1,FADS2,FAM111A,FAM120A,FASN,FGFBP1,FSTL3,GAS2L1,GAS7,GBA1,GLG1,GNB1,GNB5,GRPEL1,GSDME,GSPT2,GTF2I,GU…	159 (34)	33
SOX9	transcription regulator	AKT1,ALDH,androgen,AR,BTRC,Ca2+,CASP1,CCND1,CCR5,CEBPB,CEBPD,Creb,CTNNB1,E2F4,EGFR,ELK1,ERBB2,ERK,ESR1,ESRRA,EZH2,FASN,FOXO1,Hedgehog,HIF1A,HRAS,Hsp27,IFITM1,INSR,JUN,LEF1,MAPK1,MAPK7,MYC,NANOG,NF2,NR3C1,NR4A1,PI3K (complex),POU5F1,PPARG,PTGS2,PTHLH,RELA,SMAD3,SNAI2,SOX9,SREBF2,STING1,STUB1,TCF3,TCF7L2,TP53,UBA3,UCP1,VDR,VEGFA,XBP1	1.06e-14	AACS,AASS,ABCA12,ACP5,ACSF3,ACVR1B,ACVR2B,ADAM19,ADAMTS7,ADCY5,ADGRG6,AGPAT2,AKR1B10,ALDH1A1,ALOX15B,AMOTL1,ANAPC4,APOL1,ARF6,ASPH,ATF4,ATG16L1,ATG2B,AXIN1,B4GALT3,BABAM2,BCAT2,BST2,BTN3A3,C2,C4BPB,CAP2,CARD6,CCDC6,CCL2,CDK20,CEMIP,CHASERR,CHST12,CKAP4,COL16A1,COX8A,CPNE2,CPT1A,CYP3A4,DAB2,DDX5,DECR1,DHCR7,DIRAS3,DLG5,DNAH7,DRAM1,DST,EFNB1,EIF3D,EPB41L4B,ETFA,FABP6,FARP2,FASN,FBXW10B,FGFBP1,FLNC,…	192 (58)	57
FOXP1	transcription regulator	26s Proteasome,Akt,AMBRA1,AMPK,AR,CASP1,CASP4,CEBPB,COP1,Creb,CYP1A1,E2F1,EGR2,EIF2AK2,EIF2AK3,ERN1,ESR1,EZH2,FOXO3,FOXP1,GATA1,GSK3B,GZMB,HSF1,IFNG,IFNGR1,Ige,IL10,IL17A,IL1B,IL4,IRF1,JUN,LIPE,MAPK1,MAPK14,MAPT,Mek,MTOR,MYC,NOS2,Pkc(s),PRDM1,PRKAA1,PRKAA2,RAF1,RICTOR,SGK1,SIRT1,SMAD3,SP1,STAT4,STAT5a/b,STAT5B,STAT6,STK11,TCF3,TFEB,TGFB1,TNF,TP73	1.2e-14	AACS,AASS,ABHD17C,ACLY,ACP5,ACTB,ADAMTS7,ADCY5,ADI1,AGPAT2,ALDOB,APOL1,APOL3,ASPH,ATF4,ATF7IP2,ATG16L1,ATRX,AXIN1,BCAT2,BIRC3,BST1,BST2,C2,C4BPB,CA1,CADPS2,CAP2,CARD6,CASP1,CASP4,CCL28,CD164,CDK20,CFB,CIITA,COL9A2,COX7A2L,CXCL11,CXCL3,CYP3A4,DDX5,DECR1,DIRAS3,DNAH7,DST,DVL1,ECE1,EIF3D,EPB41L4B,ETFA,ETV4,FABP6,FADS2,FAM111A,FARP2,FASN,FGFBP1,FLNC,GALC,GAS2L1,GLG1,GNB1,GNB5,GOLGA3,GOPC,GPAT3,GRK2,G…	201 (61)	60
miR-210-3p (miRNAs w/seed UGUGCGU)	mature microRNA	AHR,Akt,AMPK,APLN,CDK2,CDKN1A,CTNNB1,ERK1/2,FOXO4,HIF1A,IL1B,JUN,MAPT,MET,miR-210-3p (miRNAs w/seed UGUGCGU),PPARG,PTEN,RAC1,RELA,RPS6KB1,STAT3,TERT,TNF,TP53,VEGFA	1.28e-14	AACS,ACSF3,ACVR1B,ADAM19,ADAMTS7,ADCY5,ADGRG6,AGPAT2,AKR1B10,ALOX15B,ANAPC4,ASPH,ATG16L1,ATP5ME,ATRX,AXIN1,BCAT2,BLZF1,BST2,BTN3A3,C2,CCL2,CCL28,CD164,CEMIP,CFB,CHST12,CLCN7,COL16A1,CSNK1E,CXCL3,CYC1,DDX5,DECR1,DENND2B,DRAM1,DVL1,DYSF,ECE1,ETV4,FADS1,FAM120A,FARP2,FDFT1,FGFBP1,FSTL1,GABARAPL1,GALC,GPAT3,GRK2,GTF2I,HK1,HLA-DMA,HMGN3,HPSE,HSPB1,HSPB8,IFI27,IFI6,IFIT5,IHH,INPP4B,INSIG2,IRF6,ITGB5,JM…	156 (25)	25
copanlisib	chemical drug	26s Proteasome,ADAM10,Akt,AMPK,AR,CCND1,CDK2,CDKN1A,CEBPB,copanlisib,Creb,CREB1,CTNNB1,ELK1,ERK,ESR1,FOXO1,FOXO3,GABPA,GSK3B,HIF1A,IL10,IRF3,ITGB1,JAK2,JUN,KRAS,MAOA,MAP3K14,MAPK1,MAPK14,MAPK3,MAPK8,MAPKAPK2,MAPT,MEF2,Mek,MMP14,MTOR,MYC,NFE2L2,NFkB (family),NFKBIA,NOS2,NR4A1,PDK1,PI3K (complex),PIK3CA,PIK3CD,PIK3CG,Pkc(s),PRKCD,PTEN,RAC1,RB1,REL,RELA,RPS6KB1,RPTOR,SGK1,SMAD3,SMPD1,SP1,STAT3,STAT5…	1.51e-14	AACS,AASS,ACP5,ACVR1B,ACVR2B,ADAM19,ADGRG6,AGPAT2,AGPAT3,AKR7A2,ALDH1A1,ALOX15B,ARHGAP32,ASPH,ATF4,ATF7IP2,ATG16L1,ATG2B,ATP5ME,ATRX,AXIN1,BABAM2,BIRC3,BLZF1,BST1,BST2,BTN3A3,C2,CADPS2,CAP2,CCL2,CCL28,CEMIP,CKAP4,COL16A1,CSNK1E,CSNK2A1,DDX5,DENND2B,DLG5,DNAH7,DRAM1,DST,EIF3D,EPB41L4B,ETFA,ETV4,FABP6,FADS2,FAM120A,FARP2,FDFT1,FLNC,FOXC1,FSTL3,GABARAPL1,GAS2L1,GFPT1,GLG1,GNB1,GOLGA3,GOPC,GPAT3,GRK2…	181 (66)	64
SIRT5	enzyme	ACOX1,ALDH2,ATM,BHLHE40,CASP1,CCND1,CDKN1A,CDKN2A,CEBPA,Creb,CREB1,CTNNB1,DDX3X,DDX5,DNMT3A,ERBB2,ERK,FOXO3,GABARAPL2,GLI1,GRIN1,HIF1A,HNF4A,Hsp27,IFNA2,IFNB1,IL6,IRF3,JUN,MAPK1,Mek,MTOR,MYC,NANOG,NFAT5,NOTCH1,NR3C1,PEX5,PGR,PI3K (complex),PPARA,PPARG,PRKAA1,RASSF1,REL,RET,SIRT5,SMARCA4,SOD1,SP1,STAT3,STK11,TBK1,TKT,TP53,TP73,TRAF6,YAP1	1.53e-14	AADAC,AASS,ACLY,ACSF3,ACVR2B,ADCY5,ADGRG6,ADGRG7,ALDH1A1,ANAPC4,APOL1,APOL2,ARID4B,ATF4,ATG2B,ATP5ME,ATRX,B4GALT3,BCAT2,BIRC3,BLZF1,C2,C4BPB,CADPS2,CARD6,CASP1,CASP4,CCL2,CDK20,CEMIP,CHST12,COL9A2,COX8A,CPT1A,CXCL1,CXCL11,CXCL3,DAB2,DDX5,DGKG,DLG5,DNAH7,DRAM1,DST,DVL1,DYSF,EIF3D,ENPP5,EPB41L4B,ETFA,ETV4,FABP6,FADS1,FAM111A,FAM120A,FASN,FBXW10B,FLNC,FOXL1,FSTL1,FSTL3,GABARAPL1,GALNT6,GAS7,GBA1,GIM…	196 (58)	54
tamibarotene	chemical drug	ALDH2,APP,AR,ATF2,CBX7,CCND1,CDKN1A,CEBPA,CEBPB,CREM,CSF1,CTNNB1,DUSP1,ELK1,estrogen receptor,ETS1,ETV1,GATA4,GSK3B,HIF1A,HSF1,JAK2,MAPK1,MAPK3,MAPKAPK2,MAPT,MED1,MET,mir-21,MKNK1,MMP9,MYC,NFE2L2,NFkB (complex),NFKBIA,NR3C1,PI3K (complex),PPARA,RARA,RARB,RPS6KB1,RPTOR,RXRA,SMAD2,SNAI2,SREBF1,SREBF2,STAT3,STAT5a/b,tamibarotene,TH,THBD,TP53,TP63,tretinoin,TWIST1,VDR,XBP1,YTHDF2	1.55e-14	AACS,AADAC,AASS,ABCA12,ACSF3,ACTB,ADAMTS9,ADCY5,AGPAT3,AKR7A2,ALDH1A1,ALDOB,ALOX15B,ANAPC4,APOL1,ARF6,ATF4,ATG16L1,ATP10D,ATP5ME,ATRX,AXIN1,BST2,BTN3A3,CAP2,CARD6,CASP1,CASP4,CCL2,CHASERR,CHST12,CIITA,CKAP4,CLCN7,COL9A2,COMMD3,COX8A,CRB3,CXCL1,CXCL3,CYP2C18,DAGLA,DNAH7,DRAM1,DST,EFNB1,EIF3D,ENPP5,EPB41L4B,FABP6,FDFT1,FER1L6,FLNC,FSTL1,GALC,GAS2L1,GBA1,GFPT1,GIMAP2,GLG1,GNB5,GOPC,GPAT3,GRK2,GSDME,…	186 (59)	59
FN-1501	chemical drug	Akt,AKT1,AR,BRCA1,CDK2,CDK4,CDK6,CDK9,CDKN1A,CDKN2A,CDX2,CEBPA,CEBPB,CTNNB1,DDIT3,E2F1,E2F3,ELK1,estrogen receptor,EZH2,FLT3,FN-1501,FOXO1,FOXO3,GLI1,HSF1,ID2,ID3,MAPT,MMP14,MTOR,MYB,MYC,NPM1,NR1I2,PELP1,PGR,PI3K (complex),PPARG,PPARGC1A,PTTG1,RB1,RPS6KB1,SIRT1,SIRT3,SMARCA4,SMARCC1,SNAI2,SOX2,SP1,SRSF1,STAT5A,STAT5a/b,TFEB,TP53,TP73,TSC2,WT1,ZEB1	1.75e-14	AASS,ACP5,ACSF3,ACVR1B,AKR1B10,ALOX15B,ANAPC4,APOL1,APOL3,ATF7IP2,ATG16L1,ATG2B,ATP5ME,BCAT2,BIRC3,BLZF1,BST2,C2,C4BPB,CA1,CD164,CDK20,CEMIP,CHASERR,CHST12,CKAP4,COL16A1,COL9A2,COX8A,CXCL1,DAB2,DDX5,DGKG,DIRAS3,DLG5,DRAM1,DST,EIF3D,ENPP5,EPB41L4B,ETFA,FADS2,FAM111A,FAM120A,FDFT1,FGFBP1,FLNC,FOXC1,FOXL1,FSTL1,FSTL3,GABARAPL1,GALC,GAS2L1,GBA1,GFPT1,GIMAP2,GLG1,GPAT3,GRK2,GRPEL1,GTF2I,GUCY1A1,HCP5,H…	176 (59)	57
U-69593	chemical reagent	ADAM10,AGT,Akt,AMPK,ANXA7,AR,BCL6,CASP1,CBX7,CEBPA,CEBPB,CITED2,Creb,CREB1,CSF1,CTNNB1,DDIT3,DUSP1,EDN1,EGFR,ERBB2,ERK,ERK1/2,ESR1,ESR2,ETV5,EZH2,FOXC1,FOXO1,FOXO3,GATA1,GSK3B,HIF1A,HRAS,HSF1,HTT,IRF1,ITCH,JUN,KAT5,KLF4,KRAS,LEF1,MAP3K8,MAPK1,MAPK7,MAPT,MED1,MET,METTL3,MITF,MKNK1,MTOR,MYB,MYC,MYCN,MYRF,NEUROD1,NFAT5,NFE2L2,NFkB (complex),NFKBIA,NGEF,NOS2,NOTCH1,NPM1,NR3C2,NR4A1,NR4A2,PDX1,PGR,Pkc…	1.77e-14	AACS,AADAC,AASS,ACP5,ACTB,ACVR1B,ACVR2B,ADAMTS9,ADGRG6,AGPAT3,AKR1B10,AKR7A2,ALDOB,AMOTL1,APBA1,APOL3,ARF6,ARHGAP32,ATF4,ATF7IP2,ATG16L1,ATP10D,AXIN1,BABAM2,BCAT2,BIRC3,BLZF1,BNIP5,BST2,BTN3A3,CA1,CADPS2,CAP2,CARD6,CASP4,CD164,CDK20,CEMIP,CFB,CHASERR,CPT1A,CSNK1E,CSNK2A1,CXCL1,CXCL11,CXCL3,DAB2,DAGLA,DDX5,DECR1,DENND2B,DNAH7,DVL1,ECE1,EIF3D,ENPP5,EPB41L4B,ETV4,FADS2,FAM110C,FARP2,FASN,FER1L6,FLNC…	209 (104)	103
Tlr12	other	ADAM10,AHR,Akt,AMPK,ANXA11,AR,ATF4,BCL6,BMAL1,CASP1,CEBPA,CEBPB,Creb,CREB1,CSF2,CXCL8,DDIT3,DUSP1,EIF2AK2,EIF4E,EIF4EBP1,ERK,ERK1/2,ESR1,estrogen receptor,ETV5,GATA2,GATA4,HIF1A,HNF4A,HSF1,Hsp27,IKBKB,IL1B,IL6,IRF1,IRF5,IRF7,IRF8,Mapk,MAPK1,MAPK14,MAPK7,MAPT,Mek,MITF,MKNK1,MYB,MYC,NFE2L2,NFkB (complex),NFkB (family),NFKB2,NFKBIA,nitric oxide,NOS2,NPM1,NR3C1,PGR,PPARG,PRKCD,PTTG1,RB1,REL,RPS6KB1,R…	1.85e-14	AACS,AASS,ACSF3,ACVR1B,ACVR2B,ADAMTS9,ADGRG6,AGPAT3,AKR1B10,AKR7A2,ALDOB,ANAPC4,APOL1,APOL3,ARHGAP32,ASPH,ATF4,ATF7IP2,ATG16L1,ATG2B,ATP5ME,BIRC3,BST2,BTN3A3,CADPS2,CAP2,CASP1,CASP4,CCL2,CCL28,CFB,CHST12,CIITA,CKAP4,COL16A1,COL9A2,CXCL1,CXCL11,CYP3A4,DDX5,DECR1,DLG5,DNAH7,DRAM1,DST,DVL1,DYSF,ECE1,EIF3D,ENPP5,EPB41L4B,ETFA,FADS1,FADS2,FAM110C,FARP2,FDFT1,FGFBP1,FOXC1,FOXL1,FSTL3,GALC,GAS2L1,GAS7,G…	205 (77)	76
Ep300/Pcaf	complex	26s Proteasome,Akt,AKT1,ALDH2,AR,BCL6,BHLHE40,CASP1,CCND1,CDK9,CDKN1A,CDKN2A,CEBPA,CTNNB1,DDX5,DNMT3A,E2F1,EIF2AK3,EP300,Ep300/Pcaf,ERBB2,ESR1,estrogen receptor,FOXA2,FOXO3,GATA4,GLI1,GRIN1,Hedgehog,IL6,IRF4,IRF7,KAT2B,MAPK9,MAPT,Mek,MTOR,MYC,MYOD1,NANOG,NFE2L2,NFKBIA,NOTCH1,NPM1,NR3C1,PDX1,PGR,PI3K (complex),PRKAA1,RAC1,RB1,RELA,SMAD3,SP1,SP3,STING1,T3-TR-RXR,TP53,TP73,TSC2,XBP1	2.12e-14	AASS,ABCA12,ACLY,ACSF3,ACVR1B,ADCY5,ADGRG6,ADGRG7,AGPAT3,AKR7A2,ALDH1A1,ANAPC4,APBA1,APOL1,ATF4,ATF7IP2,ATG16L1,ATG2B,ATP5ME,ATRX,B4GALT3,BCAT2,BLZF1,BST2,C4BPB,CAP2,CASP1,CASP4,CCL2,CEMIP,CHST12,COL16A1,COL9A2,COX8A,CPT1A,CXCL3,DECR1,DIRAS3,DRAM1,DVL1,DYSF,EIF3D,ENPP5,EPB41L4B,ETFA,ETV4,FADS2,FAM110C,FAM111A,FAM120A,FARP2,FASN,FBXW10B,FDFT1,FLNC,FOXL1,FSTL1,FSTL3,GABARAPL1,GALC,GALNT6,GAS2L1,GAS…	194 (61)	58
GIPC1	other	ADAM10,Akt,AMPK,ANXA11,AR,BCL6,CASP1,CBX7,CCND1,CEBPA,CEBPB,CITED2,Creb,CREB1,CSF1,CTNNB1,DDIT3,DUSP1,EGR1,EIF4E,ELK1,ERBB4,ERK,ERK1/2,ESR1,estrogen receptor,ETS1,ETS2,ETV1,ETV4,ETV5,GATA1,GATA2,GIPC1,GSK3B,HIF1A,HSF1,Hsp27,IRF1,IRS1,JUN,KAT5,KLF4,Mapk,MAPK1,MAPK7,MAPT,MED1,MET,MITF,MKNK1,MTOR,MYB,MYC,MYRF,NCOA1,NEUROD1,NFE2L2,NFkB (complex),NFkB (family),NFKBIA,NPM1,NR3C2,NR4A1,NR4A2,PGR,Pkc(s),…	2.34e-14	AACS,AADAC,AASS,ACSF3,ACVR1B,ACVR2B,ADAMTS9,ADGRG6,AGPAT3,AKR1B10,AKR7A2,ALDOB,ANAPC4,APBA1,APOL1,APOL3,ARID4B,ATF7IP2,ATG16L1,ATG2B,ATP10D,ATP5ME,AXIN1,BABAM2,BIRC3,BLZF1,BST2,BTN3A3,C2,CA1,CADPS2,CAP2,CARD6,CCL2,CDK20,CFB,CHASERR,CHST12,CKAP4,COL9A2,CXCL1,CXCL11,CXCL3,DAB2,DAGLA,DDX5,DECR1,DLG5,DNAH7,DRAM1,ECE1,EIF3D,ENPP5,EPB41L4B,FADS1,FADS2,FAM110C,FARP2,FER1L6,FLNC,FOXL1,GALC,GAS2L1,GBA1,GF…	202 (95)	94
GDP-beta-S	chemical toxicant	ANXA7,AR,BCL6,Calmodulin,CASP1,CASR,CBX7,CCND1,CEBPA,CEBPB,CITED2,Creb,CREB1,CSF1,CTNNB1,CYTH2,DUSP1,EGLN,EGR1,EIF4E,ERBB2,ERK,ERK1/2,ESR1,ETS1,ETS2,ETV1,ETV4,ETV5,FAS,GATA1,GDP-beta-S,GRIN1,GSK3B,HIF1A,HRAS,HSF1,IRF1,KAT5,KRAS,MAPK1,MAPK3,MAPK8,MAPK9,MAPT,MED1,MET,MITF,MKNK1,MMP14,MTOR,MYB,MYC,MYRF,NCOA1,NEUROD1,NFE2L2,NFkB (complex),NFkB (family),NFKBIA,Nr1h,NR3C2,NR4A1,NR4A2,P38 MAPK,PADI2,PGR…	2.52e-14	AADAC,AASS,ABCA12,ACSF3,ACVR1B,ADAMTS9,ADGRG6,AGPAT3,AKR1B10,AKR7A2,ALDOB,ANAPC4,APBA1,APOL1,APOL3,ARF6,ARHGAP32,ARID4B,ATG16L1,ATG2B,ATP10D,ATP5ME,B4GALT3,BABAM2,BIRC3,BLZF1,BST2,BTN3A3,C2,C4BPB,CA1,CADPS2,CAP2,CARD6,CCL2,CCL28,CDK20,CEMIP,CFB,CHASERR,CHST12,CKAP4,COL16A1,COL9A2,CPT1A,CRB3,CSNK2A1,CXCL1,CXCL11,CXCL3,DAB2,DAGLA,DDX5,DENND2B,DLG5,DNAH7,DRAM1,ECE1,EIF3D,ENPP5,EPN1,FARP2,FER1L6,FGFB…	208 (104)	103
RIOK1	kinase	AHR,Akt,AMPK,APLN,CDK2,CDKN1A,CTNNB1,ERK1/2,FOXO4,G3BP2,HIF1A,IL1B,JUN,MAPT,MET,PPARG,PTEN,RAC1,RELA,RIOK1,RPS6KB1,STAT3,TERT,TNF,TP53,VEGFA	2.56e-14	AACS,ACSF3,ADAM19,ADAMTS7,ADCY5,ADGRG6,AGPAT2,AKR1B10,ALOX15B,ANAPC4,ASPH,ATG16L1,ATP5ME,ATRX,AXIN1,BCAT2,BLZF1,BST2,BTN3A3,C2,CCL2,CCL28,CD164,CEMIP,CFB,CHST12,CLCN7,COL16A1,CSNK1E,CXCL3,CYC1,DDX5,DECR1,DENND2B,DRAM1,DVL1,DYSF,ECE1,ETV4,FADS1,FAM120A,FARP2,FDFT1,FGFBP1,FSTL1,GABARAPL1,GALC,GPAT3,GRK2,GTF2I,HDGF,HK1,HLA-DMA,HMGN3,HPSE,HSPB1,HSPB8,IFI27,IFI6,IFIT5,IHH,INPP4B,INSIG2,IRF6,ITGB5,JMJD…	155 (26)	25
colcemid	chemical - endogenous non-mammalian	26s Proteasome,ALDH2,BHLHE40,CBX7,CDKN2A,CEBPB,colcemid,Creb,CREB1,CSF1,CTNNB1,DDX5,DNMT3A,DUSP1,E2F1,EIF2AK3,ELK1,ERBB2,ERK,ESR1,FOXO3,GABPA,GLI1,GRIN1,GSK3B,HNF4A,HSF1,IL6,KAT5,MAPK1,MAPK3,MAPT,MED1,MET,MITF,MKNK1,MTOR,MYC,NANOG,NCOA1,NFE2L2,NPM1,NR4A1,PGR,PI3K (complex),POU5F1,PRKAA1,RAC1,RARA,RB1,RELA,RPTOR,RXRA,SNAI2,SP1,SREBF1,SREBF2,TH,TP53,TP73,TSC2,TWIST1,XBP1,YTHDF2	2.57e-14	AACS,AASS,ABCA12,ACLY,ACSF3,ACVR1B,ACVR2B,ADCY5,ADGRG6,ADGRG7,AGPAT3,AKR7A2,ALDH1A1,ALDOB,ANAPC4,APOL1,ATF4,ATF7IP2,ATG16L1,ATG2B,ATP10D,ATP5ME,B4GALT3,BABAM2,BCAT2,BST2,BTN3A3,C2,C4BPB,CADPS2,CAP2,CARD6,CASP1,CASP4,CEMIP,CFB,CHASERR,CHST12,COL16A1,CPT1A,CRB3,CXCL11,CXCL3,DAB2,DAGLA,DIRAS3,DNAH7,DRAM1,DVL1,DYSF,EIF3D,ENPP5,EPB41L4B,ETFA,FADS1,FADS2,FAM110C,FAM111A,FAM120A,FARP2,FASN,FBXW10B,FER1L…	208 (64)	63
mir-451	microRNA	Akt,AKT1,CASP3,CASP8,CAT,catalase,Cdc42,Creb,CYGB,ERBB2,Inflammasome (Nalp3, Asc, Casp1),LIN28B,MAPK1,MAPK8,MAPK9,mir-451,MMP9,MTOR,NFkB (complex),P38 MAPK,PI3K (complex),Pkc(s),PPARA,PPARG,PRKACA,PTEN,PTGS2,SP1,STK11,TP53	2.63e-14	AADAC,AASS,ACSF3,ACTB,ACVR2B,ADAM19,ADAMTS9,ADCY5,AGPAT2,AKR1B10,ALDH1A1,ALDOB,ALOX15B,ANAPC4,APOL1,ASPH,ATG2B,ATP5ME,B4GALT3,BIRC3,BST2,BTN3A3,C2,C4BPB,CA1,CASP1,CASP4,CCL2,CHST12,CIITA,CLCN7,COX8A,CSNK1E,CXCL3,CYC1,CYP3A4,DAB2,DHCR7,DNAH7,DRAM1,DYSF,ETV4,FABP6,FADS1,FAM120A,FDFT1,FGFBP1,GAS7,GLG1,GTF2I,HK1,HLA-DMA,HLA-DMB,HLA-DRA,HPSE,HSPA1A/HSPA1B,IFI27,IFI6,IFIT1,IFIT3,IFIT5,IKBKE,IL18,INSIG2…	143 (30)	29
CRY1	enzyme	AHR,Akt,AMPK,APLN,CDK2,CDKN1A,CRY1,CTNNB1,ERK1/2,FOXO4,HIF1A,IL1B,JUN,MAPT,MET,PPARG,PTEN,RAC1,RELA,RPS6KB1,STAT3,TERT,TNF,TP53,VEGFA	2.68e-14	AACS,ACSF3,ADAM19,ADAMTS7,ADCY5,ADGRG6,AGPAT2,AKR1B10,ALOX15B,ANAPC4,ASPH,ATG16L1,ATP5ME,ATRX,AXIN1,BCAT2,BLZF1,BST2,BTN3A3,C2,CCL2,CCL28,CD164,CEMIP,CFB,CHST12,CLCN7,COL16A1,CSNK1E,CXCL3,CYC1,DDX5,DECR1,DENND2B,DRAM1,DVL1,DYSF,ECE1,ETV4,FADS1,FAM120A,FARP2,FDFT1,FGFBP1,FSTL1,GABARAPL1,GALC,GPAT3,GRK2,GTF2I,HK1,HLA-DMA,HMGN3,HPSE,HSPB1,HSPB8,IFI27,IFI6,IFIT5,IHH,INPP4B,INSIG2,IRF6,ITGB5,JMJD6,KCM…	155 (25)	25
binimetinib	chemical drug	ADAM10,AR,BCL6,binimetinib,CASP1,CBX7,CCND1,CEBPA,CEBPB,CHUK,CITED2,Creb,CREB1,CSF1,CTNNB1,DDIT3,DUSP1,EDN1,EIF4E,ELK1,ERBB2,ERBB4,ERK,ERK1/2,ESR1,estrogen receptor,ETV5,GATA1,GSK3B,HIF1A,HMGA1,HSF1,IKBKB,IRF1,JUN,KAT5,KLF4,MAP2K1,MAP2K2,MAPK1,MAPT,MED1,Mek,MET,METTL3,MITF,MKNK1,MTOR,MYB,MYC,MYCN,MYRF,NCOA1,NEUROD1,NFE2L2,NFkB (complex),NFkB (family),NFKBIA,NOS2,Notch,NR3C2,NR4A1,NR4A2,PGR,Pkc(s)…	2.78e-14	AADAC,AASS,ACP5,ACSF3,ACVR1B,ACVR2B,ADAMTS9,ADGRG6,AGPAT3,AKR1B10,AKR7A2,ALDOB,ANAPC4,APBA1,APOL1,APOL3,ARF6,ARID4B,ASPH,ATF7IP2,ATG16L1,ATG2B,ATP10D,ATP5ME,AXIN1,B4GALT3,BABAM2,BIRC3,BLZF1,BST2,BTN3A3,C2,C4BPB,CA1,CADPS2,CAP2,CARD6,CCL2,CDK20,CFB,CHASERR,CHST12,COL16A1,COL9A2,CXCL1,CXCL3,DAB2,DAGLA,DDX5,DECR1,DLG5,DNAH7,DRAM1,ECE1,EFNB1,EIF3D,ENPP5,EPB41L4A,EPB41L4B,ETV4,FADS1,FADS2,FARP2,FASN,F…	207 (94)	92
Retinoic acid-RAR-RXR	complex	26s Proteasome,ADAM10,AHR,AKT1,Ap1,AR,Cdk (family),CDK6,CDKN1A,CDX2,CEBPA,CEBPB,CREB1,CSF2,CTNNB1,CYP2E1,DIO3,DKK1,ERBB2,ERK,FOXO1,FOXO3,GATA4,GATA6,HDAC1,HIF1A,HNF4A,HOXA1,IGF1,IL1B,IL2,IL6,IL6ST,IRF1,IRF4,KDM1A,LEF1,MAPK1,MAPT,MITF,MTOR,MYC,Nfat (family),NFATC1,NFkB (complex),NFKBIA,NR1I2,NR4A1,PGR,POU2F2,PPARA,PPARG,PTEN,RARA,RARB,RARG,REL,RELA,RET,Retinoic acid-RAR-RXR,RORA,Rxr,RXRA,RXRB,SP1,…	2.78e-14	AACS,AADAC,AASS,ABCA12,ACP5,ACVR1B,ADAMTS9,ADCY5,ADGRG6,ADI1,APOL3,ARID4B,ASPH,ATF7IP2,ATG16L1,ATRX,AXIN1,B4GALT3,BABAM2,BCAT2,BLZF1,BTN3A3,CA1,CADPS2,CCDC6,CFB,CKAP4,COMMD3,CPNE2,CPT1A,CSNK1E,CXCL11,CXCL3,CYC1,CYP2C18,CYP3A4,DAPP1,DENND2B,DNAH7,DVL1,ECE1,EFNB1,EID1,EIF3D,ENPP5,EPB41L4B,ETV4,FABP6,FADS1,FADS2,FASN,FOXC1,FSTL1,GALC,GAS2L1,GBA1,GIMAP2,GNB5,GOLGA3,GPAT3,GSDME,GSPT2,GTF2E2,GTF2I,GUCY…	217 (76)	72
miR-16-5p (and other miRNAs w/seed AGCAGCA)	mature microRNA	26s Proteasome,ADAM10,Akt,AKT1,AMPK,AR,Calcineurin protein(s),CASP3,CCND1,CDKN1A,CEBPB,Creb,CREB1,CTNNB1,DICER1,EIF2AK2,ELK1,ERK,ERK1/2,ESR1,FOXO1,FOXO3,GABPA,GSDME,GSK3B,HIF1A,HRAS,IL10,IRF3,ITGB1,JAK2,JUN,KRAS,MAOA,MAP3K14,MAPK1,MAPKAPK2,MAPT,miR-16-5p (and other miRNAs w/seed AGCAGCA),MMP14,MTOR,MYC,MYOD1,NFE2L2,NFkB (complex),NFkB (family),NFKBIA,NOS2,NR4A1,PDK1,PI3K (complex),PIK3CG,Pkc(s),P…	2.87e-14	AASS,ACVR1B,ACVR2B,ADAMTS9,ADGRG6,AGPAT2,AGPAT3,AKR1B10,AKR7A2,ALDH1A1,ALOX15B,ARF6,ASPH,ATF4,ATF7IP2,ATG16L1,ATG2B,ATP5ME,ATRX,AXIN1,B4GALT3,BABAM2,BIRC3,BLZF1,BST1,BST2,BTN3A3,C17orf80,C2,CADPS2,CAP2,CASP4,CCL2,CCL28,CKAP4,COL16A1,CSNK1E,CSNK2A1,CXCL3,DDX5,DENND2B,DLG5,DNAH7,DRAM1,DST,DYSF,ECE1,EIF3D,EPB41L4B,ETFA,FABP6,FADS2,FAM120A,FARP2,FGFBP1,FLNC,FOXC1,FSTL3,GABARAPL1,GAS2L1,GFPT1,GLG1,GOL…	188 (68)	68
CALCA	other	AMPK,CALCA,CDK5,Creb,CREB1,CTNNB1,cyclic AMP,ERBB2,ERK1/2,GIP,MAPT,NFkB (complex),NFKBIA,TNF,TNFSF11	2.92e-14	AACS,AASS,ACLY,ACP5,ACTB,ACVR2B,ADAM19,ADAMTS7,ADAMTS9,ADCY5,ADGRG6,ALDH1A1,APOL1,ATF4,ATG16L1,ATG2B,AXIN1,B4GALT3,BLZF1,BST1,BST2,BTN3A3,C4BPB,CADPS2,CASP1,CASP4,CCL2,CCL28,CD164,CEMIP,CFB,CLCN7,COL16A1,CPT1A,CXCL11,CYC1,CYP3A4,DAB2,DDX5,DVL1,ECE1,ETV4,FADS1,FARP2,FGFBP1,FLNC,FOXC1,FSTL3,GALC,GAS7,GPAT3,GRK2,HADHA,HMGN3,HPSE,HSPA1A/HSPA1B,IFI27,IFI6,IFIT1,IFIT5,IKBKE,ITGB5,KCMF1,KCNJ2,KLF7,KRT23…	134 (15)	15
TP53BP1	transcription regulator	Akt,AMPK,AR,ATF2,ATM,BRCA1,CASR,CDKN1A,CHEK2,Creb,CREB1,E2F1,E2F3,EIF4EBP1,ELK1,ERK1/2,ESR1,Hsp27,IKBKB,IKBKG,JAK1,JAK2,JUN,MAPK1,MAPK14,MAPK9,MAPT,MYC,NFAT5,NFkB (complex),NFKBIA,P38 MAPK,PEX5,PGR,RASSF1,RB1,RELA,SMAD3,SMARCA4,SP1,STAT3,STK11,TP53,TP53BP1,TRAF6,TSC2,TWIST1,TXN,ZEB1	2.92e-14	AACS,ACSF3,ACTB,ACVR1B,ACVR2B,ADAM19,ADAMTS9,AGPAT2,AKR1B10,ALOX15B,ANAPC4,APOL1,APOL3,ATG16L1,ATG2B,ATRX,AXIN1,BLZF1,BTN3A3,C2,CADPS2,CAP2,CDK20,CHST12,CLCN7,CYP3A4,DDX5,DGKG,DHCR7,DIRAS3,DLG5,DNAH7,DRAM1,ECE1,EIF3D,EPB41L4B,ETFA,ETV4,FABP6,FADS1,FADS2,FAM120A,FARP2,FDFT1,FGFBP1,FLNC,FOXC1,FSTL1,FSTL3,GABARAPL1,GAS2L1,GBA1,GFPT1,GIMAP2,GLG1,GNB1,GOPC,GRK2,GRPEL1,HCP5,HDAC11,HK1,HLA-DMA,HLA-DMB,H…	173 (49)	46
RGFP966	chemical reagent	Akt,CASP1,CDK2,Creb,CTNNB1,CYP2E1,EIF2AK2,ERK,ERK1/2,GSK3B,Ifn,IRF1,IRF9,JAK2,JUN,MAPK1,MAPT,NFkB (complex),NOS2,PTEN,RGFP966,RUNX2,SMAD3,Sod,STAT1,STAT3,STAT5a/b	2.95e-14	AASS,ACLY,ACP5,ACVR2B,ADAMTS9,ADGRG6,AGPAT2,AKR1B10,ALDH1A1,APOL3,ASPH,ATG16L1,ATG2B,ATP5ME,BLZF1,BST2,BTN3A3,CASP1,CASP4,CCL2,CFB,CIITA,CLCN7,COX8A,CPT1A,CSNK1E,CXCL11,CYC1,CYP3A4,DAB2,DNAH7,DST,ECE1,FABP6,FGFBP1,FLNC,FOXC1,FSTL3,GALC,GAS7,GPAT3,GSDME,GSPT2,GTF2I,HADHA,HLA-DMA,HLA-DRA,HPSE,HSPA1A/HSPA1B,HSPB1,IFI27,IFI6,IFIT1,IFIT3,IGFBP4,IHH,IKBKE,IL18,KCTD11,KRT4,LAMB2,LCN2,LGALS1,MAP1A,MAP1B,…	116 (27)	27
fomepizole	chemical drug	acetaminophen,ADH1C,AKT1,AMPK,APEX1,AR,benzene,BRCA1,Calcineurin protein(s),carbon tetrachloride,CASP1,CASP3,CASR,CAT,CDKN1A,CYP2E1,DICER1,EGFR,EIF2AK2,ESR1,ethanol,fomepizole,FOXO1,GSDME,HSF1,hydrogen peroxide,IKBKB,INSR,MAPK1,MAPK14,MAPK9,MYB,MYC,Nfat (family),NFKBIA,NPM1,PGR,Pkc(s),PLA2G6,PRKCD,PTEN,RPS6KB1,SMAD3,STK11,trichloroethylene,TWIST1	3.06e-14	AACS,ACTB,ACVR1B,AGPAT2,ALOX15B,ARHGAP32,ASPH,ATP5ME,ATRX,AXIN1,BST2,BTN3A3,CAP2,CASP4,CCL2,CEMIP,COL16A1,CSNK1E,CSNK2A1,CYP3A4,DAGLA,DDX5,DECR1,DLG5,DNAH7,EID1,EIF3D,EPB41L4B,ETV4,FAM110C,FARP2,FGFBP1,FLNC,FOXC1,GABARAPL1,GAS2L1,GFPT1,GLG1,GNB1,GOPC,GSDME,GTF2I,HCP5,HDAC11,HDGF,HLA-DRA,HPSE,HSPA2,HSPB1,HSPB8,IFI27,IFI6,IFIT1,IFIT3,INPP4B,INSIG2,IYD,JMJD6,KLF12,KLF7,LAP3,LIPA,LMAN1,LOXL4,MAP1B,MA…	140 (46)	45
vorinostat	chemical drug	Akt,AKT1,AR,ATF6,BCR-ABL1,bortezomib,CASP4,CDKN1A,dexamethasone,EIF2AK3,ERBB2,ERK,ERK1/2,etoposide,Hdac,HDAC1,HDAC2,HDAC3,HIF1A,HTT,imatinib,INSR,JAK2,KLF5,LY294002,NFkB (complex),NFKBIA,RB1,RELA,SP1,SP3,STAT1,STAT3,STAT5A,STAT5a/b,STAT5B,STAT6,tanespimycin,TP53,TXN,vorinostat	3.34e-14	AACS,AASS,ACLY,ACSF3,ACVR2B,ADAM19,ADAMTS9,ADGRG6,AGPAT2,AGPAT3,AKR1B10,ALDOB,ALOX15B,ANAPC4,APBA1,APOL1,ASPH,ATF7IP2,ATG2B,ATRX,AXIN1,B4GALT2,B4GALT3,BABAM2,BCAT2,BIRC3,C4BPB,CARD6,CASP1,CFB,CHST12,COL16A1,COL9A2,COX8A,CSNK1E,CYP3A4,DAB2,DAPP1,DGKG,DHCR7,DRAM1,DST,DYSF,ECE1,ETFA,ETV4,FABP6,FADS1,FADS2,FAM111A,FAM120A,FDFT1,FGFBP1,FLNC,FOXC1,FSTL1,GABARAPL1,GAS2L1,GAS7,GNB5,GRPEL1,GSDME,GSPT2,GTF…	171 (41)	41
HIF1A	transcription regulator	AHR,Akt,ALOX5,AMPK,APLN,BHLHE40,CD44,CDK2,CDK6,CDKN1A,CEBPB,COP1,COPS5,Cpla2,CSF1,CTNNB1,CXCR4,DUSP1,EGR2,EP300,ERBB2,ERK1/2,ERN1,ESR1,ESR2,FGFR1,FLT1,FOXC1,FOXO4,FOXP3,GLI1,GNB1,GRIN1,HIF1A,HSF1,ID2,ID3,IL1B,IL2,JUN,KAT5,KRAS,LIN28B,MAP3K8,MAPT,MDM2,MED1,MET,mir-21,MMP14,MMP2,MTORC1,MYRF,NAMPT,NCOA1,NR3C2,NR4A1,PIAS1,PIK3CG,PLA2G2A,PPARG,PTEN,PTTG1,RAC1,REL,RELA,RET,RICTOR,RORA,RPS6KB1,SGMS,SMAR…	3.46e-14	AACS,ABCA12,ABHD17C,ACSF3,ACVR1B,ADAM19,ADAMTS7,ADCY5,ADGRG6,ADGRG7,ADI1,AGPAT2,AKR1B10,ALOX15B,ANAPC4,APBA1,ASPH,ATG16L1,ATP10D,ATP5ME,ATRX,AXIN1,BABAM2,BCAT2,BLZF1,BNIP5,BST2,BTN3A3,C2,CCL2,CCL28,CD164,CEMIP,CFB,CHASERR,CHST12,CLCN7,COL16A1,COMMD3,COX7A2L,CSNK1E,CSNK2A1,CXCL3,CYC1,DAGLA,DDX5,DECR1,DENND2B,DGKG,DRAM1,DVL1,DYSF,ECE1,EID1,ETV4,FADS1,FAM120A,FARP2,FDFT1,FGFBP1,FOXK1,FOXL1,FSTL1,GAB…	229 (88)	80
alpha-estradiol	chemical - endogenous mammalian	AGT,Akt,alpha-estradiol,AMPK,ANXA7,AR,BCL6,CASP1,CBX7,CEBPA,CEBPB,CITED2,Creb,CREB1,CSF1,CTNNB1,DDIT3,DUSP1,EDN1,EGFR,ERBB2,ERK,ERK1/2,ESR1,ESR2,ETV5,EZH2,FOXC1,FOXO1,FOXO3,GATA1,GSK3B,HIF1A,HRAS,HSF1,HTT,IRF1,ITCH,JUN,KAT5,KRAS,LEF1,MAP3K8,MAPK1,MAPK3,MAPK7,MAPT,MED1,MET,METTL3,MITF,MKNK1,MTOR,MYB,MYC,MYCN,MYRF,NEUROD1,NFAT5,NFE2L2,NFkB (complex),NFKBIA,NGEF,NOS2,NOTCH1,NPM1,NR3C2,NR4A1,NR4A2,PD…	3.61e-14	AACS,AADAC,AASS,ABCA12,ACP5,ACTB,ACVR1B,ACVR2B,ADAMTS9,ADGRG6,AGPAT3,AKR1B10,AKR7A2,ALDOB,AMOTL1,APBA1,APOL3,ARF6,ARHGAP32,ATF4,ATF7IP2,ATG16L1,ATP10D,BABAM2,BCAT2,BIRC3,BLZF1,BNIP5,BST2,BTN3A3,CA1,CADPS2,CAP2,CARD6,CASP4,CD164,CDK20,CEMIP,CFB,CHASERR,CPT1A,CRB3,CSNK1E,CSNK2A1,CXCL1,CXCL11,CXCL3,DAB2,DAGLA,DDX5,DECR1,DENND2B,DNAH7,DVL1,ECE1,EIF3D,ENPP5,EPB41L4B,ETV4,FADS2,FAM110C,FARP2,FASN,FER1L…	210 (105)	104
bilobalide	chemical - endogenous non-mammalian	26s Proteasome,ADAM10,Akt,AKT1,AMPK,AR,bilobalide,Calcineurin protein(s),CASP3,CCND1,CDKN1A,CEBPB,Creb,CREB1,CTNNB1,DICER1,EIF2AK2,ELK1,ERK,ERK1/2,ESR1,FOXO1,FOXO3,GABPA,GSDME,GSK3B,HIF1A,IL10,IRF3,ITGB1,JAK2,JUN,KRAS,MAOA,MAP3K14,MAPK1,MAPK14,MAPK8,MAPKAPK2,MAPT,Mek,MMP14,MTOR,MYC,NFE2L2,NFkB (complex),NFkB (family),NFKBIA,NOS2,NR4A1,PDK1,PI3K (complex),PIK3CG,Pkc(s),PTEN,RAC1,RB1,REL,RELA,RPS6K…	4.13e-14	AACS,AASS,ACP5,ACVR1B,ACVR2B,ADAMTS9,ADGRG6,AGPAT2,AGPAT3,AKR1B10,AKR7A2,ALDH1A1,ALOX15B,ASPH,ATF4,ATF7IP2,ATG16L1,ATG2B,ATP5ME,ATRX,AXIN1,BABAM2,BIRC3,BLZF1,BST1,BST2,BTN3A3,C2,CADPS2,CAP2,CASP4,CCL2,CCL28,CKAP4,COL16A1,CSNK1E,CSNK2A1,DDX5,DENND2B,DLG5,DNAH7,DRAM1,DST,ECE1,EIF3D,EPB41L4B,ETFA,ETV4,FABP6,FADS2,FAM120A,FARP2,FLNC,FOXC1,FSTL3,GABARAPL1,GAS2L1,GFPT1,GLG1,GNB1,GOLGA3,GOPC,GPAT3,GRK2,…	181 (68)	67
CB0310	chemical drug	Akt,AKT1,androgen,AR,CB0310,CCNE1,Creb,CREB1,EGFR,ELK1,ERBB2,ESR1,GABP,GATA1,GATA3,HIF1A,Hsp27,IRF9,JUN,MAPK1,MAPK7,MED1,Mek,NCOA2,Nr1h,NR1H4,NR3C1,NR4A1,PI3K (complex),PTGS2,RELA,RPS6KB1,SMAD3,SREBF2,STAT5A,STING1,STUB1,Tgf beta,TP53,TP73,UBA3	4.15e-14	AACS,AASS,ACP5,ACSF3,ACTB,ACVR1B,ACVR2B,ADCY5,ADGRG6,AGPAT2,ALDH1A1,ANAPC4,APOL1,ARID4B,ATG16L1,ATG2B,ATP10D,AXIN1,B4GALT3,BABAM2,BIRC3,BLZF1,BST2,BTN3A3,C2,C4BPB,CA1,CADPS2,CAP2,CCL2,CHST12,CKAP4,COL16A1,COX8A,CPT1A,CXCL3,CYC1,CYP3A4,DHCR7,DLG5,DNAH7,DRAM1,DST,DYSF,EID1,EPB41L4B,ETFA,ETV4,FABP6,FADS2,FAM120A,FARP2,FGFBP1,FLNC,GAS2L1,GAS7,GBA1,GNB1,GOPC,GRK2,GTF2I,GUCY1A1,HADHA,HCP5,HK1,HLA-DMB,H…	173 (41)	40
PRPF6	transcription regulator	Akt,AKT1,androgen,AR,CCNE1,Creb,CREB1,EGFR,ELK1,ERBB2,ESR1,GABP,GATA1,GATA3,HIF1A,Hsp27,IRF9,JUN,MAPK1,MAPK7,MED1,Mek,NCOA2,Nr1h,NR1H4,NR3C1,NR4A1,PI3K (complex),PRPF6,PTGS2,RELA,RPS6KB1,SMAD3,SREBF2,STAT5A,STING1,STUB1,Tgf beta,TP53,TP73,UBA3	4.15e-14	AACS,AASS,ACP5,ACSF3,ACTB,ACVR1B,ACVR2B,ADCY5,ADGRG6,AGPAT2,ALDH1A1,ANAPC4,APOL1,ARID4B,ATG16L1,ATG2B,ATP10D,AXIN1,B4GALT3,BABAM2,BIRC3,BLZF1,BST2,BTN3A3,C2,C4BPB,CA1,CADPS2,CAP2,CCL2,CHST12,CKAP4,COL16A1,COX8A,CPT1A,CXCL3,CYC1,CYP3A4,DHCR7,DLG5,DNAH7,DRAM1,DST,DYSF,EID1,EPB41L4B,ETFA,ETV4,FABP6,FADS2,FAM120A,FARP2,FGFBP1,FLNC,GAS2L1,GAS7,GBA1,GNB1,GOPC,GRK2,GTF2I,GUCY1A1,HADHA,HCP5,HK1,HLA-DMB,H…	173 (41)	40
HMGA2	enzyme	Akt,AKT1,AMPK,AR,CBX5,CFTR,DHX9,EIF4EBP1,ESR1,FOS,FOXA2,H2AX,HMGA2,Hsp90 (family),IGFBP3,JUN,KAT2A,MAPK1,MAPK3,NFKBIA,PNPT1,PPARGC1A,PRKDC,SCNN1A,SMC3,SNAI1,STK11,TP53,trabectedin,TRIM28	4.2e-14	AACS,AASS,ACLY,ACP5,ACSF3,ACVR1B,ADGRG6,AKR1B10,ALOX15B,ANAPC4,APOL1,ATF4,ATG2B,BCAT2,BIRC3,BST2,BTN3A3,C2,CAP2,CASP1,CASP4,CEMIP,CFB,CHST12,CKAP4,CXCL11,CYP3A4,DAB2,DHCR7,DLG5,DNAH7,DRAM1,DST,DYSF,EPB41L4B,ETFA,ETV4,FADS1,FADS2,FAM120A,FARP2,FDFT1,FGFBP1,FLNC,FSTL3,GABARAPL1,GALC,GAS2L1,GAS7,GNB1,GOPC,GUCY1A1,HADHA,HCP5,HLA-DMA,HLA-DRA,HPSE,HSPA1A/HSPA1B,HSPB1,IFIT1,IFIT3,IFIT5,IKBKE,IL18,INPP4B…	147 (30)	28
FGF9	growth factor	Akt,AMBRA1,AMPK,AR,BCL6,CASP1,CBX7,CEBPA,CEBPB,CITED2,Creb,CREB1,CSF1,CTNNB1,DUSP1,ERBB2,ERK,ERK1/2,ESR1,ESR2,ETV5,EZH2,FGF9,FGFR,FGFR1,FGFR2,FOXC1,FOXO1,GATA1,H/K/NRAS,HIF1A,HRAS,HSF1,HTT,IRF1,JUN,KAT5,KRAS,LEF1,MAP3K8,MAPK1,MAPK3,MAPT,MED1,MET,MITF,MKNK1,MTOR,MYB,MYC,MYRF,NEUROD1,NFAT5,NFE2L2,NFkB (complex),NFKBIA,NGEF,NPM1,NR3C2,NR4A1,NR4A2,PDX1,PGR,Pkc(s),POU5F1,PPARA,PPARGC1A,PRDM1,PRKAA1,PR…	4.5e-14	AACS,AADAC,AASS,ABCA12,ACLY,ACVR1B,ACVR2B,ADAMTS9,ADGRG6,AGPAT3,AKR1B10,AKR7A2,ALDOB,AMOTL1,APBA1,APOL3,ARF6,ARHGAP32,ATF4,ATG16L1,ATP10D,BABAM2,BCAT2,BIRC3,BLZF1,BNIP5,BST2,BTN3A3,CA1,CADPS2,CAP2,CARD6,CASP1,CCL2,CD164,CDK20,CEMIP,CFB,CHASERR,CKAP4,COX7A2L,CPT1A,CRB3,CSNK1E,CSNK2A1,CXCL1,CXCL11,CXCL3,DAB2,DAGLA,DDX5,DECR1,DENND2B,DNAH7,DRAM1,ECE1,EIF3D,ENPP5,EPB41L4B,ETFA,FADS2,FAM110C,FAM111A,F…	201 (103)	100
ACOX1	enzyme	26s Proteasome,ACOX1,ALDH2,AMPK,ATM,BHLHE40,CASP1,CCND1,CDKN1A,CDKN2A,Creb,CREB1,CTNNB1,DDX5,DNMT3A,ERBB2,ERK,FOXO3,GLI1,GRIN1,HIF1A,Hsp27,IL6,MAPK1,MAPK9,MAPT,Mek,MTOR,MYC,NANOG,NFAT5,NOTCH1,NR1H3,PEX5,PGR,PI3K (complex),PPARA,PRKAA1,RAC1,RASSF1,RELA,SMARCA4,SP1,STAT5a/b,STAT5B,STK11,TP53,TP73,TRAF6	4.51e-14	AACS,AADAC,AASS,ACLY,ACSF3,ACVR2B,ADCY5,ADGRG6,ADGRG7,ALDH1A1,ALDOB,ANAPC4,APOL1,APOL3,ATF4,ATF7IP2,ATG16L1,ATG2B,ATP5ME,ATRX,B4GALT3,BCAT2,BLZF1,BTN3A3,C2,C4BPB,CADPS2,CASP1,CASP4,CCL2,CDK20,CEMIP,CHST12,COX8A,CXCL3,DAB2,DDX5,DGKG,DHCR7,DLG5,DNAH7,DRAM1,DST,DVL1,DYSF,EIF3D,ENPP5,EPB41L4B,ETFA,ETV4,FABP6,FADS1,FADS2,FAM111A,FAM120A,FASN,FBXW10B,FDFT1,FLNC,FOXL1,FSTL1,FSTL3,GABARAPL1,GALNT6,GAS7,G…	186 (49)	48
SLC52A1	transporter	26s Proteasome,AHR,Akt,ALDH2,BHLHE40,CASP1,CBX7,CDKN1A,CDKN2A,CDX2,CEBPB,CITED2,Creb,CREB1,CSF1,CTNNB1,DNMT3A,DUSP1,E2F1,EIF2AK3,ERBB2,ERK,ERK1/2,ERN1,ESR1,estrogen receptor,FOXO1,FOXO3,GLI1,GRIN1,HIF1A,IL1B,IL6,KAT5,MAPK1,MAPK3,MED1,MET,MITF,MTOR,MYB,MYC,NANOG,NCOA1,NEUROD1,NFE2L2,NFkB (complex),NFKB1,NFKB2,NOS2,NPM1,NR4A1,PGR,PI3K (complex),POU5F1,PPARGC1A,PRKAA,PRKCD,RARA,RB1,REL,RELA,SIRT1,SL…	4.71e-14	AACS,AASS,ABCA12,ACLY,ACSF3,ACVR1B,ACVR2B,ADAMTS9,ADGRG6,ADGRG7,AGPAT3,AKR7A2,ALDH1A1,ANAPC4,APOL1,ARHGAP32,ARID4B,ASPH,ATF4,ATF7IP2,ATG2B,ATP10D,ATRX,B4GALT3,BABAM2,BCAT2,BIRC3,BLZF1,BST2,BTN3A3,C4BPB,CA1,CADPS2,CAP2,CARD6,CCL2,CCL28,CHASERR,CHST12,CIITA,COL9A2,COX8A,CPT1A,CRB3,CXCL1,CXCL3,DAB2,DAGLA,DDX5,DIRAS3,DLG5,DNAH7,DRAM1,DST,DVL1,DYSF,ECE1,EIF3D,EPB41L4B,ETFA,FADS1,FAM110C,FAM111A,FAM120…	219 (79)	78
CDK5R1	kinase	26s Proteasome,ADAM10,AMPK,BCL6,CASP1,CASP3,CBX7,CDK5,CDK5R1,CDK6,CEBPB,CITED2,CLOCK,COP1,Creb,CSF1,CTNNB1,DUSP1,EGR2,EIF2AK2,EIF6,estrogen receptor,FMR1,FN1,FOXO1,FZR1,GATA2,GFI1,GLI2,GSK3B,HDAC1,HNF1B,IL2,INSR,Insulin,JUN,KAT5,KLF5,LEF1,MAP2K1,MAPK1,MAPK7,MAPT,MECP2,MED1,MEF2A,MEF2C,MEF2D,MITF,MTOR,MYC,NANOG,NEFH,NF2,NR3C1,NR3C2,NR4A1,PAK1,PGR,PPARG,PPARGC1A,PRNP,progesterone,PSEN1,PTEN,PTTG1,R…	4.94e-14	AACS,AASS,ACLY,ACP5,ACVR2B,ADI1,AGPAT2,ALDH1A1,ALOX15B,AMOTL1,APOL2,ARID4B,ATF4,ATF7IP2,ATG16L1,ATG2B,ATP10D,BABAM2,BCAT2,BLZF1,BST2,BTN3A3,CASP1,CASP4,CD164,CDK20,CFB,CHASERR,CLCN7,COL9A2,CSNK2A1,CXCL11,CYC1,CYP3A4,DAB2,DAGLA,DECR1,DENND2B,DGKG,DNAH7,EFNB1,EID1,EIF3D,ENPP5,FASN,FBXW10B,FER1L6,FGFBP1,FLNC,FOXC1,FOXL1,GALC,GAS7,GBA1,GFPT1,GLG1,GOLGA3,GPAT3,GRPEL1,GSDME,GTF2I,GUCY1A1,HDGF,HLA-DMA,H…	181 (84)	80
rosiglitazone	chemical drug	Akt,AKT1,AMPK,CASP3,CBL,Creb,CYP1A2,EGLN3,ERK,ERK1/2,GAPDH,GATA3,GSK3B,INSR,JAK2,MAPK1,MAPT,NFkB (complex),NR3C1,PI3K (complex),PPARA,PPARG,PPARGC1A,PRKCD,PRKCZ,PTGS2,PTPN1,RB1,RELA,rosiglitazone,RXRB,SMAD2,SMAD3,STAT1,STAT3,STAT5a/b,WWTR1	5.01e-14	AACS,AASS,ACP5,ACTB,ACVR2B,ADAMTS9,ADCY5,ADGRG6,ALDH1A1,ALDOB,ALOX15B,APOL3,ARHGAP32,ATG16L1,ATG2B,BCAT2,BLZF1,BST2,BTN3A3,C2,CASP4,CCL2,CD164,CEMIP,CFB,CIITA,CLCN7,COL9A2,CPT1A,CXCL11,CYC1,CYP3A4,DAB2,DECR1,DHCR7,DNAH7,ECE1,ENPP5,ETFA,FADS1,FADS2,FASN,FDFT1,FLNC,FSTL1,FSTL3,GALC,GAS7,GBA1,GPAT3,GRPEL1,HK1,HLA-DMB,HLA-DRA,HPSE,HSPA1A/HSPA1B,HSPB1,IFI27,IFI6,IFIT3,IFIT5,IHH,IKBKE,IL18,ING1,INPP4B,…	134 (37)	37
UGCG	enzyme	26s Proteasome,ALDH2,AR,BHLHE40,CASP1,CDKN2A,CEBPA,CEBPB,CREB1,DNMT3A,EIF2AK3,EIF6,ERBB2,FOXO3,GATA4,GFI1,GLI1,GRIN1,GSK3B,HNF1B,HNF4A,HSF1,IL6,INSR,KAT5,KLF5,KLF6,LEF1,MAPK1,MAPT,Mek,MITF,MMP9,MTOR,MYC,NANOG,NFE2L2,NOTCH1,NPM1,NR3C1,PDX1,PI3K (complex),PPARA,PPARG,PRKAA1,PRKCA,PSEN1,PTEN,PTTG1,RB1,RELA,SNAI2,SP1,SREBF1,STAT3,STAT5a/b,TERT,TFEB,TP53,TP73,TSC2,UGCG,VCAM1	5.67e-14	AACS,AADAC,AASS,ABCA12,ACLY,ACSF3,ACVR1B,ADCY5,ADGRG7,AGPAT3,ALDH1A1,ANAPC4,APOL1,ASPH,ATF4,ATF7IP2,ATG16L1,ATG2B,B4GALT3,BABAM2,BCAT2,BIRC3,BLZF1,BTN3A3,C4BPB,CADPS2,CAP2,CARD6,CASP1,CASP4,CCL2,CEMIP,CHASERR,CHST12,COL16A1,COX8A,CPT1A,CSNK1E,CXCL1,CXCL3,DECR1,DGKG,DLG5,DNAH7,DRAM1,DVL1,DYSF,EIF3D,ENPP5,EPB41L4B,ETFA,ETV4,FAM110C,FAM111A,FAM120A,FASN,FBXW10B,FLNC,FOXL1,FSTL1,FSTL3,GABARAPL1,GALC,…	198 (63)	62
ARFIP1	other	Akt,AKT1,APP,ARFIP1,CD44,Creb,CTNNB1,CXCL12,CXCL8,cytokine,EIF4E,ERK1/2,GRIN1,LTBP1,MAPK1,MMP9,MTOR,NFkB (complex),NOTCH1,NTRK3,P38 MAPK,PLAU,PLD,PPBP,RAC1,RELA,SERPINA1,SP1,Tgf beta,TGFB1,TNF,VEGFA	5.73e-14	AASS,ACLY,ACTB,ACVR2B,ADAM19,ADAMTS7,ADAMTS9,ADCY5,ADI1,AKR1B10,ALDH1A1,ALDOB,ALOX15B,APOL1,ARID4B,ATRX,AXIN1,BCAT2,BLZF1,BST2,BTN3A3,C2,C4BPB,CCL28,CD164,CEMIP,CFB,CLCN7,COL16A1,COMMD3,COX8A,CXCL11,CYP2C18,DDX5,DECR1,DENND2B,DHCR7,DNAH7,DVL1,EID1,ETFA,FABP6,FADS1,FADS2,FARP2,FLNC,FOXC1,FOXK1,FSTL1,FSTL3,GALNT6,GAS7,GFPT1,GLG1,GNB5,GOPC,GPAT3,GRK2,HADHA,HDGF,HK1,HLA-DMA,HLA-DRA,HMGN3,HPSE,HSPA1A/…	151 (32)	30
PCBP2	other	ATF2,CASP1,CDK2,CEBPA,CREBBP,EIF2AK2,FOXO3,IFNB1,IKBKB,IKBKE,IL6ST,IRF3,IRF7,JUN,MAVS,MYC,NFkB (complex),PCBP2,PPARG,RELA,SREBF1,STAT3,TBK1,TYK2	5.78e-14	AACS,ABHD17C,ACLY,ACP5,ACTB,ADAMTS9,AGPAT2,AKR1B10,ALDH1A1,ALOX15B,APOL1,APOL2,APOL3,ATF4,ATP5ME,AXIN1,BST2,BTN3A3,CAP2,CARD6,CASP1,CASP4,CD164,CFB,CIITA,CKAP4,CPT1A,CXCL11,CYP3A4,DDX5,DHCR7,EIF3D,FABP6,FADS1,FADS2,FASN,FDFT1,FOXC1,GABARAPL1,GFPT1,GLG1,GSDME,GTF2I,HADHA,HSPB1,IFI6,IFIT1,IFIT3,IFIT5,IGFBP4,IHH,IKBKE,IL18,INPP4B,INSIG2,IRF6,ITGB5,KCTD11,LCN2,LGALS1,LY6D,MAX,MGST1,MIF,MKNK2,MUC13,MX…	123 (24)	23
RASGRF2	other	Akt,AMPK,AR,BCL6,CBX7,CCND1,CDC42,CEBPA,CEBPB,Creb,CREB1,CSF1,CTNNB1,DDIT3,DUSP1,EIF2AK2,EIF4E,ELK1,ERK,ERK1/2,ESR1,ETV5,FASN,GATA1,GATA4,GSK3B,Hdac,HIF1A,HRAS,IRF1,IRS1,KRAS,MAP2K5,MAPK3,MAPK7,MAPT,MED1,METTL3,MITF,MKNK1,MNT,MRAS,MRTFA,MTOR,MYC,MYCN,MYOD1,MYRF,NF2,NFE2L2,NOS2,Notch,NR3C2,NR4A2,NRAS,PGR,PIK3CG,Pkc(s),PPARA,PRKAA1,PTEN,PTGS2,PTPRR,RAS,Ras homolog,RASGRF2,RELA,ROCK2,RPTOR,RXRA,RXRB…	5.82e-14	AACS,AADAC,AASS,ABCA12,ACP5,ACSF3,ACVR1B,ACVR2B,ADGRG6,AGPAT3,AKR1B10,AKR7A2,ALDOB,AMOTL1,ANAPC4,APBA1,APOL1,APOL3,ARF6,ARID4B,ASPH,ATF7IP2,ATG16L1,ATG2B,ATP10D,B4GALT3,BIRC3,BST1,C2,CA1,CADPS2,CAP2,CASP1,CCL2,CDK20,CHASERR,CHST12,COL16A1,CPT1A,CRB3,CSNK1E,CSNK2A1,CXCL1,CXCL3,DAGLA,DDX5,DECR1,DENND2B,DLG5,ECE1,EIF3D,ENPP5,EPB41L4B,FADS1,FADS2,FARP2,FASN,FDFT1,FER1L6,FSTL1,GALC,GAS2L1,GBA1,GNB1,GN…	205 (92)	87
Mt-mmp	group	Akt,AKT1,APP,CD44,Creb,CXCL12,CXCL8,cytokine,EIF4E,ERK,ERK1/2,GRIN1,HBEGF,MAPK1,MMP14,MMP25,MMP9,Mt-mmp,MTOR,NFkB (complex),NOTCH1,NTRK3,P38 MAPK,PLAU,PPBP,RAC1,RELA,SERPINA1,SP1,STAT3,Tgf beta,TGFB1,TNF,VEGFA	6.13e-14	AASS,ACLY,ACTB,ACVR2B,ADAM19,ADAMTS7,ADAMTS9,ADCY5,ADI1,AKR1B10,ALDH1A1,ALDOB,ALOX15B,APOL1,ARID4B,ATRX,AXIN1,BCAT2,BLZF1,BST2,BTN3A3,C2,C4BPB,CCL28,CD164,CEMIP,CFB,CLCN7,COL16A1,COMMD3,COX8A,CXCL11,CYP2C18,DDX5,DECR1,DENND2B,DHCR7,DNAH7,DVL1,EID1,ETFA,FABP6,FADS1,FADS2,FARP2,FGFBP1,FLNC,FOXC1,FOXK1,FSTL1,FSTL3,GALNT6,GAS7,GFPT1,GLG1,GNB5,GOPC,GRK2,HDGF,HK1,HLA-DMA,HLA-DRA,HMGN3,HPSE,HSPA1A/HSPA1…	151 (34)	32
miR-193a-5p (miRNAs w/seed GGGUCUU)	mature microRNA	Akt,AMPK,CCND1,CDKN1A,CEBPB,Creb,CTNNB1,EGFR,ELK1,ERK,ESR1,ESR2,estrogen receptor,EZH2,FOXC1,FOXO1,GATA1,HIF1A,HSF1,HTT,IRF1,IRF3,JUN,LEF1,MAP3K8,MAPK1,MAPT,miR-193a-5p (miRNAs w/seed GGGUCUU),MTOR,MYC,NFAT5,NFE2L2,NFKBIA,NGEF,NPM1,NR3C1,NR4A1,PDX1,PI3K (complex),POU5F1,PPARGC1A,PRDM1,PRKAA1,PRKCA,PRKCD,PTEN,PTGS2,RB1,RELA,RICTOR,RPTOR,RUNX2,SGK1,SIRT1,SP1,SQSTM1,SREBF1,SRSF1,STAT3,STAT5a/b,STK11…	6.17e-14	AACS,AASS,ACLY,ACVR1B,ACVR2B,ADAM19,ADCY5,ADGRG6,AGPAT3,AKR7A2,ALDOB,ALOX15B,AMOTL1,APOL3,ARHGAP32,ARID4B,ATF4,ATG16L1,ATG2B,AXIN1,BABAM2,BCAT2,BLZF1,BNIP5,BTN3A3,C4BPB,CA1,CADPS2,CAP2,CARD6,CASP4,CD164,CEMIP,CKAP4,COX7A2L,CPT1A,CSNK1E,CXCL3,DDX5,DLG5,DNAH7,DRAM1,DST,EIF3D,ETFA,FABP6,FADS2,FAM110C,FAM111A,FARP2,FASN,FGFBP1,FLNC,GALC,GBA1,GFPT1,GLG1,GNB1,GOPC,GRK2,GRPEL1,GUCY1A1,HK1,HLA-DRA,HPSE,H…	184 (70)	70
norethindrone	chemical drug	CYP2C8,DDX5,ERK,ESR1,ESR2,estrogen receptor,FOS,GNAS,Hsp27,JUN,KMT2A,MAPK1,MMP9,MYC,norethindrone,paclitaxel,PI3K (complex),RXRA,STAT5A,TP53	6.54e-14	AASS,ACLY,ACSF3,ACTB,ACVR1B,ADGRG6,AMOTL1,ANAPC4,APOL1,ATG2B,ATP5ME,AXIN1,BLZF1,BST2,BTN3A3,CAP2,CASP1,CFB,CHST12,CIITA,CLCN7,COL9A2,CPT1A,CXCL1,CYP3A4,DAB2,DDX5,DLG5,DNAH7,DRAM1,DST,DVL1,DYSF,EIF3D,ENPP5,ETFA,FABP6,FADS1,FAM120A,FARP2,FLNC,FSTL3,GBA1,GFPT1,GLG1,GNB1,GOPC,GUCY1A1,HADHA,HCP5,HDAC11,HK1,HLA-DMA,HPSE,HSPA1A/HSPA1B,HSPB1,IFI6,IFIT1,IFIT3,IFIT5,IKBKE,INPP4B,IRF6,ITGB5,JMJD6,KCNJ2,KCTD…	152 (20)	18
CRHR1	G-protein coupled receptor	ADCY,Akt,AR,BCL6,CASP1,CBX7,CCND1,CEBPA,CEBPB,CITED2,CREB1,CRHR1,CSF1,DUSP1,ELK1,ERBB4,ERK1/2,ESR1,ETV5,GATA1,HIF1A,HSF1,IRF1,IRS1,JAK2,JUN,KAT5,MAPK1,MAPK3,MAPT,MED1,MET,MITF,MKNK1,MTOR,MYB,MYC,MYRF,NCOA1,NEUROD1,NFE2L2,NFkB (complex),NFkB (family),NFKBIA,NR3C2,NR4A1,NR4A2,PGR,Pkc(s),POU5F1,PPARA,PRKAA1,PTEN,PTGS2,PTPRR,RARA,RPTOR,RRAS2,RXRA,SELP,SGK1,SNAI2,SP1,SP3,SREBF1,SREBF2,STAT5a/b,STK11,T…	6.58e-14	AADAC,ABCA12,ACSF3,ACVR1B,ADAMTS9,AGPAT3,AKR1B10,AKR7A2,ALDOB,ANAPC4,APBA1,APOL1,APOL3,ARID4B,ASPH,ATG16L1,ATG2B,ATP10D,ATP5ME,BABAM2,BIRC3,BLZF1,BST1,BST2,BTN3A3,C2,CA1,CADPS2,CAP2,CARD6,CCL2,CDK20,CFB,CHASERR,CHST12,CKAP4,CLCN7,COL16A1,COL9A2,CRB3,CSNK1E,CXCL1,CXCL11,CXCL3,DAB2,DAGLA,DDX5,DECR1,DLG5,DNAH7,DRAM1,ECE1,EIF3D,ENPP5,EPB41L4B,FADS1,FADS2,FARP2,FER1L6,FLNC,GALC,GAS2L1,GAS7,GFPT1,GLG1,…	198 (77)	75
Dlx6os1	other	AR,CDK2,Dlx6os1,E2F1,ESR1,RB1,SMARCA4,TP53	6.62e-14	AASS,ACLY,ACSF3,ACTB,ACVR1B,ADGRG6,AKR1B10,ANAPC4,APOL1,APOL3,ATF4,ATG2B,BIRC3,BLZF1,CAP2,CASP1,CASP4,CCL2,CDK20,CHST12,CKAP4,COX8A,CPT1A,CXCL1,CXCL3,CYC1,CYP3A4,DAB2,DGKG,DHCR7,DIRAS3,DLG5,DRAM1,DST,DYSF,EPB41L4B,ETFA,FABP6,FAM120A,FARP2,FASN,FSTL1,FSTL3,GAS2L1,GAS7,GIMAP2,GNB1,GOPC,GRPEL1,GUCY1A1,HCP5,HDAC11,HK1,HLA-DRA,HSPA1A/HSPA1B,HSPB1,IFI27,IFI6,IFIT1,IGFBP4,IKBKE,INPP4B,IRF6,ITGB5,KCTD11,…	132 (8)	8
calpeptin	chemical reagent	26s Proteasome,ABCG1,AKT1,ALDH2,AR,BCR-ABL1,BHLHE40,BLOC1S6,Calcineurin protein(s),calpain,calpeptin,CAPN6,CASP1,CASP3,CBX7,CDCP1,CDKN1A,CDKN2A,CEBPA,CEBPB,CLOCK,CSF1,DUSP1,E2F1,EIF2AK2,EIF2AK3,ESR2,FOXO1,FOXO3,FOXO4,GLI1,GRIN1,HIF1A,HNF4A,HRAS,HSF1,HTT,IL1A,IL4R,IL6,INSR,Insulin,KAT5,KAT6A,MAP3K8,MAPK1,MAPK3,MED1,MITF,MTOR,MYB,MYC,NANOG,NCOA1,NEUROD1,NFE2L2,NFKBIA,NPM1,NR3C1,NR4A1,PDK1,PGR,POU5F…	7.27e-14	ABCA12,ACLY,ACSF3,ADGRG7,AGPAT3,AKR1B10,AKR7A2,ALDH1A1,ALDOB,ALOX15B,AMOTL1,ANAPC4,APOL1,APOL2,ARF6,ARHGAP32,ASPH,ATF4,ATF7IP2,ATG2B,ATP10D,ATRX,AXIN1,BABAM2,BCAT2,BLZF1,BNIP5,BST1,BST2,BTN3A3,C2,CARD6,CASP1,CFB,CHASERR,CHST12,CPT1A,CRB3,CSNK1E,CXCL1,CXCL11,DAB2,DAGLA,DDX5,DECR1,DIRAS3,DNAH7,DRAM1,DVL1,DYSF,EIF3D,ETFA,FAM110C,FAM111A,FAM120A,FBXW10B,FER1L6,FLNC,FOXL1,FSTL3,GABARAPL1,GALNT6,GAS2L1…	203 (92)	88
NEK8	kinase	BICD2,CASP3,Cdk (family),CDK19,CDK5,CDK6,CDK9,CDKN2A,CEBPB,CTNNB1,Cyclin A,DAB2,E2F1,E2F3,estrogen receptor,ID3,MYC,NEK8,NRF1,PGR,RB1,SP1,TP53	7.35e-14	ACLY,ACP5,ACSF3,ACVR1B,ADAM19,AKR1B10,ANAPC4,APOL1,ATF4,ATG2B,ATP5ME,AXIN1,BCAT2,BIRC3,BLZF1,C2,CASP1,CASP4,CCL2,CFB,CHST12,CIITA,CKAP4,COL9A2,COX8A,CXCL11,CYP3A4,DAB2,DDX5,DIRAS3,DST,DYSF,EIF3D,ETFA,FABP6,FAM111A,FAM120A,FDFT1,FGFBP1,FLNC,FOXC1,FSTL1,FSTL3,GAS7,GFPT1,GLG1,GPAT3,GRPEL1,HLA-DRA,HPSE,HSPA1A/HSPA1B,HSPA2,HSPB1,IFI27,IFI6,IFIT1,IFIT5,IHH,IKBKE,ING1,IRF6,KCNJ2,KCTD11,KLF7,KRT80,LAMB2,…	133 (23)	22
prostaglandin D2	chemical - endogenous mammalian	26s Proteasome,ADCY,AHR,AMPK,APOC3,Calcineurin protein(s),CASP3,CBX7,CDKN1A,CEBPB,CITED2,CREB1,CSF1,CSF2,DUSP1,EGFR,EIF2AK2,ELK1,ERK,ESR1,estrogen receptor,FOXO1,GATA4,GLI1,HNF4A,HSF1,IL1B,IL2,IL6,KAT5,MAPK1,MAPK3,MAPKAPK2,MAPT,MED1,MET,MITF,MKNK1,NCOA1,NFE2L2,NFkB (complex),NFKB2,NOS2,NQO1,NR1H3,NR3C1,NR4A1,PGR,PI3K (complex),POU2F2,POU5F1,PPARA,PPARD,PPARG,PPARGC1A,PRKCA,PRKCD,progesterone,pros…	7.5e-14	AACS,AADAC,ABCA12,ACLY,ACVR1B,ADAMTS9,ADCY5,ADGRG6,AGPAT2,AGPAT3,AKR1B10,AKR7A2,ALDOB,ALOX15B,APOL3,ARHGAP32,ASPH,ATF4,ATF7IP2,ATG16L1,ATP10D,ATRX,BABAM2,BCAT2,BIRC3,BLZF1,BST1,BST2,BTN3A3,C2,CADPS2,CAP2,CARD6,CASP1,CASP4,CCL28,CFB,CHASERR,CIITA,COL16A1,COL9A2,COX8A,CRB3,CSNK1E,CXCL11,CYP3A4,DAB2,DAGLA,DHCR7,DLG5,DNAH7,DVL1,ENPP5,EPB41L4B,ETV4,FADS1,FADS2,FAM110C,FAM111A,FARP2,FDFT1,FER1L6,FLNC,F…	198 (79)	78
EPGN	growth factor	ADAM10,AGT,Akt,AMPK,ANXA7,AR,BCL6,CBX7,CCND1,CEBPB,CITED2,Creb,CREB1,CSF1,CTNNB1,DDIT3,DUSP1,EGFR,EGR1,EIF4E,ELK1,EPGN,ERBB2,ERK,ERK1/2,ESR1,estrogen receptor,ETS1,ETS2,ETV5,FOXO1,FOXO3,GABPA,GATA2,GATA4,GSK3B,HBEGF,HIF1A,HRAS,HSF1,IRS1,ITCH,JUN,KAT5,KLF4,KRAS,Mapk,MAPK1,MAPK7,MAPT,MET,MITF,MKNK1,MYB,MYC,NCOA2,NEUROD1,NFE2L2,NFkB (complex),NFKBIA,NOTCH1,NPM1,NR3C1,NR4A1,PGR,PI3K (complex),PI3K (f…	7.62e-14	AACS,AASS,ACSF3,ACTB,ACVR1B,ACVR2B,ADAMTS9,ADGRG6,AGPAT3,AKR7A2,ANAPC4,APOL1,ARF6,ARHGAP32,ARID4B,ATF7IP2,ATG16L1,ATG2B,ATP5ME,AXIN1,BABAM2,BLZF1,BST2,BTN3A3,C2,C4BPB,CADPS2,CAP2,CARD6,CASP4,CCL2,CEMIP,CFB,CHASERR,CHST12,COL9A2,COX8A,CSNK2A1,CXCL1,CXCL11,DAB2,DAGLA,DDX5,DECR1,DENND2B,DLG5,DNAH7,DRAM1,DVL1,DYSF,ECE1,EIF3D,ENPP5,EPB41L4B,ETV4,FADS2,FAM110C,FARP2,FASN,FER1L6,FLNC,GALC,GAS2L1,GFPT1,G…	206 (90)	89
afamelanotide	biologic drug	ADAM10,afamelanotide,Akt,AR,BCL6,CASP1,CBX7,CCND1,CEBPA,CEBPB,CITED2,Creb,CREB1,CSF1,CTNNB1,DUSP1,EGR1,ELK1,ERBB4,ERK,ERK1/2,ESR1,ETS1,ETS2,ETV1,ETV4,ETV5,GATA1,GSK3B,HIF1A,HSF1,IRF1,IRS1,JUN,KAT5,KIT,KLF4,MAPK1,MAPK7,MAPT,MC1R,MED1,MET,MITF,MKNK1,MTOR,MYB,MYC,MYRF,NCOA1,NEUROD1,NFE2L2,NFkB (complex),NFkB (family),NFKBIA,NR3C2,NR4A1,NR4A2,PGR,PI3K (complex),Pkc(s),POU5F1,PPARA,PRKAA1,PTGS2,PTPRR,…	7.93e-14	AACS,AADAC,AASS,ACSF3,ACVR1B,ACVR2B,ADAMTS9,ADGRG6,AGPAT3,AKR1B10,AKR7A2,ALDOB,ANAPC4,APBA1,APOL1,APOL3,ARID4B,ATG16L1,ATG2B,ATP10D,ATP5ME,AXIN1,BABAM2,BIRC3,BLZF1,BST2,BTN3A3,C2,CA1,CADPS2,CAP2,CARD6,CCL2,CDK20,CFB,CHASERR,CHST12,CKAP4,COL16A1,COL9A2,CXCL1,CXCL11,CXCL3,DAB2,DAGLA,DDX5,DECR1,DLG5,DNAH7,DRAM1,ECE1,EIF3D,ENPP5,EPB41L4B,FADS1,FADS2,FARP2,FER1L6,FLNC,GALC,GAS2L1,GFPT1,GLG1,GNB1,GNB5,…	198 (85)	84
SU6657	chemical drug	ADAM10,Akt,AMPK,ANXA11,ANXA7,AR,CBX7,CCND1,CD247,CD3,CDKN1A,CEBPB,CITED2,Creb,CREB1,CSF1,CTNNB1,DUSP1,EGFR,EIF2AK2,EIF4E,ELK1,ERBB2,ERK,ESR1,estrogen receptor,FADD,FGFR1,FOXO3,GABPA,GATA4,GRIN3A,GSK3B,HBEGF,HIF1A,HNRNPK,HRAS,HSF1,IRF4,IRS1,ITK,JAK2,JUN,KAT5,KRAS,MAPK1,MAPK7,MAPKAPK2,MAPT,Mek,MET,MITF,MKNK1,MMP14,MTOR,MYB,MYC,NCOA1,NCOA2,NEUROD1,NFE2L2,NFKBIA,NGEF,NGF,NOS2,NR3C1,NR4A1,Pdgfr,PDGFRB…	8.07e-14	AADAC,AASS,ABHD17C,ACSF3,ACVR1B,ACVR2B,ADGRG6,AGPAT3,AKR7A2,ANAPC4,APOL1,APOL3,ARF6,ARHGAP32,ARID4B,ASPH,ATG16L1,ATG2B,ATP5ME,ATRX,BABAM2,BLZF1,BST2,BTN3A3,C4BPB,CADPS2,CAP2,CARD6,CCL2,CEMIP,CFB,CHASERR,CHST12,CKAP4,COL16A1,COL9A2,CPT1A,CSNK2A1,CXCL1,CXCL11,DAB2,DAGLA,DDX5,DENND2B,DGKG,DLG5,DNAH7,DRAM1,DYSF,EIF3D,EPB41L4B,ETV4,FARP2,FER1L6,FLNC,GALC,GAS2L1,GFPT1,GNB2,GNB5,GOLGA3,GOPC,GPAT3,GRK2,G…	211 (111)	110
CRKL	kinase	Akt,BCR-ABL1,CRKL,ELK1,ERK,HRAS,MAPK1,MAPK3,MAPK8,Rac,RAC1	8.3e-14	ACP5,ADGRG6,ARF6,ATF4,B4GALT3,BIRC3,BLZF1,BST2,BTN3A3,CCL2,CD164,CFB,CIITA,CPT1A,CXCL1,CXCL11,DAB2,DNAH7,FASN,FDFT1,FLNC,FSTL1,GNB1,GRK2,HK1,HLA-DMA,IFI27,IFI6,IFIT1,IFIT3,IFIT5,ITGB5,LAMB2,LAP3,LCN2,LDLR,LGALS1,MIF,MPPE1,NFKBIZ,NID1,OASL,PCYT1A,PIM1,PML,PODXL,PPARG,PRDM16,PROM1,PRSS12,RAC3,RGS2,RNF19B,RPL30,RPL37,SGK1,SGMS1,SLC1A5,SLC2A4,SLC6A14,SLC7A11,SP110,SQLE,TAP2,TRIM22,TRIM38,UBE2L6,VASP	68 (11)	10
(S)-ketamine	chemical drug	(S)-ketamine,GSK3B,MAPK1,MAPK3,MAPT,MARK2	9.35e-14	ATG16L1,ATG2B,BIRC3,BLZF1,BST2,BTN3A3,CCL2,CFB,CLCN7,CXCL11,CXCL3,DAB2,DNAH7,FLNC,GALC,GAS7,HLA-DMA,HPSE,HSPA1A/HSPA1B,HSPB1,IFI27,IFI6,IFIT1,IFIT3,IFIT5,IL18,LAP3,LCN2,LGALS1,LMO4,MAP1A,MAP1B,NCOA1,NFE2L3,NFKBIZ,NTSR1,OASL,PML,PRSS12,RGS2,SERPINA3,SP110,TRIM22,TRIM38,UBE2L6	45 (6)	5
ATE1	enzyme	ANXA7,ATE1,Calmodulin,CASR,CBX7,CCND1,CDKN1A,CEBPA,CEBPB,CITED2,Creb,CREB1,CSF1,CTNNB1,CYTH2,DUSP1,EGLN,EIF4E,ERBB2,ERBB4,ERK,ESR1,ETS1,ETS2,ETV1,GABPA,GRIN1,GSK3B,HIF1A,HRAS,HSF1,ITGB1,KAT5,KRAS,MAP2K1,MAPK1,MAPK3,MAPT,MED1,MET,MITF,MKNK1,MMP14,MRTFA,MTOR,MYB,MYC,NCOA1,NEUROD1,NFE2L2,NFkB (complex),NFkB (family),NFKBIA,Nr1h,NR3C1,NR4A1,PADI2,PI3K (complex),Pkc(s),POU5F1,PPARA,PRKAA1,PRKCA,PRKCD,…	9.47e-14	AADAC,AASS,ABCA12,ACSF3,ACTB,ACVR1B,ADAM19,ADAMTS9,ADCY5,ADGRG6,AGPAT3,AKR7A2,ALDOB,ANAPC4,APOL1,ARF6,ARHGAP32,ARID4B,ATG16L1,ATG2B,ATP10D,ATP5ME,ATRX,B4GALT3,BABAM2,BLZF1,BST2,BTN3A3,C2,C4BPB,CADPS2,CAP2,CARD6,CCL2,CCL28,CEMIP,CFB,CHASERR,CHST12,CKAP4,COL16A1,COL9A2,CPT1A,CRB3,CSNK2A1,CXCL11,CXCL3,DAB2,DAGLA,DDX5,DECR1,DENND2B,DLG5,DNAH7,DRAM1,DST,EIF3D,ENPP5,EPB41L4B,EPN1,FARP2,FER1L6,FGFBP1,FL…	196 (86)	86
palmitic acid	chemical - endogenous mammalian	26s Proteasome,Akt,AKT1,AMPK,ATF6,CASP1,CASP8,CEBPB,Creb,CTNNB1,DDIT3,EIF2AK2,EIF2AK3,EIF4EBP1,ERK,ERK1/2,ERN1,FABP1,FAS,FOXO1,FOXO3,GSK3B,IKBKB,INSR,LIPE,MAPK1,MAPK14,MAPK8,MAPK9,MTOR,NDRG2,NFkB (complex),NFKB1,NFKBIA,P38 MAPK,palmitic acid,PEBP1,PI3K (complex),Pkc(s),PPARA,PRKAA1,PRKCA,PRKCD,PTEN,PTPN1,RELA,SIRT1,TLR2,TLR4,TP53,UCP1,YAP1	9.57e-14	AACS,AADAC,AASS,ACLY,ACSF3,ACVR2B,ADAMTS9,ADGRG6,ALDOB,ALOX15B,ANAPC4,APOL1,ARHGAP32,ARID4B,ASPH,ATF4,ATF7IP2,ATG2B,ATP5ME,BCAT2,BTN3A3,C2,CASP1,CCDC6,CCL2,CD164,CEMIP,CHST12,CLCN7,COL9A2,COX8A,CPNE2,CPT1A,CSNK1E,CXCL3,DAB2,DDX5,DECR1,DNAH7,DRAM1,DYSF,ECE1,FABP6,FADS1,FADS2,FAM120A,FASN,FDFT1,FLNC,FOXC1,FSTL3,GABARAPL1,GAS7,GBA1,GFPT1,GLG1,GOLGA3,GPAT3,GRK2,GSDME,GTF2I,HK1,HLA-DMA,HPSE,HSPB8,IFIT…	155 (52)	52
1-palmitoyl-2-oleoylphosphatidic acid	chemical - endogenous mammalian	1-palmitoyl-2-oleoylphosphatidic acid,Akt,AMBRA1,AMPK,ESR1,FOXO3,GSK3B,HIF1A,HSF1,Ikk (family),INSR,MAPT,MTOR,MYC,NFkB (complex),NR3C1,PI3K (complex),PRDM1,PRKCA,PRKCD,RAC1,RICTOR,RPTOR,SGK1,SIRT1,SMAD3,SQSTM1,SREBF1,SREBF2,STAT,STAT1,STAT3,STAT5a/b,TFEB,TP53	9.92e-14	AACS,AASS,ACLY,ACSF3,ACTB,ACVR1B,ADAMTS9,ADGRG6,AGPAT2,ANAPC4,APOL1,ARHGAP32,ATG16L1,ATG2B,ATP5ME,AXIN1,BLZF1,BST2,CADPS2,CAP2,CASP1,CCL2,CEMIP,CFB,CHST12,CKAP4,COL16A1,COL9A2,COX7A2L,COX8A,CXCL1,CYC1,CYP3A4,DDX5,DECR1,DHCR7,DLG5,DRAM1,DST,DYSF,EIF3D,ETFA,FABP6,FADS1,FADS2,FAM111A,FAM120A,FARP2,FASN,FDFT1,FOXC1,GABARAPL1,GALC,GAS7,GBA1,GFPT1,GLG1,GNB1,GOPC,GPAT3,GTF2I,GUCY1A1,HCP5,HDAC11,HK1,HLA-…	158 (35)	34
FENDRR	other	Akt,AKT1,APP,CASP1,CD44,Creb,CXCL12,CXCL8,EIF2AK2,EIF4E,FENDRR,GRIN1,HBEGF,Ifn,IRF1,JUN,MAPK1,MMP2,MMP9,MTOR,NFkB (complex),NOS2,NOTCH1,NTRK3,P38 MAPK,PPBP,RAC1,RELA,SMAD2,SMAD3,SP1,STAT1,STAT3,STAT5a/b,Tgf beta,TGFB1,TNF,VEGFA	1.01e-13	AASS,ACLY,ACTB,ACVR2B,ADAM19,ADAMTS7,ADAMTS9,ADCY5,ADI1,AGPAT2,ALDH1A1,ALDOB,ALOX15B,APOL1,APOL3,ARID4B,ATRX,AXIN1,BCAT2,BLZF1,C2,C4BPB,CASP1,CASP4,CCL2,CCL28,CD164,CEMIP,CFB,CIITA,CLCN7,COL16A1,COMMD3,COX8A,CXCL11,CYP2C18,DAB2,DDX5,DECR1,DENND2B,DHCR7,DNAH7,DST,DVL1,EID1,ETFA,FADS1,FADS2,FARP2,FDFT1,FGFBP1,FLNC,FOXC1,FOXK1,FSTL1,FSTL3,GALNT6,GAS7,GFPT1,GLG1,GNB5,GOPC,GRK2,GSDME,GSPT2,HDGF,HK1,HL…	153 (38)	36
ADAP1	other	ADAM10,ADAP1,AR,ARF6,BCL6,CASP1,CBX7,CCND1,CEBPA,CEBPB,CHUK,CITED2,Creb,CREB1,CSF1,CTNNB1,DUSP1,EGR1,ELK1,ERBB4,ERK,ERK1/2,ESR1,ETS1,ETS2,ETV1,ETV4,ETV5,GATA1,GSK3B,HIF1A,HSF1,IRF1,IRF3,JUN,KAT5,KLF4,KRAS,MAPK1,MAPT,MED1,MET,MITF,MKNK1,MTOR,MYB,MYC,MYRF,NCOA1,NEUROD1,NFE2L2,NFkB (family),NFKBIA,NR3C2,NR4A1,NR4A2,PGR,PI3K (complex),Pkc(s),POU5F1,PPARA,PRKAA1,PTGS2,PTPRR,RARA,RPTOR,RRAS2,RXRA,SGK1,…	1.03e-13	AACS,AADAC,AASS,ABCA12,ACSF3,ACVR1B,ACVR2B,ADGRG6,AGPAT3,AKR1B10,AKR7A2,ALDOB,ANAPC4,APBA1,APOL1,APOL3,ARID4B,ATG16L1,ATG2B,ATP10D,ATP5ME,AXIN1,BABAM2,BIRC3,BLZF1,BST2,BTN3A3,C2,CA1,CADPS2,CAP2,CARD6,CASP1,CCL2,CDK20,CFB,CHASERR,CHST12,CKAP4,COL16A1,CSNK2A1,CXCL1,CXCL11,CXCL3,DAB2,DAGLA,DDX5,DECR1,DENND2B,DLG5,DNAH7,DRAM1,ECE1,EIF3D,ENPP5,EPB41L4B,FADS1,FADS2,FARP2,FER1L6,FLNC,FSTL1,GALC,GAS2L1,G…	199 (83)	81
ERBB3	kinase	Akt,EGFR,ERBB2,ERBB3,ERK,ERK1/2,IGF1R,MAP2K1,Mapk,MAPK1,MAPK3,MET,MTOR,NDRG1,PGR,PI3K (complex),PI3K (family),RAC1,RAF1,RICTOR,RPS6KB1,SMAD2,TSC2,YBX1	1.09e-13	ACLY,ACTB,ADAM19,ADGRG6,AKR1B10,B4GALT3,BIRC3,BLZF1,BST2,BTN3A3,C4BPB,CASP1,CFB,CIITA,CKAP4,COX7A2L,COX8A,CPT1A,CXCL1,CXCL3,CYC1,DAB2,DNAH7,DST,ECE1,ETFA,ETV4,FDFT1,FGFBP1,FLNC,FOXC1,FSTL1,FSTL3,GALC,GLG1,HADHA,HK1,HLA-DMA,HLA-DRA,HSPA2,IFI27,IFI6,IFIT3,IFIT5,IHH,IL18,ITGB5,LAP3,LCN2,LMO4,MAP1B,MAP2K2,METRN,MPHOSPH10,MPPE1,MSX2,MUC13,MYL9,NDUFC2,NID1,NSDHL,NSF,OASL,PC,PFN1,PGM2L1,PHGDH,PHLPP1,PIM…	109 (24)	24
BR101801	chemical drug	Akt,AKT1,AMPK,AR,BR101801,CBX5,DHX9,EIF4EBP1,ERK,ESR1,FOS,FOXA2,FOXO3,GSK3B,Hsp90 (family),IGFBP3,JUN,KAT2A,NFKBIA,PI3K (complex),PIK3CD,PIK3R1,PNPT1,PPARGC1A,PRKDC,PTEN,REL,SNAI1,STK11,TP53	1.09e-13	AACS,AASS,ACSF3,ACVR1B,ADGRG6,AKR1B10,ALOX15B,ANAPC4,APOL1,ASPH,ATF4,ATG2B,ATP5ME,BCAT2,BIRC3,BLZF1,C2,CAP2,CASP1,CASP4,CEMIP,CHST12,CKAP4,CSNK1E,CXCL11,CYP3A4,DAB2,DHCR7,DLG5,DRAM1,DST,DYSF,EPB41L4B,ETFA,ETV4,FADS2,FAM120A,FARP2,FDFT1,FGFBP1,FOXC1,FSTL3,GALC,GAS2L1,GAS7,GNB1,GOPC,GTF2I,GUCY1A1,H2AJ,HCP5,HK1,HLA-DMA,HPSE,HSPA1A/HSPA1B,HSPB1,IFI27,IKBKE,IL18,INPP4B,INSIG2,IRF6,ITGB5,IYD,KCTD11,KLF…	150 (30)	28
Z36	chemical reagent	Akt,AMPK,ATF4,ATF6,Calcineurin protein(s),CEBPB,Creb,DDIT3,EIF2A,EIF2AK2,EIF2AK3,ERK1/2,ERN1,FOXO1,FOXO3,Gsk3,GSK3B,IFNAR1,MAPK3,MAPK8,NFE2L2,NFkB (complex),NFkB (family),NFKBIA,NOD2,P38 MAPK,PPARG,RELA,RNASEL,SRC,Srebp,STAT1,STK11,TRAF2,TSC2,XBP1,Z36	1.1e-13	AACS,AASS,ABCA12,ACVR2B,ADAMTS9,AGPAT2,AGPAT3,AKR1B10,AKR7A2,ALDH1A1,ALOX15B,ATF4,ATF7IP2,BIRC3,BLZF1,C2,CASP4,CD164,CEMIP,CFB,COX8A,CXCL11,CYC1,DAB2,DDX5,DRAM1,ECE1,ETV4,FASN,FOXC1,GABARAPL1,GALC,GOLGA3,GOPC,GTF2I,HADHA,HLA-DRA,HPSE,IFI27,IFI6,IFIT1,IFIT3,IFIT5,IGFBP4,IHH,IKBKE,INPP4B,INSIG2,ITGB5,IYD,KLF12,KLF7,KRT4,LAMB2,LCN2,LDLR,LMAN1,LMO4,LONP1,LY6D,MAP2K2,MAX,METRN,MGST1,MIF,MKNK2,MLF1,MPP…	127 (37)	37
diazooxonorleucine	chemical drug	26s Proteasome,ACACA,AR,ATF4,Calcineurin protein(s),CDKN1A,CDKN2B,diazooxonorleucine,EIF4EBP1,ERK,ERK1/2,FLCN,FOXO1,FOXO3,HRAS,ITGB1,MAPK1,MAPK14,MAPK7,MLXIPL,NFE2L2,NFKB2,NFKBIA,NR3C1,PI3K (complex),PPARG,PPP2CA,PRKAA1,PRKAA2,RELA,RPS6KB1,RUNX2,STAT3,TSC2,YAP1	1.16e-13	AASS,ADAM19,ADGRG6,AGPAT3,AKR7A2,ALDOB,ALOX15B,ARF6,ARID4B,ATF4,ATF7IP2,ATRX,AXIN1,B4GALT3,BCAT2,BLZF1,BST2,BTN3A3,CEMIP,CFB,CKAP4,COL9A2,COX8A,CPT1A,CYC1,DAB2,DNAH7,ECE1,EPB41L4B,FABP6,FASN,FDFT1,FGFBP1,FLNC,FOXC1,GABARAPL1,GAS2L1,GNB1,GTF2I,GUCY1A1,HADHA,HK1,HLA-DMA,HLA-DMB,HPSE,HSPB1,IFI27,IFIT5,IGFBP4,IL18,ING1,INPP4B,IRF6,ITGB5,JMJD6,KCNJ2,KCTD11,KLF7,KRT4,LAP3,LGALS1,LIPA,LMAN1,LMO4,LY6D,MA…	132 (35)	34
levonorgestrel	chemical drug	Akt,CG,Creb,CREB1,CTNNB1,CYP2C8,DUSP1,EGFR,ESR2,estrogen receptor,GSK3B,IRS1,levonorgestrel,MAPK1,NCOA1,NFKBIA,paclitaxel,PGR,Pkc(s),PP2A,RPS6KB1,SRD5A1,SREBF1,SREBF2,STAT3,STAT5B,TSC2	1.19e-13	AACS,AASS,ACLY,ACP5,ACTB,ACVR2B,ADAM19,ADAMTS9,AGPAT2,AKR1B10,ALDH1A1,ALOX15B,AMOTL1,ATF4,ATP5ME,AXIN1,BIRC3,BLZF1,BST2,BTN3A3,C2,CADPS2,CAP2,CASP4,CCL2,CD164,CFB,CKAP4,COL9A2,CXCL3,CYC1,DAB2,DHCR7,DNAH7,DST,DVL1,EPB41L4B,FABP6,FADS1,FADS2,FASN,FOXC1,FSTL1,GABARAPL1,GALC,GPAT3,GTF2I,HADHA,HLA-DMA,HPSE,HSPA1A/HSPA1B,HSPA2,IFI27,IFIT1,IFIT3,IFIT5,IGFBP4,IHH,INPP4B,IRF6,ITGB5,KCNJ2,KCTD11,KLF7,LAMB2…	136 (27)	25
SKP1	transcription regulator	BRCA1,CASR,CCNB1,CCND1,Cdk (family),CDK6,CDKN1A,CDKN1B,CDKN1C,CREB1,CTNNB1,E2F1,E2F3,EGFR,EIF2AK3,ESR1,FOXO3,FZR1,HDAC1,HMGA1,HNF4A,HRAS,HSF1,INSR,Insulin,IRF7,IRS1,MAPT,MTOR,MYC,NFE2L2,NFkB (complex),NFKBIA,NR3C1,PGR,PI3K (complex),PI3K (family),PIK3CG,PPARG,PPARGC1A,PTGS2,REL,ROCK2,RPS6KB1,RUNX3,SKIL,SKP1,SMAD3,STK11,Tgf beta,TGFB1,TGM2,TSC2,TWIST1,VDR,WEE1,WT1	1.22e-13	ACLY,ACVR1B,ADAM19,ADAMTS9,ADCY5,ADI1,AGPAT2,AGPAT3,AKR7A2,ALDOB,ALOX15B,ARF6,ARID4B,ASPH,ATF4,ATG16L1,ATP5ME,ATRX,AXIN1,B4GALT3,BCAT2,BIRC3,C2,C4BPB,CADPS2,CAP2,CASP4,CEMIP,CIITA,CLCN7,CXCL1,CYP3A4,DDX5,DECR1,DENND2B,DIRAS3,DLG5,EID1,EIF3D,EPB41L4A,FABP6,FADS1,FAM120A,FARP2,FASN,FDFT1,FSTL3,GALC,GFPT1,GIMAP2,GNB5,GOPC,GPAT3,GTF2I,H2AJ,HCP5,HDAC11,HDGF,HK1,HLA-DMA,HNF4G,HPSE,HSPA1A/HSPA1B,HSPA2,I…	169 (57)	52
NFATC2	transcription regulator	26s Proteasome,AHR,ALDH2,BHLHE40,CASP1,CD247,CDKN1A,CDKN2A,Creb,CYP7A1,DDX5,DNMT3A,E2F1,EGFR,EIF2AK3,ERBB2,ERK,ESR1,FN1,FOXO3,GATA4,GLI1,GRIN1,GRIN3A,HBEGF,HNF4A,HRAS,IL1B,KRAS,MAPK1,MAPK7,MAPT,MEF2D,Mek,MET,MTOR,MYC,NANOG,NFATC2,NFkB (complex),NPM1,NR3C1,PGR,PIK3CG,PKD1,POU2F2,PPARG,PRKAA1,RB1,REL,RET,RGS16,SMAD3,SNCA,SP1,SRC,STAT3,STAT4,STAT5a/b,STAT5B,STAT6,tamoxifen,TH,TP53,TP73,TSC2,WBP2,YAP1	1.24e-13	AADAC,AASS,ACLY,ACP5,ACSF3,ACVR1B,ACVR2B,ADAMTS9,ADCY5,ADGRG6,ADGRG7,ALDH1A1,ALDOB,ANAPC4,APOL1,ARF6,ARID4B,ATF4,ATF7IP2,ATG16L1,ATG2B,ATP5ME,ATRX,BCAT2,BIRC3,BLZF1,BTN3A3,C2,C4BPB,CAP2,CASP1,CASP4,CCL28,CFB,CHST12,CIITA,CPT1A,CSNK2A1,CXCL1,CXCL11,CXCL3,CYP3A4,DAB2,DENND2B,DGKG,DIRAS3,DLG5,DNAH7,DRAM1,DST,DYSF,EIF3D,ENPP5,EPB41L4B,ETV4,FABP6,FAM110C,FAM111A,FAM120A,FARP2,FASN,FBXW10B,FDFT1,FOXL1,…	211 (68)	67
BRD4	kinase	AMPK,AR,ATF4,BRD4,CCND1,Cdk (family),CDK9,CDKN1A,CDKN2A,CREB1,CTNNB1,EIF2AK2,EIF2AK4,ERK,F2,GATA4,GLI1,GSK3B,H2AX,MAPK1,MAPK14,MED1,MMP9,MYC,MYOD1,NFKBIA,PAX5,POLR2A,PTEN,RB1,RELA,SP1,STAT3,Tgf beta,TP73,trabectedin	1.26e-13	AACS,AASS,ACP5,ACTB,ADAM19,ADAMTS9,ADCY5,ADGRG6,AGPAT2,ALOX15B,ARID4B,ASPH,ATF4,ATP10D,ATP5ME,ATRX,AXIN1,BST2,BTN3A3,CADPS2,CEMIP,CFB,CIITA,CKAP4,CLCN7,COX8A,CPT1A,CSNK1E,CXCL11,CXCL3,CYC1,CYP2C18,DDX5,DHCR7,DLG5,DNAH7,DST,ECE1,EID1,EIF3D,ENPP5,EPB41L4B,ETV4,FABP6,FADS1,FAM110C,FAM111A,FASN,FDFT1,FGFBP1,FLNC,FOXC1,FOXL1,GAS2L1,GFPT1,GLG1,GPAT3,GRPEL1,GTF2I,GUCY1A1,HADHA,HK1,HLA-DRA,IFI27,IFI6,IFI…	159 (36)	35
SMARCA4	transcription regulator	AR,CDK2,E2F1,ESR1,RB1,SMARCA4,TP53	1.33e-13	AASS,ACLY,ACSF3,ACTB,ACVR1B,ADGRG6,ANAPC4,APOL1,APOL3,ATF4,ATG2B,BIRC3,BLZF1,CAP2,CASP1,CASP4,CCL2,CDK20,CHST12,CKAP4,COX8A,CPT1A,CXCL1,CXCL3,CYC1,CYP3A4,DAB2,DGKG,DHCR7,DIRAS3,DLG5,DRAM1,DST,DYSF,EPB41L4B,ETFA,FABP6,FAM120A,FARP2,FASN,FSTL1,FSTL3,GAS2L1,GAS7,GIMAP2,GNB1,GOPC,GRPEL1,GUCY1A1,HCP5,HDAC11,HK1,HLA-DRA,HSPA1A/HSPA1B,HSPB1,IFI27,IFI6,IFIT1,IGFBP4,IKBKE,INPP4B,IRF6,ITGB5,KCTD11,KIFBP,KR…	131 (7)	7
CAK	complex	ALDH2,BRD4,CAK,CCNH,Cdk (family),CDK19,CDK2,CDK4,CDK5,CDK6,CDK7,CDKN1A,CDX2,DDIT3,E2F1,E2F3,EGR1,EIF2AK2,ELK1,ERK,ESR1,EZH2,FOXO1,FOXO3,GLI1,HSF1,ID2,ID3,JUN,MAPK14,MAPT,MNAT1,MTOR,MYB,MYC,NPM1,NR4A1,NR4A2,NR4A3,PGR,PI3K (complex),POLR2A,POU2F2,POU5F1,PPARA,PPARGC1A,PTEN,PTTG1,RAF1,RARA,RB1,RNA polymerase II,RNF2,RPS6KB1,RXRA,SIRT1,SMARCA4,SNAI2,SOX2,SP1,SRSF1,STAT1,STAT3,TP53,TP73,tretinoin,TSC2…	1.34e-13	AADAC,AASS,ABCA12,ACP5,ACSF3,ACTB,ACVR1B,ALDOB,ANAPC4,APOL1,APOL3,ASPH,ATF4,ATF7IP2,ATG2B,ATP5ME,BABAM2,BIRC3,BST2,C4BPB,CA1,CAP2,CARD6,CCL2,CDK20,CEMIP,CFB,CHASERR,CHST12,COL16A1,COMMD3,CSNK1E,CXCL1,CYP2C18,DGKG,DIRAS3,DLG5,EFNB1,EIF3D,ENPP5,ETFA,FABP6,FADS1,FARP2,FASN,FOXL1,FSTL1,FSTL3,GABARAPL1,GALC,GFPT1,GLG1,GNB1,GOPC,GRK2,GRPEL1,GSPT2,GTF2I,HCP5,HDAC11,HLA-DMA,HLA-DMB,HSPA2,IFIT5,ING1,IRF6,…	182 (69)	62
IKBIP	other	AHR,AR,CDKN2A,CDX2,ERK,ERK1/2,FOXO3,GC-GCR dimer,GLI1,GSK3B,HTT,Ikb,IKBIP,IKBKB,IRF1,IRF3,IRF5,IRS1,JUN,MAPK9,Mek,MMP9,MTOR,NCOA3,NFkB (complex),NFKB2,NFKBIA,P38 MAPK,PRKACA,PTGS2,RB1,REL,RELA,RXRA,SMAD2,SMAD3,STAT3,STAT5a/b,TNFAIP3,TP73,YAP1	1.45e-13	AASS,ACP5,ACTB,ADAM19,ADAMTS9,ADCY5,ADGRG6,AGPAT2,AKR1B10,ALOX15B,APOL3,ARID4B,ATG2B,BCAT2,BLZF1,CA1,CASP4,CD164,CFB,CKAP4,CLCN7,COL16A1,COL9A2,COX8A,CSNK1E,CXCL1,CXCL11,CYC1,CYP3A4,DHCR7,DLG5,DST,ECE1,ETFA,ETV4,FABP6,FADS2,FAM110C,FAM111A,FDFT1,FGFBP1,FOXC1,FOXL1,FSTL1,FSTL3,GAS2L1,GAS7,GLG1,GRPEL1,GTF2I,GUCY1A1,H2AJ,HLA-DMA,HPSE,HSPA1A/HSPA1B,HSPB8,IFI6,IFIT5,IHH,IKBKE,INPP4B,INSIG2,IRF6,ITGB5,…	148 (41)	41
methylphenidate	chemical drug	acetaminophen,ADAM10,Akt,AMBRA1,AMPK,AR,ATF4,BCL6,benzene,carbon tetrachloride,CAT,CBX7,CCND1,CEBPA,CEBPB,CITED2,Creb,CREB1,CYP2E1,DUSP1,EGR2,ERK1/2,ESR1,ethanol,ETV5,FOXO3,GATA1,HIF1A,hydrogen peroxide,INSR,IRF1,KAT5,KLF4,MAPK1,MAPT,MED1,MET,methylphenidate,MITF,MKNK1,MTOR,MYB,MYC,MYRF,NEUROD1,NFE2L2,NR3C2,NR4A1,PGR,PI3K (complex),Pkc(s),POU5F1,PPARA,PPARGC1A,PRDM1,PRKAA1,PRKCA,PRKCD,PTGS2,PTPRR…	1.47e-13	AACS,AADAC,AASS,ACLY,ACVR1B,ACVR2B,AGPAT3,AKR1B10,AKR7A2,ALDOB,APBA1,APOL3,ARHGAP32,ARID4B,ASPH,ATG16L1,ATP10D,ATP5ME,AXIN1,BABAM2,BCAT2,BIRC3,BLZF1,BST2,BTN3A3,C2,CA1,CADPS2,CAP2,CARD6,CASP1,CDK20,CEMIP,CFB,CHASERR,CKAP4,COX7A2L,CPT1A,CSNK2A1,CXCL1,CXCL11,DAB2,DDX5,DLG5,DNAH7,ECE1,EID1,EIF3D,ENPP5,EPB41L4B,ETFA,FADS1,FADS2,FAM111A,FARP2,FASN,FER1L6,FLNC,GALC,GAS2L1,GBA1,GFPT1,GLG1,GNB1,GNB5,GOLG…	184 (86)	84
phencyclidine	chemical drug	Akt,AKT1,BCL6,BLOC1S6,CASP1,CASP3,CBX7,CLOCK,CSF1,DDIT3,E2F1,EDN1,EIF2AK2,EIF6,ERBB2,ERK,ERK1/2,EZH2,FMR1,FOXC1,FOXO1,GATA1,GFI1,GRIN1,GRIN3A,GSK3B,HMGA1,HNF1B,Hsp27,INSR,IRF1,KAT5,L-glutamic acid,LEF1,MAP3K8,MAPK1,MAPK3,Mek,METTL3,MTOR,MYC,MYCN,MYRF,NGEF,NMDA Receptor,NOS2,NPM1,NR3C2,PDX1,phencyclidine,PPARA,PPARGC1A,PRKCD,PSEN1,PTGS2,PTPRR,PTTG1,RET,SNAI2,SP3,SPARC,SRSF1,STAT6,STK11,TCF20,TCF3,…	1.5e-13	AADAC,ABCA12,ACP5,ADAM19,ADGRG6,AKR1B10,ALDOB,APBA1,APOL2,APOL3,ARF6,ARHGAP32,ATF4,ATF7IP2,B4GALT3,BCAT2,BLZF1,BNIP5,BST1,BST2,BTN3A3,C4BPB,CA1,CASP4,CCL2,CD164,CDK20,CFB,CHASERR,CPT1A,CRB3,CXCL1,CXCL3,CYP2C18,DAB2,DAGLA,DECR1,DGKG,DIRAS3,DNAH7,DVL1,ECE1,EFNB1,EIF3D,EPB41L4A,ETV4,FAM110C,FAM111A,FER1L6,FGFBP1,FLNC,FSTL1,GALNT6,GBA1,GLG1,GSDME,GSPT2,GUCY1A1,HLA-DMA,HNF4G,HPSE,HSPB1,IFI27,IFI6,IFIT…	155 (75)	74
ADRA2B	G-protein coupled receptor	ADRA2B,Akt,AMPK,AR,BCL6,CASP1,CBX7,CCND1,CEBPA,CEBPB,CITED2,Creb,CREB1,CSF1,CTNNB1,DDIT3,DUSP1,EGR1,EIF4E,ELK1,ERBB4,ERK,ERK1/2,ESR1,estrogen receptor,ETS1,ETS2,ETV1,ETV4,ETV5,GATA1,GATA2,GSK3B,HIF1A,HSF1,Hsp27,IRF1,IRS1,JUN,KAT5,Mapk,MAPK1,MAPK3,MAPK7,MAPT,MED1,MET,MITF,MKNK1,MTOR,MYB,MYC,MYRF,NCOA1,NEUROD1,NFE2L2,NFkB (complex),NFkB (family),NFKBIA,NPM1,NR3C2,NR4A1,NR4A2,PGR,Pkc(s),POU5F1,PPARA…	1.56e-13	AACS,AADAC,AASS,ABCA12,ACSF3,ACVR1B,ACVR2B,ADAMTS9,ADGRG6,AGPAT3,AKR1B10,AKR7A2,ALDOB,ANAPC4,APBA1,APOL1,APOL3,ARID4B,ATF7IP2,ATG16L1,ATG2B,ATP10D,ATP5ME,BABAM2,BIRC3,BLZF1,BST2,BTN3A3,C2,CA1,CADPS2,CAP2,CARD6,CCL2,CDK20,CFB,CHASERR,CHST12,CKAP4,COL9A2,CRB3,CXCL1,CXCL11,CXCL3,DAB2,DAGLA,DDX5,DECR1,DLG5,DNAH7,DRAM1,ECE1,EIF3D,ENPP5,EPB41L4B,FADS1,FADS2,FAM110C,FARP2,FER1L6,FLNC,FOXL1,GALC,GAS2L1,G…	202 (95)	94
ANK2	other	ADAM10,Akt,ANK2,AR,BCL6,CASP1,CBX7,CCND1,CEBPA,CEBPB,CITED2,Creb,CREB1,CSF1,CTNNB1,DUSP1,EGR1,ELK1,ERBB4,ERK,ERK1/2,ESR1,ETS1,ETS2,ETV1,ETV4,ETV5,Focal adhesion kinase,GATA1,GSK3B,HIF1A,HSF1,IRF1,IRS1,JUN,KAT5,KLF4,MAPK1,MAPT,MED1,MET,MITF,MKNK1,MTOR,MYB,MYC,MYRF,NANOG,NCOA1,NEUROD1,NFE2L2,NFkB (complex),NFKBIA,NR3C2,NR4A1,NR4A2,PGR,PI3K (complex),Pkc(s),POU5F1,PPARA,PRKAA1,PTGS2,PTPRR,RAC1,RARA,…	1.61e-13	AACS,AADAC,AASS,ACVR1B,ACVR2B,ADAMTS9,ADGRG6,AGPAT3,AKR1B10,AKR7A2,ALDOB,APBA1,APOL3,ARID4B,ATG16L1,ATP10D,ATP5ME,AXIN1,BABAM2,BIRC3,BLZF1,BST2,BTN3A3,C2,CA1,CADPS2,CAP2,CARD6,CCL2,CDK20,CFB,CHASERR,CKAP4,COL16A1,COL9A2,CXCL1,CXCL11,CXCL3,DAB2,DAGLA,DDX5,DECR1,DLG5,DNAH7,ECE1,EIF3D,ENPP5,EPB41L4B,FADS1,FADS2,FARP2,FBXW10B,FER1L6,FLNC,GALC,GAS2L1,GFPT1,GLG1,GNB1,GNB5,GOLGA3,GOPC,GPAT3,GRK2,GSDME,G…	185 (84)	82
MTA1	transcription regulator	AHR,BCL6,BHLHE40,CDKN2A,CDX2,COP1,Creb,CTNNB1,DDIT3,DUSP1,EIF2AK3,EIF6,ERK,ERK1/2,ESR1,ESR2,estrogen receptor,ETV5,FOXO3,GATA1,GFI1,GLI1,GRIN1,GSK3B,HDAC1,HNF1B,HNF4A,HSF1,IL6,INSR,IRF1,KAT5,KLF5,KLF6,LEF1,MAP2K1,MAPK1,MED1,METTL3,MTA1,MTOR,MYC,MYCN,MYRF,NANOG,NOS2,NPM1,NR3C2,NR4A2,POU5F1,PPARA,PRKAA1,PRKCD,PSEN1,PTEN,PTGS2,PTPRR,PTTG1,RB1,RELA,RPTOR,SGK1,SIRT1,SNAI2,SP3,SREBF1,STAT5A,STAT5B,STK1…	1.64e-13	AADAC,AASS,ACLY,ACP5,ACSF3,ACVR1B,ACVR2B,ADGRG7,AKR1B10,ALDH1A1,ANAPC4,APBA1,APOL1,APOL3,ARHGAP32,ARID4B,ATF4,ATG2B,ATP10D,BABAM2,BCAT2,BLZF1,BTN3A3,CA1,CAP2,CARD6,CASP1,CASP4,CCL2,CHASERR,CHST12,COL9A2,CPT1A,CSNK1E,CXCL11,CXCL3,CYC1,CYP3A4,DAB2,DECR1,DENND2B,DGKG,DLG5,DNAH7,DRAM1,DST,DVL1,DYSF,ECE1,EFNB1,EIF3D,ETFA,ETV4,FAM110C,FAM111A,FAM120A,FARP2,FBXW10B,FGFBP1,FOXC1,FOXL1,FSTL1,FSTL3,GALNT6,…	207 (76)	75
FRAT2	other	Akt,AR,CDK2,CDK6,COP1,Creb,CTNNB1,E2F1,EGR2,ELK1,ERK,ERK1/2,FOS,FRAT2,GATA1,GSK3B,HIF1A,JAK1,JUN,MAPK1,MAPK9,MAPT,MYC,Nfat (family),NFkB (complex),NR0B2,Pkc(s),PTEN,Rac,RAC1,RAF1,RB1,ROCK2,SMAD4,Sod,SP1,SPI1,SRF,STAT3,STAT5a/b,TCF3,TGFB1,TP53,TYK2	1.64e-13	AASS,ABHD17C,ACP5,ACSF3,ACVR1B,ACVR2B,ADAM19,ADAMTS9,ADGRG6,ADI1,AKR1B10,ALDOB,ANAPC4,APOL1,ASPH,ATG16L1,ATG2B,AXIN1,BIRC3,BLZF1,BST2,BTN3A3,C2,C4BPB,CA1,CASP4,CCL2,CD164,CDK20,CEMIP,CHST12,CKAP4,CLCN7,COL16A1,COX8A,CSNK1E,CXCL1,CXCL3,CYP3A4,DDX5,DHCR7,DIRAS3,DNAH7,DRAM1,DYSF,ECE1,EIF3D,EPB41L4B,ETV4,FABP6,FADS2,FAM120A,FLNC,FOXC1,FSTL1,GALC,GAS2L1,GAS7,GFPT1,GLG1,GNB5,GPAT3,GRK2,GRPEL1,GTF2I,GUC…	170 (44)	43
N-chlorotaurine	chemical - kinase inhibitor	ADAM10,AHR,Akt,AMPK,BAX,CASP1,CBX7,CD44,CEBPA,CEBPB,CITED2,Creb,CSF1,CXCL12,DUSP1,ESR1,estrogen receptor,ETS1,FOXO1,FOXO3,GABPA,GATA4,GRIN1,HNF4A,HRAS,HSF1,HTT,IKK (complex),IL1B,KAT5,MAPK1,MAPKAPK2,MAPT,MITF,MKNK1,MMP9,MYC,N-chlorotaurine,NCOA1,NCOA2,NFkB (complex),NFKBIA,nitric oxide,NOS2,NOTCH1,NR3C1,NR4A1,OMA1,PI3K (complex),POU2F2,POU5F1,PRKCA,PRKCD,PTGS2,RARA,RPTOR,RUNX1,RXRA,SNAI2,SREBF1,S…	1.67e-13	AACS,AASS,ABHD17C,ACVR1B,ACVR2B,ADAMTS9,ADGRG7,ADI1,ALDOB,ALOX15B,ARF6,ARHGAP32,ARID4B,ATG16L1,ATP5ME,B4GALT3,BABAM2,BCAT2,BLZF1,BST2,BTN3A3,C4BPB,CAP2,CARD6,CASP1,CASP4,CFB,CHASERR,CIITA,CKAP4,CLCN7,COL9A2,COMMD3,CSNK1E,CXCL11,CYP2C18,CYP3A4,DAB2,DAGLA,DECR1,DENND2B,DLG5,DNAH7,DST,EID1,EIF3D,ENPP5,FASN,FER1L6,FLNC,FOXK1,GALC,GALNT6,GBA1,GNB1,GOLGA3,GSDME,GSPT2,GTF2I,GUCY1A1,HCP5,HDAC11,HDGF,HK1,…	168 (70)	67
GNE-493	chemical drug	ADRB,Akt,AKT1,AMBRA1,AMPK,CDH5,CEBPB,EIF4E,ERK,ESR1,FOXO1,GNE-493,HIF1A,HRAS,HSF1,Ikk (family),MAPK1,MAPK8,MAPT,MTOR,MYC,NR3C1,P38 MAPK,PDK1,PDPK1,PIK3CA,PIK3CB,PIK3CD,PIK3CG,PRDM1,PRKCA,PRKCD,PTEN,RAC1,REL,RELA,RICTOR,RPTOR,SGK1,SIRT1,SMAD3,SQSTM1,STAT3,STAT5a/b,TFEB,TP53,VHL	1.68e-13	AACS,AASS,ACLY,ACP5,ACSF3,ACTB,ACVR1B,ADGRG6,AGPAT2,ANAPC4,APOL1,ARF6,ARHGAP32,ASPH,ATG16L1,ATG2B,ATP5ME,AXIN1,B4GALT3,BTN3A3,C2,CADPS2,CAP2,CASP1,CCL2,CD164,CEMIP,CHST12,CKAP4,COL16A1,COL9A2,COX7A2L,COX8A,CSNK1E,CXCL1,CYC1,DDX5,DHCR7,DLG5,DNAH7,DRAM1,DST,DYSF,EIF3D,ETFA,FADS2,FAM110C,FAM111A,FAM120A,FARP2,FASN,FLNC,GALC,GAS7,GBA1,GFPT1,GLG1,GOPC,GPAT3,GUCY1A1,H2AJ,HCP5,HDAC11,HK1,HLA-DMB,HLA-DRA…	165 (47)	45
bimiralisib	chemical drug	ADRB,Akt,AKT1,AMBRA1,AMPK,bimiralisib,CDH5,CEBPB,EIF4E,ERK,ESR1,FOXO1,HIF1A,HRAS,HSF1,Ikk (family),MAPK1,MAPK8,MAPT,MTOR,MYC,NR3C1,P38 MAPK,PDK1,PDPK1,PIK3CA,PIK3CB,PIK3CD,PIK3CG,PRDM1,PRKCA,PRKCD,PTEN,RAC1,REL,RELA,RICTOR,RPTOR,SGK1,SIRT1,SMAD3,SQSTM1,STAT3,STAT5a/b,TFEB,TP53,VHL	1.68e-13	AACS,AASS,ACLY,ACP5,ACSF3,ACTB,ACVR1B,ADGRG6,AGPAT2,ANAPC4,APOL1,ARF6,ARHGAP32,ASPH,ATG16L1,ATG2B,ATP5ME,AXIN1,B4GALT3,BTN3A3,C2,CADPS2,CAP2,CASP1,CCL2,CD164,CEMIP,CHST12,CKAP4,COL16A1,COL9A2,COX7A2L,COX8A,CSNK1E,CXCL1,CYC1,DDX5,DHCR7,DLG5,DNAH7,DRAM1,DST,DYSF,EIF3D,ETFA,FADS2,FAM110C,FAM111A,FAM120A,FARP2,FASN,FLNC,GALC,GAS7,GBA1,GFPT1,GLG1,GOPC,GPAT3,GUCY1A1,H2AJ,HCP5,HDAC11,HK1,HLA-DMB,HLA-DRA…	165 (47)	45
glyburide	chemical drug	ABCA1,aflatoxin B1,AHR,AR,BCL6,Calmodulin,CASP1,CASR,CCND1,CD44,CEBPA,CEBPB,CFTR,CITED2,CPT1B,CREB1,CSF1,CTNNB1,CXCL12,CYP2C8,CYP3A4,CYTH2,DUSP1,EGLN,ERBB2,ERK1/2,ESR1,ETV5,GATA1,GJA1,glyburide,guanosine,HDAC2,HIF1A,HRAS,HSF1,IL1,IL1B,IL33,Inflammasome (Nalp3, Asc, Casp1),IRF1,K ATP Channel,KAT5,KRAS,MAPK1,MAPK3,MAPT,MED1,MET,MITF,MKNK1,MMP14,MMP9,monocrotaline,MYB,MYC,MYRF,NCOA1,NFE2L2,NFkB (fam…	1.83e-13	AADAC,ABCA12,ACSF3,ACVR1B,ADI1,AGPAT3,AKR1B10,AKR7A2,ALDOB,ANAPC4,APBA1,APOL3,ARF6,ASPH,ATG16L1,ATG2B,ATP10D,ATP5ME,B4GALT3,BABAM2,BCAT2,BLZF1,BST2,BTN3A3,C2,C4BPB,CADPS2,CAP2,CARD6,CCL2,CD320,CDK20,CEMIP,CFB,CHASERR,CHST12,CKAP4,CLCN7,COL16A1,COMMD3,CPT1A,CRB3,CSNK1E,CSNK2A1,CXCL11,CYP2C18,CYP3A4,DAB2,DAGLA,DENND2B,DLG5,DNAH7,DRAM1,DVL1,ECE1,EID1,EIF3D,ENPP5,EPN1,FADS1,FADS2,FARP2,FASN,FDFT1,FGF…	212 (108)	102
morin	chemical - endogenous non-mammalian	26s Proteasome,ADAM10,AHR,ALDH2,ATM,BHLHE40,CASP1,CBX7,CDKN2A,CEBPB,Creb,CSF1,CTNNB1,DDX5,EIF2AK3,ERBB2,ERK,ESR1,FOXO3,GABPA,GLI1,GRIN1,GSK3B,HMGCR,HNF4A,HSF1,Hsp27,IFNG,IL1B,IL4,INSR,IRF4,KAT5,MAPK1,MAPT,MET,MITF,mitomycin C,MKNK1,morin,MYC,NANOG,NCOA1,NFAT5,NFE2L2,NFkB (complex),NFKBIA,NOS2,NR4A1,PGR,PRKAA1,PRKCD,PTGS2,RARA,RELA,RPTOR,RXRA,SMARCA4,SNAI2,SP1,SREBF1,SREBF2,STAT4,STAT5A,STAT6,STK1…	1.83e-13	AASS,ABHD17C,ACLY,ACP5,ACSF3,ACTB,ACVR1B,ACVR2B,ADAM19,ADAMTS9,ADGRG6,ADGRG7,AGPAT3,AKR7A2,ALDH1A1,ALDOB,ALOX15B,ANAPC4,APOL1,APOL3,ARHGAP32,ARID4B,ASPH,ATF4,ATF7IP2,ATG16L1,ATG2B,ATP5ME,B4GALT3,BABAM2,BCAT2,BST1,BST2,BTN3A3,C4BPB,CAP2,CASP1,CASP4,CDK20,CHASERR,CHST12,CIITA,CKAP4,COX8A,CYP3A4,DAB2,DAGLA,DGKG,DNAH7,DRAM1,DYSF,EIF3D,ENPP5,EPB41L4B,ETFA,FADS1,FAM111A,FAM120A,FARP2,FASN,FBXW10B,FER1L…	218 (74)	71
RETREG1	other	Akt,AMPK,ATF4,ATF6,Calcineurin protein(s),CEBPB,Creb,DDIT3,EIF2A,EIF2AK2,EIF2AK3,ERK1/2,ERN1,FOXO1,FOXO3,Gsk3,GSK3B,IFNAR1,MAPK3,MAPK8,NFE2L2,NFkB (complex),NFkB (family),NFKBIA,NOD2,P38 MAPK,PPARG,RELA,RETREG1,RNASEL,SRC,Srebp,STAT1,STK11,TRAF2,TSC2,XBP1	1.96e-13	AACS,AASS,ABCA12,ACVR2B,ADAMTS9,AGPAT2,AGPAT3,AKR1B10,AKR7A2,ALDH1A1,ALOX15B,ATF4,ATF7IP2,BIRC3,BLZF1,C2,CASP4,CD164,CEMIP,CFB,COX8A,CXCL11,CYC1,DAB2,DDX5,DRAM1,ECE1,ETV4,FASN,FOXC1,GABARAPL1,GALC,GOLGA3,GOPC,GTF2I,HADHA,HLA-DRA,HPSE,IFI27,IFI6,IFIT1,IFIT3,IFIT5,IGFBP4,IHH,IKBKE,INPP4B,INSIG2,ITGB5,IYD,KLF12,KLF7,KRT4,LAMB2,LCN2,LDLR,LMAN1,LMO4,LONP1,LY6D,MAP2K2,MAX,METRN,MGST1,MIF,MKNK2,MLF1,MPP…	126 (37)	37
CD247	transmembrane receptor	ADAM10,Ap1,AR,BCL6,BCR-ABL1,CASP1,CBL,CBX7,CCND1,CD247,CD3,CEBPA,CEBPB,CITED2,CREB1,CSF1,CXCL8,DUSP1,EGR1,ELK1,ERBB2,ERBB4,ERK,ERK1/2,ESR1,ETS1,ETS2,ETV1,ETV4,ETV5,FLT1,FOXO1,GATA1,GSK3B,HIF1A,HSF1,IGF1,IKZF1,IKZF3,IL17RA,IL2,IRF1,JAK2,KAT5,KLF4,MAPK1,MAPK8,MAPT,MED1,MITF,MKNK1,MTOR,MYB,MYC,MYRF,NCOA1,NEUROD1,Nfat (family),NFAT5,NFE2L2,NFkB (complex),NFkB (family),NFKBIA,NOTCH1,NR3C2,NR4A1,NR4A2,…	2.02e-13	AACS,AADAC,ACP5,ACSF3,ACVR1B,ADAMTS9,ADGRG6,ADI1,AGPAT3,AKR1B10,AKR7A2,ALDOB,ANAPC4,APBA1,APOL1,APOL3,ARID4B,ATG16L1,ATG2B,ATP10D,ATP5ME,AXIN1,B4GALT3,BABAM2,BLZF1,BST2,BTN3A3,C4BPB,CA1,CADPS2,CAP2,CARD6,CCL2,CCL28,CDK20,CEMIP,CFB,CHASERR,CHST12,CKAP4,COL16A1,COL9A2,CRACDL,CSNK2A1,CXCL1,CXCL11,DAB2,DAGLA,DDX5,DECR1,DLG5,DNAH7,DRAM1,ECE1,EIF3D,ENPP5,EPB41L4B,ETFA,FADS1,FADS2,FARP2,FER1L6,FLNC,GALC…	199 (105)	103
PTGS2	enzyme	Akt,AKT1,CASP3,CASP8,Cdc42,Creb,cyclooxygenase,ERBB2,IGF1R,Inflammasome (Nalp3, Asc, Casp1),LIN28B,MMP9,MTOR,NFkB (complex),PI3K (complex),Pkc(s),PPARA,PPARG,PRKACA,PTEN,PTGS2,STK11,TP53	2.2e-13	AADAC,AASS,ACLY,ACSF3,ACTB,ACVR2B,ADAM19,ADAMTS9,ADCY5,AGPAT2,AKR1B10,ALDH1A1,ALDOB,ALOX15B,ANAPC4,APOL1,ASPH,ATG2B,ATP5ME,B4GALT3,BIRC3,BLZF1,C2,C4BPB,CA1,CASP1,CASP4,CCL2,CFB,CHST12,CIITA,CLCN7,COX8A,CSNK1E,CXCL11,CXCL3,CYC1,CYP3A4,DHCR7,DRAM1,DYSF,ETV4,FADS1,FADS2,FAM120A,FDFT1,FGFBP1,FLNC,GAS7,GLG1,GTF2I,HK1,HLA-DMA,HLA-DMB,HSPA1A/HSPA1B,IKBKE,IL18,INSIG2,IRF6,IYD,KCTD11,KLF12,KRT23,LAMB2,LGA…	133 (23)	23
MAP2K2	kinase	AATF,AKT1,AMPK,AR,ATF4,BCL6,BLOC1S6,CASP1,CBX7,CCND1,CEBPA,CEBPB,CHUK,CITED2,CLOCK,Creb,CREB1,CSF1,CTNNB1,DDIT3,DUSP1,E2F1,EDN1,EGR2,ERBB2,ERBB4,ERK,ERK1/2,ESR1,ESR2,ETV5,FOXO1,FOXO3,GATA1,GATA2,GSK3B,HIF1A,HSBP1,Hsp27,IGF1,IRF1,KAT5,KAT6A,MAP2K2,MAP3K8,Mapk,MAPK1,MAPK3,MAPK7,MAPT,MED1,METTL3,MITF,MKNK1,MTOR,MYB,MYC,MYCN,MYRF,NCOA1,NEUROD1,NFE2L2,NFKBIA,NOS2,NPM1,NR3C2,NR4A1,PDK1,PGR,PI3K (comple…	2.21e-13	AACS,AADAC,AASS,ABCA12,ACP5,ACVR1B,ACVR2B,ADGRG6,AGPAT3,AKR1B10,AKR7A2,ALDOB,AMOTL1,APBA1,APOL2,APOL3,ARF6,ASPH,ATF7IP2,ATG16L1,ATP10D,ATP5ME,B4GALT3,BABAM2,BCAT2,BIRC3,BLZF1,BNIP5,BST1,BST2,BTN3A3,C2,C4BPB,CA1,CADPS2,CAP2,CARD6,CASP1,CCL2,CDK20,CFB,CHASERR,CPT1A,CRB3,CSNK1E,CXCL1,CXCL11,CXCL3,DAB2,DAGLA,DDX5,DECR1,DIRAS3,DLG5,DNAH7,DVL1,ECE1,EIF3D,ENPP5,EPB41L4B,FADS1,FAM110C,FARP2,FASN,FER1L6,F…	199 (109)	106
RPL22	translation regulator	Akt,AMPK,ATF4,ATF6,Calcineurin protein(s),CEBPB,Creb,DDIT3,EIF2A,EIF2AK2,EIF2AK3,ERK1/2,ERN1,FOXO1,FOXO3,Gsk3,GSK3B,IFNAR1,MAPK3,MAPK8,NFE2L2,NFkB (complex),NFkB (family),NFKBIA,NOD2,P38 MAPK,PPARG,RELA,RNASEL,RPL22,SRC,Srebp,STAT1,STK11,TRAF2,TSC2,XBP1	2.22e-13	AACS,AASS,ABCA12,ACVR2B,ADAMTS9,AGPAT2,AGPAT3,AKR1B10,AKR7A2,ALDH1A1,ALOX15B,ATF4,ATF7IP2,BIRC3,BLZF1,C2,CASP4,CD164,CEMIP,CFB,COX8A,CXCL11,CYC1,DAB2,DDX5,DRAM1,ECE1,ETV4,FASN,FOXC1,GABARAPL1,GALC,GOLGA3,GOPC,GTF2I,HADHA,HLA-DRA,HPSE,IFI27,IFI6,IFIT1,IFIT3,IFIT5,IGFBP4,IHH,IKBKE,INPP4B,INSIG2,ITGB5,IYD,KLF12,KLF7,KRT4,LAMB2,LCN2,LDLR,LMAN1,LMO4,LONP1,LY6D,MAP2K2,MAX,METRN,MGST1,MIF,MKNK2,MLF1,MPP…	126 (37)	37
ACVRL1	kinase	ACVRL1,Akt,Alp,AR,CBL,Creb,CXCL12,DDX5,ERK1/2,ERN1,FOSL1,HBEGF,ITCH,Jnk,MAPK1,MMP14,MTOR,P38 MAPK,PDPK1,PPARG,PRL,RAC1,SKIL,SMAD1/5/9,SMAD2,SP1,STAT3,TGFB1	2.25e-13	ACP5,ACTB,ACVR2B,ADAM19,ADI1,AKR1B10,ALDOB,ALOX15B,ATP5ME,ATRX,BIRC3,BLZF1,BST2,BTN3A3,C2,C4BPB,CD164,CEMIP,CKAP4,COL16A1,COX8A,CPT1A,CYP2C18,DHCR7,DNAH7,DVL1,EPB41L4B,ETFA,FABP6,FDFT1,FGFBP1,FLNC,FOXC1,FSTL3,GAS2L1,GAS7,GBA1,GLG1,GNB5,GOLGA3,GOPC,GUCY1A1,HADHA,HDGF,HK1,HLA-DMA,HLA-DRA,HPSE,HSPA1A/HSPA1B,HSPB1,IFI6,IFIT5,IHH,IKBKE,IL18,INPP4B,INSIG2,IRF6,KCNJ2,KCTD11,KRT4,LAMB2,LAP3,LCN2,LDLR,LGA…	131 (28)	25
SLC7A5	transporter	AKT1,AMBRA1,ATF4,CCND1,CDK4/6,Creb,EIF2AK4,EIF2S1,EIF4E,ERK,ERK1/2,ESR1,FOXO3,HIF1A,HSF1,Ikk (family),MAPT,MTOR,MTORC1,MYC,Nr1h,NR3C1,PDPK1,PI3K (complex),PRDM1,PRKCA,PRKCD,RAC1,RELA,RICTOR,RPTOR,SGK1,SIRT1,SLC7A5,SMAD3,SREBF1,SREBF2,STAT3,STAT5a/b,TFEB,TP53,VHL	2.28e-13	AASS,ACLY,ACSF3,ACTB,ACVR1B,ACVR2B,AGPAT2,ANAPC4,APOL1,ARHGAP32,ATF4,ATG16L1,ATG2B,ATP5ME,AXIN1,BLZF1,BST2,C2,CADPS2,CAP2,CASP1,CCL2,CD164,CEMIP,CHST12,COL16A1,COL9A2,COX7A2L,COX8A,CXCL1,CYC1,CYP2C18,DDX5,DHCR7,DLG5,DRAM1,DST,DYSF,EIF3D,ETFA,FABP6,FADS1,FADS2,FAM111A,FARP2,FOXC1,FSTL1,GABARAPL1,GALC,GAS7,GBA1,GFPT1,GLG1,GNB1,GOPC,GPAT3,GTF2I,GUCY1A1,HCP5,HDAC11,HK1,HLA-DMA,HLA-DMB,HLA-DRA,HPSE,HS…	160 (42)	41
LRBA	other	Akt,AMBRA1,AMPK,CCND1,CDKN1A,CEBPB,Creb,CTNNB1,EGFR,EIF4EBP1,ELK1,ERK,ESR1,ESR2,estrogen receptor,EZH2,FOXC1,FOXO1,GATA1,HIF1A,HSF1,HTT,IFNA2,IFNB1,IRF1,IRF3,JUN,LEF1,LRBA,MAP3K8,MAPK1,MAPT,MTOR,MYC,NFAT5,NFE2L2,NFkB (complex),NFKBIA,NGEF,NPM1,NR3C1,NR4A1,PDX1,PI3K (complex),POU5F1,PPARGC1A,PRDM1,PRKAA1,PRKCA,PRKCD,PTEN,PTGS2,RB1,RELA,RICTOR,RPTOR,RUNX2,SGK1,SIRT1,SP1,SQSTM1,SREBF1,SRSF1,STAT5a/b…	2.44e-13	AACS,AASS,ACLY,ACVR1B,ACVR2B,ADAM19,ADAMTS9,ADCY5,ADGRG6,AGPAT3,AKR7A2,ALDOB,ALOX15B,AMOTL1,APOL2,ARHGAP32,ATF4,ATG16L1,AXIN1,BABAM2,BCAT2,BIRC3,BNIP5,BTN3A3,C4BPB,CA1,CADPS2,CAP2,CARD6,CASP1,CCL2,CD164,CEMIP,CKAP4,COX7A2L,CPT1A,CSNK1E,DDX5,DNAH7,DST,EIF3D,ETFA,FABP6,FADS2,FAM110C,FAM111A,FARP2,FASN,FGFBP1,FLNC,GALC,GBA1,GFPT1,GLG1,GNB1,GOPC,GRK2,GRPEL1,GUCY1A1,HK1,HLA-DRA,HPSE,HSPA2,HSPB1,IFI27,…	174 (73)	72
DGKQ	kinase	AHR,Akt,AKT1,DGKQ,EIF4B,GSK3B,L-tyrosine,MAPK1,MTOR,MTORC2,NFkB (family),PI3K (complex),Pkc(s),RAC1,RICTOR,SGK1,TP53	2.49e-13	ACP5,ACSF3,ADAM19,AKR1B10,ALDH1A1,ANAPC4,APOL1,ATG2B,BLZF1,BST2,BTN3A3,CASP4,CCL2,CD164,CFB,CHST12,CIITA,COL16A1,COX7A2L,CXCL1,CXCL3,CYC1,CYP3A4,DAB2,DNAH7,DRAM1,DYSF,ETFA,FAM120A,FASN,FGFBP1,FLNC,FSTL1,FSTL3,GAS7,GLG1,HADHA,HK1,HLA-DMA,HSPA1A/HSPA1B,HSPB1,IFI27,IFI6,IFIT1,IFIT3,IFIT5,IGFBP4,IL18,INSIG2,IRF6,ITGB5,KCNJ2,KCTD11,LAP3,LGALS1,LIPA,MAP2K2,MPPE1,MRPS24,MYL9,MYO1C,NCK2,NCOA1,NCOR2,NDUFC…	113 (17)	15
Dexamethasone-GR	complex	dexamethasone,Dexamethasone-GR,NR3C1	2.54e-13	AACS,AGPAT3,ALDH1A1,ALDOB,ALOX15B,ASPH,ATF7IP2,B4GALT2,BCAT2,BIRC3,BLZF1,CARD6,CASP1,CASP4,CCL2,CFB,COL9A2,CPT1A,CXCL1,CXCL11,CXCL3,CYC1,CYP3A4,DAPP1,DECR1,DENND2B,DGKG,DST,EPB41L4B,ETFA,FAM111A,FASN,FSTL1,FSTL3,GNB5,GSPT2,GTF2I,HLA-DMA,HLA-DMB,HLA-DRA,IFI6,IFIT1,IFIT3,IFIT5,IGFBP4,ING1,ITGB5,LAMB2,LAP3,LDLR,LGALS1,LMO4,MGST1,MIF,MLF1,MPPE1,NCOR2,NFKBIZ,NR1H3,NR2F6,NTSR1,OASL,ORC4,PARP14,PARP9,PC…	101 (3)	3
CCNA1	other	26s Proteasome,AKT1,ALDH2,AR,BHLHE40,BRCA1,CASP1,CASR,CCNA1,CCND1,CDKN1A,CDKN2A,CEBPA,CTNNB1,DDX5,DNMT3A,DUSP1,E2F1,EIF2AK2,EIF2AK3,ELF3,ERBB2,estrogen receptor,FOXO1,FOXO3,GLI1,GRIN1,HIF1A,HNF4A,IL6,IRF1,MAPT,Mek,MTOR,NANOG,NCOA1,NFKBIA,NOTCH1,NPM1,NR3C1,PGR,PI3K (complex),PPARG,RAC1,RAG2,RB1,RELA,SKP2,SMAD2,SMAD3,SP1,STAT5B,STING1,TP53,TP73,TSC2,TWIST1,XRCC6	2.65e-13	AACS,ACLY,ACP5,ACSF3,ADAM19,ADCY5,ADGRG7,ALDH1A1,ALDOB,ALOX15B,ANAPC4,APOL1,APOL3,ATF4,ATF7IP2,ATG16L1,ATG2B,ATP5ME,ATRX,B4GALT3,BCAT2,BIRC3,BLZF1,BST2,C4BPB,CASP1,CASP4,CCL2,CEMIP,CHST12,CKAP4,COL16A1,COL9A2,COX8A,CPT1A,CXCL1,DIRAS3,DRAM1,DST,DVL1,DYSF,ENPP5,EPB41L4B,ETFA,ETV4,FABP6,FADS2,FAM110C,FAM111A,FAM120A,FASN,FBXW10B,FDFT1,FOXC1,FOXL1,FSTL1,FSTL3,GABARAPL1,GALC,GALNT6,GAS2L1,GAS7,GPAT3,G…	175 (58)	55
IRF	group	ASAH1,ATF4,CASP1,CSF1R,EIF2AK2,EOMES,ERK,ERK1/2,IDO1,IFN Beta,IFNB1,IRF,IRF1,IRF2,IRF3,IRF4,IRF5,IRF6,IRF7,IRF8,IRF9,NCOR-LXR-Oxysterol-RXR-9 cis RA,NFATC2,nitric oxide,NOS2,P38 MAPK,PRDM1,REL,RELA,STAT3,STAT5a/b,TLR4,TP53,TRAF6,YAP1	2.72e-13	ACLY,ACSF3,ADGRG6,AKR1B10,ALOX15B,ANAPC4,APOL1,APOL2,APOL3,ARID4B,ATG2B,BLZF1,BST2,BTN3A3,C2,CADPS2,CAP2,CARD6,CASP4,CCL2,CFB,CHST12,COL9A2,CXCL1,CXCL3,DAB2,DRAM1,DST,DYSF,ECE1,ETFA,FADS2,FAM111A,FAM120A,FDFT1,FOXC1,FSTL1,FSTL3,GABARAPL1,GAS7,GPAT3,GRK2,GSDME,GSPT2,H2AJ,HADHA,HGD,HLA-DMA,HLA-DMB,HLA-DRA,HPSE,HSPA1A/HSPA1B,IFI27,IFI6,IFIT1,IFIT5,IHH,IL18,INPP4B,ITGB5,JMJD6,KCNJ2,KCTD11,KRT4,LAMB2,…	127 (35)	34
LIN28B	other	Akt,AKT1,CTNNB1,DDX5,ERBB4,ERK1/2,ETS1,FOXP1,IRF3,JINK1/2,JUN,LIN28B,MTOR,MTORC1,PPARA,PPARG,RAF1,RELA,SHH,SMAD1/5/9,SMAD2,Smad2/3,SMAD3,TBK1,TEAD1,TP73,YAP1	2.73e-13	AADAC,ACLY,ACP5,ADAM19,AGPAT2,AKR1B10,ALDH1A1,ALDOB,ALOX15B,ARID4B,ATF4,ATG2B,ATP5ME,BLZF1,BST2,C2,CA1,CASP4,CCL2,CD164,COL9A2,COX7A2L,CPT1A,CXCL11,CXCL3,CYP3A4,DHCR7,DLG5,DRAM1,ECE1,ETFA,FADS1,FADS2,FASN,FDFT1,FGFBP1,FOXC1,FSTL1,FSTL3,GLG1,GPAT3,HSPA1A/HSPA1B,HSPB8,IFI27,IFI6,IFIT1,IGFBP4,IHH,IKBKE,IL18,INPP4B,ITGB5,JMJD6,KRT23,LAMB2,LAP3,LDLR,LIG4,LMO4,MAP1B,MAP2K2,MKNK2,MPG,MPPE1,MSX2,MUC13,MY…	114 (27)	26
NMU	other	26s Proteasome,Akt,AMPK,ATF2,ATF4,ATF6,Calcineurin protein(s),CHUK,Creb,DDIT3,EIF2AK2,EIF2AK3,EIF4E,EIF6,ERK,ERK1/2,ERN1,FOXO3,GSK3B,IKBKB,INSR,JAK2,KRAS,MAPK1,MAPK3,MAPK8,NFE2L2,NFkB (complex),NFKBIA,NMU,NMUR1,NMUR2,P38 MAPK,Pkc(s),PLD1,PPARA,PRKCB,RAC1,RAF1,RELA,RGS2,STK11,TEAD1,TFEB,TP53,TP73,TSC2,VDR,VEGFA	2.78e-13	AACS,AADAC,AASS,ACP5,ACSF3,ACTB,ACVR2B,ADAM19,ADAMTS9,ADGRG6,AGPAT3,AKR1B10,AKR7A2,ALDH1A1,ALDOB,ALOX15B,ANAPC4,APOL1,ATF4,ATF7IP2,ATG16L1,BCAT2,BIRC3,BST2,BTN3A3,C2,CD164,CEMIP,CHST12,CLCN7,COX7A2L,CSNK2A1,DAB2,DHCR7,DLG5,DNAH7,DYSF,ECE1,EPN1,FABP6,FADS1,FADS2,FAM111A,FAM120A,FASN,FDFT1,FGFBP1,FLNC,FSTL3,GALC,GAS7,GBA1,GOLGA3,HK1,HLA-DMA,HPSE,HSPA1A/HSPA1B,HSPB8,IHH,IKBKE,INPP4B,IRF6,ITGB5,IYD,K…	150 (49)	47
AMPA receptor	complex	ADAM10,ADAM17,Akt,AMPA receptor,AR,ARF6,BCL6,BMAL1,CASP1,CASP3,CDKN1A,CEBPB,CREB1,CTNNB1,DDIT3,DUSP1,EGF,EIF2AK2,ERBB2,ERK,ERK1/2,ESR1,ESR2,ETV5,FOXC1,FOXO1,FOXO3,FOXO4,G protein,G protein alpha,G protein alpha i,G Protein I,GATA1,GATA2,GATA4,GNB1,GNB3,GNG13,GNG7,GRIN1,GRIN3A,HIF1A,HTT,IL1B,IL33,IRF1,JUN,KRAS,L-glutamic acid,LEF1,MAP3K8,Mapk,MAPK14,MAPT,Mek,MITF,MKNK1,MTOR,MYB,MYC,NFAT5,NFE2L2,NF…	2.82e-13	ABCA12,ACLY,ACTB,ACVR1B,ADAMTS9,ADCY5,ADGRG6,AGPAT3,AKR1B10,AKR7A2,ALDOB,AMOTL1,APOL3,ARF6,ARHGAP32,ARID4B,ATF4,ATF7IP2,ATG16L1,ATP5ME,AXIN1,B4GALT3,BABAM2,BCAT2,BIRC3,BNIP5,CA1,CADPS2,CAP2,CARD6,CASP1,CASP4,CCL2,CCL28,CD164,CPT1A,CSNK2A1,CXCL1,CXCL3,CYP2C18,CYP3A4,DDX5,DENND2B,ECE1,EIF3D,ENPP5,EPB41L4B,FADS1,FADS2,FAM110C,FARP2,FASN,FDFT1,FER1L6,FGFBP1,FOXC1,FOXL1,FSTL1,GABARAPL1,GALC,GALNT6,GAS…	193 (100)	96
PMD-026	chemical drug	AKT1,ATF4,ATXN1,CDKN1B,CEBPB,Creb,CREB1,CREBBP,EIF2AK2,ESR1,ETV1,FOS,FOXO1,GATA4,GSK3B,Ikb,MAPK1,MITF,MKNK1,NEK2,NFkB (complex),NFKBIA,NR4A1,P38 MAPK,Pka,PMD-026,PRKAA2,RELA,RPS6KA1,RPS6KA2,RPS6KA3,SRF,STK11,TP53,TSC2,YBX1	2.84e-13	AASS,ACP5,ACSF3,ACTB,ACVR1B,ACVR2B,ADAMTS9,ADGRG6,ALOX15B,ANAPC4,APOL1,ATG2B,ATRX,BABAM2,BLZF1,BST2,BTN3A3,C2,CADPS2,CAP2,CASP4,CD164,CEMIP,CFB,CHST12,CIITA,CLCN7,COL16A1,COX8A,CXCL11,CYC1,DDX5,DHCR7,DLG5,DNAH7,DRAM1,DST,DYSF,ETFA,ETV4,FABP6,FAM120A,FARP2,FLNC,FOXC1,FSTL3,GABARAPL1,GALC,GAS7,GNB1,GOPC,GUCY1A1,HADHA,HCP5,HDAC11,HK1,HLA-DMA,HPSE,HSPA1A/HSPA1B,HSPA2,HSPB1,HSPB8,IFI27,IFIT1,IFIT3,IFI…	155 (36)	32
LJH685	chemical drug	AKT1,ATF4,ATXN1,CDKN1B,CEBPB,Creb,CREB1,CREBBP,EIF2AK2,ESR1,ETV1,FOS,FOXO1,GATA4,GSK3B,Ikb,LJH685,MAPK1,MITF,MKNK1,NEK2,NFkB (complex),NFKBIA,NR4A1,P38 MAPK,Pka,PRKAA2,RELA,RPS6KA1,RPS6KA2,RPS6KA3,SRF,STK11,TP53,TSC2,YBX1	2.84e-13	AASS,ACP5,ACSF3,ACTB,ACVR1B,ACVR2B,ADAMTS9,ADGRG6,ALOX15B,ANAPC4,APOL1,ATG2B,ATRX,BABAM2,BLZF1,BST2,BTN3A3,C2,CADPS2,CAP2,CASP4,CD164,CEMIP,CFB,CHST12,CIITA,CLCN7,COL16A1,COX8A,CXCL11,CYC1,DDX5,DHCR7,DLG5,DNAH7,DRAM1,DST,DYSF,ETFA,ETV4,FABP6,FAM120A,FARP2,FLNC,FOXC1,FSTL3,GABARAPL1,GALC,GAS7,GNB1,GOPC,GUCY1A1,HADHA,HCP5,HDAC11,HK1,HLA-DMA,HPSE,HSPA1A/HSPA1B,HSPA2,HSPB1,HSPB8,IFI27,IFIT1,IFIT3,IFI…	155 (36)	32
Pki	group	Akt,ALOX5,AMPK,ANXA7,AR,ATF6,BCL6,CACNA1C,CASP1,CBX7,CD38,CEBPA,CEBPB,CFTR,COP1,CSF1,DDIT3,DUSP1,ERK1/2,ERN1,ESR1,ESR2,ETV5,EZH2,FOXC1,FOXO1,FOXO3,G protein alpha i,GATA1,GLI1,GLI2,GRIN1,GSK3B,HDAC1,HNF4A,Hsp27,HTT,IGF1,IRF1,KAT5,KCNJ2,LEF1,LEP,MAP3K8,MAPK1,MAPK3,MAPT,MED1,MET,MITF,MKNK1,MYC,MYRF,NADPH oxidase,NCOA1,NEUROD1,NFAT5,NFkB (complex),NGEF,NOTCH1,NR3C2,NR4A1,P38 MAPK,PGR,PI3K (complex),…	2.88e-13	AACS,AADAC,ABCA12,ACVR1B,ADGRG7,AKR1B10,APBA1,APOL3,ARID4B,ATF4,ATG16L1,ATP10D,BABAM2,BCAT2,BIRC3,BLZF1,BNIP5,BTN3A3,C17orf80,C4BPB,CAP2,CARD6,CASP4,CCL28,CD164,CDK20,CEMIP,CFB,CHASERR,CKAP4,COL9A2,COX7A2L,CPT1A,CRB3,CSNK1E,CXCL1,CYP2C18,DAB2,DAGLA,DDX5,DECR1,DENND2B,DNAH7,ECE1,EID1,EIF3D,ENPP5,EPB41L4B,FABP6,FADS1,FADS2,FAM110C,FARP2,FDFT1,FER1L6,FLNC,FOXL1,GALC,GALNT6,GAS2L1,GBA1,GIMAP2,GNB2,GN…	205 (115)	111
bithionol	chemical drug	bithionol,dexamethasone,SLC22A2	3.25e-13	AACS,AGPAT3,ALDH1A1,ALDOB,ALOX15B,ASPH,ATF7IP2,B4GALT2,BCAT2,BIRC3,BLZF1,CARD6,CASP1,CASP4,CCL2,CFB,COL9A2,CPT1A,CXCL1,CXCL11,CXCL3,CYP3A4,DAPP1,DECR1,DENND2B,DGKG,DST,EPB41L4B,ETFA,FAM111A,FASN,FSTL1,FSTL3,GNB5,GSPT2,GTF2I,HLA-DMA,HLA-DMB,HLA-DRA,IFI6,IFIT1,IFIT3,IFIT5,IGFBP4,ITGB5,LAMB2,LAP3,LCN2,LDLR,LGALS1,LMO4,MGST1,MIF,MPPE1,MSX2,NCOR2,NFKBIZ,NR1H3,NR2F6,NTSR1,OASL,ORC4,PARP14,PARP9,PC,PCBD…	99 (3)	2
IFNA17	cytokine	CASP1,CDK2,CYP2E1,EIF2AK2,ERK1/2,FANCC,GATA3,Ifn,IFNA17,IFNG,IRF1,IRF9,JUN,MAPK1,NFkB (complex),NOS2,RORC,RUNX2,SMAD3,Stat dimer,STAT1,STAT4,STAT5A,STAT5a/b,STAT5B,STAT6	3.36e-13	ACLY,ACTB,ADAM19,ADAMTS9,ADCY5,AKR1B10,APOL1,APOL3,ASPH,ATF4,BLZF1,BST1,BST2,BTN3A3,C2,CARD6,CASP1,CASP4,CCL2,CCL28,CD164,CFB,CIITA,CKAP4,CPT1A,CXCL11,CXCL3,DAB2,DDX5,DECR1,DNAH7,DST,ECE1,FABP6,FADS1,FDFT1,FLNC,FSTL3,GABARAPL1,GLG1,GNB5,GRK2,GSDME,GSPT2,GTF2E2,HCP5,HLA-DMA,HLA-DMB,HLA-DRA,HSPA1A/HSPA1B,HSPB1,IFI27,IFI6,IFIT1,IFIT3,IL18,IRF6,ITGB5,KRT4,LAMB2,LAP3,LCN2,LGALS1,LIG4,LY6D,MAP1B,MAP2K2…	114 (26)	25
IFNA7	cytokine	CASP1,CDK2,CYP2E1,EIF2AK2,ERK1/2,FANCC,GATA3,Ifn,IFNA7,IFNG,IRF1,IRF9,JUN,MAPK1,NFkB (complex),NOS2,RORC,RUNX2,SMAD3,Stat dimer,STAT1,STAT4,STAT5A,STAT5a/b,STAT5B,STAT6	3.45e-13	ACLY,ACTB,ADAM19,ADAMTS9,ADCY5,AKR1B10,APOL1,APOL3,ASPH,ATF4,BLZF1,BST1,BST2,BTN3A3,C2,CARD6,CASP1,CASP4,CCL2,CCL28,CD164,CFB,CIITA,CKAP4,CPT1A,CXCL11,CXCL3,DAB2,DDX5,DECR1,DNAH7,DST,ECE1,FABP6,FADS1,FDFT1,FLNC,FSTL3,GABARAPL1,GLG1,GNB5,GRK2,GSDME,GSPT2,GTF2E2,HCP5,HLA-DMA,HLA-DMB,HLA-DRA,HSPA1A/HSPA1B,HSPB1,IFI27,IFI6,IFIT1,IFIT3,IL18,IRF6,ITGB5,KRT4,LAMB2,LAP3,LCN2,LGALS1,LIG4,LY6D,MAP1B,MAP2K2…	114 (26)	25
IFNA10	cytokine	CASP1,CDK2,CYP2E1,EIF2AK2,ERK1/2,FANCC,GATA3,Ifn,IFNA10,IFNG,IRF1,IRF9,JUN,MAPK1,NFkB (complex),NOS2,RORC,RUNX2,SMAD3,Stat dimer,STAT1,STAT4,STAT5A,STAT5a/b,STAT5B,STAT6	3.45e-13	ACLY,ACTB,ADAM19,ADAMTS9,ADCY5,AKR1B10,APOL1,APOL3,ASPH,ATF4,BLZF1,BST1,BST2,BTN3A3,C2,CARD6,CASP1,CASP4,CCL2,CCL28,CD164,CFB,CIITA,CKAP4,CPT1A,CXCL11,CXCL3,DAB2,DDX5,DECR1,DNAH7,DST,ECE1,FABP6,FADS1,FDFT1,FLNC,FSTL3,GABARAPL1,GLG1,GNB5,GRK2,GSDME,GSPT2,GTF2E2,HCP5,HLA-DMA,HLA-DMB,HLA-DRA,HSPA1A/HSPA1B,HSPB1,IFI27,IFI6,IFIT1,IFIT3,IL18,IRF6,ITGB5,KRT4,LAMB2,LAP3,LCN2,LGALS1,LIG4,LY6D,MAP1B,MAP2K2…	114 (26)	25
IFNA21	cytokine	CASP1,CDK2,CYP2E1,EIF2AK2,ERK1/2,FANCC,GATA3,Ifn,IFNA21,IFNG,IRF1,IRF9,JUN,MAPK1,NFkB (complex),NOS2,RORC,RUNX2,SMAD3,Stat dimer,STAT1,STAT4,STAT5A,STAT5a/b,STAT5B,STAT6	3.45e-13	ACLY,ACTB,ADAM19,ADAMTS9,ADCY5,AKR1B10,APOL1,APOL3,ASPH,ATF4,BLZF1,BST1,BST2,BTN3A3,C2,CARD6,CASP1,CASP4,CCL2,CCL28,CD164,CFB,CIITA,CKAP4,CPT1A,CXCL11,CXCL3,DAB2,DDX5,DECR1,DNAH7,DST,ECE1,FABP6,FADS1,FDFT1,FLNC,FSTL3,GABARAPL1,GLG1,GNB5,GRK2,GSDME,GSPT2,GTF2E2,HCP5,HLA-DMA,HLA-DMB,HLA-DRA,HSPA1A/HSPA1B,HSPB1,IFI27,IFI6,IFIT1,IFIT3,IL18,IRF6,ITGB5,KRT4,LAMB2,LAP3,LCN2,LGALS1,LIG4,LY6D,MAP1B,MAP2K2…	114 (26)	25
IFNA16	cytokine	CASP1,CDK2,CYP2E1,EIF2AK2,ERK1/2,FANCC,GATA3,Ifn,IFNA16,IFNG,IRF1,IRF9,JUN,MAPK1,NFkB (complex),NOS2,RORC,RUNX2,SMAD3,Stat dimer,STAT1,STAT4,STAT5A,STAT5a/b,STAT5B,STAT6	3.54e-13	ACLY,ACTB,ADAM19,ADAMTS9,ADCY5,AKR1B10,APOL1,APOL3,ASPH,ATF4,BLZF1,BST1,BST2,BTN3A3,C2,CARD6,CASP1,CASP4,CCL2,CCL28,CD164,CFB,CIITA,CKAP4,CPT1A,CXCL11,CXCL3,DAB2,DDX5,DECR1,DNAH7,DST,ECE1,FABP6,FADS1,FDFT1,FLNC,FSTL3,GABARAPL1,GLG1,GNB5,GRK2,GSDME,GSPT2,GTF2E2,HCP5,HLA-DMA,HLA-DMB,HLA-DRA,HSPA1A/HSPA1B,HSPB1,IFI27,IFI6,IFIT1,IFIT3,IL18,IRF6,ITGB5,KRT4,LAMB2,LAP3,LCN2,LGALS1,LIG4,LY6D,MAP1B,MAP2K2…	114 (26)	25
IFNA14	cytokine	CASP1,CDK2,CYP2E1,EIF2AK2,ERK1/2,FANCC,GATA3,Ifn,IFNA14,IFNG,IRF1,IRF9,JUN,MAPK1,NFkB (complex),NOS2,RORC,RUNX2,SMAD3,Stat dimer,STAT1,STAT4,STAT5A,STAT5a/b,STAT5B,STAT6	3.64e-13	ACLY,ACTB,ADAM19,ADAMTS9,ADCY5,AKR1B10,APOL1,APOL3,ASPH,ATF4,BLZF1,BST1,BST2,BTN3A3,C2,CARD6,CASP1,CASP4,CCL2,CCL28,CD164,CFB,CIITA,CKAP4,CPT1A,CXCL11,CXCL3,DAB2,DDX5,DECR1,DNAH7,DST,ECE1,FABP6,FADS1,FDFT1,FLNC,FSTL3,GABARAPL1,GLG1,GNB5,GRK2,GSDME,GSPT2,GTF2E2,HCP5,HLA-DMA,HLA-DMB,HLA-DRA,HSPA1A/HSPA1B,HSPB1,IFI27,IFI6,IFIT1,IFIT3,IL18,IRF6,ITGB5,KRT4,LAMB2,LAP3,LCN2,LGALS1,LIG4,LY6D,MAP1B,MAP2K2…	114 (26)	25
TRIB2	kinase	AKT1,AMPK,AR,BAX,BLOC1S6,Calcineurin protein(s),CASP1,CASP3,CASP4,CASP8,CDKN1A,CDKN1B,CEBPA,CLOCK,CREB1,CTNNB1,CXCL12,EIF2AK2,ELK1,ESR1,ESR2,FGFR1,FOXO1,GSK3B,HBEGF,HIF1A,Hsp27,IL1B,JUN,MAP3K8,MAPK1,MAPK14,MAPT,MMP14,MTOR,MYC,NDRG2,NR3C1,OMA1,PDK1,PKM,POU5F1,PPARG,PRKCD,PTPN1,RELA,RPTOR,SATB1,SMPD1,SOX2,SP1,SPARC,SREBF1,STAT5a/b,TCF20,TGFB1,TGM2,TNFSF11,TP53,TRAPPC1,TRIB2,TRIP12,TSC2,TWIST1,TYK2,…	3.69e-13	AACS,AASS,ABHD17C,ACLY,ACSF3,ACVR1B,ADI1,AGPAT2,AKR1B10,ALDOB,AMOTL1,ANAPC4,APOL1,APOL2,ARHGAP32,ARID4B,ATF4,ATG16L1,ATRX,BIRC3,BLZF1,BNIP5,BST1,BTN3A3,C2,CADPS2,CAP2,CARD6,CASP1,CASP4,CCL2,CCL28,CHST12,CIITA,CKAP4,CLCN7,COL16A1,COL9A2,CYP2C18,CYP3A4,DDX5,DHCR7,DLG5,DNAH7,DST,DVL1,DYSF,EIF3D,EPB41L4B,FABP6,FADS1,FAM120A,FARP2,FASN,FGFBP1,FSTL1,GALC,GAS2L1,GBA1,GFPT1,GIMAP2,GNB1,GNB5,GOPC,GPAT3,GR…	181 (67)	65
CYC065	chemical drug	Akt,AKT1,APP,AR,ATF4,BRCA1,BRD4,Calcineurin protein(s),Cdk (family),CDK2,CDK5,CDK9,CDKN1A,CDKN1B,CDX2,CEBPB,CLOCK,CTNNB1,CYC065,E2F1,E2F3,ERBB2,ERBB3,estrogen receptor,FOXO1,GATA4,HTT,ID2,ID3,JUN,LMNA,MAP3K1,MAPK1,MAPT,MECP2,MED1,MTOR,MYC,MYOD1,NCOA1,NFAT5,NPM1,NR3C2,PELP1,PGR,PI3K (complex),PPARG,PTTG1,RAC1,RB1,RPS6KB1,SMARCA4,SMARCC1,SNAI2,SOX2,SP1,STAT3,TH,TP53,WT1	3.74e-13	AASS,ACSF3,ADCY5,AKR1B10,ALOX15B,ANAPC4,APOL1,APOL2,APOL3,ATG16L1,ATG2B,ATP10D,ATP5ME,B4GALT3,BLZF1,BST2,BTN3A3,C4BPB,CA1,CDK20,CFB,CHASERR,CHST12,CKAP4,CLCN7,COL16A1,COL9A2,COX8A,CSNK1E,DDX5,DGKG,DIRAS3,DNAH7,DRAM1,DST,EIF3D,EPB41L4B,FADS1,FADS2,FAM110C,FAM120A,FDFT1,FGFBP1,FOXC1,FSTL1,FSTL3,GABARAPL1,GALC,GAS2L1,GAS7,GFPT1,GIMAP2,GLG1,GNB5,GPAT3,GRPEL1,HCP5,HLA-DMA,HLA-DMB,HLA-DRA,HPSE,HSPA1A/H…	171 (60)	59
IFNK	cytokine	CASP1,CDK2,CYP2E1,EIF2AK2,ERK1/2,FANCC,GATA3,Ifn,IFNG,IFNK,IRF1,IRF9,JUN,MAPK1,NFkB (complex),NOS2,RORC,RUNX2,SMAD3,Stat dimer,STAT1,STAT4,STAT5A,STAT5a/b,STAT5B,STAT6	3.83e-13	ACLY,ACTB,ADAM19,ADAMTS9,ADCY5,AKR1B10,APOL1,APOL3,ASPH,ATF4,BLZF1,BST1,BST2,BTN3A3,C2,CARD6,CASP1,CASP4,CCL2,CCL28,CD164,CFB,CIITA,CKAP4,CPT1A,CXCL11,CXCL3,DAB2,DDX5,DECR1,DNAH7,DST,ECE1,FABP6,FADS1,FDFT1,FLNC,FSTL3,GABARAPL1,GLG1,GNB5,GRK2,GSDME,GSPT2,GTF2E2,HCP5,HLA-DMA,HLA-DMB,HLA-DRA,HSPA1A/HSPA1B,HSPB1,IFI27,IFI6,IFIT1,IFIT3,IL18,IRF6,ITGB5,KRT4,LAMB2,LAP3,LCN2,LGALS1,LIG4,LY6D,MAP1B,MAP2K2…	114 (26)	25
IFNW1	cytokine	CASP1,CDK2,CYP2E1,EIF2AK2,ERK1/2,FANCC,GATA3,Ifn,IFNG,IFNW1,IRF1,IRF9,JUN,MAPK1,NFkB (complex),NOS2,RORC,RUNX2,SMAD3,Stat dimer,STAT1,STAT4,STAT5A,STAT5a/b,STAT5B,STAT6	3.83e-13	ACLY,ACTB,ADAM19,ADAMTS9,ADCY5,AKR1B10,APOL1,APOL3,ASPH,ATF4,BLZF1,BST1,BST2,BTN3A3,C2,CARD6,CASP1,CASP4,CCL2,CCL28,CD164,CFB,CIITA,CKAP4,CPT1A,CXCL11,CXCL3,DAB2,DDX5,DECR1,DNAH7,DST,ECE1,FABP6,FADS1,FDFT1,FLNC,FSTL3,GABARAPL1,GLG1,GNB5,GRK2,GSDME,GSPT2,GTF2E2,HCP5,HLA-DMA,HLA-DMB,HLA-DRA,HSPA1A/HSPA1B,HSPB1,IFI27,IFI6,IFIT1,IFIT3,IL18,IRF6,ITGB5,KRT4,LAMB2,LAP3,LCN2,LGALS1,LIG4,LY6D,MAP1B,MAP2K2…	114 (26)	25
LATS2	kinase	26s Proteasome,ACER1,ADAM10,ADAM12,ALDH2,ALOX5,ANXA7,AR,BHLHE40,Ca2+,Calmodulin,CASP1,CASP3,CASR,CDK1,CDKN1A,CDKN2A,CDX2,CEBPA,CEBPB,CREB1,Cyclin B,DNMT3A,DYRK1A,E2F1,EIF2AK2,ERBB2,ESR1,EZH2,FOXO1,FOXO3,FZR1,GLI1,GRIN1,HIF1A,HMGA1,HNF4A,HRAS,IL6,ING1,JUN,KAT5,LATS2,MAPK1,MAPT,MECP2,MTORC1,NANOG,NFE2L2,NOTCH1,NPM1,Nr1h,NR3C1,PGR,PIK3CG,PKD1,PLA2G2A,PRKCA,PRKCD,PTEN,PTGS2,PTTG1,RAD9A,RET,RICTOR,ROC…	4.09e-13	AACS,AADAC,ABCA12,ACLY,ACSF3,ADGRG7,AGPAT3,AKR7A2,ALDH1A1,ALDOB,ANAPC4,APOL1,APOL2,ARF6,ARHGAP32,ARID4B,ASPH,ATF4,ATF7IP2,ATG16L1,ATG2B,ATRX,B4GALT3,BCAT2,BLZF1,BST2,BTN3A3,C2,CA1,CADPS2,CASP1,CHST12,COL16A1,COL9A2,COX7A2L,CPT1A,CSNK1E,CXCL1,DENND2B,DGKG,DHCR7,DIRAS3,DNAH7,DRAM1,DVL1,DYSF,EID1,EPB41L4A,ETFA,FABP6,FADS2,FAM110C,FAM111A,FAM120A,FARP2,FBXW10B,FDFT1,FOXK1,FOXL1,FSTL1,FSTL3,GALC,GALNT…	205 (84)	78
PI-620	chemical drug	ADRB,Akt,AKT1,AMBRA1,AMPK,CDH5,CEBPB,DNA-PK,EGR1,EIF4E,ERK,ESR1,FOXO1,HIF1A,HRAS,HSF1,IGFBP3,IRF3,JUN,MAPK1,MAPK8,MAPT,MTOR,MYC,NR3C1,P38 MAPK,PDK1,PDPK1,PDX1,PI-620,PIK3CA,PIK3CB,PIK3CD,PIK3CG,PRDM1,PRKCA,PRKCD,PTEN,RAC1,REL,RELA,RICTOR,RPTOR,SGK1,SIRT1,SMAD3,SQSTM1,STAT3,STAT5a/b,TFEB,TP53,VHL	4.52e-13	AACS,AASS,ACLY,ACSF3,ACVR1B,ADGRG6,AGPAT2,AKR7A2,ALDOB,ANAPC4,APOL1,ARF6,ARHGAP32,ASPH,ATG16L1,ATG2B,ATP5ME,AXIN1,B4GALT3,BTN3A3,C2,CADPS2,CAP2,CASP1,CCL2,CD164,CEMIP,CHST12,CKAP4,COL16A1,COL9A2,COX7A2L,COX8A,CSNK1E,CXCL1,CYC1,DDX5,DHCR7,DLG5,DNAH7,DRAM1,DST,DYSF,EIF3D,ETFA,FADS2,FAM110C,FAM111A,FAM120A,FARP2,FASN,FLNC,GALC,GAS7,GBA1,GFPT1,GLG1,GOPC,GPAT3,GUCY1A1,H2AJ,HCP5,HDAC11,HK1,HLA-DMB,HLA-…	165 (52)	49
PI-540	chemical drug	ADRB,Akt,AKT1,AMBRA1,AMPK,CDH5,CEBPB,DNA-PK,EGR1,EIF4E,ERK,ESR1,FOXO1,HIF1A,HRAS,HSF1,IGFBP3,IRF3,JUN,MAPK1,MAPK8,MAPT,MTOR,MYC,NR3C1,P38 MAPK,PDK1,PDPK1,PDX1,PI-540,PIK3CA,PIK3CB,PIK3CD,PIK3CG,PRDM1,PRKCA,PRKCD,PTEN,RAC1,REL,RELA,RICTOR,RPTOR,SGK1,SIRT1,SMAD3,SQSTM1,STAT3,STAT5a/b,TFEB,TP53,VHL	4.52e-13	AACS,AASS,ACLY,ACSF3,ACVR1B,ADGRG6,AGPAT2,AKR7A2,ALDOB,ANAPC4,APOL1,ARF6,ARHGAP32,ASPH,ATG16L1,ATG2B,ATP5ME,AXIN1,B4GALT3,BTN3A3,C2,CADPS2,CAP2,CASP1,CCL2,CD164,CEMIP,CHST12,CKAP4,COL16A1,COL9A2,COX7A2L,COX8A,CSNK1E,CXCL1,CYC1,DDX5,DHCR7,DLG5,DNAH7,DRAM1,DST,DYSF,EIF3D,ETFA,FADS2,FAM110C,FAM111A,FAM120A,FARP2,FASN,FLNC,GALC,GAS7,GBA1,GFPT1,GLG1,GOPC,GPAT3,GUCY1A1,H2AJ,HCP5,HDAC11,HK1,HLA-DMB,HLA-…	165 (52)	49
fatty acid	chemical - endogenous mammalian	Akt,AKT1,AMPK,CD36,EIF2AK3,fatty acid,Ikk (family),INSR,JUN,MAPK1,MAPK3,MAPK8,MAPK9,NDRG2,NFkB (complex),NR1H3,P38 MAPK,Pkc(s),PPARA,PPARD,PPARG,PRKCD,PRKCI,PTGS2,SOCS3,STAT5A,TH,TLR4,UCP1	4.55e-13	AACS,AADAC,ACLY,ACP5,ADAMTS9,ADCY5,AGPAT2,AKR1B10,ALDH1A1,ALDOB,ALOX15B,ARHGAP32,BCAT2,BLZF1,BST2,BTN3A3,C2,CASP1,CCDC6,CEMIP,CPNE2,CYC1,DAB2,DECR1,DHCR7,DNAH7,ETFA,FADS1,FADS2,FASN,FDFT1,FGFBP1,FLNC,FSTL1,GNB5,GRK2,HK1,HLA-DMA,HLA-DMB,HPSE,HSPB1,IFI27,IFI6,IFIT1,IFIT5,IGFBP4,IRF6,ITGB5,KCNJ2,KRT23,LAMB2,LAP3,LDLR,LGALS1,LIPA,LONP1,MGST1,MID1IP1,MIF,MKNK2,MPG,MPPE1,MSX2,MTHFD1L,MUC13,NFKBIZ,NR1H3…	106 (29)	29
PIAS2	transcription regulator	ALDH2,AR,BHLHE40,Calcineurin protein(s),CCND1,CDKN1A,CDKN2A,CEBPD,CREB1,DDIT3,DDX5,DNMT3A,E2F1,EGFR,EIF2AK2,EIF2AK3,EIF2AK4,ERBB2,ESR1,FOXO1,GATA1,GATA4,GRIN1,HNF4A,Hsp27,IFNG,IL2,IL6,IRF1,JAK,Jnk,LATS1,MED1,Mek,mir-21,MTOR,MYC,NANOG,NOS2,NR3C1,PGR,PIAS2,PPARA,PPARG,progesterone,PTEN,RB1,RICTOR,RPTOR,RXRA,SNCA,Stat dimer,STAT1,STAT3,STAT4,STAT5a/b,STAT5B,TNF,TP53,TP63,TSC2,TWIST1,TYK2,XBP1	4.6e-13	AADAC,AASS,ABCA12,ABHD17C,ACLY,ACSF3,ACTB,ACVR1B,ADAMTS7,ADGRG7,AGPAT2,ALOX15B,ANAPC4,APOL1,APOL3,ARF6,ASPH,ATG2B,ATP10D,ATP5ME,ATRX,AXIN1,B4GALT3,BIRC3,BLZF1,BST1,C4BPB,CA1,CADPS2,CAP2,CARD6,CASP4,CFB,CHST12,CKAP4,COX7A2L,COX8A,CSNK1E,CXCL1,CXCL11,CYC1,CYP2C18,CYP3A4,DDX5,DECR1,DGKG,DHCR7,DIRAS3,DRAM1,DVL1,DYSF,EIF3D,EPB41L4B,ETFA,ETV4,FAM111A,FAM120A,FARP2,FASN,FBXW10B,FSTL1,FSTL3,GALNT6,GAS2L1…	209 (64)	62
H-7	chemical - kinase inhibitor	ALOX5,ANXA1,ANXA7,AR,BCL6,BHLHE40,Calmodulin,CaMKII,CASR,CBX7,CCND1,CDKN2A,CEBPA,CEBPB,CREB1,CSF1,DDIT3,DNMT3A,DUSP1,E2F1,EGLN,EIF2AK2,ERK,ERK1/2,ESR1,ESR2,ETV5,FOXO1,GATA1,GATA2,GLI1,GRIN1,H-7,HIF1A,HMGA1,HSF1,IFNG,IRS1,KAT5,KRAS,L-type Calcium Channel,MAP2K1/2,Mapk,MAPK1,MAPK3,MAPK8,MED1,MET,mir-21,MITF,MMP14,MTOR,MYB,MYC,MYRF,NANOG,NEUROD1,NFE2L2,NFKBIA,NOS2,NPM1,NR3C2,NR4A1,PIK3CG,Pkc(s),POU5…	4.6e-13	AADAC,ABCA12,ACLY,ACSF3,ACVR1B,ADGRG6,ADGRG7,AGPAT2,AGPAT3,AKR1B10,AKR7A2,ALDH1A1,AMOTL1,ANAPC4,APBA1,APOL1,ARHGAP32,ARID4B,ASPH,ATF4,ATG2B,ATP10D,BABAM2,BCAT2,BLZF1,BST1,BST2,BTN3A3,CA1,CADPS2,CAP2,CARD6,CCL28,CDK20,CHASERR,CHST12,CRB3,CSNK2A1,CXCL1,CXCL3,DAB2,DAGLA,DDX5,DENND2B,DIRAS3,DLG5,DNAH7,DRAM1,DYSF,ECE1,EIF3D,EPB41L4A,EPN1,ETFA,FAM110C,FAM111A,FAM120A,FARP2,FBXW10B,FER1L6,FGFBP1,FLNC,FO…	227 (100)	97
mono-(2-ethylhexyl)phthalate	chemical toxicant	26s Proteasome,ACOX1,ALOX5,AMPK,CASP1,CASP3,CASP4,caspase,CCND1,CDKN1A,CEBPB,CITED2,Creb,CREB1,CSF1,CTNNB1,DICER1,DUSP1,EGFR,EIF2AK2,EIF4EBP1,ELK1,ERK,ERK1/2,ESR1,glutathione peroxidase,GSK3B,HBEGF,HIF1A,HNF4A,HSF1,IL2,IL33,KAT5,MAPK1,MAPK3,MAPKAPK2,MAPT,MED1,MET,MITF,MMP2,mono-(2-ethylhexyl)phthalate,MYB,NCOA1,NEUROD1,Nfat (family),NFE2L2,NR4A1,PGR,PI3K (complex),POU5F1,Ppar,PPARA,PPARG,PPARGC1A…	4.7e-13	AACS,AADAC,AASS,ABCA12,ACLY,ACSF3,ACVR2B,ADCY5,ADGRG6,AGPAT2,AGPAT3,AKR7A2,ALDOB,ALOX15B,ANAPC4,APOL1,ARHGAP32,ARID4B,ASPH,ATF7IP2,ATG16L1,ATG2B,ATP10D,ATP5ME,ATRX,BABAM2,BCAT2,BLZF1,BST2,BTN3A3,C2,CADPS2,CAP2,CARD6,CASP4,CCL2,CCL28,CEMIP,CFB,CHASERR,CHST12,COL16A1,COX8A,CPT1A,CRB3,CSNK1E,CXCL1,CXCL11,CXCL3,CYC1,DAB2,DAGLA,DDX5,DHCR7,DLG5,DNAH7,DRAM1,DST,ECE1,EID1,ENPP5,ETV4,FADS1,FADS2,FAM111A,F…	194 (81)	76
quinacrine	chemical drug	26s Proteasome,ADAM10,AHR,ANXA7,AR,BAX,BCL6,BHLHE40,Calmodulin,CASR,CBX7,CDK6,CDKN1A,CDKN2A,CDX2,CEBPB,CITED2,Creb,CREB1,CSF1,cyclooxygenase,CYTH2,DNMT3A,E2F1,EGLN,EIF2AK3,ERK1/2,ESR1,estrogen receptor,ETV5,FADD,FOXO3,GATA1,GLI1,GRIN1,HIF1A,HRAS,HSF1,IL1B,IL6,IRF1,KAT5,KRAS,MAPK1,MED1,MET,MITF,MMP14,MYB,MYC,MYRF,NANOG,NCOA1,NEUROD1,NFkB (complex),NFKB1,NOS2,NR3C2,NR4A1,OMA1,Pkc(s),PLA2,PLA2G2A,PL…	4.87e-13	AADAC,AASS,ACLY,ACSF3,ACVR1B,ADAMTS9,ADGRG7,AKR1B10,ALDH1A1,ANAPC4,APBA1,APOL1,APOL3,ARF6,ARID4B,ASPH,ATF4,ATF7IP2,ATG2B,ATP10D,ATRX,BABAM2,BCAT2,BLZF1,BST2,BTN3A3,CA1,CADPS2,CAP2,CARD6,CCL2,CCL28,CDK20,CHASERR,CHST12,CIITA,COL9A2,CSNK2A1,CXCL1,CXCL3,DAB2,DAGLA,DDX5,DENND2B,DIRAS3,DNAH7,DRAM1,DVL1,DYSF,ECE1,EIF3D,EPN1,ETFA,FAM111A,FAM120A,FARP2,FASN,FBXW10B,FER1L6,FGFBP1,FLNC,FOXL1,FSTL1,FSTL3,GA…	210 (96)	93
SH42	chemical reagent	26s Proteasome,AKT1,AKT2,AMBRA1,AR,ATF6,BLOC1S6,CBX7,CCND1,CD247,CDK6,CDKN1A,CEBPB,CITED2,CLOCK,CSF1,CTNNB1,DUSP1,EIF6,ERBB2,ERN1,ESR1,ESR2,FADD,FGF1,FOXO1,GAB2,GABPA,HIF1A,HMGA1,HRAS,KAT5,KRAS,MAP3K8,MAPK1,MITF,MMP14,MTOR,MYC,NANOG,NEUROD1,NR4A1,PIK3R1,PKD1,POU5F1,PPARA,PPP2CA,PPP2R5A,PRDM1,PRKCA,PRKCB,PRKCD,PRKCE,PRKCZ,PTTG1,RAC1,REL,RET,RGS2,RICTOR,RPTOR,RXRA,SGK1,SH42,SHC1,SIRT1,SMPD1,SNAI2,S…	4.88e-13	AADAC,ACLY,ACVR1B,AKR1B10,ALDOB,APOL2,ARHGAP32,ARID4B,ATF4,ATF7IP2,ATRX,AXIN1,B4GALT3,BABAM2,BLZF1,BNIP5,BST1,BST2,BTN3A3,C4BPB,CAP2,CARD6,CASP1,CCL28,CEMIP,CFB,CHASERR,CLCN7,COL9A2,CSNK2A1,CXCL1,CXCL11,CXCL3,CYP2C18,DAB2,DAGLA,DDX5,DNAH7,DVL1,EFNB1,EIF3D,ENPP5,EPB41L4A,EPB41L4B,EPN1,ETFA,FAM111A,FARP2,FASN,FBXW10B,FER1L6,FLNC,FSTL1,GAS2L1,GBA1,GFPT1,GLG1,GNB5,GOPC,H2AJ,HDAC11,HGD,HLA-DMA,HSPB1,I…	168 (84)	83
MXD1	transcription regulator	Akt,AR,CCND1,Cdk (family),CDK19,CDK2,CDK6,CDK9,CDKN2A,CTNNB1,DAB2,E2F3,EIF4EBP1,EP300,ERK,estrogen receptor,HDAC1,IRF3,MXD1,MYC,NRF1,PPARG,RB1,RBL2,ROCK2,RPS6KB1,RUNX3,STAT3,TERT,TSC2,WT1	4.92e-13	AASS,ACLY,ACP5,ACVR1B,ADGRG6,AGPAT2,ALOX15B,ASPH,ATF4,AXIN1,BCAT2,CCL2,CD164,CIITA,CKAP4,COL9A2,COX7A2L,CPT1A,CXCL1,CYC1,DDX5,DENND2B,DHCR7,DRAM1,ECE1,EIF3D,EPB41L4B,ETFA,FADS2,FAM111A,FAM120A,FGFBP1,FLNC,FOXC1,FSTL1,GABARAPL1,GALC,GAS2L1,GAS7,GFPT1,GLG1,GPAT3,GRPEL1,GUCY1A1,HLA-DRA,HSPA1A/HSPA1B,HSPB1,HSPB8,IFI27,IFIT3,IFIT5,IHH,IKBKE,ING1,INPP4B,INSIG2,IRF6,KCNJ2,KCTD11,KRT4,KRT80,LAMB2,LAP3,LG…	135 (31)	31
SUB1	transcription regulator	BRCA1,CDK2,CDK9,CDKN1A,CDKN1B,CDX2,CEBPB,CREB1,CTNNB1,E2F1,E2F3,EIF2AK2,estrogen receptor,FOXO1,ID2,ID3,MAP3K7,MAPK1,MAPT,MYC,MYOD1,NCOA1,NPM1,NR1I2,PELP1,PGR,POLR2A,PTTG1,RELA,RXRA,SMARCA4,SMARCC1,SNAI2,SOX2,SP1,SUB1,THRA,TP53,WT1	5e-13	ACP5,ACSF3,ADAM19,AKR1B10,ANAPC4,APOL1,APOL3,ATF4,ATG16L1,ATG2B,ATP5ME,BST2,BTN3A3,C2,CA1,CADPS2,CCL2,CDK20,CFB,CHASERR,CHST12,CKAP4,CLCN7,COL16A1,COL9A2,CXCL3,DAB2,DDX5,DGKG,DIRAS3,DNAH7,DRAM1,DST,EIF3D,ENPP5,ETFA,FADS2,FAM110C,FAM120A,FDFT1,FGFBP1,FOXC1,FSTL3,GABARAPL1,GALC,GAS7,GFPT1,GIMAP2,GLG1,GPAT3,HCP5,HK1,HLA-DMA,HLA-DRA,HPSE,HSPA1A/HSPA1B,HSPA2,HSPB1,HSPB8,IFIT5,IL18,INPP4B,JMJD6,KIFBP,K…	151 (39)	37
RASGRP1	other	Akt,AMPK,AR,BCL6,BRAF,CASP1,CBX7,CD247,CEBPA,CEBPB,CITED2,Creb,CREB1,CSF1,CTNNB1,CXCL12,DDIT3,DUSP1,E2F1,EIF2AK2,ELK1,ERBB2,ERK,ERK1/2,ESR1,ETV5,EZH2,FOXC1,G protein alpha i,GATA1,GATA2,GNB1,GSK3B,Hdac,HIF1A,HNF4A,HNF4α dimer,HNRNPK,HRAS,HTT,IRF1,Jnk,JUN,KAT5,KRAS,LEF1,MAP2K5,MAP3K8,Mapk,MAPK1,MAPK3,MAPK7,MAPK8,MAPK9,MAPT,MED1,MET,METTL3,MITF,MKNK1,MMP14,MNT,MRAS,MYB,MYC,MYCN,MYRF,NCOA1,NEUROD1,N…	5.06e-13	AACS,AADAC,ABCA12,ABHD17C,ACLY,ACVR1B,ACVR2B,ADAMTS7,ADAMTS9,ADGRG6,AKR1B10,ALDOB,APBA1,APOL3,ARF6,ARHGAP32,ATF4,ATF7IP2,ATG16L1,ATP10D,ATRX,B4GALT3,BABAM2,BCAT2,BIRC3,BLZF1,BNIP5,BST1,BST2,BTN3A3,CA1,CADPS2,CAP2,CARD6,CASP1,CCL2,CCL28,CD164,CDK20,CFB,CHASERR,COX7A2L,CRB3,CSNK1E,CSNK2A1,CXCL1,CXCL11,CXCL3,CYP2C18,DAB2,DAGLA,DDX5,DENND2B,DIRAS3,DNAH7,ECE1,EIF3D,ENPP5,EPB41L4B,FADS2,FAM110C,FASN,FD…	211 (120)	116
PLCE1	enzyme	AHR,Akt,AMPK,AR,BCL6,CASP1,CBX7,CCND1,CDX2,CEBPA,CEBPB,CITED2,Creb,CREB1,CSF1,CTNNB1,DDIT3,DUSP1,EIF2AK2,EIF4E,ELK1,ERK1/2,ERN1,ESR1,estrogen receptor,ETV5,GATA1,GATA2,HIF1A,HRAS,HSF1,IL13,IRF1,IRS1,KAT5,Mapk,MAPK1,MAPK3,MAPK7,MAPT,MED1,MET,MITF,MKNK1,MTOR,MYB,MYC,MYRF,NCOA1,NEUROD1,NFE2L2,NPM1,NR3C2,NR4A1,PGR,Pkc(s),PLC,PLCE1,POU5F1,PPARA,PRKAA2,PRKD1,PTEN,PTGS2,PTPRR,PTTG1,RAC1,RARA,RB1,RELA,RP…	5.12e-13	AACS,AADAC,AASS,ABCA12,ACSF3,ACVR1B,ADAMTS7,AGPAT3,AKR1B10,AKR7A2,ALDOB,ANAPC4,APBA1,APOL1,APOL3,ARF6,ARID4B,ASPH,ATF7IP2,ATG16L1,ATG2B,ATP10D,B4GALT3,BABAM2,BIRC3,BLZF1,BST2,BTN3A3,C2,CA1,CADPS2,CAP2,CARD6,CCL2,CCL28,CDK20,CEMIP,CHASERR,CKAP4,COL9A2,CRB3,CSNK1E,CXCL1,CXCL3,CYP3A4,DAB2,DAGLA,DDX5,DECR1,DLG5,DNAH7,DVL1,ECE1,EIF3D,EPB41L4B,FADS1,FADS2,FAM110C,FASN,FDFT1,FER1L6,FLNC,FOXL1,FSTL1,GALC…	207 (91)	89
TH1 Cytokine	group	IFNA1/IFNA13,IFNA4,IFNG,IL17A,IL17C,IL17F,IL18,IL2,IL27,IL3,Il3,TH1 Cytokine,TNF	5.42e-13	ACP5,ACVR1B,ADAMTS7,ADCY5,ADGRG6,AKR1B10,ALOX15B,APOL1,ARHGAP32,ATF4,AXIN1,BIRC3,BST1,BST2,BTN3A3,C2,CARD6,CASP1,CASP4,CCL2,CCL28,CEMIP,CFB,COL16A1,CPT1A,CXCL1,CXCL11,CXCL3,CYP3A4,DECR1,DVL1,ECE1,FADS1,FARP2,GNB5,HCP5,HK1,HLA-DMA,HLA-DMB,HLA-DRA,HMGN3,HSPA1A/HSPA1B,HSPB8,IFI27,IFI6,IFIT1,IFIT3,IFIT5,IKBKE,ITGB5,KCMF1,KCNJ2,KLF7,KRT23,KRT4,L3MBTL3,LAMB2,LDLR,LY6D,MAP2K2,MGST1,MIF,MSX2,NCOA1,NCOR2,…	118 (13)	12
Sox2ot	other	Akt,AMBRA1,AMPK,CCND1,CDKN1A,CEBPB,Creb,CTNNB1,EGFR,ELK1,ERK,ESR1,ESR2,estrogen receptor,EZH2,FOXC1,FOXO1,GATA1,HIF1A,HSF1,HTT,IRF1,IRF3,JUN,LEF1,MAP3K8,MAPK1,MAPT,MTOR,MYC,NFAT5,NFE2L2,NFkB (complex),NFKBIA,NGEF,NPM1,NR3C1,NR4A1,PDX1,PI3K (complex),POU5F1,PPARGC1A,PRDM1,PRKAA1,PRKCA,PRKCD,PTEN,PTGS2,RB1,RELA,RICTOR,RPTOR,RUNX2,SGK1,SIRT1,Sox2ot,SP1,SQSTM1,SREBF1,SRSF1,STAT3,STAT5a/b,STK11,TAL1,T…	5.52e-13	AACS,AASS,ACLY,ACVR1B,ACVR2B,ADAM19,ADAMTS9,ADCY5,ADGRG6,AGPAT3,AKR7A2,ALDH1A1,ALDOB,ALOX15B,AMOTL1,APOL3,ARHGAP32,ARID4B,ATF4,ATG16L1,AXIN1,BABAM2,BCAT2,BNIP5,BTN3A3,C4BPB,CA1,CADPS2,CAP2,CARD6,CASP1,CCL2,CD164,CEMIP,CKAP4,COX7A2L,CPT1A,CSNK1E,CXCL1,DDX5,DNAH7,DST,EIF3D,ETFA,FABP6,FADS2,FAM110C,FAM111A,FARP2,FASN,FGFBP1,FLNC,GALC,GBA1,GFPT1,GLG1,GNB1,GOPC,GRK2,GRPEL1,GUCY1A1,HK1,HLA-DRA,HPSE,HSP…	177 (72)	72
AMOT	other	Akt,AKT1,AMOT,Ca2+,CD247,CDKN1A,CTNNB1,ERBB4,GLI1,IL1A,IRF3,ITCH,JUN,LATS2,MAP3K7,MAPK8,MTOR,NEDD9,NFkB (complex),Notch,NOTCH1,P38 MAPK,PTEN,RAF1,RIPK2,SHH,SMAD7,SNAI1,SREBF2,TAFAZZIN,TEAD1,TNFRSF1A,TP53,TP63,TP73,TRAF6,WBP2,WWTR1,YAP/TAZ,YAP1	5.61e-13	AACS,ACP5,ACSF3,ACVR1B,ACVR2B,ADAM19,ALDH1A1,ALDOB,ANAPC4,APOL1,ARID4B,ASPH,ATF4,ATP5ME,ATRX,BST2,BTN3A3,CASP4,CCL2,CD164,CHST12,CKAP4,COL9A2,COX7A2L,COX8A,CPT1A,CSNK1E,CXCL3,DLG5,DST,DVL1,DYSF,ENPP5,EPB41L4B,FABP6,FADS2,FAM110C,FAM120A,FGFBP1,FOXC1,FOXL1,GABARAPL1,GAS7,GLG1,GPAT3,GTF2E2,GUCY1A1,HLA-DMA,HSPA1A/HSPA1B,HSPB1,HSPB8,IFI27,IFI6,IFIT1,IFIT5,IGFBP4,IHH,IRF6,ISYNA1,JMJD6,KCNJ2,KCTD11,KIF…	146 (40)	38
Sos	group	EIF2AK2,EIF2S1,ERK,ERK1/2,HRAS,Jnk,KRAS,Mapk,MAPK1,MAPK8,Mek,Rac,RAC1,RAS,Sos	6.53e-13	ACP5,ADGRG6,AKR1B10,ARF6,ATF4,B4GALT3,BIRC3,BLZF1,BST2,BTN3A3,CASP1,CCL2,CFB,CIITA,CSNK2A1,CXCL1,CXCL3,DAB2,DENND2B,DNAH7,ECE1,ETV4,FASN,FDFT1,FGFBP1,FLNC,FSTL1,GBA1,GNB1,GTF2I,HLA-DMA,HSPB1,IFI27,IFI6,IFIT1,IFIT3,IFIT5,LAP3,LCN2,LDLR,LGALS1,MAP2K2,MIF,NFKBIZ,NID1,NR1H3,OASL,PARP9,PC,PCYT1A,PHC2,PIM1,PROM1,PRSS12,RAC3,RGS2,RNF19B,RPL30,RPL37,SERPINA3,SGK1,SLC3A2,SLC7A11,SP110,SQLE,TRIM22,TRIM38,U…	71 (15)	14
FGF5	growth factor	AHR,Akt,CBX7,CDK2,CDKN1A,CEBPA,CEBPB,CITED2,Creb,CREB1,CSF1,CXCL8,DUSP1,EIF2AK2,EIF4E,ERBB2,ERBB3,ERK,ERK1/2,ESR1,estrogen receptor,FGF5,FGFR,FGFR1,FGFR2,FOXO1,FRS2,GABPA,GATA4,GSK3B,Hdac,HIF1A,HNF4A,HRAS,HSF1,IL1B,IL6,KAT5,KRAS,MAP2K5,MAPK1,MAPK3,MAPK7,MAPKAPK2,MAPT,MED1,MET,MITF,MKNK1,MNT,MTOR,MYB,MYC,NCOA1,NEUROD1,NFE2L2,NFkB (complex),NGEF,NOS2,NR3C1,NR4A1,PI3K (complex),PIK3CG,PLC gamma,POU5…	6.56e-13	AACS,AASS,ABCA12,ACSF3,ACVR1B,ACVR2B,ADAM19,ADAMTS9,ADGRG6,AGPAT3,AKR7A2,ALDOB,ANAPC4,APOL1,APOL3,ARF6,ARHGAP32,ARID4B,ASPH,ATF4,ATG16L1,ATG2B,ATP10D,ATP5ME,ATRX,BABAM2,BIRC3,BLZF1,BST1,BST2,BTN3A3,C4BPB,CADPS2,CAP2,CARD6,CASP1,CASP4,CCL2,CCL28,CHASERR,CHST12,CIITA,CKAP4,COL9A2,COX8A,CPT1A,CRB3,CSNK2A1,CXCL1,CXCL3,CYP3A4,DAB2,DAGLA,DDX5,DENND2B,DLG5,DNAH7,DRAM1,DST,DVL1,ECE1,EIF3D,ENPP5,FADS1,FAD…	208 (93)	90
ergosterol-5,8-peroxide	chemical - endogenous mammalian	ADAM10,Akt,AR,BCL6,CASP1,CBX7,CCND1,CEBPA,CEBPB,CITED2,Creb,CREB1,CSF1,CTNNB1,DUSP1,EGR1,ELK1,ERBB4,ergosterol-5,8-peroxide,ERK,ERK1/2,ESR1,ETS1,ETS2,ETV1,ETV4,ETV5,GATA1,GSK3B,HIF1A,HSF1,IRF1,IRS1,JUN,KAT5,KLF4,MAPK1,MAPT,MED1,MET,MITF,MKNK1,MTOR,MYB,MYC,MYRF,NCOA1,NEUROD1,NFE2L2,NFkB (complex),NFkB (family),NFKBIA,NR3C2,NR4A1,NR4A2,PGR,Pkc(s),POU5F1,PPARA,PRKAA1,PTGS2,PTPRR,RARA,RELA,RPTOR,RRAS…	6.6e-13	AACS,AADAC,AASS,ACSF3,ACVR1B,ACVR2B,ADAMTS9,ADGRG6,AGPAT3,AKR1B10,AKR7A2,ALDOB,ANAPC4,APBA1,APOL1,APOL3,ARID4B,ATG16L1,ATG2B,ATP10D,ATP5ME,AXIN1,BABAM2,BIRC3,BLZF1,BST2,BTN3A3,C2,CA1,CADPS2,CAP2,CARD6,CCL2,CDK20,CFB,CHASERR,CHST12,CKAP4,COL16A1,COL9A2,CXCL1,CXCL11,CXCL3,DAB2,DAGLA,DDX5,DECR1,DLG5,DNAH7,DRAM1,ECE1,EIF3D,ENPP5,EPB41L4B,FADS1,FADS2,FARP2,FER1L6,FLNC,GALC,GAS2L1,GFPT1,GLG1,GNB1,GNB5,…	197 (81)	80
SYVN1	transporter	26s Proteasome,ALDH2,AR,BHLHE40,CASP1,CDKN2A,CEBPA,CEBPB,CREB1,CSNK1A1,CTNNB1,DNMT3A,EIF2AK3,EIF6,ERBB2,ERK,ERN1,FADD,FOXO1,GAPDH,GATA4,GFI1,GLI1,GRIN1,GSK3B,HFE,HMGCR,HNF1B,HNF4A,HSF1,HTT,IL6,INSR,KAT5,KLF5,KLF6,LEF1,MAPT,Mek,MITF,NANOG,NFE2L2,NOTCH1,NPM1,NR3C1,PDX1,PI3K (complex),PPARA,PPARG,PSEN1,PTEN,PTTG1,RAC1,RB1,RELA,RHEB,RPTOR,SIRT2,SNAI2,SP1,SREBF1,STAT5a/b,STING1,SYVN1,TFEB,TP53,TP73,TS…	6.72e-13	AACS,AADAC,AASS,ABCA12,ACLY,ACSF3,ACVR1B,ADCY5,ADGRG6,ADGRG7,AGPAT3,AKR1B10,ALDH1A1,ANAPC4,APOL1,ARID4B,ASPH,ATF7IP2,ATG16L1,ATG2B,B4GALT3,BABAM2,BCAT2,BIRC3,BLZF1,BST2,C4BPB,CADPS2,CAP2,CARD6,CASP1,CASP4,CCL2,CEMIP,CHASERR,CHST12,COL16A1,COL9A2,COX8A,CPT1A,CSNK1E,CXCL3,DAB2,DECR1,DGKG,DHCR7,DLG5,DRAM1,DVL1,DYSF,EMC7,ENPP5,EPB41L4B,ETFA,ETV4,FAM110C,FAM111A,FAM120A,FASN,FBXW10B,FDFT1,FLNC,FOXL1,F…	197 (70)	67
RASA2	other	ADAM10,AMPK,ANXA11,AR,BCL6,BMAL1,CCND1,CEBPB,Creb,CREB1,DDIT3,DUSP1,EIF2AK2,EIF4E,ELK1,ESR1,estrogen receptor,ETV5,FASN,GATA2,GATA4,H/K/NRAS,Hdac,HIF1A,HRAS,HSF1,JUN,KRAS,MAP2K5,Mapk,MAPK7,MAPK9,MAPT,MITF,MKNK1,MNT,MTOR,MYB,MYC,NFE2L2,NFKBIA,NPM1,NR3C1,PGR,PI3K (complex),PIK3CG,Pkc(s),PPARG,PTGS2,PTTG1,RAS,RASA2,RB1,RELA,RPS6KB1,RRAS2,RXRA,SPI1,SREBF1,SREBF2,STAT3,STAT5A,STAT5a/b,tamoxifen,TP53,T…	6.78e-13	AACS,AASS,ACSF3,ACVR1B,ACVR2B,ADAM19,ADCY5,AGPAT2,AGPAT3,AKR7A2,ALOX15B,ANAPC4,APOL1,ARF6,ARID4B,ATF7IP2,ATG16L1,ATG2B,ATP5ME,AXIN1,B4GALT3,BST1,C2,CADPS2,CAP2,CASP4,CHST12,CKAP4,COL16A1,COL9A2,CPT1A,CSNK2A1,CXCL1,CYC1,DDX5,DECR1,DENND2B,DLG5,DRAM1,DYSF,EIF3D,ENPP5,EPB41L4B,ETFA,FADS1,FADS2,FAM110C,FARP2,FASN,FOXC1,FOXL1,FSTL3,GALC,GAS2L1,GAS7,GFPT1,GLG1,GOLGA3,GOPC,GRK2,GRPEL1,GUCY1A1,HCP5,HDAC1…	179 (67)	65
CDK5R1	kinase	CASP3,CDK5R1,Creb,CTNNB1,FZR1,GSK3B,JUN,MAP2K1,MAPK1,MAPT,MEF2A,MEF2C,NR3C1,NR3C2,PPARG,PRNP	6.98e-13	AASS,ACLY,ACP5,ACVR2B,AGPAT2,ALDH1A1,ALOX15B,ATF4,ATG16L1,ATG2B,BLZF1,BST2,BTN3A3,CASP1,CASP4,CD164,CFB,CLCN7,CXCL11,CYC1,CYP3A4,DAB2,DNAH7,FASN,FGFBP1,FLNC,FOXC1,GALC,GAS7,GPAT3,GUCY1A1,HLA-DMA,HPSE,HSPA1A/HSPA1B,HSPB1,IFI27,IFI6,IFIT1,IFIT3,IFIT5,IGFBP4,ING1,INSIG2,KCNJ2,LAP3,LDLR,LGALS1,LIG4,LY6D,MAP1A,MAP1B,MGST1,MKNK2,MLF1,MSX2,MUC13,NCOA1,NDUFC2,NFE2L3,NFKBIZ,NR1H3,NSF,NTSR1,OAT,PC,PIM1,PML…	87 (16)	16
dexamethasone	chemical drug	dexamethasone	7.15e-13	AACS,AGPAT3,ALDH1A1,ALDOB,ALOX15B,ASPH,ATF7IP2,B4GALT2,BCAT2,BIRC3,BLZF1,CARD6,CASP1,CASP4,CCL2,CFB,COL9A2,CXCL1,CXCL11,CXCL3,CYP3A4,DAPP1,DECR1,DENND2B,DGKG,DST,EPB41L4B,ETFA,FAM111A,FASN,FSTL1,FSTL3,GNB5,GSPT2,GTF2I,HLA-DMA,HLA-DMB,HLA-DRA,IFI6,IFIT1,IFIT3,IFIT5,IGFBP4,ITGB5,LAMB2,LAP3,LCN2,LDLR,LGALS1,LMO4,MGST1,MIF,MPPE1,MSX2,NCOR2,NFKBIZ,NR1H3,NR2F6,NTSR1,OASL,ORC4,PARP14,PARP9,PC,PCBD1,PI3,…	98 (1)	1
SBI-0206965	chemical drug	26s Proteasome,ACACA,Akt,AKT1,AMBRA1,AMPK,E2F1,EPHA2,ERK,ERK1/2,FLCN,FOXO3,HRAS,ITGB1,MAPK1,MAPK14,NFE2L2,NFKB1,NFKB2,NFKBIA,NR3C1,PI3K (complex),PNPLA2,PPP2CA,PRKAA1,PRKAA2,PRKAB1,PRKAG1,RELA,RPS6KB1,SBI-0206965,SQSTM1,STIM1,ULK1,ULK2,YAP1	7.15e-13	AACS,ACLY,ADAM19,ADAMTS9,ADGRG6,AGPAT2,AGPAT3,AKR7A2,ALDH1A1,ALOX15B,ARF6,ARID4B,ATF7IP2,AXIN1,B4GALT3,BIRC3,BLZF1,BST2,BTN3A3,CASP1,CD164,CFB,CKAP4,COL16A1,COL9A2,DAB2,DHCR7,DIRAS3,DNAH7,ECE1,FDFT1,FGFBP1,FLNC,FOXC1,FSTL1,GNB1,GTF2I,HADHA,HK1,HLA-DMA,HLA-DMB,HPSE,HSPB8,IFI27,IFIT5,IGFBP4,IL18,ING1,INPP4B,ITGB5,JMJD6,KLF7,KRT4,LAMB2,LAP3,LGALS1,LIPA,LMO4,LOXL4,MAP1B,MAP2K2,MAX,MGST1,MPPE1,MSX2,MT…	108 (36)	32
betaine	chemical - endogenous mammalian	Akt,AKT1,AMPK,betaine,CASP1,CASP4,caspase,CCND1,Cdk (family),CDKN1A,CEBPB,Creb,CTNNB1,EGFR,EIF2AK2,ERK,ERK1/2,ERN1,ESR1,ESR2,estrogen receptor,EZH2,FOXC1,FOXO1,FOXO3,FOXO4,GATA1,GSK3B,HIF1A,HMOX1,HSF1,HTT,IL33,IRF1,IRF3,JUN,LEF1,MAP3K8,MAPK1,MAPT,MTOR,NCF1,NFAT5,NFE2L2,NFkB (complex),NFKBIA,NGEF,NPM1,NR4A1,PDX1,PEMT,PIKFYVE,POU5F1,PPARGC1A,PRKAA1,PTEN,PTGS2,RB1,RELA,RUNX2,SGMS,SLC2A1,SLC38A2,SMAD…	7.51e-13	AACS,AASS,ABCA12,ACSF3,ACVR1B,ACVR2B,ADAM19,ADAMTS9,ADCY5,ADGRG6,AGPAT2,AGPAT3,AKR1B10,AKR7A2,ALDH1A1,ALDOB,ALOX15B,AMOTL1,ANAPC4,APOL1,APOL3,ARID4B,ATF4,ATG16L1,ATP5ME,AXIN1,BABAM2,BCAT2,BNIP5,BTN3A3,C4BPB,CA1,CAP2,CARD6,CASP1,CCL2,CCL28,CD164,CEMIP,CHST12,CKAP4,CPT1A,CSNK1E,DDX5,DNAH7,DST,DYSF,ECE1,EIF3D,FABP6,FADS2,FAM110C,FARP2,FER1L6,FGFBP1,FLNC,FOXC1,GABARAPL1,GALC,GLG1,GNB1,GOLGA3,GOPC,GPA…	184 (80)	77
Rp-8-pCPT-cGMPS-triethylamine	chemical reagent	26s Proteasome,ADAM10,ADCY,BHLHE40,CASP1,CBX7,CDKN2A,CEBPB,CITED2,CREB1,CSF1,CTNNB1,DDIT3,DDX5,DNMT3A,DUSP1,E2F1,EDN1,EIF2AK3,ELK1,ERBB2,ERK,ESR1,estrogen receptor,ETV5,FASN,FOXO3,GABPA,GLI1,GRIN1,GSK3B,HNF4A,HSF1,IL6,KAT5,LIPE,MAPK1,MAPK9,MAPT,MET,METTL3,MITF,MKNK1,NANOG,NCOA1,NFE2L2,NFKBIA,NOS2,Notch,NPM1,NR4A1,PGR,PI3K (complex),POU5F1,PPARG,RAC1,RARA,RB1,RELA,Rp-8-pCPT-cGMPS-triethylamine,RPT…	8.2e-13	ACLY,ACP5,ACSF3,ACVR1B,ADCY5,ADGRG6,ADGRG7,AGPAT3,AKR7A2,ALDOB,ALOX15B,ANAPC4,APOL1,APOL3,ARF6,ATF4,ATF7IP2,ATG16L1,ATG2B,ATP5ME,B4GALT3,BABAM2,BCAT2,BST1,BST2,BTN3A3,C2,C4BPB,CADPS2,CAP2,CARD6,CASP1,CASP4,CEMIP,CFB,CHASERR,CHST12,COL16A1,COL9A2,COX8A,CPT1A,CXCL1,CXCL11,CXCL3,DAB2,DAGLA,DIRAS3,DNAH7,DRAM1,DVL1,DYSF,ENPP5,EPB41L4B,ETFA,FADS2,FAM110C,FAM111A,FAM120A,FARP2,FASN,FBXW10B,FER1L6,FLNC,F…	200 (76)	74
WYE-125132	chemical drug	Akt,AMBRA1,ATF4,CDKN1A,CEBPB,Creb,CTNNB1,EGFR,EIF2AK4,ELK1,ERK,ESR1,ESR2,estrogen receptor,EZH2,FOXC1,FOXO1,GATA1,HIF1A,HSF1,HTT,IRF1,IRF3,JUN,LEF1,MAP3K8,MAPK1,MAPT,MTOR,MTORC1,MTORC2,MYC,NFAT5,NFE2L2,NFkB (complex),NFKBIA,NGEF,NPM1,Nr1h,NR3C1,NR4A1,PDX1,PI3K (complex),Pkc(s),POU5F1,PPARGC1A,PRDM1,PRKAA1,PRKCA,PRKCD,PTEN,PTGS2,RB1,RICTOR,RPTOR,RUNX2,SGK1,SIRT1,SP1,SREBF1,SREBF2,SRSF1,STAT3,STAT5…	8.48e-13	AASS,ACLY,ACVR1B,ACVR2B,ADAM19,ADAMTS9,ADCY5,ADGRG6,AGPAT3,AKR7A2,ALDOB,ALOX15B,AMOTL1,APOL3,ARHGAP32,ARID4B,ATF4,ATG16L1,AXIN1,BABAM2,BCAT2,BNIP5,BTN3A3,C4BPB,CA1,CADPS2,CAP2,CARD6,CASP1,CCL2,CD164,CEMIP,COX7A2L,CPT1A,CSNK1E,CXCL1,CYP2C18,DDX5,DNAH7,DST,EIF3D,ETFA,FABP6,FADS2,FAM110C,FAM111A,FARP2,FASN,FGFBP1,FLNC,GALC,GBA1,GFPT1,GLG1,GNB1,GOPC,GRK2,GRPEL1,GUCY1A1,HK1,HLA-DRA,HPSE,HSPA2,HSPB1,IH…	172 (75)	75
CDK5RAP2	other	Akt,AKT1,APP,AR,Calcineurin protein(s),Cdk (family),CDK2,CDK5,CDK5RAP2,CDKN1A,CDKN1B,CLOCK,CTNNB1,ERBB2,ERBB3,FOXO1,HTT,ITGB1,JUN,LMNA,MAP3K1,MAPK1,MAPT,MECP2,MTOR,NFAT5,NR1I2,NR3C2,P38 MAPK,PI3K (complex),PPARG,PRNP,RAC1,RPS6KB1,TH,TP53	8.48e-13	AASS,ACP5,ACSF3,AGPAT2,AKR1B10,ALDH1A1,ALOX15B,ANAPC4,APOL1,APOL2,ATG16L1,ATG2B,ATRX,AXIN1,B4GALT3,BLZF1,BST2,BTN3A3,C2,C4BPB,CEMIP,CFB,CHST12,CKAP4,CLCN7,COL16A1,COX8A,CSNK1E,CXCL11,CYC1,CYP3A4,DAB2,DNAH7,DRAM1,DYSF,EPB41L4B,ETV4,FAM120A,FGFBP1,FOXC1,FSTL1,FSTL3,GABARAPL1,GALC,GAS2L1,GAS7,GLG1,GNB5,GPAT3,HK1,HLA-DMA,HLA-DMB,HPSE,HSPA1A/HSPA1B,HSPA2,HSPB1,HSPB8,IFI27,IFI6,IFIT1,IFIT5,IGFBP4,IHH,I…	143 (36)	36
tadalafil	chemical drug	Akt,BMPR2,Calcineurin protein(s),CREB1,CTNNB1,CYP2C8,FOXO1,KRAS,L-type Calcium Channel,MAPK1,MAPK14,MTOR,NOS3,P38 MAPK,paclitaxel,PDE5A,PDE6G,PI3K (complex),Pkg,PRKG1,RGS2,RGS9,ROCK2,SMAD3,tadalafil,Tgf beta	8.74e-13	ACLY,ACP5,AGPAT2,AKR1B10,ALDH1A1,ARID4B,AXIN1,BIRC3,BLZF1,BST2,BTN3A3,CADPS2,CASP1,CD164,CFB,CSNK2A1,CXCL11,CYC1,CYP3A4,DECR1,DENND2B,DNAH7,DVL1,EID1,EPN1,ETFA,FDFT1,FGFBP1,FLNC,FOXC1,FSTL1,GABARAPL1,GBA1,GLG1,GNB5,GPAT3,GTF2I,GUCY1A1,HADHA,HK1,HLA-DMA,HLA-DRA,HPSE,HSPB1,IFI27,IFIT3,IFIT5,IGFBP4,ITGB5,KCNJ2,KLF7,LAMB2,LAP3,LCN2,LGALS1,LIG4,MAP1B,MAX,MKNK2,MNT,MPPE1,MRPS18A,MSX2,MXD4,NCOA1,NCOR2,N…	104 (26)	22
Ro 25-6760	chemical toxicant	Akt,AR,BRCA1,CDK2,CDK6,CDK9,CDKN1A,CDKN2A,CDX2,CEBPA,CEBPB,CTNNB1,DDIT3,E2F1,E2F3,ELK1,estrogen receptor,EZH2,FOXO1,FOXO3,HSF1,ID2,ID3,MAPT,MYB,MYC,NPM1,NR1I2,PELP1,PGR,PPARG,PPARGC1A,PTTG1,RB1,RBL2,Ro 25-6760,RPS6KB1,SIRT1,SMARCA4,SMARCC1,SNAI2,SOX2,SP1,SRSF1,STAT3,TFEB,TP53,TP73,TSC2,WT1,ZEB1	8.84e-13	AASS,ACP5,ACSF3,ACVR1B,AKR1B10,ALOX15B,ANAPC4,APOL1,APOL3,ATF7IP2,ATG16L1,ATG2B,ATP5ME,BCAT2,BIRC3,BLZF1,BST2,C2,C4BPB,CA1,CD164,CDK20,CEMIP,CHASERR,CHST12,CKAP4,COL16A1,COL9A2,COX8A,CXCL1,DAB2,DDX5,DGKG,DIRAS3,DLG5,DRAM1,DST,EIF3D,EPB41L4B,ETFA,FADS2,FAM110C,FAM111A,FAM120A,FDFT1,FGFBP1,FLNC,FOXC1,FSTL1,FSTL3,GABARAPL1,GALC,GAS2L1,GBA1,GFPT1,GIMAP2,GLG1,GPAT3,GRK2,GRPEL1,GTF2I,GUCY1A1,HCP5,HK1,H…	169 (51)	50
Gsk3	group	26s Proteasome,AGT,Akt,ALOX5,AMPK,ANXA7,Ap1,BCL2,Calcineurin protein(s),CASP3,CASP8,CD40,CD44,CDKN1A,CEBPA,COP1,COPS5,Creb,CSF1,CTNNB1,CXCL12,EGFR,EIF2AK2,EIF2AK4,EIF6,ERN1,ESR1,FGF1,FOXC1,GFI1,GLI1,GRIN1,Gsk3,GSK3A,GSK3B,HDAC1,HDAC7,HMGA1,HNF1B,HSF1,IGF1R,IL1B,IL2,IL4,IRS1,JAK1/2,JUN,KAT5,KLF5,KRAS,LRP6,MAF,MAFB,MAPK8,MAPT,MED1,mir-21,MITF,MLXIPL,MMP14,MMP9,MYB,MYC,NANOG,Nfat (family),NFATC1,NFA…	9.01e-13	AACS,AADAC,AASS,ABCA12,ACVR2B,ADAM19,ADAMTS7,ADGRG6,AGPAT2,AGPAT3,AKR7A2,ALDH1A1,APOL1,ARHGAP32,ATF4,ATF7IP2,ATG16L1,ATG2B,ATP10D,ATP5ME,ATRX,AXIN1,BABAM2,BLZF1,BTN3A3,CA1,CAP2,CCL28,CD164,CDK20,CKAP4,COMMD3,COX8A,CSNK2A1,CYC1,CYP2C18,DAB2,DAGLA,DAPP1,DENND2B,DGKG,DHCR7,DLG5,DRAM1,DVL1,EIF3D,ENPP5,EPB41L4A,ETV4,FABP6,FADS2,FAM110C,FAM111A,FARP2,FASN,FBXW10B,FDFT1,FGFBP1,FOXK1,FOXL1,GALC,GALNT6,GA…	217 (107)	94
WT1	transcription regulator	AR,BRCA1,CASP3,CDK2,CDK4,CDKN1A,CDKN2A,CDX2,CEBPB,Creb,CTNNB1,DICER1,E2F1,E2F3,EIF2AK2,ELK1,ERK,ESR1,estrogen receptor,FGFR1,FOXO1,GATA4,GLI1,GSDME,GSK3B,H/K/NRAS,HRAS,ID2,ID3,IRF3,JAK2,JUN,KRAS,MAP3K1,MAPK1,MAPT,MET,mir-21,MTOR,NPM1,PELP1,PGR,PI3K (complex),PRKCD,PTEN,PTTG1,RB1,SDC1,SENP3,SMARCA4,SNAI2,SOX2,SP1,STAT1,STAT3,STAT5a/b,TERT,TFEB,TP53,TP63,TP73,WNT1,WT1	9.1e-13	AASS,ACSF3,ACVR1B,ACVR2B,ADAMTS9,ADGRG6,ALDH1A1,ANAPC4,APOL1,APOL3,ARHGAP32,ASPH,ATG16L1,ATP5ME,B4GALT3,BCAT2,BLZF1,BST2,BTN3A3,C2,CA1,CAP2,CARD6,CASP1,CCL2,CDK20,CEMIP,CFB,CHASERR,CHST12,CIITA,COL16A1,COL9A2,COX8A,CSNK1E,CSNK2A1,CXCL1,DENND2B,DGKG,DIRAS3,DNAH7,DRAM1,DST,EFNB1,ENPP5,ETFA,FADS2,FAM111A,FAM120A,FARP2,FASN,FDFT1,FGFBP1,FLNC,FOXC1,FOXL1,GABARAPL1,GALC,GAS2L1,GIMAP2,GOPC,GPAT3,GRK2,GR…	180 (63)	59
DLK1	other	Akt,DLK1,ERK,ERK1/2,FOXO1,MAPK1,MAPK3,MMP9,Notch,NOTCH1,PDX1,PTK2,Rac,RAC1,SOX9	9.34e-13	ACLY,ACP5,ACTB,ADAM19,ADGRG6,AKR1B10,AKR7A2,ALDOB,BLZF1,BST2,BTN3A3,CCL2,CD164,CFB,CIITA,CKAP4,CLCN7,CPT1A,CXCL1,CXCL11,CXCL3,DAB2,DNAH7,ECE1,FASN,FGFBP1,FLNC,FOXC1,GABARAPL1,GAS7,GUCY1A1,HK1,HLA-DMA,HPSE,IFI27,IFI6,IFIT1,IFIT3,IFIT5,IGFBP4,ITGB5,KLF7,LAMB2,LAP3,LCN2,LDLR,LGALS1,MAP2K2,MPPE1,MRPS18A,NCF4,NFKBIZ,OASL,OAT,PC,PDZK1IP1,PIK3IP1,PIM1,PML,PODXL,PPARG,PRDM16,PROM1,PRSS12,RAC3,RGS2,SGK1,S…	77 (15)	15
CCL11	cytokine	ADAM10,AR,ATF6,BCL6,CASP1,CBX7,CCL11,CCND1,CCR3,CEBPA,CEBPB,CITED2,Collagen type I (complex),COP1,Creb,CREB1,CSF1,CTNNB1,DDIT3,DUSP1,EIF2AK2,EIF4E,ELK1,ERK1/2,ESR1,ETV5,FN1,G protein alpha i,GATA1,GSK3B,Hdac,HIF1A,HNF1A,HNF4A,HRAS,HSF1,IRF1,KAT5,KLF4,KRAS,MAP2K5,MAPK1,MAPK14,MAPK7,MAPT,MED1,MET,MITF,MKNK1,MNT,MTOR,MYB,MYC,MYRF,NEUROD1,NFAT5,NFkB (family),NR3C2,NR4A1,NR4A2,PGR,PI3K (complex),PIK3C…	9.39e-13	AACS,AADAC,AASS,ACP5,ACSF3,ACVR1B,ACVR2B,ADI1,AKR1B10,ANAPC4,APBA1,APOL1,APOL3,ARF6,ARID4B,ASPH,ATF7IP2,ATG16L1,ATG2B,ATP10D,ATP5ME,AXIN1,B4GALT3,BABAM2,BCAT2,BIRC3,BLZF1,BST1,BST2,BTN3A3,C4BPB,CA1,CADPS2,CAP2,CARD6,CCL2,CCL28,CDK20,CEMIP,CFB,CHASERR,CHST12,COX7A2L,CSNK2A1,CXCL1,CXCL11,CXCL3,DAB2,DAGLA,DDX5,DECR1,DENND2B,DLG5,DNAH7,DRAM1,ECE1,EIF3D,ENPP5,FADS1,FAM111A,FARP2,FDFT1,FER1L6,FGFBP1,FL…	203 (100)	97
OXTR	G-protein coupled receptor	AGT,AHR,ANXA7,AR,ATF6,BCL6,BCR-ABL1,CASP1,CBX7,CEBPA,CEBPB,CITED2,COP1,CREB1,CSF1,CXCL8,DDIT3,EGFR,EIF2A,ERBB2,ERK1/2,ESR1,ETV5,FOXO1,G protein beta gamma core,GATA1,GATA2,GNA11,GNA12/13,GNAQ,GNB1,GNB3,GSK3B,HIF1A,HNF4A,HRAS,HSF1,IGF1,IL1B,IL2,IL4R,INSR,IRF1,KAT5,KRAS,LEP,Mapk,MAPK1,MAPK3,MAPK7,MAPT,MED1,MET,MITF,MYB,MYC,MYRF,NEUROD1,NFkB (complex),NOS2,NOTCH1,NPM1,NR3C2,NR4A1,OXTR,P38 MAPK,PIK3C…	9.98e-13	AACS,AADAC,ABCA12,ACLY,ACTB,ADAMTS9,AGPAT2,AKR1B10,ALOX15B,APBA1,APOL3,ARF6,ARHGAP32,ATF4,ATF7IP2,ATG16L1,ATP10D,ATP5ME,BABAM2,BCAT2,BIRC3,BLZF1,BST2,BTN3A3,C17orf80,C4BPB,CADPS2,CAP2,CARD6,CASP1,CCL28,CDK20,CHASERR,CIITA,CRB3,CSNK2A1,CYP2C18,CYP3A4,DAB2,DAGLA,DDX5,DECR1,DENND2B,DGKG,DHCR7,DLG5,DNAH7,ECE1,EID1,EIF3D,ENPP5,ETV4,FAM110C,FAM111A,FARP2,FER1L6,FLNC,GALC,GAS2L1,GFPT1,GNB2,GNB5,GOPC,GRP…	204 (106)	100
NONO	transcription regulator	Akt,androgen,AR,BCL6,CASP1,CDKN2A,CEBPA,CEBPB,CHEK1,CTNNB1,DUSP1,E2F3,ERBB2,ERK,ERK1/2,ESR1,ESR2,ETV5,EZH2,FOXC1,FOXO1,FOXO3,FOXO4,GATA1,GATA4,HTT,ING1,IRF1,KRAS,LEF1,MAP3K8,MAPT,MED1,MITF,MKNK1,MTOR,MYC,MYRF,NFAT5,NFE2L2,NFKBIA,NGEF,NONO,NR3C2,NR4A1,PDX1,PGR,PI3K (complex),POU5F1,PPARA,PRKAA1,PTEN,PTGS2,PTPRR,REL,RPTOR,SGK1,SP1,SP3,SREBF1,SRSF1,STAT5a/b,STK11,STUB1,TAL1,TCF3,TH,TOP1,TP63,TP73,TR…	1.02e-12	AADAC,AASS,ADGRG6,AGPAT3,AKR1B10,AKR7A2,ALDH1A1,ALDOB,ALOX15B,AMOTL1,APBA1,APOL3,ATF4,ATG16L1,ATP10D,AXIN1,B4GALT3,BABAM2,BCAT2,BNIP5,C4BPB,CA1,CAP2,CARD6,CASP4,CD164,CDK20,CEMIP,CKAP4,COX8A,CPT1A,CSNK1E,CSNK2A1,CXCL11,CYC1,DDX5,DECR1,DENND2B,DHCR7,ECE1,EID1,EIF3D,EPB41L4B,FAM111A,FARP2,FASN,FOXC1,GABARAPL1,GALC,GAS2L1,GAS7,GLG1,GNB1,GNB5,GOPC,GPAT3,GSDME,GUCY1A1,H2AJ,HPSE,HSPA2,IFI27,IFI6,IFIT1,…	180 (74)	72
PDGFB	growth factor	Akt,AKT1,CASP3,CBL,CLOCK,cyclooxygenase,ERK,ERK1/2,GRIN1,GSK3B,Jnk,Mapk,MAPK1,MAPK3,Mek,MTOR,P38 MAPK,p85 (pik3r),PDGFB,PDGFRA,PDGFRB,PI3K (complex),PLCG1,Rac,RAF1,RAS	1.03e-12	ACLY,ACP5,ADAMTS7,ADGRG6,AKR1B10,ATF4,BLZF1,BST2,BTN3A3,CASP1,CASP4,CCL2,CD164,CEMIP,CFB,CPT1A,CXCL1,DAB2,DNAH7,ECE1,ETFA,ETV4,FASN,FGFBP1,FLNC,FSTL1,GALNT6,GBA1,GLG1,HK1,HLA-DMA,IFI27,IFI6,IFIT1,IFIT3,IFIT5,IHH,ITGB5,LAMB2,LAP3,LCN2,LDLR,LGALS1,LRATD2,MAP2K2,MIF,MPPE1,NADK2,NCOA1,NFE2L3,NR1D2,NR1H3,NTSR1,OASL,PC,PFN1,PHLPP1,PIM2,PLB1,PODXL,PPARG,PRDM16,PROM1,PRSS12,RAMP1,RGS2,RIN1,RNF168,SLC12A2…	84 (26)	26
carvacrol	chemical drug	carvacrol,MAPK1,PPARA,PPARG,Sod	1.04e-12	AADAC,ACLY,AGPAT2,ALDOB,ALOX15B,BLZF1,BST2,BTN3A3,C2,CCL2,CFB,CPT1A,CXCL1,CXCL11,CXCL3,DAB2,DHCR7,DNAH7,FADS1,FADS2,FASN,FDFT1,FLNC,HADHA,HLA-DMA,HLA-DRA,IFI27,IFI6,IFIT1,IFIT3,IFIT5,INSIG2,KRT23,LAP3,LDLR,LGALS1,MGST1,MKNK2,MPG,MUC13,NR1H3,NSDHL,NSF,OASL,PC,PML,PPARG,PRDM16,PRSS12,RBP4,RGS2,SORBS1,SP110,SQLE,STING1,TRIM22,TRIM38,UBE2L6	58 (5)	4
RASGRP2	other	AHR,Cdc42,CEBPB,CREB1,CTNNB1,EGFR,EIF2AK2,EIF4E,ELK1,ERK,ESR1,GRIN1,GSK3B,Hdac,HIF1A,HRAS,ITGA2B,ITGB1,ITGB2,ITGB3,JUN,KRAS,MAP2K5,MAPK1,MAPK14,MAPK7,MAPKAPK2,MAPT,Mek,MYC,NEDD9,NFkB (complex),NFkB (family),NFKBIA,PI3K (complex),PI3K (family),PIK3CB,PIK3CG,Pkc(s),PRKCD,PTGS2,Rap1,RAP1A,RAP1B,RAS,RASGRP2,REL,RELA,RRAS2,SPI1,STAT5A,STAT5a/b,STAT6,SYK,Tgf beta,TP53,TSC2,TYK2,YAP1	1.05e-12	AACS,AASS,ABHD17C,ACSF3,ACVR1B,ACVR2B,ADAM19,ADAMTS9,ADCY5,ADGRG6,ALOX15B,ANAPC4,APOL1,ARF6,ARHGAP32,ATG16L1,ATG2B,AXIN1,B4GALT3,BST2,BTN3A3,C2,CADPS2,CAP2,CCL2,CEMIP,CHST12,CKAP4,CLCN7,COL16A1,COL9A2,CSNK2A1,CXCL3,CYC1,DAB2,DDX5,DENND2B,DHCR7,DLG5,DNAH7,DRAM1,DST,DYSF,EID1,EIF3D,ETV4,FADS1,FADS2,FAM120A,FARP2,FLNC,FOXC1,FSTL3,GALC,GALNT6,GAS7,GFPT1,GOPC,GPAT3,GRK2,GTF2I,GUCY1A1,H2AJ,HCP5,HDAC11,…	163 (59)	53
GATA6	transcription regulator	AR,ATF6,ATG5,CDK2,CDKN1A,CDX2,CEBPB,Collagen type I (complex),COP1,Creb,CREB1,CTNNB1,DDIT3,ELK1,ELK4,ERN1,ESR1,FASLG,FN1,GATA4,GATA6,HNF1A,HNF4A,IFNAR1,ITCH,JUN,KAT5,LEF1,MAPK1,MAPK14,MAPKAPK2,MAPKAPK3,MAPT,MKNK1,MTOR,MYOD1,Nfat (family),NFAT5,NFE2L2,NR3C1,NR4A1,POU5F1,PPARA,PPARGC1A,RB1,RELA,RPS6KB1,S100A9,SGK1,SIRT1,SMAD2,SMAD3,SMPD1,SOX9,SP1,SPI1,SPP1,SRF,STAT1,STAT3,STAT4,TFEB,TGFB1,TP53,TP63…	1.08e-12	AADAC,AASS,ACP5,ACSF3,ACVR1B,ACVR2B,ADAM19,ADI1,AGPAT2,AGPAT3,AKR7A2,ANAPC4,APOL1,ASPH,ATF7IP2,ATG16L1,ATG2B,ATRX,AXIN1,BABAM2,BCAT2,BLZF1,BTN3A3,C4BPB,CA1,CADPS2,CAP2,CARD6,CASP1,CCL28,CEMIP,CHST12,COL9A2,COX7A2L,COX8A,CSNK2A1,CXCL1,CXCL3,DAB2,DDX5,DLG5,DNAH7,DST,DVL1,ETFA,FABP6,FADS1,FAM111A,FAM120A,FARP2,FASN,FDFT1,FGFBP1,FLNC,FSTL3,GABARAPL1,GALC,GAS2L1,GAS7,GFPT1,GNB1,GOLGA3,GOPC,GPAT3,GRK2,…	189 (67)	67
UBE2L3	enzyme	26s Proteasome,AGT,androgen,ANXA7,AR,CD247,CEBPB,EGFR,ERK,ESR1,estrogen receptor,FOXO1,FOXO3,GATA1,GATA4,HBEGF,HRAS,HTT,IKBKG,ITCH,JUN,KRAS,LEF1,MAPK7,MAPT,MED1,MET,MUC1,NCOA1,NCOA2,NFKBIA,NOTCH1,Nr1h,NR3C1,NR4A1,PGR,PRKCD,PRKN,PTGS2,RARA,RBPJ,RIPK2,RXRA,SNCA,SP1,SREBF2,STAT4,STAT5a/b,STAT6,TCF3,TFEB,Tgf beta,TP73,tretinoin,UBE2L3,WBP2,YAP1	1.09e-12	AACS,AASS,ABCA12,ACP5,ACTB,ACVR1B,ADAM19,ADCY5,ADGRG6,ALOX15B,ARF6,ARHGAP32,ASPH,ATF7IP2,ATP10D,AXIN1,BABAM2,C17orf80,C2,CA1,CAP2,CASP1,CASP4,CDK20,CEMIP,CKAP4,COL9A2,COMMD3,COX8A,CPT1A,CSNK1E,CSNK2A1,CXCL3,CYC1,CYP2C18,CYP3A4,DDX5,DENND2B,DGKG,DHCR7,DLG5,DST,DVL1,EFNB1,EID1,ENPP5,EPB41L4B,ETV4,FADS1,FAM111A,FARP2,FOXC1,FOXL1,GALC,GAS2L1,GFPT1,GIMAP2,GNB2,GOPC,GSPT2,GTF2E2,GTF2I,GUCY1A1,HCP5,HLA-…	180 (57)	56
aristolochic acid I	chemical toxicant	26s Proteasome,AHR,Akt,ALDH2,AMPK,AR,aristolochic acid I,BHLHE40,CASP3,CASP8,CBX7,CD44,CDKN2A,CEBPB,CREB1,CSF1,CTNNB1,CXCL12,DUSP1,E2F1,EIF2AK2,EIF2AK3,ERBB2,ESR1,ESR2,FOXC1,FOXO1,GATA1,GLI1,GSK3B,HSF1,HTT,IL1B,IRF1,KAT5,LEF1,MAP3K8,MAPK1,MAPK3,MAPT,MED1,mir-21,MITF,MKNK1,MMP9,MYC,NANOG,NCOA1,NFAT5,NFE2L2,NFkB (complex),NGEF,NOS2,NR4A1,PDX1,PGR,PI3K (complex),PLA2G2A,PLA2G4A,POU2F2,PPARGC1A,PRKCD…	1.11e-12	AACS,ABCA12,ACLY,ACSF3,ACVR1B,ADAMTS7,ADAMTS9,ADGRG7,ADI1,AGPAT3,AKR7A2,ALDH1A1,AMOTL1,ANAPC4,APOL1,APOL3,ARF6,ARHGAP32,ARID4B,ATF4,ATF7IP2,ATG16L1,ATG2B,ATP10D,B4GALT3,BABAM2,BCAT2,BIRC3,BNIP5,BST2,BTN3A3,CA1,CADPS2,CAP2,CD164,CFB,CHASERR,CHST12,CLCN7,COMMD3,CRB3,CSNK1E,CXCL1,CXCL11,CXCL3,CYP2C18,CYP3A4,DAB2,DAGLA,DECR1,DENND2B,DIRAS3,DNAH7,DRAM1,DYSF,EID1,ENPP5,ETFA,FAM111A,FAM120A,FBXW10B,FER1…	221 (89)	86
GNRHR	G-protein coupled receptor	Akt,AR,BCL6,CASP1,CBX7,CCND1,CEBPA,CEBPB,CITED2,Creb,CREB1,CSF1,CTNNB1,DUSP1,EGR1,ELK1,ERK1/2,ESR1,ETS1,ETS2,ETV1,ETV4,ETV5,G protein alpha i,G protein beta gamma core,GATA1,GLI1,GNA12/13,GNAQ,GNAQ/11,GNAS,GNB1,GNB3,GNG13,GNG7,GNRHR,GPRC6A,GSK3B,HIF1A,HSF1,IRF1,IRS1,JAK2,JUN,KAT5,MAP2K5,MAPK1,MAPK3,MAPK7,MAPT,MED1,MITF,MKNK1,MTOR,MYB,MYC,MYRF,NCOA1,NEUROD1,NFE2L2,NFkB (complex),NFkB (family),NFKB…	1.13e-12	AACS,AADAC,AASS,ABCA12,ACSF3,ACVR1B,ACVR2B,ADAMTS9,AGPAT3,AKR1B10,AKR7A2,ALDOB,ANAPC4,APBA1,APOL1,APOL3,ARHGAP32,ATG16L1,ATG2B,ATP10D,ATP5ME,BABAM2,BIRC3,BLZF1,BST2,BTN3A3,C2,CA1,CADPS2,CAP2,CARD6,CDK20,CEMIP,CFB,CHASERR,CHST12,CIITA,CKAP4,COL16A1,CRB3,CXCL1,CXCL11,CXCL3,DAB2,DAGLA,DDX5,DECR1,DGKG,DLG5,DNAH7,DRAM1,ECE1,EID1,EIF3D,ENPP5,EPB41L4B,FADS1,FADS2,FAM110C,FARP2,FASN,FER1L6,FLNC,FOXL1,GAL…	201 (104)	98
POR	enzyme	Akt,AMPK,AR,CASP1,CASP4,caspase,CCND1,CD247,Cdk (family),CDKN1A,CEBPB,Creb,CTNNB1,CYP7B1,doxorubicin,EGFR,EIF2AK3,ELK1,ERK,ERN1,ESR1,ESR2,estrogen receptor,EZH2,FANCC,FOXC1,FOXO1,FOXO3,FOXO4,GATA1,GSK3B,HIF1A,HSF1,HTT,IL33,INSR,IRF1,IRF3,IRF7,JUN,LEF1,MAP3K8,MAPK1,MAPK14,MAPK9,MAPT,mitomycin C,MTOR,NFAT5,NFE2L2,NFKBIA,NGEF,nitric oxide,NOS2,NOS3,NR4A1,PDX1,POR,POU5F1,PPARGC1A,PRKAA1,PTEN,PTGS2,RE…	1.16e-12	AACS,AASS,ABCA12,ABHD17C,ACLY,ACVR1B,ACVR2B,ADAM19,ADCY5,ADGRG6,AGPAT2,AGPAT3,AKR7A2,ALDOB,ALOX15B,AMOTL1,APOL3,ARID4B,ATF4,ATG16L1,AXIN1,BABAM2,BCAT2,BNIP5,BTN3A3,C4BPB,CA1,CAP2,CARD6,CCL28,CD164,CEMIP,CIITA,CPT1A,CSNK1E,CXCL3,DDX5,DECR1,DHCR7,DNAH7,DST,EIF3D,EPB41L4B,FABP6,FADS2,FARP2,FDFT1,FER1L6,FGFBP1,FLNC,FOXC1,GABARAPL1,GALC,GAS2L1,GLG1,GNB1,GOLGA3,GOPC,GPAT3,GRK2,GSDME,GSPT2,HK1,HLA-DMA,H…	169 (81)	79
PLD	group	AR,ATF4,atypical protein kinase C,BCL6,C3,CASP1,CBX7,CITED2,CSF1,CTNNB1,DDIT3,E2F4,EIF2AK2,ERBB4,ERK1/2,estrogen receptor,ETV5,EZH2,FOXO1,GATA1,GATA2,GRIN1,HDAC1,HMOX1,IGF1,IRF1,IRF3,KAT5,LEF1,Mapk,MAPK1,MAPK9,MED1,MTOR,MTORC1,MYC,MYRF,NANOG,NF2,NFKBIA,NOS2,NR3C2,NR4A1,PGR,PI3K (complex),PLA2,PLA2G2A,PLD,PLD1,PP2A,PPARA,PPP2R1A,PPP2R2A,PPP2R5A,PRKAA1,PTGS2,PTPRR,PTTG1,RARA,RB1,RICTOR,RRAS2,SGK1,S…	1.17e-12	AADAC,AKR1B10,ALDH1A1,ALDOB,AMOTL1,APBA1,APOL3,ARID4B,ASPH,ATF4,ATF7IP2,ATP10D,BABAM2,BIRC3,BLZF1,BST2,BTN3A3,C4BPB,CA1,CASP4,CEMIP,CFB,CHASERR,COL9A2,COX7A2L,CXCL11,CYC1,CYP2C18,DAB2,DAGLA,DECR1,DENND2B,DIRAS3,DNAH7,ECE1,EFNB1,EIF3D,EPB41L4B,FBXW10B,FER1L6,FGFBP1,FLNC,FOXC1,FOXL1,GALNT6,GAS2L1,GFPT1,GLG1,GPAT3,GRPEL1,GSDME,GSPT2,HADHA,HLA-DMA,HLA-DMB,IFI27,IFI6,IFIT1,IFIT3,IFIT5,ISYNA1,IYD,KLF12…	142 (73)	69
tyrphostin AG957	chemical drug	Akt,BCR-ABL1,CBL,Cdc42,CDKN1B,ELF3,EPHA2,ERK,FOXO3,GLI1,GSK3B,Hdac,HRAS,Mek,NFkB (complex),PIK3CG,PRKCI,RAC1,RELA,SGMS,SOX2,STAT1,STAT3,STAT5a/b,STAT6,TP53,tyrphostin AG957	1.18e-12	ABCA12,ACLY,ACSF3,ACTB,ACVR2B,ADAM19,ADAMTS9,ADGRG6,ALDH1A1,ANAPC4,APOL1,ARF6,ATG2B,AXIN1,B4GALT3,BLZF1,C2,CASP1,CCL2,CD164,CFB,CHST12,CKAP4,COX8A,CPT1A,CXCL3,CYP3A4,DRAM1,DYSF,ENPP5,EPB41L4B,ETFA,ETV4,FADS1,FAM110C,FAM120A,FASN,FDFT1,FGFBP1,FOXC1,FOXL1,FSTL1,FSTL3,GABARAPL1,GAS7,GBA1,GNB1,GTF2I,HADHA,HLA-DMA,HLA-DMB,HLA-DRA,HPSE,HSPA1A/HSPA1B,HSPB8,IFI27,IFI6,IGFBP4,IHH,IL18,INPP4B,KCNJ2,KLF12,K…	130 (27)	26
FAM20C	enzyme	26s Proteasome,AHR,ALB,APC,APP,AR,C3,C5,CARTPT,CASP4,CD44,Cdc42,CDH2,CDKN1A,CDX2,COPS5,CTNNB1,DMP1,EGF,EIF2AK2,EIF2AK3,EPO,ERBB2,estrogen receptor,F2,FADD,FAM20C,FBLN1,FGF23,FOS,FOXO1,FOXO3,GLI1,GRIN1,HIF1A,HRAS,IFN type 1,IFNA1/IFNA13,IFNA10,IFNA14,IFNA16,IFNA17,IFNA2,IFNA21,IFNA4,IFNA5,IFNA6,IFNA7,IFNA8,IFNB1,IFNE,IFNK,IFNW1,INSR,IRF3,KNG1,LTBP1,MAP3K14,MAPK1,MAPT,MET,MMP14,MTOR,NFE2L2,NHERF1,N…	1.24e-12	AADAC,ACSF3,ACTB,ADAMTS9,AGPAT3,AKR7A2,ANAPC4,APOL1,APOL2,APOL3,ARF6,ASPH,ATF4,ATF7IP2,ATG16L1,ATP5ME,ATRX,AXIN1,BST1,C4BPB,CA1,CARD6,CASP4,CCL2,CCL28,CD164,CEMIP,CHST12,COL16A1,COL9A2,COMMD3,COX7A2L,CSNK1E,CXCL11,CXCL3,CYP3A4,DDX5,DECR1,DLG5,DNAH7,DST,DYSF,EID1,FADS2,FAM120A,FASN,FOXK1,FOXL1,FSTL1,GABARAPL1,GALC,GALNT6,GAS2L1,GFPT1,GLG1,GNB1,GNB5,GPAT3,GSDME,GSPT2,GUCY1A1,H2AJ,HK1,HPSE,HSPA1A/HS…	180 (100)	91
NPPC	other	ADAM10,ANXA7,AR,BCL6,Calmodulin,CASP1,CASR,CBX7,CCND1,CEBPA,CEBPB,CITED2,CREB1,CSF1,CTNNB1,CYTH2,DUSP1,E2F1,EGLN,EGR1,EIF4E,ERBB2,ERK,ERK1/2,ESR1,ETS1,ETS2,ETV1,ETV4,ETV5,FOXO3,FOXO4,GATA1,GRIN1,GSK3B,HIF1A,HNF4A,HRAS,HSF1,INSR,IRF1,ITCH,KAT5,KRAS,MAPK1,MAPK8,MAPT,MED1,MET,MITF,MKNK1,MMP14,MTOR,MYB,MYC,MYRF,NCOA1,NEUROD1,NFE2L2,NFkB (complex),NFkB (family),NFKBIA,NPPC,NPR1,Nr1h,NR3C2,NR4A1,NR4A2,…	1.26e-12	AADAC,ACSF3,ACVR1B,ADAMTS9,ADGRG6,AGPAT3,AKR1B10,AKR7A2,ALDOB,ANAPC4,APBA1,APOL1,APOL3,ARF6,ARHGAP32,ARID4B,ATG16L1,ATG2B,ATP10D,ATP5ME,B4GALT3,BABAM2,BIRC3,BLZF1,BST2,BTN3A3,C2,C4BPB,CA1,CADPS2,CAP2,CARD6,CCL2,CCL28,CDK20,CEMIP,CFB,CHASERR,CHST12,CKAP4,COL16A1,COL9A2,COX7A2L,CPT1A,CSNK2A1,CXCL1,CXCL11,CXCL3,DAB2,DAGLA,DDX5,DENND2B,DIRAS3,DLG5,DNAH7,DRAM1,DVL1,ECE1,EIF3D,ENPP5,EPN1,FARP2,FER1L6,F…	203 (105)	104
SERPIND1	other	26s Proteasome,AKT1,CD247,CREB1,DAB2,doxorubicin,E2F1,EGFR,ELK1,ERBB2,ERK1/2,ERN1,ESR1,F2,FN1,FOXO1,FOXO3,G protein alpha i,HIF1A,HSF1,Hsp27,MAPK1,MAPT,MET,MMP14,MTOR,MYC,NFKB2,NFKBIA,NOS2,NOS3,NR3C1,PGR,PI3K (complex),PLAU,PNPLA2,PPARGC1A,PRKAA,PRKAA2,PRKCD,RAC1,RELA,RET,RPTOR,SERPIND1,SIRT1,SLC9A1,SMARCA4,SREBF1,STK11,SYK,TGFB1,TP53,TYK2,VEGFA,YAP1,ZAP70	1.29e-12	AASS,ABHD17C,ACSF3,ACVR1B,ADAMTS9,ADI1,AGPAT2,AKR1B10,ALDH1A1,ALDOB,ALOX15B,ANAPC4,APOL1,APOL3,ARHGAP32,ARID4B,ATF7IP2,ATG16L1,ATP5ME,AXIN1,B4GALT3,BIRC3,BLZF1,BST2,BTN3A3,C2,C4BPB,CADPS2,CASP1,CCL2,CDK20,CHST12,CKAP4,COL16A1,COL9A2,COX8A,CPT1A,CSNK2A1,CXCL1,CXCL3,CYC1,DDX5,DENND2B,DGKG,DIRAS3,DLG5,DNAH7,DRAM1,DST,ECE1,EIF3D,ETV4,FADS1,FAM120A,FARP2,FASN,FLNC,GBA1,GFPT1,GIMAP2,GLG1,GNB1,GNB5,GOLG…	175 (57)	56
PRKAA1	kinase	26s Proteasome,ACACA,Akt,AKT1,AMPK,EIF4EBP1,ERK,ERK1/2,FLCN,FOXO3,HRAS,ITGB1,MAPK1,MAPK14,NFE2L2,NFKB1,NFKB2,NFKBIA,NR3C1,PI3K (complex),PNPLA2,PPP2CA,PRKAA1,PRKAA2,RELA,RPS6KB1,SIRT1,STAT3,STIM1,TSC2,YAP1	1.36e-12	AACS,ACLY,ADAM19,ADGRG6,AGPAT2,AGPAT3,AKR7A2,ALOX15B,ARF6,ARID4B,ATF7IP2,AXIN1,B4GALT3,BIRC3,BLZF1,BST2,BTN3A3,CD164,CFB,CIITA,COL9A2,DAB2,DHCR7,DNAH7,ECE1,FDFT1,FGFBP1,FLNC,FOXC1,FSTL1,GFPT1,GNB1,GTF2I,HK1,HLA-DMA,HLA-DMB,HPSE,HSPB1,HSPB8,IFI27,IFIT5,IGFBP4,IL18,ING1,INPP4B,ITGB5,JMJD6,KCTD11,KLF7,KRT4,LAMB2,LAP3,LGALS1,LIPA,LMO4,MAP1B,MAP2K2,MAX,METRN,MGST1,MPPE1,MSX2,MTERF1,MTHFD1L,MXD4,MYL9,N…	117 (31)	31
FGF6	growth factor	Akt,CBX7,CCND1,CDK2,CDKN1A,CEBPB,CITED2,Creb,CREB1,CSF1,DUSP1,EIF2AK2,EIF4E,ELK1,ERBB2,ERBB3,ERK,ERK1/2,ESR1,estrogen receptor,FGF6,FGFR,FGFR1,FGFR2,FOXO1,GABPA,GATA4,GSK3B,Hdac,HIF1A,HRAS,HSF1,KAT5,KRAS,MAP2K5,MAPK1,MAPK3,MAPK7,MAPKAPK2,MAPT,MED1,MET,MITF,MKNK1,MNT,MTOR,MYB,MYC,NCOA1,NEUROD1,NFE2L2,NGEF,NR3C1,NR4A1,PI3K (complex),PIK3CG,Pkc(s),PLC gamma,POU5F1,PRKCD,PTGS2,RAC1,RAF1,RARA,RAS,RB1,…	1.49e-12	AACS,AASS,ABCA12,ACSF3,ACVR1B,ACVR2B,ADAM19,ADGRG6,AGPAT3,AKR7A2,ANAPC4,APOL1,APOL3,ARF6,ARHGAP32,ARID4B,ATF4,ATG16L1,ATG2B,ATP10D,ATP5ME,ATRX,BABAM2,BLZF1,BST1,BST2,BTN3A3,C2,C4BPB,CADPS2,CAP2,CARD6,CEMIP,CFB,CHASERR,CHST12,COL16A1,COL9A2,COX8A,CPT1A,CRB3,CSNK2A1,CXCL11,CXCL3,DAB2,DAGLA,DDX5,DENND2B,DLG5,DNAH7,DRAM1,DST,ECE1,EIF3D,ENPP5,FADS1,FADS2,FARP2,FER1L6,FGFBP1,FLNC,GALC,GFPT1,GLG1,GNB5,G…	189 (85)	82
azide	chemical reagent	26s Proteasome,ADAM10,Akt,azide,Calmodulin,CASP1,CASP3,CASP4,caspase,CAT,CBL,CBX7,CCND1,CDKN1A,CEBPB,CITED2,CREB1,CSF1,DICER1,DUSP1,EIF2AK2,EIF4EBP1,ERK,ESR1,FOXO3,GABPA,GSK3B,HIF1A,HMGA1,hydrogen peroxide,IKBKB,IL18,IL33,INSR,Insulin,IRS1,JAK1/2,KAT5,KLF4,MAPK1,MAPKAPK2,MET,MITF,MKNK1,MPO,MYB,NEUROD1,Nfat (family),NFE2L2,NFKBIA,NR4A1,PDX1,PI3K (complex),PIK3CG,Pkc(s),POU5F1,PPARG,PRKAA2,PRKCD,PT…	1.52e-12	AASS,ABCA12,ACVR1B,ADAM19,ADGRG6,AGPAT3,ALDH1A1,ALDOB,ALOX15B,ARHGAP32,ASPH,ATF7IP2,ATRX,AXIN1,BABAM2,BLZF1,BST2,BTN3A3,CADPS2,CAP2,CARD6,CASP4,CCL2,CCL28,CEMIP,CFB,CHASERR,CKAP4,COL16A1,COX8A,CPT1A,CSNK1E,CXCL11,CYC1,DAB2,DAGLA,DDX5,DECR1,DGKG,DHCR7,DLG5,DNAH7,DST,EID1,ENPP5,EPB41L4A,ETFA,FADS1,FADS2,FARP2,FASN,FDFT1,FER1L6,FLNC,GBA1,GNB1,GNB5,GOLGA3,GOPC,GRPEL1,GSDME,GTF2I,GUCY1A1,HADHA,HCP5,HD…	163 (77)	73
olomoucine	chemical - kinase inhibitor	26s Proteasome,Akt,AKT1,APP,AR,BCL6,CASP1,CDK1,CDK2,CDKN1A,CDKN2A,CEBPB,E2F1,E2F3,EGFR,EIF2AK2,ERK,ERK1/2,ESR1,EZH2,FOXO1,FZR1,GATA4,HMGA1,ID2,ID3,IKBKG,ING1,Insulin,IRF7,JAK2,JUN,KAT5,MAPK1,MAPK9,MAPT,MCL1,MTOR,MYC,Npm,NPM1,NR1I2,olomoucine,PAK1,PGR,Pkc(s),PP1 protein complex group,PPP1CA,PREX1,PRKN,PTEN,PTTG1,RAD9A,RAF1,RPS6KB1,SIRT2,SMARCA4,SNAI2,SNCA,SOX2,SP1,STAT3,TAFAZZIN,TFEB,TP53,TP73,WT1…	1.53e-12	AACS,ACSF3,ACVR1B,ADAM19,ADGRG6,AKR1B10,ANAPC4,APOL1,APOL3,ARID4B,ASPH,ATF7IP2,ATG16L1,ATG2B,ATP5ME,BCAT2,BTN3A3,C2,C4BPB,CAP2,CASP1,CDK20,CEMIP,CHASERR,CHST12,CLCN7,COL16A1,CPT1A,CSNK1E,DDX5,DECR1,DGKG,DIRAS3,DNAH7,EID1,EIF3D,EPB41L4A,EPB41L4B,ETFA,FADS1,FADS2,FAM110C,FAM111A,FAM120A,FARP2,FDFT1,FSTL3,GABARAPL1,GALC,GAS2L1,GAS7,GBA1,GFPT1,GIMAP2,GLG1,GNB1,GOPC,GRK2,GSDME,GTF2E2,GTF2I,GUCY1A1,HDA…	175 (69)	63
TREM1	transmembrane receptor	Akt,AMPK,AR,ATF6,BCL6,Calcineurin protein(s),CASP1,CASP3,CBX7,CCND1,CDK2,CEBPA,CEBPB,CITED2,COP1,Creb,CREB1,CSF1,CTNNB1,DDIT3,DICER1,DUSP1,EIF2AK2,EIF4E,ERK1/2,ESR1,ETV5,FOXC2,GATA1,GATA2,GSK3B,HIF1A,HSF1,IGF1,IRAK1,IRF1,IRS1,KAT5,LAT2,LEP,Mapk,MAPK1,MAPK3,MAPK7,MED1,MET,MITF,MKNK1,MMP14,MTOR,MYB,MYC,MYRF,NCOA1,NEUROD1,NFAT5,NFkB (family),NPM1,NR3C2,NR4A2,P38 MAPK,PDX1,PGR,Pkc(s),PLC gamma,PLCG1,…	1.54e-12	AACS,AADAC,AASS,ABCA12,ACSF3,ACVR1B,ACVR2B,AKR1B10,ANAPC4,APBA1,APOL1,APOL3,ARHGAP32,ASPH,ATF7IP2,ATP10D,BABAM2,BCAT2,BIRC3,BLZF1,BST2,BTN3A3,C17orf80,CADPS2,CAP2,CARD6,CASP4,CCL2,CDK20,CEMIP,CFB,CHASERR,CHST12,CKAP4,CRB3,CSNK1E,CXCL1,CXCL3,CYP2C18,DAB2,DAGLA,DDX5,DECR1,DLG5,DNAH7,DRAM1,ECE1,EID1,EIF3D,ENPP5,FADS1,FAM110C,FAM111A,FARP2,FER1L6,FLNC,FOXL1,FPGS,GABARAPL1,GAS2L1,GFPT1,GNB1,GNB5,GOPC,…	199 (107)	104
BCL2L14	other	ADAM10,Akt,AMPK,AR,BCL2L14,BCL6,CASP1,CBX7,CCND1,CEBPA,CEBPB,CITED2,Creb,CREB1,CSF1,CTNNB1,DDIT3,DUSP1,EDN1,EIF4E,ELK1,ERBB4,ERK,ERK1/2,ESR1,estrogen receptor,ETV5,GATA1,GSK3B,HIF1A,HSF1,IRF1,IRS1,JUN,KAT5,KLF4,MAPK1,MAPK7,MAPT,MED1,MET,METTL3,MITF,MKNK1,MTOR,MYB,MYC,MYCN,MYRF,NCOA1,NEUROD1,NFE2L2,NFkB (complex),NFkB (family),NFKBIA,NOS2,Notch,NR3C2,NR4A1,NR4A2,PGR,PI3K (complex),Pkc(s),POU5F1,PP…	1.61e-12	AACS,AADAC,AASS,ACP5,ACSF3,ACVR1B,ACVR2B,ADAMTS9,ADGRG6,AGPAT3,AKR1B10,AKR7A2,ALDOB,ANAPC4,APBA1,APOL1,APOL3,ARF6,ARID4B,ATF7IP2,ATG16L1,ATG2B,ATP10D,ATP5ME,AXIN1,BABAM2,BIRC3,BLZF1,BST2,BTN3A3,C2,CA1,CADPS2,CAP2,CARD6,CCL2,CDK20,CFB,CHASERR,CHST12,COL16A1,COL9A2,CXCL1,CXCL11,CXCL3,DAB2,DAGLA,DDX5,DECR1,DLG5,DNAH7,DRAM1,ECE1,EIF3D,ENPP5,EPB41L4B,FADS1,FADS2,FARP2,FER1L6,FLNC,GALC,GAS2L1,GLG1,GNB1…	202 (90)	89
MID1	other	AKT1,AR,CDK2,Creb,CREB1,EEF2K,EIF2AK2,ELK1,ERK,ERK1/2,ESR1,FMR1,FOXO1,FOXO3,GRIN1,GSK3B,HIF1A,IGBP1,INS,IRF3,MAP3K7,MAPK1,MAPT,Mek,MET,MID1,MTOR,NCOA1,NF2,NFKBIA,PAX6,PI3K (complex),Pkc(s),PP2A,PPP2CA,PPP2R1A,PPP2R2A,PPP2R2C,PPP2R5A,PRKAA1,PRKCA,PTTG1,RAF1,RB1,RELA,RICTOR,RPS6KB1,SLC6A4,SP1,SRC,SREBF2,STAT3,STAT5a/b,TP53,YAP/TAZ	1.69e-12	AASS,ACP5,ACSF3,ACTB,ACVR1B,ACVR2B,ADGRG6,AKR1B10,ALOX15B,AMOTL1,ANAPC4,APOL1,ASPH,ATG16L1,ATG2B,ATRX,AXIN1,BTN3A3,CADPS2,CAP2,CASP1,CHST12,CKAP4,CLCN7,COX7A2L,COX8A,CXCL3,CYP2C18,DAB2,DHCR7,DLG5,DNAH7,DRAM1,DST,DYSF,ECE1,EPB41L4B,ETFA,FABP6,FADS2,FAM120A,FARP2,FGFBP1,FLNC,FOXC1,FSTL1,FSTL3,GABARAPL1,GALC,GALNT6,GAS2L1,GAS7,GBA1,GLG1,GNB1,GOPC,GRK2,GRPEL1,GUCY1A1,HADHA,HCP5,HDAC11,HLA-DMA,HLA-DRA…	159 (55)	54
mir-199	microRNA	Akt,AKT1,AMPK,CCND1,CDKN1A,CEBPB,Creb,CREB1,CTNNB1,EGFR,ELK1,ERK,ESR1,ESR2,estrogen receptor,EZH2,FMR1,FOXC1,FOXO1,FOXO3,FOXO4,GATA1,GATA4,GSK3B,HIF1A,HSF1,HTT,IKK (complex),IRF1,IRF3,IRF7,JUN,LEF1,MAP3K8,MAPK1,MAPT,mir-199,MTOR,Nfat (family),NFATC2,NFE2L2,NFkB (complex),NFKBIA,NGEF,NPM1,NR4A1,PDX1,PI3K (complex),POU5F1,PPARGC1A,PRKAA1,PTEN,PTGS2,RB1,RELA,RICTOR,RPS6KB1,RUNX2,SMAD3,SP1,SREBF1,SRS…	1.71e-12	AACS,AASS,ACP5,ACVR1B,ACVR2B,ADAM19,ADAMTS9,ADCY5,ADGRG6,AGPAT2,AGPAT3,AKR1B10,AKR7A2,ALDOB,ALOX15B,AMOTL1,APOL3,ARID4B,ATF4,ATG16L1,AXIN1,BABAM2,BCAT2,BIRC3,BNIP5,BTN3A3,C4BPB,CA1,CADPS2,CAP2,CARD6,CD164,CEMIP,COX7A2L,CPT1A,CSNK1E,CXCL3,DAB2,DDX5,DNAH7,DST,ECE1,EIF3D,FABP6,FADS2,FAM110C,FARP2,FGFBP1,FLNC,FOXC1,GABARAPL1,GALC,GLG1,GNB1,GNB5,GOPC,GPAT3,GRK2,GRPEL1,GUCY1A1,HK1,HPSE,IFIT3,IHH,IL18,I…	175 (73)	72
OGA	enzyme	26s Proteasome,APP,beta-estradiol,BTRC,CASP1,CDKN1A,CEBPB,CHUK,CREB1,CTNNB1,E2F1,E2F4,EGFR,EIF2AK3,EIF6,ERN1,ESR1,EZH2,fulvestrant,GATA4,GFI1,GSK3B,HDAC1,HIF1A,HNF1B,HSF1,HTT,INSR,JUN,KAT5,KLF5,KLF6,LEF1,MAPK1,MAPT,MITF,MTOR,MYC,NANOG,Nfat (family),NFE2L2,NFKBIA,NR3C1,OGA,PDX1,PGR,PI3K (complex),POU5F1,PPARA,PPARG,PSEN1,PSMB11,PTEN,PTGS2,PTTG1,SMAD3,SNAI2,SREBF1,tamoxifen,TCF3,TCF7L2,TFEB,VDR,YBX1	1.71e-12	AACS,AADAC,ACVR1B,ACVR2B,ADAM19,ADCY5,AGPAT2,AGPAT3,ALDH1A1,ALDOB,ALOX15B,APBA1,ASB9,ATF7IP2,ATG16L1,ATP5ME,AXIN1,BABAM2,BST2,BTN3A3,C4BPB,C6orf15,CADPS2,CAP2,CARD6,CASP1,CCL2,CDK20,CEMIP,CHASERR,CLCN7,CNBP,COL16A1,CSNK1E,CXCL1,CXCL3,CYC1,DAB2,DECR1,DENND2B,DGKG,DHCR7,DIRAS3,DLG5,DNAH7,DST,EFNB1,FAM111A,FARP2,FASN,FBXW10B,FDFT1,FGFBP1,FLNC,FOXC1,GALC,GALNT6,GBA1,GFPT1,GLG1,GLRX2,GOLGA3,GOPC,GPAT3…	185 (64)	64
VASN	other	Akt,AMPK,AR,CCND1,CDKN1A,CEBPB,Creb,CTNNB1,EGFR,ELK1,ERN1,ESR1,ESR2,estrogen receptor,EZH2,FOXC1,FOXO1,FOXO3,FOXO4,GATA1,GSK3B,HIF1A,HMGA1,HMOX1,HSF1,HTT,IRF1,ITCH,JUN,LEF1,MAP3K8,MAPK1,MAPT,MYC,NCF1,NFAT5,NFE2L2,NFkB (complex),NFKBIA,NGEF,Notch,NPM1,NR4A1,PDX1,PI3K (family),PIK3CG,POU5F1,PPARGC1A,PRKAA1,PRKCD,PTEN,PTGS2,RAF1,RB1,REL,SHH,SKIL,SMAD2,SMAD3,SREBF1,SREBF2,SRSF1,STAT5a/b,STK11,TAL1,TE…	1.72e-12	AACS,ACSF3,ACVR1B,ACVR2B,ADAMTS9,ADCY5,ADI1,AGPAT2,AGPAT3,AKR1B10,AKR7A2,ALDOB,ALOX15B,AMOTL1,ANAPC4,APOL1,APOL3,ARHGAP32,ARID4B,ATF4,ATG16L1,AXIN1,BABAM2,BCAT2,BIRC3,BNIP5,BST2,BTN3A3,C4BPB,CA1,CAP2,CARD6,CASP4,CCL2,CD164,CEMIP,CHST12,CKAP4,COL9A2,COX7A2L,CPT1A,CSNK1E,CXCL1,CXCL11,CXCL3,DDX5,DNAH7,DST,DVL1,DYSF,EIF3D,EPB41L4A,EPB41L4B,FAM110C,FARP2,FASN,FDFT1,FGFBP1,FLNC,FSTL3,GABARAPL1,GALC,GAS…	186 (74)	73
Pka II	complex	26s Proteasome,Akt,ALOX5,Ca2+,CA9,CEBPB,CFTR,Creb,CREB1,CREM,DDIT3,EGFR,EPHA2,ERK1/2,ERN1,ETV5,FOS,FOSL1,FOXO1,GRIN1,HIF1A,Histone H2b,HSF1,HSPA5,KCNJ2,LIPE,MAPT,Mek,MYC,NFATC1,NFKBIA,Pka,Pka II,PLAU,PNPLA2,PPARA,PRKACA,PRKACB,PRKACG,PRKAR2A,PRKAR2B,PSEN1,PTPN1,RARA,RARB,RB1,RIMS1,RPSA,SMPD1,SOX9,Srebp,STK11,TGM2,TP73,VIM,WT1,YAP1	1.76e-12	AADAC,ACLY,ACP5,ACVR2B,ADAM19,AGPAT2,AKR1B10,ALDOB,ALOX15B,AMOTL1,APBA1,ARID4B,ATG16L1,ATP5ME,ATRX,AXIN1,BLZF1,BST2,C2,CADPS2,CASP1,CCL28,CD164,CLCN7,COL9A2,CXCL3,DAB2,DDX5,DLG5,DRAM1,DYSF,EIF3D,ETFA,FADS1,FADS2,FDFT1,FGFBP1,FLNC,FOXC1,FSTL1,GALC,GALNT6,GAS7,GFPT1,GIMAP2,GLG1,GNB1,GOLGA3,GRPEL1,GSDME,HCP5,HLA-DMA,HSPB1,IL18,IRF6,IYD,JMJD6,KCNJ2,KLF12,KLF7,KRT23,KRT4,L3MBTL3,LAMB2,LAP3,LDLR,LGALS1…	154 (57)	51
HH30134	chemical drug	Akt,AKT1,AXL,EGFR,FLT3,GRB2,GSK3B,HH30134,HRAS,IDH2,JUN,JUNB,KRAS,MAPK1,MAPT,MMP14,NFkB (complex),NFKBIA,NTRK2,NTRK3,P38 MAPK,PI3K (complex),RAC1,SHC1,SIRT3,STAT3,STAT5A,STAT5a/b,TLR3,TP73,Trk Receptor,YAP1	1.76e-12	ACLY,ACP5,ACTB,ADAM19,ADAMTS9,AKR1B10,ALDH1A1,ALOX15B,ARF6,ARID4B,ATF4,ATG16L1,B4GALT3,BLZF1,BST2,BTN3A3,CD164,CIITA,CLCN7,COL9A2,CPT1A,CSNK2A1,CYP3A4,DAB2,DENND2B,DLG5,DNAH7,DRAM1,ETV4,FDFT1,FLNC,FOXC1,GALC,GAS7,GBA1,GNB1,GTF2I,HK1,HLA-DMA,HPSE,HSPA1A/HSPA1B,HSPB1,HSPB8,IFI27,IFIT5,IHH,IL18,IRF6,ITGB5,JMJD6,KCTD11,LAMB2,LAP3,LONP1,LY6D,MAP1A,MIF,MPPE1,MXD4,MYL9,NCOA1,NFE2L3,NR1H3,NRDE2,NSF,NTSR1…	113 (32)	30
D-lysergic acid diethylamide	chemical drug	Akt,AMBRA1,AMPK,CCND1,CDKN1A,CEBPB,Creb,CTNNB1,D-lysergic acid diethylamide,EGFR,ELK1,ERK,ESR1,ESR2,estrogen receptor,EZH2,FOXC1,FOXO1,GATA1,HIF1A,HSF1,HTT,IRF1,IRF3,JUN,LEF1,MAP3K8,MAPK1,MAPT,MTOR,MYC,NFAT5,NFE2L2,NFkB (complex),NFKBIA,NGEF,NPM1,NR3C1,NR4A1,PDX1,PI3K (complex),POU5F1,PPARGC1A,PRDM1,PRKAA1,PRKCA,PRKCD,PTEN,PTGS2,RB1,RELA,RICTOR,RPTOR,RUNX2,SGK1,SIRT1,SP1,SQSTM1,SREBF1,SRSF1,STAT3…	1.84e-12	AACS,AASS,ACLY,ACVR1B,ACVR2B,ADAM19,ADAMTS9,ADCY5,ADGRG6,AGPAT3,AKR7A2,ALDOB,ALOX15B,AMOTL1,APOL3,ARHGAP32,ARID4B,ATF4,ATG16L1,AXIN1,BABAM2,BCAT2,BNIP5,BTN3A3,C4BPB,CA1,CADPS2,CAP2,CARD6,CASP1,CCL2,CD164,CEMIP,CKAP4,COX7A2L,CPT1A,CSNK1E,CXCL1,DDX5,DNAH7,DST,EIF3D,ETFA,FABP6,FADS2,FAM110C,FAM111A,FARP2,FASN,FGFBP1,FLNC,GALC,GBA1,GFPT1,GLG1,GNB1,GOPC,GRK2,GRPEL1,GUCY1A1,HK1,HLA-DRA,HPSE,HSPA2,HSPB1…	175 (72)	72
PRLHR	G-protein coupled receptor	Akt,AMBRA1,AMPK,CCND1,CDKN1A,CEBPB,Creb,CTNNB1,EGFR,ELK1,ERK,ESR1,ESR2,estrogen receptor,EZH2,FOXC1,FOXO1,GATA1,HIF1A,HSF1,HTT,IRF1,IRF3,JUN,LEF1,MAP3K8,MAPK1,MAPT,MTOR,MYC,NFAT5,NFE2L2,NFkB (complex),NFKBIA,NGEF,NPM1,NR3C1,NR4A1,PDX1,PI3K (complex),POU5F1,PPARGC1A,PRDM1,PRKAA1,PRKCA,PRKCD,PRLHR,PTEN,PTGS2,RB1,RELA,RICTOR,RPTOR,RUNX2,SGK1,SIRT1,SP1,SQSTM1,SREBF1,SRSF1,STAT3,STAT5a/b,STK11,TAL1,TF…	1.84e-12	AACS,AASS,ACLY,ACVR1B,ACVR2B,ADAM19,ADAMTS9,ADCY5,ADGRG6,AGPAT3,AKR7A2,ALDOB,ALOX15B,AMOTL1,APOL3,ARHGAP32,ARID4B,ATF4,ATG16L1,AXIN1,BABAM2,BCAT2,BNIP5,BTN3A3,C4BPB,CA1,CADPS2,CAP2,CARD6,CASP1,CCL2,CD164,CEMIP,CKAP4,COX7A2L,CPT1A,CSNK1E,CXCL1,DDX5,DNAH7,DST,EIF3D,ETFA,FABP6,FADS2,FAM110C,FAM111A,FARP2,FASN,FGFBP1,FLNC,GALC,GBA1,GFPT1,GLG1,GNB1,GOPC,GRK2,GRPEL1,GUCY1A1,HK1,HLA-DRA,HPSE,HSPA2,HSPB1…	175 (72)	71
HPRT1	enzyme	AR,BTRC,CBX7,CDKN1A,CEBPB,CITED2,Creb,CREB1,CSF1,CTNNB1,DUSP1,E2F4,EIF4EBP1,ELK1,ERK1/2,ESR1,ETS1,ETS2,ETV1,EZH2,GSK3B,HDAC1,HIF1A,HPRT1,HSF1,JUN,KAT5,LEF1,MAPK1,MAPK3,MAPT,MED1,MITF,MYB,MYC,NANOG,NCOA1,NCOA2,NF2,NFE2L2,NFKBIA,NR3C1,NR4A1,PTGS2,RARA,RPS6KB1,RPTOR,RXRA,SNAI2,SP1,SREBF1,SREBF2,TCF3,TCF7L2,TH,TWIST1,VDR,XBP1,YTHDF2	1.84e-12	AACS,ABCA12,ACVR1B,ACVR2B,ADCY5,AGPAT3,AKR7A2,ALDH1A1,AMOTL1,ASPH,ATG16L1,ATP10D,ATP5ME,ATRX,BABAM2,BLZF1,BST2,BTN3A3,C2,C4BPB,CADPS2,CAP2,CCL2,CDK20,CEMIP,CFB,CHASERR,COL16A1,COX8A,CRB3,CXCL1,CXCL11,CXCL3,CYC1,DAB2,DAGLA,DENND2B,DIRAS3,DLG5,DNAH7,DST,ECE1,EFNB1,EIF3D,ENPP5,EPB41L4B,FADS1,FARP2,FASN,FBXW10B,FER1L6,FGFBP1,FLNC,FOXC1,GALC,GAS2L1,GFPT1,GLG1,GNB1,GNB5,GOPC,GPAT3,GRK2,GTF2I,HADHA,HCP5…	167 (59)	58
NUF2	other	Akt,AMBRA1,AMPK,CCND1,CDKN1A,CEBPB,Creb,CTNNB1,EGFR,ELK1,ERK,ESR1,ESR2,estrogen receptor,EZH2,FOXC1,FOXO1,GATA1,HIF1A,HSF1,HTT,IRF1,IRF3,JUN,LEF1,MAP3K8,MAPK1,MAPT,MTOR,MYC,NFAT5,NFE2L2,NFkB (complex),NFKBIA,NGEF,NPM1,NR3C1,NR4A1,NUF2,PDX1,PI3K (complex),POU5F1,PPARGC1A,PRDM1,PRKAA1,PRKCA,PRKCD,PTEN,PTGS2,RB1,RELA,RICTOR,RPTOR,RUNX2,SGK1,SIRT1,SP1,SQSTM1,SREBF1,SRSF1,STAT3,STAT5a/b,STK11,TAL1,TFE…	1.87e-12	AACS,AASS,ACLY,ACVR1B,ACVR2B,ADAM19,ADAMTS9,ADCY5,ADGRG6,AGPAT3,AKR7A2,ALDOB,ALOX15B,AMOTL1,APOL3,ARHGAP32,ARID4B,ATF4,ATG16L1,AXIN1,BABAM2,BCAT2,BNIP5,BTN3A3,C4BPB,CA1,CADPS2,CAP2,CARD6,CASP1,CCL2,CD164,CEMIP,CKAP4,COX7A2L,CPT1A,CSNK1E,CXCL1,DDX5,DNAH7,DST,EIF3D,ETFA,FABP6,FADS2,FAM110C,FAM111A,FARP2,FASN,FGFBP1,FLNC,GALC,GBA1,GFPT1,GLG1,GNB1,GOPC,GRK2,GRPEL1,GUCY1A1,HK1,HLA-DRA,HPSE,HSPA2,HSPB1…	175 (72)	71
RGT-419B	chemical drug	Akt,AR,BRCA1,CDK2,CDK4,CDK6,CDK9,CDKN1A,CDKN2A,CDX2,CEBPA,CEBPB,CTNNB1,DDIT3,E2F1,E2F3,ELK1,estrogen receptor,EZH2,FOXO1,FOXO3,GLI1,HSF1,ID2,ID3,MAPT,MTOR,MYB,MYC,NPM1,NR1I2,PELP1,PGR,PPARG,PPARGC1A,PTTG1,RB1,RGT-419B,RPS6KB1,SIRT1,SMARCA4,SMARCC1,SNAI2,SOX2,SP1,SRSF1,STAT3,TFEB,TP53,TP73,TSC2,WT1,ZEB1	1.88e-12	AASS,ACP5,ACSF3,ACVR1B,AKR1B10,ALOX15B,ANAPC4,APOL1,APOL3,ATF7IP2,ATG16L1,ATG2B,ATP5ME,BCAT2,BIRC3,BLZF1,BST2,C2,C4BPB,CA1,CD164,CDK20,CEMIP,CHASERR,CHST12,CKAP4,COL16A1,COL9A2,COX8A,CXCL1,DAB2,DDX5,DGKG,DIRAS3,DLG5,DRAM1,DST,EIF3D,ENPP5,EPB41L4B,ETFA,FADS2,FAM111A,FAM120A,FDFT1,FGFBP1,FLNC,FOXC1,FOXL1,FSTL1,FSTL3,GABARAPL1,GALC,GAS2L1,GBA1,GFPT1,GIMAP2,GLG1,GPAT3,GRK2,GRPEL1,GTF2I,GUCY1A1,HCP5,H…	172 (53)	51
NUV-422	chemical drug	Akt,AR,BRCA1,CDK2,CDK4,CDK6,CDK9,CDKN1A,CDKN2A,CDX2,CEBPA,CEBPB,CTNNB1,DDIT3,E2F1,E2F3,ELK1,estrogen receptor,EZH2,FOXO1,FOXO3,GLI1,HSF1,ID2,ID3,MAPT,MTOR,MYB,MYC,NPM1,NR1I2,NUV-422,PELP1,PGR,PPARG,PPARGC1A,PTTG1,RB1,RPS6KB1,SIRT1,SMARCA4,SMARCC1,SNAI2,SOX2,SP1,SRSF1,STAT3,TFEB,TP53,TP73,TSC2,WT1,ZEB1	1.88e-12	AASS,ACP5,ACSF3,ACVR1B,AKR1B10,ALOX15B,ANAPC4,APOL1,APOL3,ATF7IP2,ATG16L1,ATG2B,ATP5ME,BCAT2,BIRC3,BLZF1,BST2,C2,C4BPB,CA1,CD164,CDK20,CEMIP,CHASERR,CHST12,CKAP4,COL16A1,COL9A2,COX8A,CXCL1,DAB2,DDX5,DGKG,DIRAS3,DLG5,DRAM1,DST,EIF3D,ENPP5,EPB41L4B,ETFA,FADS2,FAM111A,FAM120A,FDFT1,FGFBP1,FLNC,FOXC1,FOXL1,FSTL1,FSTL3,GABARAPL1,GALC,GAS2L1,GBA1,GFPT1,GIMAP2,GLG1,GPAT3,GRK2,GRPEL1,GTF2I,GUCY1A1,HCP5,H…	172 (53)	51
asciminib	chemical drug	Akt,asciminib,BCR-ABL1,CBL,Cdc42,CDKN1B,ERK,ERK1/2,FOXO3,GLI1,GRB2,GSK3B,Hdac,HRAS,KHDRBS1,Mek,PIK3CG,RAC1,SGMS,STAT1,STAT3,STAT5a/b,STAT6,TP53	1.92e-12	ABCA12,ACLY,ACSF3,ACTB,ACVR2B,ADAM19,ADGRG6,AKR1B10,ALDH1A1,ANAPC4,APOL1,ARF6,ATF4,ATG2B,B4GALT3,BLZF1,C2,CASP1,CCL2,CD164,CFB,CHST12,CKAP4,COX8A,CPT1A,DRAM1,DYSF,ECE1,ENPP5,EPB41L4B,ETFA,ETV4,FADS1,FAM110C,FAM120A,FDFT1,FGFBP1,FOXC1,FOXL1,FSTL1,FSTL3,GABARAPL1,GAS7,GBA1,GNB1,GTF2I,HADHA,HK1,HLA-DMA,HLA-DMB,HLA-DRA,HPSE,HSPA1A/HSPA1B,HSPB8,IFI27,IFI6,IGFBP4,IHH,IKBKE,IL18,IRF6,KCNJ2,KLF12,KRT80,L…	125 (24)	24
MIEF2	other	Akt,AMBRA1,AMPK,CCND1,CDKN1A,CEBPB,Creb,CTNNB1,EGFR,ELK1,ERK,ESR1,ESR2,estrogen receptor,EZH2,FOXC1,FOXO1,GATA1,HIF1A,HSF1,HTT,IRF1,IRF3,JUN,LEF1,MAP3K8,MAPK1,MAPT,MIEF2,MTOR,MYC,NFAT5,NFE2L2,NFkB (complex),NFKBIA,NGEF,NPM1,NR3C1,NR4A1,PDX1,PI3K (complex),POU5F1,PPARGC1A,PRDM1,PRKAA1,PRKCA,PRKCD,PTEN,PTGS2,RB1,RELA,RICTOR,RPTOR,RUNX2,SGK1,SIRT1,SP1,SQSTM1,SREBF1,SRSF1,STAT3,STAT5a/b,STK11,TAL1,TF…	1.94e-12	AACS,AASS,ACLY,ACVR1B,ACVR2B,ADAM19,ADAMTS9,ADCY5,ADGRG6,AGPAT3,AKR7A2,ALDOB,ALOX15B,AMOTL1,APOL3,ARHGAP32,ARID4B,ATF4,ATG16L1,AXIN1,BABAM2,BCAT2,BNIP5,BTN3A3,C4BPB,CA1,CADPS2,CAP2,CARD6,CASP1,CCL2,CD164,CEMIP,CKAP4,COX7A2L,CPT1A,CSNK1E,CXCL1,DDX5,DNAH7,DST,EIF3D,ETFA,FABP6,FADS2,FAM110C,FAM111A,FARP2,FASN,FGFBP1,FLNC,GALC,GBA1,GFPT1,GLG1,GNB1,GOPC,GRK2,GRPEL1,GUCY1A1,HK1,HLA-DRA,HPSE,HSPA2,HSPB1…	175 (72)	72
RASGRP1	other	Akt,CREB1,CXCL12,ELK1,ERK,ERK1/2,HRAS,Jnk,KRAS,Mapk,MAPK1,MAPK3,MAPK8,MAPK9,RAS,RASGRP1	1.95e-12	ACLY,ADGRG6,AKR1B10,ARF6,ATF4,ATRX,B4GALT3,BIRC3,BLZF1,BST2,BTN3A3,CADPS2,CASP1,CCL2,CD164,CFB,CSNK2A1,CXCL1,CXCL11,CXCL3,CYP2C18,DAB2,DENND2B,DNAH7,ECE1,FASN,FDFT1,FLNC,FSTL1,GBA1,GNB1,GOPC,GRK2,GTF2I,HLA-DMA,HLA-DRA,IFI6,IFIT1,IFIT3,IFIT5,IL18,IRF6,ITGB5,KLF7,LAMB2,LAP3,LDLR,LGALS1,MAP2K2,MIF,MKNK2,MPPE1,MSX2,NFKBIZ,NID1,NR1H3,NR2F6,NTSR1,OASL,PARP14,PC,PCYT1A,PGM2L1,PHC2,PIM1,PODXL,PPARG,PRDM1…	89 (16)	15
C5	other	Akt,AMPK,AR,ATF6,BCL6,C5,CASP1,CBX7,CEBPA,CEBPB,CITED2,Collagen type I (complex),COP1,Creb,CREB1,CSF1,DDIT3,DUSP1,ERK1/2,ESR1,ESR2,ETV5,EZH2,FN1,FOXC1,FOXO1,FOXO3,FOXO4,GATA1,HIF1A,HNF1A,HNF4A,HSF1,HTT,IRF1,KAT5,LEF1,MAP3K8,MAPK1,MAPK14,MAPK3,MAPT,MED1,MET,mir-21,MITF,MKNK1,MTOR,MYB,MYC,MYRF,NEUROD1,NFAT5,NFkB (complex),NFKBIA,NGEF,NPM1,NR3C2,NR4A1,NR4A2,PDX1,PGR,PI3K (complex),POU5F1,PPARA,PPARG…	1.96e-12	AACS,AADAC,AASS,ABCA12,ACP5,ACVR1B,ACVR2B,ADI1,AKR1B10,ALDH1A1,AMOTL1,APBA1,APOL3,ARF6,ATF4,ATF7IP2,ATG16L1,ATP10D,BABAM2,BCAT2,BIRC3,BLZF1,BNIP5,BST2,BTN3A3,CA1,CADPS2,CAP2,CARD6,CASP4,CCL2,CCL28,CD164,CDK20,CFB,CHASERR,CIITA,COX7A2L,CPT1A,CRB3,CSNK1E,CSNK2A1,CXCL1,CXCL11,CXCL3,DAB2,DAGLA,DDX5,DECR1,DNAH7,ECE1,EIF3D,ENPP5,FAM110C,FAM111A,FARP2,FASN,FER1L6,FGFBP1,FLNC,GABARAPL1,GALC,GAS2L1,GNB1,G…	201 (99)	99
LIN28A	other	Akt,AKT1,ALDH,CTNNB1,ERBB4,ERK1/2,IRF3,JUN,LIN28A,MTOR,MTORC1,NFkB (complex),RAC1,RAF1,RELA,SHH,SMAD2,SMAD3,TBK1,TEAD1,TP73,TUT4,UCP1,YAP1	1.96e-12	ACLY,ACP5,ADAM19,ADAMTS9,AGPAT2,AKR1B10,ALDH1A1,ARID4B,ATF4,ATG2B,BCAT2,BLZF1,BST2,CASP4,CCDC6,CCL2,CD164,CFB,COL9A2,COX7A2L,CPNE2,CPT1A,CXCL11,CXCL3,DLG5,DRAM1,ECE1,ETFA,FASN,FDFT1,FGFBP1,FOXC1,FSTL1,FSTL3,GLG1,GPAT3,HADHA,HPSE,HSPA1A/HSPA1B,HSPB8,IFI27,IFI6,IFIT1,IGFBP4,IHH,IKBKE,IL18,INPP4B,ITGB5,JMJD6,LAMB2,LAP3,LDLR,LIG4,LY6D,MAP1B,MAP2K2,MPPE1,MTHFD1L,MYL9,NEFH,NID1,NRDE2,NT5C,OAT,OTUB2,PAR…	109 (24)	22
phencyclidine	chemical drug	Akt,AKT1,CASP3,ERK,ERK1/2,GRIN1,GRIN3A,GSK3B,MAPK1,MAPK3,Mek,phencyclidine	1.97e-12	ACP5,ADAM19,ADGRG6,AKR1B10,ATF4,BLZF1,BST2,BTN3A3,CASP4,CCL2,CD164,CFB,CPT1A,CXCL1,CXCL3,DAB2,DNAH7,ECE1,ETV4,FGFBP1,FLNC,FSTL1,GALNT6,GUCY1A1,HLA-DMA,HPSE,HSPB1,IFI27,IFI6,IFIT1,IFIT3,IFIT5,ITGB5,LAMB2,LAP3,LCN2,LDLR,LGALS1,MAP2K2,MPPE1,MTHFD1L,NCOA1,NFE2L3,NR1H3,NTSR1,OASL,PML,PODXL,PPARG,PRDM16,PROM1,PRSS12,RAB29,RAMP1,REV3L,RGS2,RIN1,SGK1,SLC2A4,SLC3A2,SLC6A14,SP110,TAP2,TRIM22,TRIM38,UBE2L6,…	68 (12)	12
HNRNPA2B1	other	Akt,AMBRA1,AMPK,CCND1,CDKN1A,CEBPB,Creb,CTNNB1,EGFR,ELK1,ERK,ESR1,ESR2,estrogen receptor,EZH2,FOXC1,FOXO1,GATA1,HIF1A,HNRNPA2B1,HSF1,HTT,IRF1,IRF3,JUN,LEF1,MAP3K8,MAPK1,MAPT,MTOR,MYC,NFAT5,NFE2L2,NFkB (complex),NFKBIA,NGEF,NPM1,NR3C1,NR4A1,PDX1,PI3K (complex),POU5F1,PPARGC1A,PRDM1,PRKAA1,PRKCA,PRKCD,PTEN,PTGS2,RB1,RELA,RICTOR,RPTOR,RUNX2,SGK1,SIRT1,SP1,SQSTM1,SREBF1,SRSF1,STAT3,STAT5a/b,STK11,TAL…	1.98e-12	AACS,AASS,ACLY,ACVR1B,ACVR2B,ADAM19,ADAMTS9,ADCY5,ADGRG6,AGPAT3,AKR7A2,ALDOB,ALOX15B,AMOTL1,APOL3,ARHGAP32,ARID4B,ATF4,ATG16L1,AXIN1,BABAM2,BCAT2,BNIP5,BTN3A3,C4BPB,CA1,CADPS2,CAP2,CARD6,CASP1,CCL2,CD164,CEMIP,CKAP4,COX7A2L,CPT1A,CSNK1E,CXCL1,DDX5,DNAH7,DST,EIF3D,ETFA,FABP6,FADS2,FAM110C,FAM111A,FARP2,FASN,FGFBP1,FLNC,GALC,GBA1,GFPT1,GLG1,GNB1,GOPC,GRK2,GRPEL1,GUCY1A1,HK1,HLA-DRA,HPSE,HSPA2,HSPB1…	175 (72)	72
CAY10594	chemical reagent	Akt,AKT1,CAY10594,CTNNB1,ERBB4,ERK1/2,HMOX1,IRF3,JINK1/2,JUN,MAPK1,MTOR,MTORC1,PLD,PLD1,RAC1,RAF1,RELA,SHH,SMAD2,SMAD3,TBK1,TEAD1,TP73,YAP1	2.01e-12	ACLY,ACP5,ADAM19,AGPAT2,AKR1B10,ALDH1A1,ARID4B,ATF4,ATG2B,BLZF1,BST2,BTN3A3,CASP4,CCL2,CD164,CFB,COL9A2,COX7A2L,CPT1A,CXCL3,CYP3A4,DAB2,DLG5,DNAH7,DRAM1,ECE1,ETFA,FDFT1,FGFBP1,FLNC,FOXC1,FSTL1,FSTL3,GLG1,GPAT3,HADHA,HLA-DMA,HPSE,HSPA1A/HSPA1B,HSPB8,IFI27,IFI6,IFIT1,IFIT5,IGFBP4,IHH,IKBKE,IL18,INPP4B,ITGB5,JMJD6,LAMB2,LAP3,LDLR,LGALS1,LIG4,LY6D,MAP1B,MAP2K2,MPPE1,MSX2,MYL9,NEFH,NID1,NRDE2,OAT,PARP…	107 (25)	23
3,3',5-triiodothyroacetic acid	chemical - endogenous mammalian	3,3',5-triiodothyroacetic acid,AR,CREB1,DIO3,E2F1,HNF1A,L-triiodothyronine,levothyroxine,MAP3K7,MAPK1,MTOR,P38 MAPK,PI3K (complex),PPARA,RB1,RELA,RXRA,STAT3,STAT5A,STAT5a/b,TG,THRA,THRB,thyroid hormone	2.06e-12	AADAC,AASS,ACLY,ACP5,ACTB,ALDH1A1,ALDOB,ATF4,BLZF1,BST2,BTN3A3,C2,CA1,CADPS2,CASP1,CCL2,CCL28,CFB,CIITA,CKAP4,COX8A,CSNK2A1,CXCL3,CYC1,CYP3A4,DAB2,DIRAS3,DNAH7,DVL1,ECE1,ENPP5,EPB41L4B,ETFA,FABP6,FADS1,FADS2,FASN,FLNC,FSTL1,GAS2L1,GLG1,GRPEL1,GUCY1A1,HK1,HLA-DMA,HLA-DRA,HNF4G,HSPB1,IFI27,IFI6,IFIT1,IFIT5,IGFBP4,IHH,IKBKE,IL18,INSIG2,JMJD6,KCNJ2,KCTD11,KLF7,KRT23,KRT4,LAP3,LGALS1,LMAN1,LY6D,MAP1B,…	124 (24)	23
Sch-23390	chemical drug	Akt,ALOX5,ANXA7,AR,BCL6,Calmodulin,CAMK2A,CaMKII,CASP1,CASR,CBX7,CEBPB,CITED2,CREB1,CSF1,CTNNB1,CYTH2,DDIT3,DUSP1,EDN1,EGLN,ERK,ERK1/2,ERN1,ESR1,ESR2,ETV5,EZH2,FMR1,FOXC1,FOXO1,FOXO3,G protein alpha i,GATA1,GLI1,GLI2,GRIN1,GRIN3A,HIF1A,HNF4A,HNF4α dimer,HRAS,HSF1,HTT,IFNG,IRF1,KAT5,KRAS,L-glutamic acid,LEF1,MAP3K8,MAPK1,MAPK3,MED1,MET,METTL3,MITF,MKNK1,MMP14,MTOR,MYB,MYC,MYCN,MYRF,NCOA1,NFAT5,NFE…	2.13e-12	AADAC,ABCA12,ACP5,ACVR1B,ADGRG6,ADGRG7,AGPAT3,AKR1B10,AKR7A2,ALDOB,AMOTL1,APBA1,APOL3,ARF6,ARHGAP32,ATF4,ATP10D,BABAM2,BCAT2,BLZF1,BNIP5,BST1,BST2,BTN3A3,CA1,CADPS2,CAP2,CCL2,CD164,CDK20,CEMIP,CFB,CHASERR,CRB3,CSNK1E,CSNK2A1,CXCL1,CXCL11,CXCL3,CYP2C18,DAB2,DAGLA,DNAH7,ECE1,EIF3D,ENPP5,EPN1,FARP2,FASN,FER1L6,FGFBP1,FLNC,FOXL1,GALNT6,GAS2L1,GBA1,GIMAP2,GLG1,GNB2,GOPC,GPAT3,GRPEL1,GSDME,GSPT2,HLA-DM…	203 (111)	107
FGF8	growth factor	AHR,Akt,AMPK,AR,ATF6,BCL6,CASP1,CBX7,CCND1,CEBPA,CEBPB,CITED2,COP1,Creb,CREB1,CSF1,CTNNB1,DDIT3,DUSP1,EIF4E,ELK1,ERK1/2,ESR1,ETV5,FGF8,FGFR,FGFR1,FGFR2,FGFR4,FOXC2,FRS2,GATA1,GATA2,GSK3B,HIF1A,HSF1,Hsp27,IGF1,IRF1,IRS1,JUN,KAT5,L-tyrosine,LEP,Mapk,MAPK1,MAPK3,MAPK7,MAPT,MED1,MET,MITF,MKNK1,MYB,MYC,MYRF,NCOA1,NEUROD1,NFAT5,NFkB (family),NFKBIA,NGEF,NPM1,NR3C2,NR4A1,NR4A2,P38 MAPK,PDX1,PGR,Pkc(s),P…	2.17e-12	AACS,AADAC,AASS,ABCA12,ACLY,ACSF3,ACVR1B,ACVR2B,AKR1B10,ANAPC4,APBA1,APOL1,APOL3,ARHGAP32,ASPH,ATF7IP2,ATG16L1,ATG2B,ATP10D,ATP5ME,BABAM2,BCAT2,BIRC3,BLZF1,BST2,BTN3A3,C17orf80,CADPS2,CAP2,CARD6,CCL2,CDK20,CEMIP,CFB,CHASERR,CHST12,CKAP4,CPT1A,CRB3,CXCL1,CXCL3,CYP2C18,DAB2,DAGLA,DDX5,DECR1,DLG5,DNAH7,DRAM1,ECE1,EID1,EIF3D,ENPP5,FADS1,FAM110C,FARP2,FASN,FER1L6,FLNC,FOXL1,GABARAPL1,GALC,GAS2L1,GBA1,…	203 (108)	106
carbonyl cyanide p-(trifluoromethoxy)phenylhydrazone	chemical reagent	AMPK,carbonyl cyanide p-(trifluoromethoxy)phenylhydrazone,CASP1,CASP3,MAPK1,MAPK3,MTOR,PRKCD	2.18e-12	AACS,ACLY,ARHGAP32,BIRC3,BLZF1,BST2,BTN3A3,CASP1,CASP4,CEMIP,CFB,CIITA,CXCL1,CXCL11,CYP3A4,DAB2,DNAH7,ETFA,FLNC,GLG1,GSDME,HLA-DMA,HSPB1,IFI27,IFI6,IFIT1,IFIT3,IFIT5,IL18,LAP3,LCN2,LDLR,LGALS1,OASL,OAT,PFN1,PHLPP1,PIM1,PIM2,PML,PPARG,PROM1,PRSS12,RGS2,RNF168,SLC12A2,SLC2A4,SLC8A2,SP110,TRIM22,TRIM38,UBE2L6	52 (8)	7
TBXA2R	G-protein coupled receptor	ADCY,AMPK,AR,BCL6,CASP3,CBX7,CCND1,CEBPB,CITED2,CREB1,CSF,CSF1,CTNNB1,DDIT3,DPP4,DUSP1,EDN1,EIF2AK2,ELK1,ERK,ESR1,ETV5,FOXO1,FOXO3,GABPA,GATA2,GNA12,GNA12/13,GNA13,GNAQ,HIF1A,HRAS,HSF1,JUN,KAT5,MAP2K5,Mapk,MAPK1,MAPK3,MAPK7,MED1,MET,METTL3,MITF,MKNK1,MTOR,MYC,MYCN,NANOG,NCOA1,NEUROD1,NFkB (complex),NFKBIA,NOS2,Notch,NPM1,NR3C1,NR4A1,PGR,Pkc(s),PLC,POU5F1,PPP2R1A,PRKCSH,PTEN,PTK2,PTTG1,RARA,RB1,RH…	2.23e-12	AACS,ABCA12,ACP5,ACVR1B,ADAMTS9,ADCY5,ADGRG6,APOL3,ARF6,ARID4B,ASPH,ATF7IP2,ATP10D,B4GALT3,BABAM2,BIRC3,BLZF1,BST1,BST2,BTN3A3,C2,CADPS2,CAP2,CARD6,CCL2,CFB,CHASERR,COX7A2L,COX8A,CRB3,CSNK1E,CXCL1,CXCL11,CXCL3,CYP2C18,DAB2,DAGLA,DDX5,DECR1,DLG5,DNAH7,EID1,EIF3D,ENPP5,EPB41L4B,FADS1,FADS2,FAM110C,FARP2,FASN,FBXW10B,FER1L6,FLNC,FOXL1,GAS2L1,GLG1,GNB5,GOPC,GPAT3,GRK2,GRPEL1,GSPT2,GTF2E2,GTF2I,GUCY1A…	188 (95)	88
ibutamoren	chemical drug	AKT1,AR,BCL6,BLOC1S6,CASP1,CCND1,CEBPA,CEBPB,CLOCK,Creb,CREB1,CTNNB1,DUSP1,ERBB2,ERK1/2,ESR1,ESR2,ETV5,FOXO1,FOXO3,FOXO4,GATA1,GATA4,GSK3B,HIF1A,Hsp27,ibutamoren,IRF1,KAT6A,MAP3K8,MAPK1,MAPK14,MAPT,MED1,MET,MITF,MKNK1,MTOR,MYC,MYRF,NFATC2,NFE2L2,NFkB (complex),NFKBIA,NR3C2,NR4A2,PDK1,PGR,Pkc(s),POU5F1,PPARA,PTEN,PTGS2,PTPRR,RAF1,RET,RPTOR,SATB1,SGK1,SOX2,SP1,SP3,SPARC,STAT3,STAT5a/b,STK11,TCF20,T…	2.31e-12	AACS,AADAC,AASS,ACVR1B,ACVR2B,ADAMTS9,AGPAT3,AKR1B10,AKR7A2,ALDOB,AMOTL1,APBA1,APOL2,APOL3,ARID4B,ASPH,ATG16L1,ATP10D,ATP5ME,B4GALT3,BIRC3,BNIP5,BST1,BST2,BTN3A3,C2,C4BPB,CA1,CADPS2,CAP2,CARD6,CASP4,CCL2,CDK20,CEMIP,CKAP4,COL16A1,COL9A2,COX7A2L,CSNK1E,CXCL1,CXCL3,DDX5,DECR1,DLG5,DNAH7,DVL1,ECE1,EIF3D,EPB41L4B,FADS1,FARP2,FASN,FGFBP1,FOXC1,FSTL1,GABARAPL1,GALC,GAS2L1,GBA1,GFPT1,GLG1,GNB1,GNB5,GOPC…	184 (78)	77
tazemetostat	chemical drug	Akt,BRCA1,CDH1,ERK,EZH2,MERTK,MYCN,MYOD1,NFKB1,PPARG,SMAD2,SMAD3,STAT3,tazemetostat,TRAF6,ZBTB16	2.44e-12	ACP5,ADGRG6,ALDH1A1,ALOX15B,ATF4,BABAM2,BIRC3,C4BPB,CAP2,CASP1,CASP4,CCL2,CD164,CEMIP,CIITA,CKAP4,CPT1A,CXCL1,CXCL11,CXCL3,CYP3A4,DYSF,EFNB1,ETV4,FADS2,FDFT1,FOXC1,FSTL3,GABARAPL1,GALNT6,HADHA,HCP5,HDAC11,HDGF,HPSE,HSPB1,HSPB8,IFI27,IFI6,IFIT1,IFIT3,IHH,IKBKE,IL18,INSIG2,IRF6,ITGB5,KCTD11,LAMB2,LCN2,LGALS1,LMO4,LY6D,MAP1S,METRN,MGST1,MKNK2,MPPE1,MSX2,MUC13,NR1H3,NSF,OASL,PHGDH,PIK3IP1,PIK3R3,PIM1…	101 (16)	16
INSIG1	other	ATF6,CASP4,CHUK,EIF2AK3,ERK,HMGCR,HNF4α dimer,HSPA5,INSIG1,IRF3,MTOR,MYC,P38 MAPK,PPARG,PPRC1,SLC6A4,SMAD2,SREBF1,SREBF2,STAT3,YAP1	2.51e-12	AACS,AADAC,ACLY,ACP5,ACTB,ADGRG6,AGPAT2,ALDOB,ALOX15B,ARID4B,ATF4,ATP5ME,AXIN1,BST2,CAP2,CASP1,CIITA,CKAP4,COL9A2,CPT1A,CXCL1,CXCL11,CXCL3,DDX5,DHCR7,EIF3D,ETFA,FABP6,FADS1,FADS2,FASN,FDFT1,FSTL3,GFPT1,GSDME,GTF2I,HADHA,HSPB1,IFI27,IFIT1,IFIT5,IGFBP4,IHH,IKBKE,IL18,INSIG2,IRF6,JMJD6,KCTD11,LCN2,LDLR,LGALS1,LIPA,LONP1,LY6D,MAP1B,MAX,MGST1,MKNK2,MSX2,MUC13,NFE2L3,NFKBIZ,NID1,NR1H3,NRDE2,NSDHL,NSF,O…	108 (21)	20
PLAAT4	enzyme	AHR,Ap1,AR,ATF2,ATF4,CASP1,CDK6,CEBPB,COP1,Creb,CREB1,CSF2,CXCL8,DDIT3,DDX3X,E2F1,EGR2,EIF2AK2,EIF2AK3,ELK1,ERK,estrogen receptor,FADD,FOXO1,FOXO3,GABARAPL2,GATA1,GSK3B,HIF1A,HNF4A,HRAS,IDO1,IFN type 1,IFNA2,IFNB1,IGF1,IKBKE,IL1B,IL2,IL6,IRF,IRF1,IRF2,IRF3,IRF7,IRF8,JUN,KRAS,MAPK7,MAPT,MAVS,MKNK1,MMP9,Nfat (family),NFkB (complex),NFKB2,NOS2,PI3K (complex),PLAAT4,POU2F2,PPARG,REL,SP1,SRF,STAT5A,ST…	2.56e-12	AACS,ABHD17C,ACLY,ACP5,ACTB,ACVR1B,ACVR2B,ADAMTS9,ADGRG6,ADI1,AKR1B10,ALDOB,APOL1,APOL2,APOL3,ARF6,ARID4B,ATF4,ATF7IP2,ATG16L1,ATP5ME,AXIN1,B4GALT3,BST2,BTN3A3,C4BPB,CA1,CADPS2,CAP2,CARD6,CASP1,CCL28,CD164,CDK20,CFB,CIITA,CLCN7,COL9A2,COX8A,CSNK2A1,CXCL1,CXCL11,CYP3A4,DDX5,DENND2B,DIRAS3,DLG5,DST,DVL1,EPB41L4B,FABP6,FADS1,FADS2,FAM111A,FASN,FDFT1,FSTL1,GALC,GAS2L1,GBA1,GFPT1,GNB1,GNB2,GNB5,GRK2,G…	175 (74)	72
amino acids	chemical - endogenous mammalian	Akt,AKT1,amino acids,AMPK,EEF2K,EIF4E,ERK1/2,FLCN,GSK3B,IRS1,JUN,MAPK1,MAPK3,MAPK8,MTOR,MTORC1,PPARG,PRKCD,RICTOR,RPS6KB1,RPTOR,SMPD1,SREBF2,STAT3,TFEB,TSC2	2.72e-12	ACP5,AGPAT2,ALDH1A1,ALOX15B,ARHGAP32,ATG16L1,BLZF1,BST2,BTN3A3,CCL28,CEMIP,CFB,COX7A2L,COX8A,CPT1A,CYC1,CYP3A4,DAB2,DHCR7,DNAH7,ECE1,ETFA,FABP6,FADS2,FAM111A,FDFT1,FLNC,FSTL1,GBA1,GLG1,GTF2I,HADHA,HLA-DMA,HSPB1,IFI27,IFI6,IFIT5,IHH,IKBKE,IL18,INSIG2,ITGB5,KCTD11,LAMB2,LAP3,LCN2,LGALS1,LY6D,MAP1B,MAP2K2,METRN,MGST1,MIF,MKNK2,MPPE1,MTERF1,MUC13,NCK2,NCOA1,NDUFC2,NFE2L3,NFIX,NR1H3,NSF,NTSR1,PC,PCYT1…	102 (26)	26
Tlr11	transmembrane receptor	ADAM10,AHR,Akt,AMPK,AR,ATF4,BCL6,BMAL1,CASP1,CEBPA,CEBPB,CHUK,Creb,CREB1,CSF2,DDIT3,DUSP1,EIF2AK2,EIF4E,ERK1/2,ESR1,ETV5,FOXO1,FOXO3,FOXO4,GATA2,GATA4,HIF1A,HNF4A,HSF1,Hsp27,IKBKB,IL10RA,IL1B,IL6,IRF1,IRF5,IRF7,IRF8,MAP3K8,Mapk,MAPK1,MAPK14,MAPK7,MAPT,Mek,MITF,MKNK1,MTOR,MYB,MYD88,NFE2L2,NFkB (complex),NFkB (family),NFKB2,NFKBIA,nitric oxide,NOS2,NPM1,NR3C1,PGR,PI3K (complex),PKD1,PPARG,PRKCD,PTT…	2.83e-12	AACS,AADAC,AASS,ACSF3,ACVR1B,ACVR2B,ADAMTS9,AGPAT3,AKR1B10,AKR7A2,ALDH1A1,ALDOB,ANAPC4,APOL1,APOL3,ARHGAP32,ARID4B,ASPH,ATF4,ATF7IP2,ATG16L1,ATG2B,ATP5ME,BIRC3,BNIP5,BST2,BTN3A3,CADPS2,CAP2,CASP1,CASP4,CCL2,CCL28,CFB,CHST12,CIITA,CKAP4,COL16A1,CXCL1,CXCL11,CYP2C18,CYP3A4,DECR1,DENND2B,DLG5,DNAH7,DRAM1,DST,DVL1,DYSF,ECE1,EPB41L4B,ETFA,FADS1,FADS2,FAM110C,FARP2,FDFT1,FGFBP1,FOXL1,FSTL3,GABARAPL1,GA…	194 (84)	83
MFN2	enzyme	ADAM10,AMBRA1,AR,ATF4,ATF6,BAK1,BAX,BCL6,CASP1,CBX7,CCND1,CEBPA,CEBPB,CREB1,CSF1,CTNNB1,DDIT3,DUSP1,EDN1,EIF2AK2,EIF2AK3,EIF4E,ELK1,ERK,ERK1/2,ERN1,ESR1,ETV5,FOXO3,GATA1,HIF1A,HNF4α dimer,HRAS,HSF1,IRF1,Jnk,KAT5,MAPK1,MAPT,MED1,MET,METTL3,MFN2,MITF,MKNK1,MTOR,MYB,MYC,MYCN,MYRF,NEUROD1,NFkB (complex),NFkB (family),NFKBIA,NOS2,NR3C2,NR4A1,OMA1,PGR,PI3K (complex),Pkc(s),POU5F1,PPARA,PRDM1,PRKCA,PRKC…	2.87e-12	AADAC,ACLY,ACP5,ACSF3,ACVR1B,ADAMTS7,ADAMTS9,ADGRG6,AKR1B10,ALDOB,ANAPC4,APBA1,APOL1,APOL3,ARF6,ARHGAP32,ARID4B,ATF4,ATF7IP2,ATG16L1,ATG2B,ATP10D,ATP5ME,B4GALT3,BABAM2,BIRC3,BLZF1,BST2,BTN3A3,C2,CA1,CADPS2,CAP2,CARD6,CASP1,CCL2,CCL28,CDK20,CFB,CHASERR,CHST12,COX7A2L,CPT1A,CXCL1,CXCL11,CXCL3,DAB2,DAGLA,DDX5,DECR1,DLG5,DNAH7,DRAM1,DVL1,ECE1,EIF3D,ENPP5,EPB41L4B,ETFA,FADS1,FADS2,FAM111A,FASN,FER1L6,…	202 (92)	90
bardoxolone	chemical drug	ATF4,bardoxolone,Calcineurin protein(s),CASP1,CASP3,CASP4,CASP8,CCND1,CDKN1A,CEBPA,CFLAR,Creb,E2F1,EIF2A,EIF2AK2,EIF2AK3,EIF4E,ELK1,ESR1,FADD,GSK3B,HIF1A,HNF4A,HSF1,IL1B,IL2,IL6ST,INSR,IRF7,ITCH,LONP1,MAPK1,MAPK8,MAPT,MMP3,NFATC2,NFE2L2,NR3C1,NR4A1,PGR,PI3K (complex),PPARA,PPARG,PPARGC1A,PRKCD,progesterone,PTEN,RAC1,RICTOR,RPTOR,RXRA,SIRT1,SMPD1,SREBF1,STAT5a/b,STAT5B,TP53,TYK2	3.02e-12	AACS,AADAC,ABHD17C,ACLY,ACSF3,ACVR2B,AGPAT2,AGPAT3,AKR1B10,AKR7A2,ALDOB,ALOX15B,ANAPC4,APOL1,ARHGAP32,ASPH,ATG16L1,ATG2B,ATP5ME,ATRX,BABAM2,BCAT2,BIRC3,BLZF1,BTN3A3,CAP2,CASP1,CASP4,CCL2,CCL28,CHST12,CIITA,CKAP4,COL16A1,COX7A2L,COX8A,CSNK1E,CXCL1,CXCL3,CYP3A4,DECR1,DHCR7,DIRAS3,DLG5,DNAH7,DRAM1,DST,DVL1,DYSF,ENPP5,FABP6,FADS1,FADS2,FAM111A,FARP2,FASN,FLNC,GALC,GAS7,GNB1,GOPC,GRK2,GSDME,GUCY1A1,HA…	164 (58)	56
dantrolene	chemical drug	26s Proteasome,ADAM10,Akt,ALOX5,BCL6,Calmodulin,CASP1,CASP4,CASR,CD40,CEBPB,COPS5,Creb,CREB1,CSF1,CTNNB1,CYP1A1,CYTH2,dantrolene,DUSP1,E2F1,EGLN,EGR2,EIF2AK2,ERK1/2,ESR1,ESR2,ETV5,EZH2,FOXC1,FOXO1,FOXO3,GATA1,GRIN1,HIF1A,HRAS,HSF1,HTT,IL15,IRF1,KL,KRAS,LEF1,MAP3K8,MAP4K4,MED1,MITF,MKNK1,MMP14,MTOR,MYC,MYRF,NFAT5,NFE2L2,NFKBIA,NGEF,NOS2,NPM1,NR3C1,NR3C2,NR4A1,NTRK1,PDX1,PGR,PI3K (complex),PIAS1,PI…	3.04e-12	AADAC,AASS,ABCA12,ABHD17C,ACP5,ACVR1B,ACVR2B,ADAMTS7,ADCY5,ADGRG6,ADI1,AKR1B10,AKR7A2,ALDOB,ALOX15B,AMOTL1,APBA1,APOL1,APOL3,ARF6,ARHGAP32,ATF4,ATF7IP2,ATP10D,AXIN1,BABAM2,BIRC3,BNIP5,BST2,BTN3A3,CA1,CADPS2,CARD6,CASP4,CCL2,CCL28,CD164,CDK20,CEMIP,CFB,CIITA,COL16A1,CSNK1E,CSNK2A1,CXCL1,CXCL11,CXCL3,DAGLA,DAPP1,DDX5,DIRAS3,DVL1,ECE1,EIF3D,ENPP5,EPN1,FADS1,FAM110C,FARP2,FASN,FGFBP1,GALNT6,GFPT1,GLG…	216 (104)	103
itraconazole	chemical drug	ABCB4,acetaminophen,aflatoxin B1,Akt,AMBRA1,AMPK,AR,BCL6,CASP1,CCND1,CDK2,CEBPA,CEBPB,Creb,CREB1,CTNNB1,cyclophosphamide,CYP,CYP1A1,CYP2C19,CYP2C8,CYP2C9,CYP3A,CYP3A4,CYP51A1,diclofenac,DUSP1,EGR1,EIF2AK2,EIF4E,ELK1,ERBB4,ERK,ERK1/2,ESR1,ETS1,ETS2,ETV1,ETV4,ETV5,FOXO3,GATA1,GATA4,HIF1A,HSF1,IRF9,itraconazole,MAPK8,MAPT,MED1,MITF,MKNK1,monocrotaline,MTOR,MYC,MYRF,NFE2L2,NFkB (family),NFKBIA,NOS2,N…	3.17e-12	AACS,AADAC,AASS,ACLY,ACSF3,ACVR1B,ACVR2B,ADAMTS7,ADGRG6,AGPAT3,AKR1B10,AKR7A2,ALDOB,ANAPC4,APBA1,APOL1,ARHGAP32,ARID4B,ATG16L1,ATG2B,ATP10D,BIRC3,C2,CA1,CADPS2,CAP2,CASP4,CCL2,CD320,CDK20,CEMIP,CFB,CHST12,CIITA,CKAP4,COX7A2L,CSNK2A1,CXCL1,CXCL11,CXCL3,DDX5,DECR1,DLG5,DRAM1,DVL1,ECE1,EIF3D,EPB41L4B,ETFA,FAM111A,FARP2,FASN,FGFBP1,GABARAPL1,GALC,GAS2L1,GAS7,GBA1,GFPT1,GLG1,GNB1,GNB5,GOPC,GRK2,GSDME,…	190 (94)	87
ERRFI1	other	Akt,EGFR,ERK,ERK1/2,ERRFI1,FOXO1,GSK3B,KRAS,MAPK1,MET,RB1,STAT3,TP73	3.38e-12	ACLY,ACP5,ACTB,ADAM19,ADGRG6,AKR1B10,ALDH1A1,ATG2B,BLZF1,BST2,BTN3A3,CASP1,CD164,CFB,CIITA,CPT1A,CSNK2A1,CXCL1,CXCL11,CXCL3,DAB2,DENND2B,DLG5,DNAH7,DRAM1,ECE1,ETV4,FLNC,FOXC1,FSTL1,GABARAPL1,GBA1,GRPEL1,GTF2I,HLA-DMA,HPSE,HSPA1A/HSPA1B,HSPB8,IFI27,IFI6,IFIT1,IFIT3,IFIT5,IGFBP4,IHH,IKBKE,IL18,KCTD11,KLF7,KRT4,LAMB2,LAP3,LDLR,LGALS1,LY6D,MAP2K2,MPPE1,MRPS18A,NCOA1,NFE2L3,NSF,NTSR1,OASL,PC,PHC2,PIK3…	96 (13)	12
MAPT	other	ADAM10,Akt,ATF6,BCL6,Calmodulin,CASP1,CASP3,CASP4,caspase,CD3,Cdk (family),CDKN1A,CEBPB,Creb,CTNNB1,DDIT3,DUSP1,E2F1,E2F4,EDN1,EGR2,EIF6,ERBB2,ERK,ESR1,ESR2,ETV5,FOXC1,FOXO1,GATA1,GATA2,GRIN1,GRIN3A,GSK3B,HDAC1,HIF1A,HNF1B,HRAS,IFNGR1,IL33,JAK2,KAT5,KLF6,L-glutamic acid,MAP3K8,Mapk,MAPT,METTL3,MITF,MMP14,MYB,NANOG,NFE2L2,NMDA Receptor,NOS2,NPM1,NR3C1,PPARA,Ppp2c,PRKCD,protein phosphatase,PSEN1,PT…	3.38e-12	AADAC,AASS,ABCA12,ACP5,ACVR1B,ACVR2B,ADGRG6,AGPAT3,ALDH1A1,ARF6,ARHGAP32,ASPH,ATF4,ATF7IP2,ATG16L1,ATG2B,ATP5ME,BIRC3,BNIP5,CA1,CAP2,CASP1,CASP4,CCL28,CD164,CDK20,CFB,CHASERR,CIITA,CLCN7,COX8A,CPT1A,CSNK1E,CXCL1,CXCL11,CXCL3,CYC1,CYP2C18,DENND2B,DIRAS3,EFNB1,ENPP5,FAM110C,FAM111A,FARP2,FASN,FBXW10B,FDFT1,FER1L6,FGFBP1,FOXC1,FOXL1,GALC,GALNT6,GAS7,GNB5,GOLGA3,GOPC,GPAT3,GRPEL1,GSDME,GSPT2,GTF2E2,G…	180 (91)	86
ADRA2C	G-protein coupled receptor	ADRA2C,Akt,AR,BCL6,CASP1,CBX7,CCND1,CEBPA,CEBPB,CITED2,Creb,CREB1,CSF1,CTNNB1,DUSP1,EGR1,ELK1,ERBB4,ERK,ERK1/2,ESR1,ETS1,ETS2,ETV1,ETV4,ETV5,GATA1,GSK3B,HIF1A,HSF1,IRF1,IRS1,JUN,KAT5,MAPK1,MAPK3,MAPT,MED1,MET,MITF,MKNK1,MTOR,MYB,MYC,MYRF,NCOA1,NEUROD1,NFE2L2,NFkB (complex),NFkB (family),NFKBIA,NR3C2,NR4A1,NR4A2,PGR,Pkc(s),POU5F1,PPARA,PRKAA1,PTGS2,PTPRR,RARA,RELA,RPTOR,RRAS2,RXRA,SGK1,SNAI2,SP1,S…	3.45e-12	AACS,AADAC,AASS,ABCA12,ACSF3,ACVR1B,ACVR2B,ADAMTS9,ADGRG6,AGPAT3,AKR1B10,AKR7A2,ALDOB,ANAPC4,APBA1,APOL1,APOL3,ARID4B,ATG16L1,ATG2B,ATP10D,ATP5ME,BABAM2,BIRC3,BLZF1,BST2,BTN3A3,C2,CA1,CADPS2,CAP2,CARD6,CCL2,CDK20,CFB,CHASERR,CHST12,CKAP4,COL16A1,COL9A2,CRB3,CXCL1,CXCL11,CXCL3,DAB2,DAGLA,DDX5,DECR1,DLG5,DNAH7,DRAM1,ECE1,EIF3D,ENPP5,EPB41L4B,FADS1,FADS2,FARP2,FER1L6,FLNC,GALC,GAS2L1,GFPT1,GLG1,GNB1…	196 (82)	81
prosaptide d1	biologic drug	Akt,AR,BCL6,CASP1,CBX7,CCND1,CEBPA,CEBPB,CITED2,Creb,CREB1,CSF1,CTNNB1,DUSP1,EGR1,ELK1,ERBB4,ERK,ERK1/2,ESR1,ETS1,ETS2,ETV1,ETV4,ETV5,GATA1,GSK3B,HIF1A,HSF1,IRF1,IRS1,JUN,KAT5,MAPK1,MAPK3,MAPT,MED1,MET,MITF,MKNK1,MTOR,MYB,MYC,MYRF,NCOA1,NEUROD1,NFE2L2,NFkB (complex),NFkB (family),NFKBIA,NR3C2,NR4A1,NR4A2,PGR,Pkc(s),POU5F1,PPARA,PRKAA1,prosaptide d1,PTGS2,PTPRR,RARA,RELA,RPTOR,RRAS2,RXRA,SGK1,SNAI…	3.51e-12	AACS,AADAC,AASS,ABCA12,ACSF3,ACVR1B,ACVR2B,ADAMTS9,ADGRG6,AGPAT3,AKR1B10,AKR7A2,ALDOB,ANAPC4,APBA1,APOL1,APOL3,ARID4B,ATG16L1,ATG2B,ATP10D,ATP5ME,BABAM2,BIRC3,BLZF1,BST2,BTN3A3,C2,CA1,CADPS2,CAP2,CARD6,CCL2,CDK20,CFB,CHASERR,CHST12,CKAP4,COL16A1,COL9A2,CRB3,CXCL1,CXCL11,CXCL3,DAB2,DAGLA,DDX5,DECR1,DLG5,DNAH7,DRAM1,ECE1,EIF3D,ENPP5,EPB41L4B,FADS1,FADS2,FARP2,FER1L6,FLNC,GALC,GAS2L1,GFPT1,GLG1,GNB1…	196 (82)	81
ZSET 1446	chemical drug	Akt,AR,BCL6,CASP1,CBX7,CCND1,CEBPA,CEBPB,CITED2,Creb,CREB1,CSF1,CTNNB1,DUSP1,EGR1,ELK1,ERBB4,ERK,ERK1/2,ESR1,ETS1,ETS2,ETV1,ETV4,ETV5,GATA1,GSK3B,HIF1A,HSF1,IRF1,IRS1,JUN,KAT5,MAPK1,MAPK3,MAPT,MED1,MET,MITF,MKNK1,MTOR,MYB,MYC,MYRF,NCOA1,NEUROD1,NFE2L2,NFkB (complex),NFkB (family),NFKBIA,NR3C2,NR4A1,NR4A2,PGR,Pkc(s),POU5F1,PPARA,PRKAA1,PTGS2,PTPRR,RARA,RELA,RPTOR,RRAS2,RXRA,SGK1,SNAI2,SP1,SP3,SREB…	3.51e-12	AACS,AADAC,AASS,ABCA12,ACSF3,ACVR1B,ACVR2B,ADAMTS9,ADGRG6,AGPAT3,AKR1B10,AKR7A2,ALDOB,ANAPC4,APBA1,APOL1,APOL3,ARID4B,ATG16L1,ATG2B,ATP10D,ATP5ME,BABAM2,BIRC3,BLZF1,BST2,BTN3A3,C2,CA1,CADPS2,CAP2,CARD6,CCL2,CDK20,CFB,CHASERR,CHST12,CKAP4,COL16A1,COL9A2,CRB3,CXCL1,CXCL11,CXCL3,DAB2,DAGLA,DDX5,DECR1,DLG5,DNAH7,DRAM1,ECE1,EIF3D,ENPP5,EPB41L4B,FADS1,FADS2,FARP2,FER1L6,FLNC,GALC,GAS2L1,GFPT1,GLG1,GNB1…	196 (82)	81
temuterkib	chemical drug	Akt,AR,BCL6,CASP1,CBX7,CCND1,CEBPA,CEBPB,CITED2,Creb,CREB1,CSF1,CTNNB1,DUSP1,EGR1,ELK1,ERBB4,ERK,ERK1/2,ESR1,ETS1,ETS2,ETV1,ETV4,ETV5,GATA1,GSK3B,HIF1A,HSF1,IRF1,IRS1,JUN,KAT5,MAPK1,MAPK3,MAPT,MED1,MET,MITF,MKNK1,MTOR,MYB,MYC,MYRF,NCOA1,NEUROD1,NFE2L2,NFkB (complex),NFkB (family),NFKBIA,NR3C2,NR4A1,NR4A2,PGR,Pkc(s),POU5F1,PPARA,PRKAA1,PTGS2,PTPRR,RARA,RELA,RPTOR,RRAS2,RXRA,SGK1,SNAI2,SP1,SP3,SREB…	3.57e-12	AACS,AADAC,AASS,ABCA12,ACSF3,ACVR1B,ACVR2B,ADAMTS9,ADGRG6,AGPAT3,AKR1B10,AKR7A2,ALDOB,ANAPC4,APBA1,APOL1,APOL3,ARID4B,ATG16L1,ATG2B,ATP10D,ATP5ME,BABAM2,BIRC3,BLZF1,BST2,BTN3A3,C2,CA1,CADPS2,CAP2,CARD6,CCL2,CDK20,CFB,CHASERR,CHST12,CKAP4,COL16A1,COL9A2,CRB3,CXCL1,CXCL11,CXCL3,DAB2,DAGLA,DDX5,DECR1,DLG5,DNAH7,DRAM1,ECE1,EIF3D,ENPP5,EPB41L4B,FADS1,FADS2,FARP2,FER1L6,FLNC,GALC,GAS2L1,GFPT1,GLG1,GNB1…	196 (82)	81
Vx-11e	chemical drug	Akt,AR,BCL6,CASP1,CBX7,CCND1,CEBPA,CEBPB,CITED2,Creb,CREB1,CSF1,CTNNB1,DUSP1,EGR1,ELK1,ERBB4,ERK,ERK1/2,ESR1,ETS1,ETS2,ETV1,ETV4,ETV5,GATA1,GSK3B,HIF1A,HSF1,IRF1,IRS1,JUN,KAT5,MAPK1,MAPK3,MAPT,MED1,MET,MITF,MKNK1,MTOR,MYB,MYC,MYRF,NCOA1,NEUROD1,NFE2L2,NFkB (complex),NFkB (family),NFKBIA,NR3C2,NR4A1,NR4A2,PGR,Pkc(s),POU5F1,PPARA,PRKAA1,PTGS2,PTPRR,RARA,RELA,RPTOR,RRAS2,RXRA,SGK1,SNAI2,SP1,SP3,SREB…	3.57e-12	AACS,AADAC,AASS,ABCA12,ACSF3,ACVR1B,ACVR2B,ADAMTS9,ADGRG6,AGPAT3,AKR1B10,AKR7A2,ALDOB,ANAPC4,APBA1,APOL1,APOL3,ARID4B,ATG16L1,ATG2B,ATP10D,ATP5ME,BABAM2,BIRC3,BLZF1,BST2,BTN3A3,C2,CA1,CADPS2,CAP2,CARD6,CCL2,CDK20,CFB,CHASERR,CHST12,CKAP4,COL16A1,COL9A2,CRB3,CXCL1,CXCL11,CXCL3,DAB2,DAGLA,DDX5,DECR1,DLG5,DNAH7,DRAM1,ECE1,EIF3D,ENPP5,EPB41L4B,FADS1,FADS2,FARP2,FER1L6,FLNC,GALC,GAS2L1,GFPT1,GLG1,GNB1…	196 (82)	81
LAMTOR2	other	Akt,AMBRA1,AMPK,CBX7,CEBPB,CITED2,Creb,CREB1,CSF1,CTNNB1,DUSP1,ERK,ESR1,ESR2,ETS1,ETS2,ETV1,EZH2,FOXC1,FOXO1,GATA1,HIF1A,HSF1,HTT,IRF1,JUN,KAT5,LAMTOR2,LEF1,MAP3K8,MAPK1,MAPK3,MAPT,MED1,MET,MITF,MKNK1,MTOR,MYB,MYC,NEUROD1,NFAT5,NFE2L2,NFkB (complex),NFKBIA,NGEF,NPM1,NR4A1,PDX1,PI3K (complex),POU5F1,PPARGC1A,PRDM1,PRKAA1,PRKCA,PRKCD,PTEN,PTGS2,RARA,RB1,RELA,RICTOR,RPS6KB1,RPTOR,RXRA,SGK1,SIRT1,SNA…	3.6e-12	AACS,AASS,ABCA12,ACLY,ACVR1B,ACVR2B,ADAM19,ADAMTS9,ADGRG6,AGPAT3,AKR7A2,ALDOB,AMOTL1,APOL3,ARHGAP32,ARID4B,ATF4,ATG16L1,ATP10D,BABAM2,BCAT2,BLZF1,BNIP5,BST2,BTN3A3,C4BPB,CA1,CADPS2,CAP2,CARD6,CASP1,CCL2,CD164,CEMIP,CFB,CHASERR,CKAP4,COX7A2L,CPT1A,CRB3,CSNK1E,CXCL1,CXCL11,DAB2,DAGLA,DDX5,DNAH7,DST,EIF3D,ENPP5,ETFA,FADS2,FAM110C,FAM111A,FARP2,FASN,FER1L6,FLNC,GALC,GBA1,GFPT1,GLG1,GNB1,GNB5,GOPC,GRP…	184 (85)	84
ulixertinib	chemical drug	Akt,AR,BCL6,CASP1,CBX7,CCND1,CEBPA,CEBPB,CITED2,Creb,CREB1,CSF1,CTNNB1,DUSP1,EGR1,ELK1,ERBB4,ERK,ERK1/2,ESR1,ETS1,ETS2,ETV1,ETV4,ETV5,GATA1,GSK3B,HIF1A,HSF1,IRF1,IRS1,JUN,KAT5,MAPK1,MAPK3,MAPT,ME1,MED1,MET,MITF,MKNK1,MTOR,MYB,MYC,MYRF,NCOA1,NEUROD1,NFE2L2,NFkB (complex),NFkB (family),NFKBIA,NR3C2,NR4A1,NR4A2,PGR,Pkc(s),POU5F1,PPARA,PRKAA1,PTGS2,PTPRR,RARA,RELA,RPTOR,RRAS2,RXRA,SGK1,SNAI2,SP1,SP3,…	3.82e-12	AACS,AADAC,AASS,ABCA12,ACSF3,ACVR1B,ACVR2B,ADAMTS9,ADGRG6,AGPAT3,AKR1B10,AKR7A2,ALDOB,ANAPC4,APBA1,APOL1,APOL3,ARID4B,ATG16L1,ATG2B,ATP10D,ATP5ME,BABAM2,BIRC3,BLZF1,BST2,BTN3A3,C2,CA1,CADPS2,CAP2,CARD6,CCL2,CDK20,CFB,CHASERR,CHST12,CKAP4,COL16A1,COL9A2,CRB3,CXCL1,CXCL11,CXCL3,DAB2,DAGLA,DDX5,DECR1,DLG5,DNAH7,DRAM1,ECE1,EIF3D,ENPP5,EPB41L4B,FADS1,FADS2,FARP2,FER1L6,FLNC,GALC,GAS2L1,GFPT1,GLG1,GNB1…	196 (83)	81
FGF13	growth factor	ADAM10,Akt,AMPK,ANXA11,AR,BCL6,CASP1,CCND1,CDK2,CEBPA,CEBPB,Creb,CREB1,CTNNB1,DDIT3,DUSP1,EGR1,EIF2AK2,EIF4E,ELK1,ERBB4,ERK,ERK1/2,ESR1,estrogen receptor,ETS1,ETS2,ETV1,ETV4,ETV5,FGF13,GATA1,GATA2,GSK3B,HIF1A,HSF1,IRF9,IRS1,KAT5,Mapk,MAPK13,MAPK14,MAPK7,MAPK9,MAPT,MED1,Mek,MITF,MTOR,MYB,MYC,MYRF,NFAT5,NFkB (family),NFKBIA,NOS2,NPM1,NR3C2,NR4A2,PGR,Pkc(s),PPARA,PRKAA1,PTEN,PTGS2,PTPRR,PTTG1,RAF1,R…	4.35e-12	AACS,AADAC,AASS,ACSF3,ACVR1B,ACVR2B,ADGRG6,AKR1B10,ALDOB,ANAPC4,APBA1,APOL1,ARID4B,ASPH,ATF7IP2,ATG16L1,ATG2B,ATP10D,ATP5ME,AXIN1,BIRC3,C2,CA1,CADPS2,CAP2,CASP1,CASP4,CCL2,CDK20,CFB,CHST12,CIITA,CKAP4,COL9A2,COX7A2L,CSNK1E,CXCL1,CXCL11,CXCL3,DDX5,DECR1,DLG5,DRAM1,ECE1,EIF3D,ENPP5,EPB41L4B,FADS1,FADS2,FAM110C,FARP2,FGFBP1,FOXL1,GALC,GAS2L1,GFPT1,GIMAP2,GLG1,GNB1,GNB5,GOLGA3,GOPC,GPAT3,GRK2,GRPEL1,…	183 (91)	88
SHBG	other	androgen,APP,AR,BCL6,CASP1,CCND1,CEBPA,CEBPB,DUSP1,ERBB2,ERK,ERK1/2,ESR1,ETV5,GATA1,GATA4,Hsp27,IL2,IRF1,MAPT,MED1,MITF,MTOR,MYC,MYRF,NFE2L2,NFkB (family),Nr1h,NR3C2,NR4A1,NR4A2,PI3K (complex),PPARA,PPARG,PPARGC1A,PRKAA1,progesterone,PTGS2,PTPRR,RPTOR,RRAS2,SGK1,SHBG,SP1,SP3,SREBF2,STAT5a/b,STAT5B,STING1,STK11,STUB1,TCF3,TH,TP53,TRIM24,TSC2,YAP1	4.39e-12	AADAC,AASS,ACLY,ACSF3,ADGRG6,AGPAT2,AGPAT3,AKR1B10,AKR7A2,ALDH1A1,ALDOB,ALOX15B,ANAPC4,APBA1,APOL1,APOL3,ARHGAP32,ARID4B,ATG16L1,ATG2B,ATP10D,AXIN1,B4GALT3,BABAM2,BCAT2,BIRC3,C2,C4BPB,CA1,CAP2,CDK20,CHST12,CKAP4,COL16A1,COL9A2,COX8A,CYC1,DDX5,DECR1,DHCR7,DLG5,DRAM1,ECE1,EIF3D,EPB41L4B,FADS1,FAM111A,FARP2,FASN,GALC,GAS2L1,GAS7,GBA1,GFPT1,GLG1,GNB1,GNB5,GOPC,GSDME,GTF2I,GUCY1A1,HADHA,HCP5,HLA-DMB,I…	167 (57)	57
TBP	transcription regulator	ESR1,estrogen receptor,PGR,RAS,TBP,TP53	4.52e-12	AASS,ACLY,ACP5,ACSF3,ACVR1B,ADAM19,ADGRG6,ALDH1A1,ANAPC4,APOL1,ATF4,ATG2B,BLZF1,CAP2,CASP1,CASP4,CCL2,CHST12,CKAP4,COL9A2,CPT1A,CXCL1,CXCL3,DAB2,DLG5,DRAM1,DYSF,ETFA,FAM120A,FARP2,FASN,FLNC,FOXC1,FSTL1,FSTL3,GAS7,GNB1,GOPC,GUCY1A1,HADHA,HCP5,HDAC11,HSPA1A/HSPA1B,HSPA2,HSPB1,IFI6,IFIT1,IFIT3,IGFBP4,IHH,IKBKE,ITGB5,KCNJ2,KCTD11,LAMB2,LCN2,LDLR,LGALS1,LOXL4,MAP1B,MAP2K2,MPHOSPH10,MRPS24,MSX2,MYL9,MY…	112 (6)	6
Mellitin	chemical - endogenous non-mammalian	Akt,arachidonic acid,C3,Cpla2,CTNNB1,ERK1/2,HMOX1,MAPK1,MAPT,Mellitin,NTRK2,PLA2G2A,PLD,PLD1,PP2A,PPARG,SLC6A3	4.82e-12	ACLY,AGPAT2,AKR1B10,ALDH1A1,ALOX15B,ATG16L1,ATG2B,BLZF1,BST2,BTN3A3,CASP1,CASP4,CD164,CLCN7,CPT1A,CXCL11,CYC1,DAB2,DNAH7,ECE1,FADS1,FADS2,FGFBP1,FLNC,FOXC1,GALC,GAS7,GPAT3,HADHA,HLA-DMA,HPSE,HSPA1A/HSPA1B,HSPB1,IFI27,IFI6,IFIT1,IFIT3,IFIT5,ISYNA1,LAMB2,LAP3,LDLR,LGALS1,LIG4,LY6D,MAP1A,MAP1B,MAP2K2,MGST1,MKNK2,MPPE1,MSX2,MUC13,NDUFC2,NR1H3,NSF,OASL,OAT,PC,PIM1,PML,PODXL,PRDM16,PROM1,PRSS12,RAD23A,…	78 (17)	13
EPHB2	kinase	Akt,EFNB2,EPHB2,ERK,HRAS,MAP2K1,MAP4K4,MAPK1,MAPK3,P38 MAPK,RAC1,RAS	4.87e-12	ACLY,ACP5,ADGRG6,AGPAT3,ARF6,ATF4,B4GALT3,BCAT2,BLZF1,BST2,BTN3A3,CD164,CFB,CIITA,CPT1A,CXCL1,CXCL11,CYC1,DAB2,DNAH7,FASN,FDFT1,FLNC,FSTL1,GNB1,HADHA,HLA-DMA,IFI27,IFI6,IFIT1,IFIT3,IFIT5,ITGB5,LAMB2,LAP3,LCN2,LDLR,LGALS1,MIF,MPPE1,NFKBIZ,NID1,OASL,PCYT1A,PIM1,PLA2G12A,PODXL,PRDM16,PROM1,PRSS12,RAC3,RGS2,RNF19B,RPL30,RPL37,SGK1,SLC2A4,SLC6A14,SP110,SQLE,TAP2,TIAM1,TRIM22,TRIM38,UBE2L6,VASP	66 (12)	12
PASK	kinase	APP,ATF4,CCND1,CDKN1A,CEBPB,CHUK,CREB1,E2F1,EEF1A1,EGFR,EIF6,ELK1,ERBB3,ERK,ESR1,ESR2,FADD,FASN,FXN,GFI1,GSK3B,HIF1A,HNF1A,HNF1B,HSPB1,IL2,IL2RA,INSR,ITPR1,JAK1,KAT5,KLF5,KLF6,KRAS,LEF1,LMNA,LMNB1,MAP3K14,MAPK1,MAPK7,MAPT,MET,MITF,MTOR,NCF1,NFATC4,NFE2L2,NFkB (family),NFKBIA,NR1H3,NR3C1,PASK,PDX1,PFKFB1,PI3K (complex),PIAS1,PLA2G2A,PNPLA2,PPARA,PRKCD,PSEN1,PTEN,PTTG1,RET,ROR1,SIRT1,SNAI2,SP3,SREB…	4.91e-12	AACS,AADAC,ACSF3,ADGRG6,AGPAT2,AGPAT3,ALDOB,ALOX15B,AMOTL1,ANAPC4,APBA1,APOL1,ARID4B,ASPH,ATG16L1,ATG2B,AXIN1,BABAM2,BIRC3,BLZF1,BST1,BTN3A3,CADPS2,CARD6,CCL28,CEMIP,CHASERR,CHST12,CLCN7,COL9A2,CPT1A,CSNK1E,CSNK2A1,CXCL1,CXCL3,DAB2,DDX5,DECR1,DENND2B,DGKG,DHCR7,DIRAS3,DLG5,DNAH7,DRAM1,DYSF,FAM111A,FARP2,FLNC,GABARAPL1,GALC,GAS7,GFPT1,GLG1,GNB1,GOPC,GRK2,GTF2I,GUCY1A1,HCP5,HDAC11,HLA-DRA,HNF4G,HPS…	171 (77)	71
MGAT5	enzyme	Alp,AR,CBL,CBX7,CD28,CD3,CEBPB,CITED2,CSF1,CTNNB1,CTNND1,DUSP1,E2F4,ERBB2,ESR1,ESRRA,ETS1,ETS2,ETV1,EZH2,Focal adhesion kinase,GSK3B,HDAC1,HIF1A,HRAS,HSF1,IRF1,KAT5,LEF1,MAPK1,MAPK3,MAPT,MED1,MGAT5,MITF,MKNK1,MYB,MYC,N-cor,NCOA1,NEUROD1,NF2,NFE2L2,NFKBIA,NPM1,NR3C1,NR4A1,POU5F1,PRKAA2,PRL,PTEN,PTGS2,PTK2,PTPN11,RET,RPTOR,RXRA,SP1,SREBF1,SREBF2,STAT5a/b,STAT5B,TCF3,TCF7L2,TH,TP53,TSC2,TWIST1,TYK2,…	4.92e-12	ABCA12,ABHD17C,ACSF3,ACVR1B,ADAM19,AGPAT3,AKR7A2,ALDH1A1,AMOTL1,ANAPC4,APOL1,APOL3,ARF6,ARID4B,ATG16L1,ATG2B,ATP10D,ATP5ME,B4GALT3,BABAM2,BIRC3,BLZF1,BST2,BTN3A3,C2,C4BPB,CAP2,CARD6,CCL2,CDK20,CEMIP,CFB,CHST12,COL9A2,CRB3,CSNK1E,CXCL1,CXCL11,CXCL3,CYC1,DAB2,DAGLA,DDX5,DENND2B,DIRAS3,DLG5,DNAH7,DRAM1,DST,DVL1,EFNB1,EIF3D,ENPP5,EPB41L4B,FADS1,FADS2,FAM110C,FARP2,FASN,FER1L6,FGFBP1,FLNC,FOXC1,GAS2L1…	178 (73)	70
niacinamide	chemical - endogenous mammalian	Akt,AMPK,CD38,ERK1/2,ESRRG,IRS2,NFKBIA,niacinamide,NOS2,PI3K (complex),RELA,SIRT1,SIRT2,SIRT3,TERT,TNF,WNT3A	4.99e-12	ACLY,ACP5,ADAMTS7,ADCY5,ADGRG6,ALOX15B,APOL1,ATF4,AXIN1,BST2,BTN3A3,CASP1,CCL2,CCL28,CD164,CEMIP,CFB,CHST12,CIITA,CKAP4,COL16A1,CYC1,DDX5,DHCR7,DVL1,DYSF,ECE1,EFNB1,FADS1,FARP2,FASN,FDFT1,GABARAPL1,GFPT1,GRK2,GSPT2,HK1,HLA-DRA,HMGN3,HPSE,IFI27,IFIT1,IFIT5,IGFBP4,IL18,INPP4B,ITGB5,KCMF1,KCNJ2,KLF7,KRT23,KRT4,L3MBTL3,LAMB2,LONP1,LY6D,MAP2K2,MGST1,MIF,MPPE1,MSX2,MTHFD1L,MXD4,NCOA1,NCOR2,NDUFC2,NEFH,…	109 (17)	17
(-)-arctigenin	chemical reagent	(-)-arctigenin,Akt,AMPK,ATF2,ERK1/2,MAPK1,MTOR,NOS2,P38 MAPK,PI3K (complex),RPTOR	5.06e-12	AACS,ACLY,ACTB,AKR1B10,ATF4,BIRC3,BLZF1,BST2,BTN3A3,CD164,CFB,CIITA,CPT1A,CYP3A4,DAB2,DHCR7,DNAH7,ECE1,ETFA,FDFT1,FLNC,GLG1,GSPT2,HK1,HLA-DMA,HSPB1,IFI27,IFI6,IFIT1,IFIT3,IFIT5,ITGB5,KRT4,LAMB2,LAP3,LCN2,LDLR,LGALS1,MAP2K2,MIF,MPPE1,NSDHL,OASL,OAT,PC,PFN1,PHLPP1,PIM2,PLB1,PODXL,PRDM16,PRSS12,RGS2,SERPINA3,SLC12A2,SLC1A5,SLC6A14,SLC8A2,SP110,SPTLC3,SQLE,TAP2,TKT,TRIM22,TRIM38,UBE2L6	66 (11)	10
RET	kinase	Akt,AKT1,ATF4,CASP3,ELK1,ERK,ERK1/2,ESR1,FRS2,HRAS,HSF1,IRS1,ITGB1,JUN,MAPK1,MAPK3,MAPK8,MMP9,MTOR,NFkB (family),PDPK1,PI3K (complex),PTK2,RAC1,RET,SHC1,SRC,STAT3	5.45e-12	AASS,ACLY,ACVR1B,ADAM19,ADGRG6,AKR1B10,ALDH1A1,ARF6,ATF4,B4GALT3,BLZF1,BTN3A3,CAP2,CASP4,CCL2,CD164,CEMIP,CFB,CLCN7,CPT1A,CXCL11,DAB2,DLG5,DNAH7,DRAM1,DST,ECE1,ETFA,FARP2,FDFT1,FLNC,GAS7,GLG1,GOPC,GRK2,GUCY1A1,HCP5,HDAC11,HK1,HLA-DMA,HSPA1A/HSPA1B,HSPB1,HSPB8,IFI6,IFIT1,IFIT3,IFIT5,IHH,IL18,JMJD6,KCTD11,LAP3,LDLR,LOXL4,MAP1B,MGST1,MIF,MPPE1,MYO18B,NCOA1,NCOR2,NID1,NR1D2,OASL,PCM1,PCYT1A,PFN1,PHGD…	116 (28)	28
Shc	group	ERBB2,ERK,ERK1/2,GRB2,HIF1A,HRAS,MAP2K1,MAPK1,MAPK3,PI3K (complex),RAF1,RAS,Shc,SHC1	5.81e-12	ACP5,ACTB,ADAM19,ADGRG6,AKR1B10,ARF6,ATF4,BIRC3,BLZF1,BST2,BTN3A3,C4BPB,CCL2,CFB,CXCL11,CXCL3,CYC1,DAB2,DNAH7,ECE1,ETV4,FASN,FDFT1,FGFBP1,FLNC,FSTL1,FSTL3,GNB1,HK1,HLA-DMA,IFI27,IFI6,IFIT1,IFIT3,IFIT5,IGFBP4,INSIG2,IRF6,ITGB5,JMJD6,L3MBTL3,LAMB2,LAP3,LCN2,LDLR,LMO4,MAP1B,MAP2K2,MIF,MPPE1,MSX2,MYL9,NDUFC2,NFKBIZ,NID1,OASL,PC,PCYT1A,PHLPP1,PIM1,PIM2,PLB1,PODXL,POLG,POLR2E,POLR2J2/POLR2J3,PPARG,PROM…	88 (14)	14
sotrastaurin	chemical drug	26s Proteasome,Akt,AR,CBX7,CCND1,CEBPB,CHUK,CITED2,Creb,CREB1,CSF1,CTNNB1,DUSP1,E2F1,EGFR,EIF4E,EIF6,ELK1,ERK1/2,ESR1,FOXO1,FUS,GABPA,GFI1,GSK3A,GSK3B,HIF1A,HNF1B,IKBKB,INSR,KAT5,KLF5,KLF6,KRAS,LEF1,MAPK1,MAPK3,MAPKAPK2,MAPT,MARK2,MED1,MET,MITF,MTOR,MYB,MYC,NDRG2,NFE2L2,NFkB (complex),NFKBIA,Notch,NOTCH1,NR3C1,NR4A1,PDX1,PGR,Pkc(s),PRKCB,PRKCQ,PSEN1,PTEN,PTTG1,RAC1,RARA,RELA,RGS2,RPTOR,RUNX1,RXRA…	5.81e-12	AACS,AASS,ABCA12,ACSF3,ACVR1B,ACVR2B,ADAMTS9,ADCY5,AGPAT3,ANAPC4,APOL1,ASPH,ATF7IP2,ATG16L1,ATP10D,BABAM2,BCAT2,BIRC3,BLZF1,BST2,BTN3A3,CADPS2,CAP2,CCL2,CFB,CHASERR,CHST12,CKAP4,CLCN7,COL16A1,COX7A2L,CRB3,CSNK1E,CSNK2A1,CXCL11,DAB2,DAGLA,DGKG,DIRAS3,DNAH7,ECE1,EIF3D,ENPP5,EPB41L4B,EPN1,ETV4,FAM111A,FARP2,FASN,FER1L6,FLNC,GABARAPL1,GALC,GAS2L1,GBA1,GFPT1,GLG1,GNB5,GOPC,GPAT3,GRK2,GUCY1A1,HCP5,HDAC…	188 (86)	83
microcystins	chemical - other	ALDH,AMPK,ESR1,MAP3K7,MAPT,microcystins,Pka,protein phosphatase,SRC,UCP1	5.9e-12	AACS,AASS,ACVR1B,ADGRG6,ATF4,ATG16L1,ATG2B,BCAT2,BIRC3,CAP2,CCDC6,CCL2,CFB,CIITA,CLCN7,CPNE2,CXCL1,CXCL3,CYP3A4,DAB2,DLG5,DST,FARP2,GALC,GAS7,GNB1,GOPC,GUCY1A1,HCP5,HDAC11,HPSE,HSPA1A/HSPA1B,HSPB1,IFI6,IFIT1,IFIT3,IGFBP4,IKBKE,ITGB5,LAMB2,LGALS1,LOXL4,MAP1A,MAP1B,MAP2K2,MTHFD1L,NCOA1,NR1D2,NR1H3,NT5C,OASL,OAT,OTUB2,PCM1,PHGDH,PIM2,PROM1,PRUNE1,SAMD9,SERPINA3,SGK1,SHMT2,SLC2A4,SLC39A4,SLC3A2,SLC44…	76 (10)	7
UCN	other	Akt,AR,BCL6,CASP1,CBX7,CEBPA,CEBPB,chymase,CITED2,CREB1,CRHR2,CSF1,CTNNB1,DDIT3,DUSP1,E2F1,EGF,ERK1/2,ERN1,ESR1,ESR2,ETV5,EZH2,FOXC1,FOXO1,G protein,G protein alpha,G protein alpha i,GATA1,GATA2,GNB1,GNB3,GNG13,GNG7,GSK3B,HIF1A,histone deacetylase,Hsp27,HTT,IL13,IL33,INSR,IRF1,KAT5,KRAS,LEF1,MAP3K8,Mapk,MAPK1,MAPK3,MED1,MET,MITF,MKNK1,MTOR,MYB,MYC,MYRF,NCOA1,NEUROD1,NFAT5,NFE2L2,NFkB (complex),NF…	6.03e-12	AADAC,ABCA12,ACTB,ACVR1B,ADAMTS7,ADAMTS9,AGPAT3,AKR1B10,AKR7A2,ALDOB,AMOTL1,APBA1,APOL3,ARF6,ARHGAP32,ATF4,ATF7IP2,ATP10D,BABAM2,BCAT2,BIRC3,BLZF1,BNIP5,BST2,BTN3A3,C4BPB,CA1,CADPS2,CAP2,CARD6,CCL2,CCL28,CD164,CDK20,CFB,CHASERR,CKAP4,CPT1A,CRB3,CSNK1E,CSNK2A1,CXCL1,CXCL11,CXCL3,DAB2,DAGLA,DDX5,DECR1,DIRAS3,DNAH7,DVL1,ECE1,EIF3D,ENPP5,EPB41L4B,FAM110C,FER1L6,FLNC,FOXL1,GAS2L1,GBA1,GFPT1,GLG1,GNB1,…	198 (109)	104
MOS	kinase	BCL6,CASP1,CBX7,Cdc2,CDK1,CDX2,CEBPA,CEBPB,CHUK,CITED2,Creb,CREB1,CSF1,CTNNB1,DDIT3,DUSP1,EIF4E,ELK1,ERBB2,ERBB4,ERK,ERK1/2,ESR1,ETV5,EZH2,FOS,FOXO1,FOXO3,FZR1,GATA1,GATA2,GSK3B,HIF1A,HSF1,Hsp27,IKBKB,ING1,IRF1,JUN,KAT5,MAP2K1,MAP2K1/2,Mapk,MAPK1,MAPK3,MAPT,MED1,Mek,MITF,MKNK1,MOS,MTOR,MYB,MYC,MYOD1,MYRF,MYT1,NEUROD1,NFIC,NFKBIA,NPM1,NR3C2,NR4A1,NR4A2,PGR,POU5F1,PPARA,PTGS2,PTPRR,PTTG1,RARA,RB1,R…	6.1e-12	AADAC,ABCA12,ACSF3,ACVR1B,ACVR2B,ADGRG6,AKR1B10,ALDOB,ANAPC4,APBA1,APOL1,APOL3,ASPH,ATF7IP2,ATG16L1,ATP10D,ATP5ME,B4GALT3,BABAM2,BIRC3,BLZF1,BST2,BTN3A3,C4BPB,CA1,CADPS2,CAP2,CARD6,CASP4,CCL2,CD164,CDK20,CEMIP,CFB,CHASERR,CHST12,COX7A2L,CRB3,CXCL1,CXCL3,DAB2,DAGLA,DAPP1,DDX5,DECR1,DNAH7,DYSF,ECE1,EFNB1,EID1,EIF3D,ENPP5,FADS1,FAM110C,FARP2,FASN,FER1L6,FGFBP1,FLNC,FOXL1,FSTL1,GABARAPL1,GALC,GBA1,GF…	190 (97)	94
PTPN7	phosphatase	Akt,AMPK,AR,BCL6,CASP1,CBX7,CCND1,CDH2,CEBPA,CEBPB,CITED2,Creb,CREB1,CSF1,CTNNB1,DDIT3,DUSP1,EDN1,EIF4E,ELK1,ERBB4,ERK,ERK1/2,ESR1,estrogen receptor,ETV5,FOXO1,GATA1,GSK3B,HIF1A,HSF1,IRF1,IRS1,JUN,KAT5,MAPK1,MAPK3,MAPK7,MAPT,MED1,MET,METTL3,MITF,MKNK1,MTOR,MYB,MYC,MYCN,MYRF,NCOA1,NEUROD1,NFE2L2,NFkB (complex),NFkB (family),NFKBIA,NOS2,NR3C2,NR4A1,NR4A2,PGR,PI3K (complex),Pkc(s),POU5F1,PPARA,PRKAA…	6.25e-12	AACS,AADAC,AASS,ABCA12,ACP5,ACSF3,ACVR1B,ACVR2B,ADAMTS9,ADGRG6,AGPAT3,AKR1B10,AKR7A2,ALDOB,ANAPC4,APBA1,APOL1,APOL3,ARF6,ARID4B,ATF7IP2,ATG16L1,ATG2B,ATP10D,ATP5ME,BABAM2,BIRC3,BLZF1,BST2,BTN3A3,C2,CA1,CADPS2,CAP2,CARD6,CCL2,CDK20,CFB,CHASERR,CHST12,COL16A1,COL9A2,CRB3,CXCL1,CXCL11,CXCL3,DAB2,DAGLA,DDX5,DECR1,DLG5,DNAH7,DRAM1,ECE1,EIF3D,ENPP5,EPB41L4B,FADS1,FADS2,FARP2,FER1L6,FLNC,GALC,GAS2L1,GLG…	201 (92)	90
dioctanoylphosphatidic acid	chemical reagent	dioctanoylphosphatidic acid,MAPK1,MAPK3,MTOR,NADPH oxidase,Pkc(s),RPTOR	6.39e-12	ACLY,BLZF1,BST2,BTN3A3,CASP1,CCL2,CFB,CPT1A,CXCL1,CXCL11,DAB2,DHCR7,DNAH7,ETFA,FASN,FDFT1,FGFBP1,FLNC,GLG1,HLA-DMA,HSPB1,IFI27,IFI6,IFIT1,IFIT3,IFIT5,IRF6,KCNJ2,LAP3,LGALS1,LIPA,NSDHL,OASL,PFN1,PHLPP1,PIM1,PIM2,PML,PPARG,PRSS12,RGS2,RNF168,SLC12A2,SLC2A4,SLC8A2,SP110,SPTLC3,SQLE,TRIM22,TRIM38,UBE2L6	51 (7)	6
SL 327	chemical - protease inhibitor	Akt,AMPK,AR,BCL6,CASP1,CBX7,CCND1,CEBPA,CEBPB,CITED2,Creb,CREB1,CSF1,CTNNB1,DDIT3,DUSP1,EDN1,EIF4E,ELK1,ERBB4,ERK,ERK1/2,ESR1,estrogen receptor,ETV5,GATA1,GSK3B,HIF1A,HSF1,IRF1,IRS1,JUN,KAT5,MAPK1,MAPK3,MAPK7,MAPT,MED1,MET,METTL3,MITF,MKNK1,MTOR,MYB,MYC,MYCN,MYRF,NCOA1,NEUROD1,NFE2L2,NFkB (complex),NFkB (family),NFKBIA,NOS2,Notch,NR3C2,NR4A1,NR4A2,PGR,PI3K (complex),Pkc(s),POU5F1,PPARA,PRKAA1,PTG…	6.59e-12	AACS,AADAC,AASS,ABCA12,ACP5,ACSF3,ACVR1B,ACVR2B,ADAMTS9,ADGRG6,AGPAT3,AKR1B10,AKR7A2,ALDOB,ANAPC4,APBA1,APOL1,APOL3,ARF6,ARID4B,ATF7IP2,ATG16L1,ATG2B,ATP10D,ATP5ME,BABAM2,BIRC3,BLZF1,BST2,BTN3A3,C2,CA1,CADPS2,CAP2,CARD6,CCL2,CDK20,CFB,CHASERR,CHST12,COL16A1,COL9A2,CRB3,CXCL1,CXCL11,CXCL3,DAB2,DAGLA,DDX5,DECR1,DLG5,DNAH7,DRAM1,ECE1,EIF3D,ENPP5,EPB41L4B,FADS1,FADS2,FARP2,FER1L6,FLNC,GALC,GAS2L1,GLG…	202 (91)	90
Cyclin A	group	APC,CEBPB,CTNNB1,Cyclin A,E2F1,E2F3,estrogen receptor,ID3,PGR,RB1,SP1,TP53	7.01e-12	ACLY,ACP5,ACSF3,ACTB,ADAM19,AKR1B10,ANAPC4,APOL1,ATF4,ATG2B,BIRC3,BLZF1,C2,CASP1,CASP4,CHST12,CIITA,CKAP4,COL9A2,CPT1A,CYP3A4,DAB2,DDX5,DHCR7,DIRAS3,DRAM1,DST,DYSF,ETFA,FABP6,FADS2,FAM120A,FASN,FGFBP1,FLNC,FOXC1,FSTL1,FSTL3,GAS7,GPAT3,GRPEL1,HADHA,HPSE,HSPA1A/HSPA1B,HSPA2,HSPB1,IFI27,IFIT1,IHH,IKBKE,IRF6,ITGB5,KCNJ2,KCTD11,KLF7,KRT80,LAMB2,LAP3,LDLR,LGALS1,LIG4,LIPA,LMO4,MAP1B,MAP2K2,MIF,MPHOSPH1…	112 (12)	12
ECD	transcription regulator	Akt,AMPK,ATF4,ATF6,Calcineurin protein(s),CASP8,Creb,DDIT3,ECD,EIF2A,EIF2AK2,EIF2AK3,ERN1,FOXO1,FOXO3,Gsk3,GSK3B,IFNAR1,NFE2L2,NFkB (complex),NFkB (family),P38 MAPK,PPARG,Srebp,STAT1,STK11,TSC2	7.29e-12	AACS,AASS,ACVR2B,ADAMTS9,AGPAT2,AGPAT3,AKR1B10,AKR7A2,ALOX15B,ATF4,ATF7IP2,BIRC3,CASP4,CD164,CEMIP,CFB,COX8A,CXCL11,CYC1,DHCR7,DRAM1,ETV4,FOXC1,GABARAPL1,GALC,GOLGA3,GTF2I,HADHA,IFI27,IFI6,IFIT1,IFIT3,IFIT5,IHH,IKBKE,IL18,INSIG2,ITGB5,IYD,KLF12,KLF7,KRT4,LAMB2,LCN2,LDLR,LONP1,LY6D,MAX,METRN,MGST1,MIF,MKNK2,MLF1,MPPE1,MPST,MRPS18A,MSX2,MUC13,MXD4,NCOA1,NDUFC2,NFE2L3,NR1H3,NSDHL,NSF,NTSR1,OASL,OAT,…	105 (27)	27
levocabastine	chemical drug	AMPK,AR,BCL6,CASP1,CBX7,CCND1,CEBPA,CEBPB,CITED2,Creb,CREB1,CSF1,CTNNB1,DUSP1,EGR1,ELK1,ERBB4,ERK,ERK1/2,ESR1,ETS1,ETS2,ETV1,ETV4,ETV5,GATA1,GSK3B,HIF1A,HRH1,HSF1,IRF1,JUN,KAT5,levocabastine,MAPK1,MAPK3,MAPT,MED1,MET,MITF,MKNK1,MTOR,MYB,MYC,MYRF,NCOA1,NEUROD1,NFE2L2,NFkB (complex),NFkB (family),NFKBIA,NR3C2,NR4A1,NR4A2,PGR,Pkc(s),POU5F1,PPARA,PRKAA1,PTGS2,PTPRR,RARA,RELA,RPTOR,RRAS2,RXRA,SGK1,SNA…	7.42e-12	AACS,AADAC,AASS,ABCA12,ACSF3,ACVR1B,ACVR2B,ADAMTS9,ADGRG6,AGPAT3,AKR1B10,AKR7A2,ALDOB,ANAPC4,APBA1,APOL1,APOL3,ARID4B,ATG16L1,ATG2B,ATP10D,ATP5ME,BABAM2,BIRC3,BLZF1,BST2,BTN3A3,C2,CA1,CADPS2,CAP2,CARD6,CCL2,CDK20,CFB,CHASERR,CHST12,CKAP4,COL16A1,COL9A2,CRB3,CXCL1,CXCL11,CXCL3,DAB2,DAGLA,DDX5,DECR1,DLG5,DNAH7,DRAM1,ECE1,EIF3D,ENPP5,EPB41L4B,FADS1,FADS2,FARP2,FER1L6,FLNC,GALC,GAS2L1,GFPT1,GLG1,GNB1…	192 (82)	80
TRAP/Media	group	Akt,AKT1,AMPK,ARID1A,CBX5,CCNC,CDK19,CDK8,Creb,CTNNB1,DDX5,E2F1,EIF4EBP1,ELK1,ESR1,Esr1-Esr1-estrogen-estrogen,estrogen receptor,FOXA2,GABP,GATA1,GATA3,GC-GCR dimer,HNRNPD,Hsp90 (family),IGFBP3,IRF9,KAT2A,let-7,MED1,MED12,MED13,MED14,MED23,MED24,MYC,NCOA1,NFkB (complex),NFKBIA,NOTCH1,NR3C1,PGR,PI3K (complex),PNPT1,PPARG,PPARGC1A,PRKDC,PTGS2,STAT3,STAT5A,STAT5B,STK11,T3-TR-RXR,Tgf beta,TP73,TRAP/M…	7.47e-12	AACS,ACTB,ACVR1B,ACVR2B,ADAMTS9,ADCY5,ADGRG6,AGPAT2,ALOX15B,ARID4B,ATP10D,ATP5ME,AXIN1,BCAT2,CA1,CAP2,CEMIP,COL9A2,CYP3A4,DDX5,DIRAS3,EID1,EIF3D,ETV4,FARP2,FLNC,FOXC1,GABARAPL1,GALC,GFPT1,GLG1,GNB1,GOPC,GPAT3,GRK2,GTF2I,HCP5,HK1,HLA-DMA,HLA-DMB,HPSE,HSPA2,HSPB8,IFIT5,ING1,IRF6,IYD,KLF12,KRT23,KRT4,KRT80,LAP3,LIG4,LIPA,LMO4,LOXL4,LY6D,MAX,MGST1,MKNK2,MLF1,MNT,MPHOSPH10,MPPE1,MPST,MYO18B,NCF4,NEFH,…	137 (57)	46
MFN2	enzyme	ATF6,EIF2AK3,ERK,ERK1/2,Jnk,MAPK1,MFN2,MTOR,RAF1	7.64e-12	ACLY,ACP5,ADGRG6,AKR1B10,ATF4,BIRC3,BLZF1,BST2,BTN3A3,CASP1,CCL2,CFB,CPT1A,CXCL1,CXCL11,CXCL3,DAB2,DNAH7,ECE1,ETFA,FASN,FGFBP1,FLNC,GLG1,HLA-DMA,HSPB1,IFI27,IFI6,IFIT1,IFIT3,IFIT5,ITGB5,LAP3,LCN2,LDLR,LGALS1,LONP1,MAP2K2,NFKBIZ,OASL,PC,PFN1,PHLPP1,PIM1,PIM2,PML,PRSS12,RGS2,RNF168,SGK1,SLC12A2,SLC2A4,SLC7A1,SLC8A2,SP110,SQLE,TAP2,TIAM1,TRIM22,TRIM38,TUBA4A,UBE2L6,UNC13B,VASP	64 (9)	9
RBM3	other	Akt,AMPK,ATF4,ATF6,Calcineurin protein(s),CASP8,Creb,DDIT3,EIF2A,EIF2AK2,EIF2AK3,ERN1,FOXO1,FOXO3,Gsk3,GSK3B,IFNAR1,NFE2L2,NFkB (complex),NFkB (family),P38 MAPK,PPARG,RBM3,Srebp,STAT1,STK11,TSC2	7.67e-12	AACS,AASS,ACVR2B,ADAMTS9,AGPAT2,AGPAT3,AKR1B10,AKR7A2,ALOX15B,ATF4,ATF7IP2,BIRC3,CASP4,CD164,CEMIP,CFB,COX8A,CXCL11,CYC1,DHCR7,DRAM1,ETV4,FOXC1,GABARAPL1,GALC,GOLGA3,GTF2I,HADHA,IFI27,IFI6,IFIT1,IFIT3,IFIT5,IHH,IKBKE,IL18,INSIG2,ITGB5,IYD,KLF12,KLF7,KRT4,LAMB2,LCN2,LDLR,LONP1,LY6D,MAX,METRN,MGST1,MIF,MKNK2,MLF1,MPPE1,MPST,MRPS18A,MSX2,MUC13,MXD4,NCOA1,NDUFC2,NFE2L3,NR1H3,NSDHL,NSF,NTSR1,OASL,OAT,…	105 (27)	26
Pp2b	complex	26s Proteasome,ADAM10,ADCY,ALOX5,AMPA receptor,APP,BCL2,CaMKII,CASP1,CBX7,CCND1,CDK6,CDKN1A,CEBPB,CITED2,CK1,COP1,CSF1,CTNNB1,DUSP1,E2F1,EGR2,EIF4EBP1,ELK1,ERBB2,ESR1,FOXO1,FOXO3,GATA1,GRIN1,GRIN3A,HIF1A,HSF1,IFNG,IL5,INSR,JUN,KAT5,KLF4,KRAS,L-glutamic acid,MAPK1,MAPT,MITF,MYB,NCOA1,NFAT (complex),NFAT5,NFE2L2,NFKBIA,NMDA Receptor,NR0B2,NR3C1,NR4A1,PI3K (complex),PLCB3,POU5F1,Pp2b,PPARG,PPP1R1B,P…	7.78e-12	ACP5,ACVR1B,ADCY5,ADI1,AGPAT2,AGPAT3,AKR7A2,ALDOB,APOL3,ARHGAP32,ARID4B,ASPH,ATF7IP2,ATG16L1,ATG2B,ATRX,AXIN1,B4GALT3,BABAM2,BLZF1,BST1,BST2,BTN3A3,C2,CA1,CAP2,CASP4,CCL28,CD164,CDK20,CEMIP,CFB,CHASERR,CLCN7,COL9A2,CSNK2A1,CXCL11,CXCL3,CYP2C18,DAB2,DAGLA,DECR1,DENND2B,DGKG,DIRAS3,DLG5,DNAH7,DST,ENPP5,FADS1,FARP2,FER1L6,FLNC,FOXC1,GABARAPL1,GALC,GALNT6,GAS7,GBA1,GFPT1,GNB1,GOLGA3,GOPC,GPAT3,GRK2,G…	168 (80)	70
raclopride	chemical drug	AR,BCL6,CASP1,CBX7,CCND1,CEBPA,CEBPB,CITED2,CSF1,CTNNB1,DUSP1,EGR1,ELK1,ERBB2,ERBB4,ERK1/2,ESR1,ETS1,ETS2,ETV1,ETV4,ETV5,GATA1,GRIN1,HIF1A,HSF1,IRF1,JUN,KAT5,MAPK1,MAPK3,MAPT,MED1,MET,MITF,MKNK1,MTOR,MYB,MYC,MYRF,NCOA1,NEUROD1,NFE2L2,NFkB (complex),NFkB (family),NFKBIA,NR3C2,NR4A1,NR4A2,PGR,Pkc(s),POU5F1,PPARA,PPP1R1B,PRKAA1,PTGS2,PTPRR,raclopride,RARA,RELA,RPTOR,RRAS2,RXRA,SGK1,SNAI2,SP1,SP3,SRE…	7.92e-12	AACS,AADAC,ABCA12,ACSF3,ACVR1B,ADAMTS9,AGPAT3,AKR1B10,AKR7A2,ALDOB,ANAPC4,APBA1,APOL1,APOL3,ARID4B,ATG16L1,ATG2B,ATP10D,ATP5ME,B4GALT3,BABAM2,BIRC3,BLZF1,BST2,BTN3A3,C2,C4BPB,CA1,CAP2,CARD6,CCL2,CDK20,CFB,CHASERR,CHST12,CKAP4,COL16A1,COL9A2,CRB3,CXCL1,CXCL11,CXCL3,DAB2,DAGLA,DDX5,DECR1,DLG5,DNAH7,DRAM1,ECE1,EIF3D,ENPP5,EPB41L4B,FADS1,FADS2,FARP2,FER1L6,FLNC,GALC,GALNT6,GAS2L1,GFPT1,GLG1,GNB1,GNB5…	186 (79)	77
AGTR2	G-protein coupled receptor	AGTR2,Akt,CASP3,CDK2,cyclic AMP,ERK,FASN,GNA13,INSR,JAK2,MAPK1,MAPK3,PI3K (complex),PIK3R1	7.96e-12	ACLY,ACP5,ADGRG6,ALDH1A1,ATF4,BIRC3,BST2,BTN3A3,CASP4,CCL2,CD164,CFB,CPT1A,CXCL11,CXCL3,CYC1,DAB2,DECR1,DHCR7,DNAH7,ETFA,ETV4,FASN,FDFT1,FLNC,GRK2,HADHA,HK1,HLA-DMA,IFI27,IFI6,IFIT1,IFIT3,IFIT5,IGFBP4,INSIG2,ITGB5,LAMB2,LAP3,LCN2,LDLR,LGALS1,MPPE1,NCOR2,NFKBIZ,NR1H3,NSDHL,OASL,OAT,PCYT1A,PEMT,PFN1,PIM1,PLB1,PML,PPARG,PRDM16,PRSS12,RBP4,RGS2,SLC44A1,SLC6A14,SLC7A11,SP110,SQLE,THBD,TRIM22,TRIM38,UB…	70 (14)	14
prostaglandin J2	chemical - endogenous mammalian	26s Proteasome,AHR,Akt,AR,BCL6,beta-estradiol,BHLHE40,C/EBP,caspase,CEBPB,Creb,CREB1,DNMT3A,E2F1,EIF2AK2,ERBB2,ERK,ERK1/2,ERN1,ESR1,ESR2,FOXC1,fulvestrant,GATA1,GLI1,GRIN1,GSK3B,HDAC1,HIF1A,HSF1,HTT,IL1B,IL2,IL33,IL6,IRF1,KDM1A,LEF1,MAP3K8,MED1,MITF,MTOR,MYC,MYRF,NANOG,NCOA1,NFE2L2,NFkB (complex),NGEF,NPM1,NR3C2,NR4A1,NRP2,PDX1,POU5F1,PPARA,PPARD,PPARG,PRKAA1,PRKCA,PRKCD,progesterone,prostaglandi…	8.23e-12	AADAC,AASS,ABCA12,ACLY,ACSF3,ADAMTS9,ADGRG6,ADGRG7,AGPAT2,AGPAT3,AKR1B10,AKR7A2,ALDH1A1,ALDOB,ALOX15B,AMOTL1,ANAPC4,APBA1,APOL1,APOL3,ARHGAP32,ASB9,ATF7IP2,ATG2B,ATP10D,B4GALT3,BABAM2,BLZF1,BNIP5,C2,CA1,CADPS2,CAP2,CARD6,CCL28,CD164,CDK20,CHST12,CLCN7,CNBP,CSNK1E,CYC1,CYP3A4,DAPP1,DDX5,DENND2B,DHCR7,DIRAS3,DRAM1,DVL1,DYSF,ECE1,EIF3D,ENPP5,ETFA,FABP6,FADS1,FADS2,FAM110C,FAM120A,FARP2,FASN,FBXW10B,…	226 (87)	84
trastuzumab	biologic drug	Akt,ERBB2,ERK,ERK1/2,MAPK1,MAPK3,PTEN,PTK2,trastuzumab	8.25e-12	ACP5,ACTB,ADAM19,ADGRG6,AKR1B10,ASPH,ATF4,ATP5ME,B4GALT3,BIRC3,BLZF1,BST2,BTN3A3,C4BPB,CCL2,CFB,COX8A,CPT1A,CSNK1E,CXCL1,CXCL11,CXCL3,DAB2,DNAH7,ECE1,ETV4,FDFT1,FLNC,FSTL3,GTF2I,HADHA,HLA-DMA,HSPA1A/HSPA1B,HSPB1,IFI27,IFI6,IFIT1,IFIT3,IFIT5,IGFBP4,ITGB5,LAMB2,LAP3,LCN2,LDLR,LMO4,MAP1B,MAP2K2,MPPE1,MXD4,MYL9,NFKBIZ,NID1,OASL,OTUB2,PHGDH,PML,PODXL,POLR2E,POLR2J2/POLR2J3,PPARG,PRDM16,PROM1,PRSS12,RG…	82 (9)	9
SLC2A1	transporter	Akt,CASP3,GSK3B,MAPK1,MAPK14,SLC2A1,SRC (family)	9.12e-12	ACP5,ALDH1A1,ATF4,BIRC3,BLZF1,BST2,BTN3A3,CASP4,CCL2,CD164,CFB,CPT1A,CXCL1,CXCL11,CXCL3,DAB2,DNAH7,FASN,FGFBP1,FLNC,HLA-DMA,IFI27,IFI6,IFIT1,IFIT3,IFIT5,IL18,ITGB5,LAMB2,LAP3,LCN2,LDLR,LGALS1,MPPE1,NCOA1,NFE2L3,NFKBIZ,NTSR1,OASL,PML,PODXL,PPARG,PRDM16,PRSS12,RGS2,SLC1A5,SLC2A4,SLC6A14,SLC7A11,SP110,TRIM22,TRIM38,UBE2L6	53 (7)	7
PDE3A	enzyme	Akt,ALDH2,ALOX5,AR,ATF4,BHLHE40,CASP1,CBX7,CCND1,CDKN2A,CITED2,Creb,CSF1,CTNNB1,DDIT3,DNMT3A,DUSP1,E2F1,EGR2,EIF2AK3,ERBB2,ESR1,ETV5,FOXO1,FOXO3,GLI1,GSK3B,HIF1A,HNF4A,HRAS,IL6,JUN,KAT5,KCNJ2,MAPK1,MAPK3,MED1,MITF,MTOR,MYC,NANOG,NCOA1,NPM1,NR3C1,NR4A1,PDE3A,PGR,PI3K (complex),POU5F1,PPARA,PPARGC1A,PRKAA1,PRKACA,PSEN1,PTPN1,RAF1,RARA,RARB,Rb,RIMS1,RPTOR,RXRA,SNAI2,SREBF1,STK11,TGM2,TH,TP53,TP73,TS…	9.27e-12	AADAC,AASS,ABCA12,ACLY,ACSF3,ACVR1B,ACVR2B,ADGRG7,ALDH1A1,ALDOB,AMOTL1,ANAPC4,APBA1,APOL1,ARF6,ARID4B,ATF4,ATG2B,ATP10D,B4GALT3,BABAM2,BCAT2,BLZF1,BST2,BTN3A3,C4BPB,CAP2,CARD6,CASP4,CCL2,CEMIP,CFB,CHASERR,CHST12,COL9A2,CPT1A,CRB3,CXCL11,DAB2,DAGLA,DIRAS3,DLG5,DNAH7,DRAM1,DST,DVL1,DYSF,EIF3D,EPB41L4B,ETFA,FAM110C,FAM111A,FAM120A,FARP2,FASN,FBXW10B,FER1L6,FGFBP1,FLNC,FOXL1,FSTL1,FSTL3,GAS2L1,GAS7,G…	201 (74)	73
PLA2G5	enzyme	Akt,ALOX5,AMPK,AR,ATF6,BCL6,CASP1,CBX7,CCND1,CEBPA,CEBPB,CITED2,Collagen type I (complex),COP1,Cpla2,Creb,CREB1,CSF1,CTNNB1,DDIT3,DUSP1,EIF2AK3,ELK1,ERK1/2,ESR1,ETV5,FN1,GATA1,GSK3B,HIF1A,HNF1A,HNF4A,HSF1,IRF1,KAT5,MAPK1,MAPK14,MAPK3,MAPT,MED1,MET,MITF,MKNK1,MTOR,MYB,MYC,MYRF,NEUROD1,NFAT5,NFkB (complex),NFkB (family),NFKBIA,NR3C2,NR4A1,NR4A2,PGR,PLA2G2A,PLA2G4A,PLA2G5,POU5F1,PPARA,PPARGC1A,PRKAA…	9.5e-12	AACS,AADAC,AASS,ABCA12,ACP5,ACSF3,ACVR1B,ACVR2B,ADI1,AKR1B10,ANAPC4,APBA1,APOL1,APOL3,ARID4B,ASPH,ATF4,ATF7IP2,ATG16L1,ATG2B,ATP10D,ATP5ME,BABAM2,BCAT2,BIRC3,BLZF1,BTN3A3,C4BPB,CA1,CADPS2,CAP2,CARD6,CCL28,CDK20,CEMIP,CFB,CHASERR,CHST12,COX7A2L,CRB3,CSNK2A1,CXCL1,CXCL11,CXCL3,DAB2,DAGLA,DDX5,DECR1,DLG5,DNAH7,DRAM1,DYSF,ECE1,EIF3D,ENPP5,FAM111A,FARP2,FASN,FER1L6,FGFBP1,FLNC,GABARAPL1,GALC,GAS2L1,GN…	204 (96)	93
silicon phthalocyanine	chemical drug	Akt,CCND1,CCNE1,CDK2,CDK5,CDK6,CDK9,CDKN1A,CDKN2A,CDX2,CEBPA,CEBPB,CTNNB1,DDIT3,E2F1,ELK1,EP300,ERK,estrogen receptor,EZH2,FOXO1,FOXO3,HDAC1,HSF1,ID2,ID3,MAPT,MYB,MYC,NANOG,NPM1,NR1I2,PELP1,PGR,POU5F1,PPARG,PPARGC1A,PTTG1,RB1,RBL2,RPS6KB1,RUNX3,silicon phthalocyanine,SIRT1,SMARCA4,SMARCC1,SNAI2,SOX2,SP1,SRSF1,STAT3,TFEB,TP53,TP73,TSC2,WT1,ZEB1	9.57e-12	ACSF3,ACVR1B,ADGRG6,AKR1B10,ALOX15B,ANAPC4,APOL1,APOL3,ASPH,ATF7IP2,ATG16L1,ATG2B,ATP5ME,BCAT2,BIRC3,BLZF1,BST2,C2,C4BPB,CA1,CARD6,CD164,CDK20,CEMIP,CFB,CHASERR,CHST12,COL16A1,COL9A2,CXCL1,DAB2,DDX5,DENND2B,DGKG,DIRAS3,DLG5,DRAM1,DST,EIF3D,ETFA,FADS2,FAM110C,FAM111A,FAM120A,FBXW10B,FDFT1,FGFBP1,FLNC,FOXC1,FSTL1,FSTL3,GALC,GBA1,GFPT1,GIMAP2,GLG1,GPAT3,GRK2,GRPEL1,GTF2I,HCP5,HK1,HLA-DRA,HSPA1A/HSPA…	162 (57)	55
FGF9	growth factor	Akt,ERK1/2,FGF9,FGFR1,FGFR2,MAPK1,MAPK3,MTOR,RPS6KB1	9.91e-12	ACLY,AKR1B10,ATF4,BIRC3,BLZF1,BST2,BTN3A3,CASP1,CCL2,CD164,CFB,CPT1A,CXCL1,CXCL11,CXCL3,DAB2,DNAH7,DRAM1,ECE1,ETFA,FASN,FLNC,GLG1,HLA-DMA,HSPB1,IFI27,IFI6,IFIT1,IFIT3,IFIT5,IHH,ITGB5,LAMB2,LAP3,LCN2,LDLR,LGALS1,MAP2K2,MPPE1,NR1H3,NXF1,OASL,PFN1,PHLPP1,PIM1,PIM2,PML,PODXL,PPARG,PRDM16,PRSS12,RGS2,RNF168,SGK1,SLC12A2,SLC2A4,SLC6A14,SLC8A2,SP110,TAP2,TRIM22,TRIM38,UBE2L6	63 (9)	8
BSCL2	other	AGPAT2,BSCL2,Creb,MAPK1,SREBF1	1.01e-11	AACS,AASS,ACLY,ACVR2B,ATP5ME,BLZF1,BST2,BTN3A3,CAP2,CASP1,CFB,CPT1A,CXCL11,DAB2,DGKG,DHCR7,DNAH7,FABP6,FADS1,FADS2,FDFT1,FLNC,HLA-DMA,IFI27,IFI6,IFIT1,IFIT3,IFIT5,LAP3,LDLR,LGALS1,NR1H3,NSDHL,OASL,PCYT1A,PML,PPARG,PRSS12,RETREG1,RGS2,SERPINA3,SLC2A4,SLC7A11,SP110,SQLE,TRIM22,TRIM38,UBE2L6	48 (5)	5
ILX-23-7553	chemical drug	ADCY,Akt,Alp,AMPK,CBL,Creb,CTNNB1,cyclic AMP,ERK,ERK1/2,FOSL1,FOXO3,IL18,ILX-23-7553,L-type Calcium Channel,MGP,NFkB (complex),PI3K (complex),PIKFYVE,Pka,PRL,RELA,SELP,SMAD3,SPP1,STAT5a/b,STK11,TRPM8,VDR	1.01e-11	AACS,AASS,ACP5,ACTB,ACVR2B,ADAM19,ADAMTS9,ADGRG6,AGPAT2,AKR1B10,ALDH1A1,APOL3,BLZF1,BST1,BST2,CASP4,CCL28,CD164,CFB,COX7A2L,COX8A,CPT1A,CYP3A4,DHCR7,DVL1,ECE1,ETV4,FABP6,FASN,FGFBP1,FOXC1,FSTL3,GABARAPL1,GBA1,GPAT3,GTF2I,HADHA,HK1,HSPA1A/HSPA1B,HSPB1,IFI6,IFIT1,IFIT3,IFIT5,IGFBP4,IL18,INPP4B,IYD,KCNJ2,KLF12,LAMB2,LAP3,LDLR,LGALS1,LIG4,MAP1B,MAP2K2,MAX,MGST1,MPPE1,MPST,MSX2,MXD4,NEFH,NFKBIZ,OAT,PA…	99 (29)	26
GABA	chemical - endogenous mammalian	Akt,EGFR,ERK1/2,GABA,GABBR1,MAPK1,Pka,PRL	1.04e-11	ACLY,ACTB,ACVR1B,ADI1,AGPAT3,AKR1B10,ATF4,BIRC3,BLZF1,BST2,BTN3A3,CASP4,CD164,CFB,CKAP4,CPT1A,CSNK2A1,CXCL1,CXCL11,CXCL3,DAB2,DDX5,DNAH7,DVL1,ECE1,ETV4,FASN,FLNC,GALC,GNB1,HLA-DMA,HNF4G,HSPB1,IFIT1,IFIT3,IFIT5,IGFBP4,IHH,ITGB5,LAMB2,LAP3,LCN2,LDLR,LGALS1,LMAN1,MAP2K2,MGST1,MPPE1,MSX2,NSF,OASL,PARP14,PC,PIK3R3,PIM1,PLA2G12A,PML,PODXL,PPARG,PRDM16,PROM1,PRSS12,RPL30,RPL37,RPL37A,RPS8,SAMD9,SLC12A2,…	79 (8)	8
WNK1	kinase	26s Proteasome,Akt,AKT1,AMBRA1,AR,CHUK,Creb,CREB1,CTNNB1,DDIT3,EPHA4,ERK,ERK1/2,ERN1,FOXO1,FOXO3,GLI1,GSK3B,HIF1A,HSF1,HTT,IKBKB,IKBKG,ITCH,JUN,MAP3K2,MAP3K3,MAPK1,MAPK14,MAPK7,MAPK8,MAPK9,MAPKAPK2,MAPT,MBP,Mek,MTOR,MYC,NFE2L2,NFkB (complex),NFKBIA,NR4A1,OXSR1,P38 MAPK,PPARG,PPP3R1,PRKAA,PRKAA1,PRKAA2,PTGS2,PTPRR,RB1,RPTOR,SGK1,SIRT1,SKIL,SLC12A2,SLC12A3,SMAD2,SP1,SREBF1,STAT3,STIM1,STK39,STUB1,T…	1.04e-11	AACS,AASS,ACLY,ACVR2B,ADAM19,ADAMTS9,ADCY5,ADGRG6,ADI1,AGPAT3,AKR1B10,AKR7A2,ALDOB,ALOX15B,ATG16L1,ATP5ME,AXIN1,BABAM2,BTN3A3,C4BPB,CADPS2,CAP2,CASP1,CCL2,CEMIP,CKAP4,CLCN7,COX8A,CPT1A,CSNK1E,CXCL3,DAB2,DDX5,DHCR7,DNAH7,DVL1,EIF3D,ENPP5,ETV4,FABP6,FAM110C,FASN,FDFT1,FLNC,FOXC1,FOXL1,FSTL3,GAS2L1,GFPT1,GLG1,GNB5,GOLGA3,GPAT3,GRPEL1,GTF2I,GUCY1A1,HDGF,HK1,HLA-DMA,HLA-DMB,HLA-DRA,IFIT5,IHH,IRF6,KLF1…	149 (70)	65
thiazolidinedione	chemical drug	AMPK,ERK,ERK1/2,HAS2,Insulin,MAPK1,PI3K (complex),PPARG,thiazolidinedione	1.08e-11	AACS,ACLY,ACP5,ACTB,ADGRG6,AGPAT2,AKR1B10,ALOX15B,ATF4,BIRC3,BLZF1,BST2,BTN3A3,CASP1,CFB,CIITA,CXCL11,CYP3A4,DAB2,DNAH7,ECE1,FADS1,FADS2,FDFT1,FLNC,GRK2,HADHA,HK1,HLA-DMA,HPSE,HSPA1A/HSPA1B,IFI27,IFI6,IFIT1,IFIT3,IFIT5,IGFBP4,IL18,INSIG2,LAP3,LGALS1,LONP1,LY6D,MAP2K2,MGST1,MIF,MKNK2,MUC13,NFKBIZ,NR1H3,NSF,OASL,OAT,PC,PIM1,PLB1,PML,PRSS12,RGS2,SLC2A4,SLC7A1,SORBS1,SP110,SQLE,TAP2,TRIM22,TRIM38,UBE…	69 (9)	9
IQGAP1	other	Akt,AKT1,CREBBP,CTNNB1,EGFR,ELK1,ERK,ERK1/2,ESR1,IQGAP1,KAT5,MAPK1,MET,NFATC2,RAC1,YAP1	1.18e-11	AASS,ACP5,ACTB,ACVR1B,ADGRG6,ALDH1A1,ARID4B,ATF4,BLZF1,BTN3A3,CAP2,CASP4,CD164,CFB,CIITA,COL9A2,CXCL11,CYC1,DLG5,DNAH7,DST,ECE1,ETV4,FARP2,FGFBP1,FLNC,FOXC1,FSTL1,GAS7,GNB1,GOPC,GPAT3,GRK2,GUCY1A1,HADHA,HCP5,HDAC11,HLA-DMA,HSPB1,IFI6,IFIT3,IFIT5,IGFBP4,IKBKE,IL18,ITGB5,JMJD6,LAP3,LIG4,LMO4,LOXL4,MAP1B,MPG,MPPE1,MSX2,MYL9,N4BP2,NCOA1,NDUFC2,NFKBIZ,NR1D2,NRDE2,NSF,OASL,OAT,OTUB2,PCM1,PIM2,PLA2G12A,…	108 (16)	15
XAV939	chemical reagent	APP,BCL6,CASP1,CEBPA,Creb,CTNNB1,DUSP1,E2F1,E2F4,EIF6,ELK1,ERK,ERK1/2,ESR1,ESRRA,ETV5,EZH2,GATA1,GFI1,GSK3B,HDAC1,HNF1B,HSF1,INSR,IRF1,KAT5,KLF5,KLF6,LEF1,MAPK1,MED1,MKNK1,MTOR,MYC,MYRF,NANOG,NF2,NR3C1,NR3C2,NR4A2,PDX1,PGR,PI3K (complex),Pkc(s),POU5F1,PPARA,PRKAA1,PSEN1,PTEN,PTGS2,PTPRR,PTTG1,RPTOR,SGK1,SNAI2,SP1,SP3,SREBF1,STAT1,STAT3,STAT5a/b,STK11,TCF7L2,TFEB,TH,TNKS,TNKS2,TRIM24,TSC2,VDR,XAV9…	1.18e-11	AADAC,ACVR2B,ADGRG6,AKR1B10,ALDH1A1,ALDOB,AMOTL1,APBA1,APOL3,ARID4B,ATP10D,AXIN1,BABAM2,BTN3A3,C4BPB,CA1,CARD6,CCL2,CEMIP,CHASERR,COL16A1,COL9A2,CSNK1E,CXCL3,CYC1,DECR1,DENND2B,DGKG,DIRAS3,DLG5,DNAH7,ECE1,EFNB1,EIF3D,FAM111A,FARP2,FASN,FBXW10B,FGFBP1,FLNC,FOXC1,GBA1,GFPT1,GLG1,GNB1,GNB5,GOPC,GPAT3,GRK2,GSDME,GTF2I,HADHA,HLA-DMB,HNF4G,HSPA2,IFIT5,ING1,IYD,KLF12,KRT23,LAP3,LCN2,LDLR,LIG4,LIPA,LONP1…	156 (72)	70
PD158780	chemical drug	ADAM10,AGT,Akt,ANXA7,AR,BCL6,CASP1,CBX7,CD247,CEBPA,CEBPB,CITED2,Creb,CREB1,CSF1,CTNNB1,DDIT3,DUSP1,EDN1,EGFR,ERBB2,ERK,ERK1/2,ESR1,ESR2,ETV5,EZH2,FOXC1,FOXO1,FOXO3,GATA1,GATA2,GRIN3A,GSK3B,HIF1A,HNRNPK,HRAS,HSF1,HTT,IRF1,IRF4,ITCH,JUN,KAT5,KRAS,LEF1,MAP2K1/2,MAP3K8,Mapk,MAPK1,MAPT,MED1,METTL3,MITF,MKNK1,MTOR,MYB,MYC,MYCN,MYRF,NEUROD1,NFAT5,NFE2L2,NFkB (complex),NFKBIA,NGEF,NOS2,NOTCH1,NPM1,NR3C2…	1.19e-11	AASS,ACP5,ACTB,ACVR1B,ACVR2B,ADAMTS9,ADGRG6,AGPAT3,AKR1B10,AKR7A2,ALDOB,AMOTL1,APBA1,APOL3,ARF6,ARHGAP32,ATF4,ATF7IP2,ATG16L1,ATP10D,BABAM2,BCAT2,BIRC3,BLZF1,BNIP5,BST2,BTN3A3,CA1,CADPS2,CAP2,CARD6,CASP4,CD164,CDK20,CEMIP,CFB,CHASERR,COX7A2L,CPT1A,CSNK1E,CSNK2A1,CXCL1,CXCL11,CXCL3,DAB2,DAGLA,DDX5,DECR1,DENND2B,DGKG,DNAH7,DVL1,ECE1,EIF3D,EPB41L4B,ETV4,FAM110C,FARP2,FASN,FER1L6,FLNC,GALC,GAS2L1,GNB…	203 (114)	113
fenoterol	chemical drug	ADAM10,ADCY,ADRB2,AMPK,CBX7,CCND1,CD247,CDKN1A,CEBPB,CITED2,Creb,CREB1,CSF1,CTNNB1,cyclic AMP,DUSP1,EIF4E,ERBB2,ESR1,estrogen receptor,fenoterol,GABPA,GATA4,GRIN3A,HIF1A,HNRNPK,HRAS,HSF1,INSR,ITK,JUN,KAT5,KRAS,MAPK1,MAPKAPK2,MAPT,MITF,MKNK1,MYB,NCOA1,NFE2L2,NOS2,NR3C1,NR4A1,PI3K (complex),PIK3CB,PIK3CG,PKD1,POU5F1,PRKCD,RARA,RB1,RET,RGS16,RPTOR,RUNX1,RUNX3,RXRA,SELP,SNAI2,SNCA,SP1,SRC,SREBF1,SREB…	1.19e-11	AADAC,AASS,ACSF3,ACVR1B,ACVR2B,ADAMTS7,ADCY5,AGPAT3,AKR7A2,ANAPC4,APOL3,ARF6,ARHGAP32,ARID4B,ASPH,ATG16L1,ATG2B,ATP5ME,ATRX,BABAM2,BLZF1,BST1,BST2,BTN3A3,C2,C4BPB,CADPS2,CAP2,CARD6,CCL2,CCL28,CEMIP,CFB,CHASERR,CHST12,CKAP4,COL16A1,COL9A2,COX8A,CPT1A,CSNK2A1,CXCL11,DAB2,DAGLA,DECR1,DENND2B,DGKG,DLG5,DNAH7,DRAM1,DST,DVL1,DYSF,FARP2,FER1L6,FLNC,GABARAPL1,GALC,GLG1,GNB5,GOLGA3,GOPC,GPAT3,GRPEL1,GSPT2…	191 (77)	74
PROK1	growth factor	ADAM10,AGT,Akt,ANXA7,CBX7,CCND1,CD247,CDKN1A,CEBPB,CITED2,Creb,CREB1,CSF1,CTNNB1,DUSP1,EGFR,EIF4E,ELK1,ERBB2,ERK,ESR1,estrogen receptor,FAS,FOXO1,FOXO3,GABPA,GATA4,GRIN3A,GSK3B,HBEGF,HIF1A,HNRNPK,HRAS,HSF1,IRF4,IRS1,ITCH,JAK2,JUN,KAT5,KRAS,MAPK1,MAPK7,MAPK8,MAPK9,MAPT,MITF,MKNK1,MYB,NCOA2,NEUROD1,NFE2L2,NFkB (complex),NFKBIA,NOS2,NOTCH1,NR3C1,NR4A1,P38 MAPK,PGR,PI3K (complex),PI3K (family),PIK3CB…	1.25e-11	AADAC,AASS,ACSF3,ACTB,ACVR1B,ACVR2B,ADAMTS9,ADGRG6,AGPAT3,AKR7A2,ANAPC4,APOL1,ARF6,ARHGAP32,ARID4B,ASPH,ATG16L1,ATG2B,ATP5ME,ATRX,BABAM2,BLZF1,BST2,BTN3A3,C2,C4BPB,CADPS2,CAP2,CARD6,CASP4,CEMIP,CFB,CHASERR,CHST12,COL16A1,COL9A2,COX8A,CSNK2A1,CXCL11,DAB2,DAGLA,DDX5,DENND2B,DGKG,DLG5,DNAH7,DRAM1,DVL1,DYSF,ETV4,FARP2,FASN,FER1L6,FLNC,FOXL1,GALC,GFPT1,GLG1,GNB2,GNB5,GOLGA3,GOPC,GPAT3,GRK2,GRPEL1,GSPT…	199 (94)	92
xylazine	chemical drug	G Protein I,GSK3B,MAPK1,MAPK3,MAPT,MARK2,STAT3,xylazine	1.26e-11	ALDH1A1,ATG16L1,ATG2B,BIRC3,BLZF1,BST2,BTN3A3,CASP1,CASP4,CCL2,CFB,CIITA,CLCN7,CXCL11,CXCL3,DAB2,DNAH7,FASN,FLNC,GALC,GAS7,HLA-DMA,HPSE,HSPA1A/HSPA1B,HSPB1,IFI27,IFI6,IFIT5,IHH,IKBKE,IL18,KCTD11,LAP3,LCN2,LGALS1,LMO4,MAP1A,MAP1B,NCOA1,NFE2L3,NFKBIZ,NTSR1,PIM1,PIM2,PML,PROM1,PRSS12,RGS2,SERPINA3,SGK1,SLAMF6,SLPI,SP110,TNS4,TRIM22,TRIM38,UBE2L6,WFDC2	58 (8)	7
RETN	other	AKT1,AMPK,CAT,ERK1/2,Insulin,IRS1,Mapk,MAPK1,NFKB1,P38 MAPK,RAC1,RETN,Sod,STAT3,STK11	1.35e-11	AACS,AKR1B10,ALDH1A1,BIRC3,BLZF1,BST2,BTN3A3,CASP4,CCL2,CFB,COX8A,CXCL1,CXCL3,CYC1,CYP3A4,DAB2,DNAH7,ECE1,ETV4,FADS1,FADS2,FASN,FDFT1,FLNC,FSTL1,GRK2,HLA-DMA,HLA-DRA,HPSE,IFI27,IFI6,IFIT1,IFIT3,IFIT5,IGFBP4,IHH,IKBKE,IL18,INSIG2,IYD,KCTD11,KLF12,LAP3,LCN2,LDLR,LGALS1,LONP1,MAP2K2,MIF,MPST,NDUFC2,NFKBIZ,NR1H3,OASL,OAT,PHC2,PHGDH,PIM1,PIM2,PLB1,POLR2E,PRDM16,PROM1,PRSS12,RAC3,RAMP1,RBP4,RGS2,RNF168…	86 (15)	15
NUPR1	transcription regulator	AMPK,AR,ATF4,ATF6,BCL6,CDK2,CDK4,CDKN2A,CDX2,CEBPB,DDIT3,E2F1,E2F3,EGFR,EP300,EPO,ESR1,FOXO1,FOXO3,GATA4,GLI1,HIF1A,HNF4A,ID2,ID3,IL1B,JUN,MAPT,MYC,NFE2L2,NUPR1,PDX1,PELP1,PGR,PPARG,PPARGC1A,PTTG1,RELA,SIRT1,SMAD3,SMARCA4,SNAI2,SOX2,SP3,STAT3,STK11,T3-TR-RXR,TFEB,Tgf beta,TGFB1,TGM2,TP73,VDR,WT1,XBP1	1.36e-11	AACS,AASS,ABCA12,ACLY,ACVR1B,ADGRG6,ADI1,AGPAT2,AGPAT3,AKR7A2,ALOX15B,APBA1,APOL3,ARID4B,ASB9,ATF4,ATF7IP2,ATG16L1,ATP5ME,BCAT2,C4BPB,CA1,CAP2,CASP4,CCL2,CCL28,CDK20,CEMIP,CHASERR,CIITA,COX8A,CXCL1,CXCL3,DAGLA,DECR1,DGKG,DIRAS3,DST,EID1,EIF3D,ENPP5,FAM111A,FARP2,FASN,FDFT1,FOXC1,FOXL1,FSTL3,GABARAPL1,GALC,GAS2L1,GBA1,GNB1,GNB5,GOLGA3,GOPC,GTF2I,GUCY1A1,HCP5,HDAC11,HDGF,HNF4G,HSPA2,IFIT5,IHH,INPP4…	180 (55)	54
7-dehydrocholesterol	chemical - endogenous mammalian	7-dehydrocholesterol,Akt,CASP1,CBX7,CD28,CEBPB,CITED2,Creb,CREB1,CSF1,CYTH1,DUSP1,ESR1,ESR2,EZH2,Fcer1,FCER1A,FOXC1,FOXO1,FOXO3,FOXO4,FYN,GATA1,GRIN1,GSK3B,HIF1A,HRAS,HSF1,HTT,IRF1,ITCH,JUN,KAT5,LEF1,MAP3K8,MAPK1,MAPK3,MED1,MET,MITF,MKNK1,MTOR,MYB,NCOA1,NEUROD1,NFAT5,NFKBIA,NGEF,NOS2,NPM1,NR3C1,NR4A1,PDX1,PIK3CG,Pkc(s),POU5F1,PPARGC1A,PRKAA1,PRKCD,PTEN,PTGS2,RARA,RB1,RELA,RPTOR,RXRA,SNAI2,SNCA,SP…	1.39e-11	AASS,ABCA12,ACVR1B,ACVR2B,AMOTL1,APOL3,ARF6,ARHGAP32,ARID4B,ATF4,ATP10D,B4GALT3,BABAM2,BCAT2,BLZF1,BNIP5,BST2,BTN3A3,C4BPB,CA1,CADPS2,CAP2,CARD6,CCL2,CCL28,CD164,CFB,CHASERR,CKAP4,COX7A2L,CPT1A,CRB3,CSNK1E,CXCL11,CXCL3,DAB2,DAGLA,DDX5,DGKG,DNAH7,DST,DVL1,EIF3D,ENPP5,FADS2,FAM110C,FARP2,FER1L6,FLNC,GABARAPL1,GALNT6,GLG1,GNB1,GNB5,GOPC,GRPEL1,GSDME,GSPT2,GUCY1A1,HLA-DMA,HSPA2,IFI27,IFI6,IFIT1,IFIT3…	168 (87)	84
ST8SIA1	enzyme	Akt,AKT1,ALOX5,CBL,CDCP1,Creb,CREB1,CTNNB1,EGFR,ERK1/2,FAS,FRS2,HNF4α dimer,HRAS,IRS1,ITGB1,JUN,MAPK1,MAPK3,Mek,NFkB (complex),NTRK1,P38 MAPK,PI3K (complex),Pkc(s),PPARG,PPRC1,PRKCD,RAC1,SREBF1,SREBF2,ST8SIA1,WBP2,YES1	1.4e-11	AACS,AADAC,AASS,ACLY,ACTB,ACVR2B,ADAM19,ADAMTS9,AGPAT2,AKR1B10,ALDH1A1,ALDOB,ALOX15B,ARF6,ARHGAP32,ATP5ME,AXIN1,B4GALT3,BLZF1,BTN3A3,CADPS2,CAP2,CEMIP,CIITA,CXCL1,CYC1,CYP3A4,DAB2,DHCR7,DNAH7,DYSF,ECE1,ETV4,FABP6,FADS1,FADS2,FASN,FDFT1,FGFBP1,FLNC,FOXC1,GBA1,GNB1,GPAT3,GTF2I,HADHA,HK1,HLA-DMA,HLA-DRA,HSPA1A/HSPA1B,IFIT3,IFIT5,IHH,IKBKE,IL18,INSIG2,IRF6,ISYNA1,ITGB5,KCNJ2,KIFBP,KLF7,LAMB2,LDLR,LGA…	119 (34)	32
PD 128907	chemical reagent	Akt,AKT1,DRD3,ERK1/2,GLI1,GSDME,MAPK1,MAPK3,MAPT,NTRK2,PD 128907,SIRT6,SLC6A3,USP48	1.44e-11	ATF4,ATG16L1,ATG2B,BLZF1,BST2,BTN3A3,CASP1,CD164,CLCN7,CPT1A,CXCL1,CXCL11,CXCL3,DAB2,DNAH7,ECE1,ENPP5,EPB41L4B,FAM110C,FLNC,FOXL1,FSTL1,GALC,GAS7,HLA-DMA,HPSE,HSPA1A/HSPA1B,HSPB1,IFI27,IFI6,IFIT1,IFIT3,IFIT5,IL18,KLF12,KRT80,LAMB2,LAP3,LCN2,LDLR,MAP1A,MAP1B,MAP2K2,MPPE1,MRPS6,MSX2,MUC13,NR1D2,OASL,PC,PGM2L1,PIM1,PML,PODXL,PPARG,PRDM16,PROM1,PRSS12,RAB27B,RAMP1,RGS2,S100A14,SERPINA3,SLC2A4,SLC3A2,…	74 (14)	10
Am 580	chemical reagent	Akt,Am 580,AMPK,CASP1,CCND1,CDKN1A,CEBPB,EIF2AK2,ELK1,ERK,ESR1,ESR2,EZH2,FOXC1,FOXO1,FOXO3,FOXO4,GATA1,GSK3B,HSF1,HTT,IRF1,JUN,LEF1,MAP3K8,MAPT,NFAT5,NFE2L2,NFKBIA,NGEF,NPM1,NR4A1,PDX1,PI3K (complex),POU5F1,PPARGC1A,PRKAA1,PTEN,PTGS2,RARA,RUNX2,RXRA,SMAD3,SP1,SREBF1,SRSF1,STAT1,STAT5a/b,STK11,TAL1,Tgf beta,TGM2,TP73,tretinoin,TSC2,TWIST1,Vegf,YAP1,YBX1	1.5e-11	AACS,AASS,ABCA12,ACVR1B,ADAM19,ADCY5,ADGRG6,AGPAT2,AGPAT3,AKR7A2,ALDH1A1,ALDOB,ALOX15B,AMOTL1,APOL3,ATF4,ATG16L1,AXIN1,BABAM2,BCAT2,BIRC3,BNIP5,C4BPB,CA1,CAP2,CARD6,CASP1,CASP4,CD164,CEMIP,CFB,CIITA,COMMD3,CPT1A,CSNK1E,CXCL11,CYP2C18,DDX5,DST,EFNB1,EID1,EIF3D,ENPP5,FABP6,FAM110C,FARP2,FASN,FDFT1,GABARAPL1,GALC,GIMAP2,GNB1,GOPC,GRK2,GSDME,GUCY1A1,HCP5,HLA-DRA,HPSE,HSPA2,IFI27,IFI6,IFIT1,IFIT3,IFIT…	163 (59)	59
TMEFF2	other	Akt,AR,BCL6,CASP1,CCND1,CEBPA,CEBPB,Creb,CREB1,CTNNB1,DUSP1,EGR1,ELK1,ERBB2,ERBB4,ERK,ERK1/2,ESR1,ETS1,ETS2,ETV1,ETV4,ETV5,GATA1,GATA4,GSK3B,HIF1A,IRF1,IRS1,JUN,MAPK1,MAPT,MED1,MITF,MKNK1,MTOR,MYC,MYRF,NFE2L2,NFkB (complex),NFKBIA,NR3C1,NR3C2,NR4A2,PGR,PI3K (complex),Pkc(s),PPARA,PRKAA1,PSEN1,PTGS2,PTPRR,RAF1,RELA,RPTOR,SGK1,SP1,SP3,STAT3,STAT5A,STAT5a/b,STAT5B,STK11,TCF3,TH,TMEFF2,TRIM24,TSC2,YA…	1.56e-11	AACS,AADAC,AASS,ACVR1B,ACVR2B,ADAM19,ADAMTS9,ADGRG6,AGPAT3,AKR1B10,AKR7A2,ALDOB,APBA1,APOL3,ARID4B,ATG16L1,ATP10D,AXIN1,B4GALT3,BIRC3,BST2,BTN3A3,C2,C4BPB,CA1,CADPS2,CAP2,CASP4,CDK20,CKAP4,COL16A1,COL9A2,CXCL1,CXCL3,DDX5,DECR1,DLG5,DNAH7,ECE1,EIF3D,EPB41L4B,FADS1,FADS2,FARP2,FGFBP1,FLNC,FOXC1,GABARAPL1,GALC,GAS2L1,GFPT1,GLG1,GNB5,GOPC,GPAT3,GRK2,GSDME,HCP5,HLA-DMB,HPSE,HSPA2,IFIT1,IFIT5,IGFBP4,IN…	171 (69)	68
dATP	chemical - endogenous mammalian	Akt,AKT1,AR,CASP1,CASP2,CASP3,CASP4,CASP6,CASP7,CASP8,CASP9,caspase,CDK2,CDKN2A,dATP,DDX3X,DICER1,EIF2AK2,ERK,FOXO1,FOXO3,GLI1,GSDME,GSK3B,HTT,IKBKB,IKBKE,IL18,IL1B,IL33,IRF1,IRF3,IRF7,IRS1,JUN,LMNA,MAPT,Mek,NR3C1,PEBP1,PRKCD,PTEN,REL,RELA,SGMS,SMPD1,SQSTM1,SREBF1,SREBF2,STAT3,STING1,TBK1,TP73	1.57e-11	AACS,AASS,ABCA12,ACLY,ADAM19,ADGRG6,APOL3,ARHGAP32,ASPH,ATF4,ATG16L1,ATP5ME,BCAT2,BIRC3,BST2,C2,CAP2,CASP1,CASP4,CCL2,CCL28,CD164,CKAP4,COL16A1,CSNK1E,CXCL1,CXCL11,CXCL3,CYC1,DAB2,DDX5,DHCR7,DLG5,DST,ENPP5,ETV4,FABP6,FADS1,FAM110C,FAM111A,FDFT1,FER1L6,FGFBP1,FOXC1,FOXL1,GALC,GAS2L1,GNB2,GRK2,GSDME,GUCY1A1,H2AJ,HLA-DMA,HSPB8,IFIT1,IHH,ITGB5,KLF12,KLF7,KRT80,LCN2,LGALS1,LIG4,LIPA,LMAN1,LOXL4,LY6D,M…	124 (53)	48
tannic acid	chemical toxicant	26s Proteasome,BCL6,beta-estradiol,CBX7,CCND1,CEBPB,CITED2,CSF1,CTNNB1,DUSP1,EGR1,ERK1/2,ERN1,ESR1,ETS1,ETS2,ETV1,ETV4,ETV5,FASN,fulvestrant,GATA1,GSK3B,HSF1,HTT,IRF1,KAT5,MAPK1,MAPT,MED1,mir-21,MITF,MKNK1,MYRF,NFE2L2,NFKBIA,NMNAT1,NOS2,NR3C2,NR4A1,PARP1,PGR,PI3K (complex),Pkc(s),PPARA,PSMB11,PTGS2,PTPRR,RARA,RPTOR,RXRA,SGK1,SIRT1,SNAI2,SP1,SP3,SREBF1,SREBF2,STAT3,STAT5a/b,STK11,tamoxifen,tannic …	1.63e-11	AACS,AADAC,ACLY,ACVR1B,AGPAT3,AKR1B10,AKR7A2,ALDH1A1,ALDOB,AMOTL1,APBA1,APOL3,ARF6,ARID4B,ASB9,ATF7IP2,ATG16L1,ATP10D,ATP5ME,BABAM2,BLZF1,BST2,BTN3A3,C2,CA1,CAP2,CASP1,CASP4,CDK20,CFB,CHASERR,CIITA,CLCN7,CNBP,COL9A2,CSNK1E,CXCL1,CXCL11,DAB2,DAGLA,DLG5,DNAH7,ECE1,ENPP5,ETV4,FAM111A,FARP2,FASN,FER1L6,FLNC,GABARAPL1,GALC,GLRX2,GNB1,GNB5,GOPC,GPAT3,GRK2,GSPT2,GTF2I,HCP5,HDGF,HLA-DMA,HLA-DMB,HPSE,HSPA…	169 (70)	68
AK1	kinase	2-deoxyglucose,ADK,AK1,Akt,APP,CASP3,creatine kinase,Creb,CTNNB1,D-glucose,ERK,GSK3B,hexokinase,JAK2,Mapk,MAPT,Ppp2c,PTEN,ribavirin,Sod,STAT1,stavudine	1.63e-11	AASS,ACLY,ACP5,ACVR2B,ADCY5,ADGRG6,ALDH1A1,ALDOB,ASPH,ATG16L1,ATG2B,ATP5ME,AXIN1,BIRC3,CASP4,CD164,CFB,CIITA,CLCN7,COX8A,CPT1A,CSNK1E,CXCL1,CXCL11,CYC1,DECR1,DHCR7,FDFT1,FGFBP1,FOXC1,GABARAPL1,GALC,GAS7,GFPT1,GPAT3,GRK2,GSDME,GTF2I,HADHA,HLA-DMA,HLA-DRA,HPSE,HSPA1A/HSPA1B,HSPB1,IFI27,IFI6,IFIT1,IFIT3,ITGB5,LAMB2,LAP3,LCN2,LIG4,MAP1A,MAP1B,MID1IP1,MIF,MPPE1,MSX2,MXD4,MYL9,NCOA1,NDUFC2,NFE2L3,NFKBI…	96 (22)	18
RASGRP3	other	AR,BCL6,CASP1,CCND1,CEBPA,CEBPB,Creb,CREB1,CTNNB1,DUSP1,EIF2AK2,EIF4E,ELK1,ERK,ERK1/2,ESR1,ETV5,GATA1,GATA4,GSK3B,Hdac,HIF1A,HRAS,IRF1,JUN,KRAS,MAP2K5,MAPK1,MAPK7,MAPT,MED1,MITF,MKNK1,MNT,MTOR,MYC,MYRF,NFE2L2,NFkB (complex),NFkB (family),NR3C1,NR3C2,NR4A2,PGR,PI3K (complex),PIK3CG,Pkc(s),PPARA,PRKAA1,PTGS2,PTPRR,Rap1,RAP2B,RAS,RASGRP3,RB1,RELA,RPTOR,RRAS2,SGK1,SP1,SP3,SPI1,STAT5A,STK11,TCF3,TH,TP…	1.68e-11	AACS,AADAC,AASS,ACSF3,ACVR1B,ACVR2B,ADAMTS9,ADGRG6,AGPAT3,AKR1B10,AKR7A2,ALDOB,ANAPC4,APBA1,APOL1,APOL3,ARF6,ARID4B,ATG16L1,ATG2B,ATP10D,AXIN1,B4GALT3,BIRC3,BST1,BST2,BTN3A3,C2,CA1,CADPS2,CAP2,CCL2,CDK20,CHST12,CKAP4,COL16A1,COL9A2,CSNK2A1,CXCL1,CXCL3,DDX5,DECR1,DENND2B,DLG5,DNAH7,DRAM1,ECE1,EIF3D,EPB41L4B,FADS1,FADS2,FARP2,FASN,FDFT1,FLNC,FOXC1,FSTL1,GALC,GAS2L1,GAS7,GBA1,GFPT1,GLG1,GNB1,GNB5,GO…	183 (72)	69
MEDICA 16	chemical reagent	26s Proteasome,ADCY,Akt,AKT1,CASP3,Creb,cyclic AMP,E2F1,ERK1/2,FASN,FOXO3,ITGB1,L-type Calcium Channel,LIPE,MEDICA 16,NFKB1,NFKB2,NFKBIA,PI3K (complex),Pka,PNPLA2,PRKAA1,PRKAA2,PRKN,SELP,SIRT1,SQSTM1,STAR,STAT3,STAT5a/b,STK11,TRPM8,TSC2,ULK1,YAP1	1.71e-11	AASS,ACVR2B,ADAM19,AGPAT2,AKR1B10,ALDH1A1,ALOX15B,APOL3,ARID4B,ATF7IP2,BLZF1,BST1,BST2,CASP1,CASP4,CD164,CKAP4,CLCN7,COL9A2,COX8A,CYC1,DIRAS3,ECE1,ETV4,FOXC1,FSTL1,GABARAPL1,GALC,GFPT1,GRK2,GTF2I,HADHA,HK1,HLA-DMB,HPSE,HSPA1A/HSPA1B,HSPB1,HSPB8,IFI27,IFIT1,IGFBP4,IHH,ITGB5,IYD,JMJD6,KCNJ2,KCTD11,KLF12,LAMB2,LMO4,MAP1B,MAP2K2,MAX,METRN,MGST1,MLF1,MPPE1,MPST,MTHFD1L,MXD4,MYL9,NDUFC2,NID1,NR1H3,NRDE…	107 (35)	33
Angiotensin II receptor type 1	group	AGT,AGTR1,Agtr1b,Angiotensin II receptor type 1,ANXA7,BCR-ABL1,Calmodulin,CASR,CCND1,CDKN1A,CEBPA,CEBPB,CLOCK,CREB1,CTNNB1,CYBB,CYTH2,DDIT3,DUSP1,EDN1,EGFR,EGLN,EIF2AK2,EIF4E,ERK,ERN1,ESR1,estrogen receptor,ETV5,FAS,FOXO1,FOXO3,GABPA,GRIN1,GSK3B,HBEGF,HIF1A,HMGA1,HOXA10,HRAS,HSF1,HTT,IFNGR1,IKK (complex),INSR,ITCH,JAK2,KRAS,MAP3K14,MAPK1,MAPK8,MAPK9,MAPT,MET,METTL3,MKNK1,MMP14,MTOR,MYC,MYCN,NCF1,…	1.76e-11	AADAC,ABCA12,ACSF3,ACTB,ACVR1B,ADAMTS9,ADCY5,ADGRG6,AGPAT3,AKR7A2,ALDOB,ANAPC4,APOL1,ARF6,ARHGAP32,ARID4B,ASPH,ATF7IP2,ATG16L1,ATRX,BABAM2,BIRC3,BST1,BST2,BTN3A3,CADPS2,CAP2,CASP4,CCL2,CCL28,CHST12,CIITA,COL9A2,COX7A2L,COX8A,CPT1A,CSNK1E,CSNK2A1,CXCL1,CYP2C18,DDX5,DECR1,DENND2B,DNAH7,DVL1,DYSF,EIF3D,ENPP5,EPB41L4A,EPB41L4B,EPN1,ETV4,FARP2,FASN,FGFBP1,FOXL1,GALC,GALNT6,GAS7,GBA1,GNB2,GNB5,GOPC,GPA…	198 (104)	104
quinalphos	chemical toxicant	ACE,ACHE,AGT,CASP3,Gsk3,GST (complex),GSTK1,GSTO1,MAPT,NCF1,PRKCE,quinalphos	1.81e-11	ACTB,ATF4,ATG16L1,ATG2B,BIRC3,CASP4,CCL2,CLCN7,COL16A1,CXCL3,DAB2,ECE1,EIF3D,ENPP5,ETV4,FASN,FDFT1,FOXL1,GALC,GAS7,GFPT1,HPSE,HSPB1,IFI6,IFIT1,IGFBP4,IL18,IRF6,ITGB5,KCNJ2,LAMB2,LCN2,LDLR,LOXL4,LZTS3,MAP1A,MAP1B,MGST1,MIF,MKNK2,MNT,MXD4,MYO1C,NCOR2,NFIX,PARP9,PFN1,PIM1,PPARG,PROM1,RBP4,RGS2,SAMD9,SERPINA3,SGK1,SLC34A2,SLC5A1,SRGAP3,STING1,THBD,TIAM1,YBX2	62 (12)	8
GW9662	chemical reagent	Akt,CaMKII,CASP3,Creb,GW9662,MAPK1,PPARG	1.82e-11	AASS,ACLY,ACVR2B,AGPAT2,ALOX15B,ATF4,BIRC3,BLZF1,BST2,BTN3A3,CASP1,CASP4,CCL2,CD164,CFB,CXCL1,CXCL11,CXCL3,DAB2,DNAH7,FASN,FLNC,HADHA,HLA-DMA,HLA-DRA,IFI27,IFI6,IFIT1,IFIT3,IFIT5,INSIG2,ITGB5,LAMB2,LAP3,LCN2,LDLR,LGALS1,LY6D,MGST1,MID1IP1,MKNK2,MPPE1,MUC13,NR1H3,NSF,OASL,PC,PML,PODXL,PPARG,PRDM16,PRSS12,RBP4,RGS2,SGK1,SLC2A4,SLC6A14,SLC7A11,SORBS1,SP110,TRIM22,TRIM38,UBE2L6	63 (7)	7
NANOG	transcription regulator	APP,AR,CDC25C,Cdk (family),CDK1,CDK2,CDKN1A,CDX2,CHEK1,CTNNB1,E2F1,E2F3,EGFR,EIF4EBP1,ERBB4,ERK,EZH2,Focal adhesion kinase,FOS,FOXO1,FOXO3,FZR1,GLI1,GSK3B,HMGA1,ID2,INHBA,JUN,KAT5,MAPK1,MAPK3,MAPT,NANOG,NFkB (complex),NODAL,PI3K (complex),POU5F1,PTTG1,RELA,RET,RPS6KB1,RUNX2,SIRT2,Smad1/5/8-Smad4,Smad2/3-Smad4,SMAD3,SOX2-OCT4,STAT3,TDGF1,TERT,TP73,YAP1	1.84e-11	AACS,AASS,ACVR1B,ACVR2B,ADAM19,ADAMTS9,ADGRG6,AGPAT2,ARID4B,ATG16L1,ATRX,BIRC3,BST2,BTN3A3,C4BPB,CA1,CARD6,CCL2,CEMIP,CLCN7,COL9A2,COX8A,CXCL1,DIRAS3,DLG5,DNAH7,ENPP5,EPB41L4A,EPB41L4B,FABP6,FADS2,FAM110C,FBXW10B,FLNC,FOXL1,GABARAPL1,GALC,GAS2L1,GPAT3,GTF2I,GUCY1A1,HCP5,HK1,HLA-DMA,HPSE,HSPA1A/HSPA1B,IFI27,IFIT3,IFIT5,IKBKE,IL18,ING1,IRF6,ITGB5,JMJD6,KCMF1,KLF12,KLF7,KRT12,KRT23,KRT80,LDLR,LGALS1…	132 (52)	44
NCR1	transmembrane receptor	Akt,BSG,CASP1,CBL,CBX7,CD247,CD3,CD5,CEBPB,CITED2,CREB1,CSF1,CTNNB1,CXCL12,CYTH1,DUSP1,E2F1,EIF2AK3,ERK,ERN1,ESR1,ESR2,ETS1,ETS2,ETV1,EZH2,FOXC1,FOXO1,FOXO3,FYN,GATA1,GRIN1,GSK3B,HIF1A,HNF4A,HNRNPK,HRAS,HSF1,HTT,IKZF1,IKZF3,INSR,IRF1,ITCH,ITGB1,JUN,KAT5,LCK,LCP2,LEF1,MAP3K8,MAPK1,MAPK8,MAPT,MET,MITF,MKNK1,MYB,MYC,NCOA1,NCR1,NEUROD1,NFAT5,NFE2L2,NFkB (complex),NFKBIA,NGEF,NOS2,NPM1,NR3C1,NR4A1,PDX…	1.93e-11	ACVR1B,ADAM19,ADAMTS9,ADCY5,ADGRG6,AGPAT3,AKR7A2,ALDOB,AMOTL1,APOL3,ARF6,ARHGAP32,ARID4B,ATF4,ATG16L1,B4GALT3,BABAM2,BCAT2,BLZF1,BNIP5,BST2,BTN3A3,C4BPB,CA1,CADPS2,CAP2,CARD6,CD164,CEMIP,CFB,CHASERR,COX7A2L,CPT1A,CRACDL,CSNK1E,CXCL11,CYP2C18,DAB2,DAGLA,DDX5,DECR1,DGKG,DIRAS3,DNAH7,DST,DVL1,EIF3D,ETFA,FADS2,FAM110C,FARP2,FER1L6,FLNC,GALC,GALNT6,GBA1,GNB5,GPAT3,GRPEL1,GSDME,GSPT2,GUCY1A1,H2AJ,HLA-D…	188 (109)	105
brimonidine	chemical drug	ADCY,alpha2-adrenergic receptor,AMPK,AR,BCL6,brimonidine,CASP1,CBX7,CCND1,CDH5,CEBPA,CEBPB,CITED2,CREB1,CSF1,CTNNB1,DDIT3,DUSP1,EDN1,ELK1,ERK,ERK1/2,ESR1,estrogen receptor,ETV5,FOXO1,G Protein I,GATA1,GATA2,GNAI2,GNB1,GNB3,GNG13,GNG7,HIF1A,HSF1,Hsp27,JUN,KAT5,Mapk,MAPK1,MAPK3,MAPK7,MAPT,MED1,MET,METTL3,MITF,MKNK1,MTOR,MYC,MYRF,NANOG,NCOA1,NEUROD1,NFE2L2,NFkB (complex),NFKBIA,NOS2,Notch,NPM1,NR3C2…	1.95e-11	AACS,AADAC,ABCA12,ACP5,ACVR1B,ADAMTS9,ADGRG6,AGPAT3,AKR1B10,AKR7A2,ALDOB,APBA1,ARF6,ARID4B,ASPH,ATF4,ATG16L1,ATP10D,BABAM2,BIRC3,BLZF1,BST1,BST2,BTN3A3,C2,CA1,CADPS2,CAP2,CARD6,CCL2,CDK20,CFB,CHASERR,COL9A2,COX7A2L,CRB3,CSNK1E,CXCL1,CXCL11,CXCL3,DAB2,DAGLA,DDX5,DECR1,DLG5,DNAH7,ECE1,EIF3D,ENPP5,EPB41L4B,FADS1,FADS2,FAM110C,FARP2,FASN,FBXW10B,FER1L6,FLNC,FOXL1,GALC,GAS2L1,GBA1,GLG1,GNB1,GNB2,GNB5,…	186 (100)	97
PPARα-RXRα	complex	IL6,PPARA,PPARα-RXRα,RXRA	2.03e-11	AADAC,ALDOB,ATF4,AXIN1,BST2,C2,CASP1,CCL2,CEMIP,CIITA,CPT1A,CXCL1,CXCL3,CYP3A4,DHCR7,DVL1,ENPP5,FABP6,FADS1,FADS2,FASN,FDFT1,FSTL1,GRK2,HADHA,HLA-DMA,IGFBP4,IKBKE,INSIG2,ITGB5,JMJD6,KRT23,LCN2,LDLR,LY6D,MAP1B,MGST1,MID1IP1,MPG,MUC13,NDUFC2,NFE2L3,NR1H3,NSDHL,PC,PIM1,PODXL,PPARG,PRDM16,PROM1,RASA1,RBP4,RIN1,SERPINA3,SGK1,SLC12A2,SLC12A9,SORBS1,SP110,SQLE,STING1,TNS4,VASP	63 (4)	3
nordihydroguaiaretic acid	chemical drug	Akt,ALOX15,ALOX5,ERBB2,ERK,ERK1/2,LTB4R,MAPK1,NFE2L2,nordihydroguaiaretic acid,P38 MAPK,PI3K (complex),PPARG,STAT3,TRPM8	2.1e-11	ACLY,ACP5,ACTB,ADAM19,ADGRG6,AGPAT2,AGPAT3,AKR7A2,ALDH1A1,ALOX15B,B4GALT3,BLZF1,BTN3A3,C4BPB,CASP1,CASP4,CFB,CIITA,CPT1A,CXCL11,DAB2,DHCR7,DNAH7,DYSF,ECE1,ETV4,FLNC,FSTL3,HADHA,HK1,HLA-DMA,HSPA1A/HSPA1B,HSPB1,IFI27,IFI6,IFIT1,IFIT3,IFIT5,IGFBP4,IHH,IKBKE,INSIG2,ITGB5,KCTD11,KRT4,LAMB2,LAP3,LCN2,LDLR,LMO4,LY6D,MAP1B,MAP2K2,METRN,MIF,MKNK2,MPPE1,MUC13,MYL9,NFE2L3,NID1,NR1H3,NSF,OASL,PC,PHGDH,PIM1,P…	98 (15)	14
oxodiperoxo(pyridine-2-carboxylate)vanadate(V)	chemical reagent	Akt,AKT1,AMPK,CCND1,CDK2,CDKN1A,CDX2,CEBPB,Creb,CTNNB1,E2F1,E2F3,EGFR,ELK1,ERK,ESR1,ESR2,estrogen receptor,EZH2,FOXC1,FOXO1,FOXO3,FOXO4,GATA1,GATA4,GSK3B,HIF1A,HSF1,HTT,ID2,ID3,IL5,IRF3,JUN,LEF1,MAP3K8,MAPK1,MAPT,MTOR,MYC,NCOA1,NFAT (complex),Nfat (family),NFAT5,NFATC2,NFE2L2,NFKBIA,NGEF,NPM1,NR4A1,oxodiperoxo(pyridine-2-carboxylate)vanadate(V),PDX1,PGR,POU5F1,PPARGC1A,PTEN,PTGS2,PTTG1,RB1,RELA,S…	2.18e-11	AACS,AASS,ACP5,ACVR1B,ACVR2B,ADAM19,ADCY5,ADGRG6,AGPAT2,AGPAT3,AKR1B10,AKR7A2,ALDOB,ALOX15B,AMOTL1,ARID4B,ATF4,ATG16L1,BABAM2,BCAT2,BNIP5,BTN3A3,C4BPB,CAP2,CARD6,CCL2,CD164,CDK20,CEMIP,CHASERR,CKAP4,CPT1A,CSNK1E,CXCL3,DAB2,DDX5,DGKG,DIRAS3,DNAH7,EIF3D,FADS2,FAM110C,FARP2,FGFBP1,FLNC,FOXC1,GABARAPL1,GALC,GFPT1,GIMAP2,GLG1,GNB1,GNB5,GOPC,GPAT3,GRK2,GRPEL1,GUCY1A1,HPSE,HSPA2,IFIT3,IL18,INPP4B,ITGB5,…	175 (78)	77
adapalene	chemical drug	adapalene,APP,BTRC,Ca2+,CDKN1A,CEBPB,CHUK,CREB1,CTNNB1,E2F1,E2F4,EIF6,ERK,ERK1/2,ESRRA,EZH2,GATA4,GFI1,GSK3B,HDAC1,HIF1A,HNF1B,HSF1,INSR,JUN,KAT5,KLF5,KLF6,LATS1,LEF1,MAPT,Mek,MITF,MTOR,MYC,NANOG,NF2,Nfat (family),NFATC1,NFE2L2,NFKBIA,PDX1,PGR,PI3K (complex),POU5F1,PPARA,PPARG,PSEN1,PTEN,PTGS2,PTTG1,Rar,RARA,RARB,RARG,RELA,RPTOR,RXRA,RXRB,SLC22A2,SMAD3,SNAI2,SREBF1,STAT1,STAT2,STAT3,STAT5a/b,TCF3…	2.19e-11	AACS,AADAC,ACVR1B,ADAM19,ADCY5,ADGRG6,AGPAT2,AGPAT3,AKR1B10,ALDH1A1,ALDOB,ALOX15B,AMOTL1,ARID4B,ATF4,ATG16L1,AXIN1,BABAM2,BIRC3,BST2,C4BPB,CADPS2,CAP2,CARD6,CASP4,CCL2,CDK20,CEMIP,CHASERR,COL9A2,CPT1A,CSNK1E,CXCL1,CXCL3,CYC1,DECR1,DENND2B,DGKG,DIRAS3,ECE1,EFNB1,EIF3D,ENPP5,ETV4,FAM111A,FBXW10B,FGFBP1,FOXC1,GALC,GBA1,GFPT1,GLG1,GNB1,GPAT3,GSDME,GTF2I,HADHA,HLA-DMB,HNF4G,HSPA2,IFI27,IFI6,IFIT1,IFIT…	164 (72)	69
CHRNA4	transmembrane receptor	Akt,AMPK,CBX7,CEBPB,CHRNA4,CITED2,CREB1,CSF1,DUSP1,E2F1,EIF2AK3,ERK,ERK1/2,ESR1,ESR2,EZH2,FOXC1,FOXO1,FOXO3,FOXO4,GATA1,HIF1A,HNF4A,HSF1,HTT,INSR,IRF1,ITCH,JUN,KAT5,LEF1,MAP3K8,MAPK1,MAPK3,MAPK8,MAPT,MED1,MET,MITF,MKNK1,MTOR,MYB,MYC,NCOA1,NEUROD1,NFAT5,NFE2L2,NFkB (complex),NFKBIA,NGEF,NPM1,NR3C1,NR4A1,PDX1,POU5F1,PPARGC1A,PRKAA1,PTGS2,RB1,RELA,RICTOR,RPTOR,RXRA,SIRT1,SNAI2,SP1,SREBF1,SREBF2,SRSF…	2.36e-11	AACS,ABCA12,ACVR1B,ADAM19,ADAMTS9,ADGRG6,AGPAT3,AKR7A2,ALDOB,AMOTL1,APOL3,ARID4B,ATF4,ATG16L1,ATG2B,ATP10D,BABAM2,BCAT2,BIRC3,BLZF1,BNIP5,BST2,BTN3A3,C4BPB,CA1,CADPS2,CAP2,CARD6,CCL2,CD164,CEMIP,CFB,CHASERR,CLCN7,COX7A2L,CPT1A,CRB3,CXCL11,DAB2,DAGLA,DDX5,DECR1,DIRAS3,DNAH7,DST,DVL1,ECE1,EIF3D,ENPP5,FADS2,FAM110C,FARP2,FER1L6,FLNC,GABARAPL1,GALC,GAS7,GLG1,GNB1,GNB5,GOPC,GRPEL1,GUCY1A1,HLA-DMA,HNF4…	177 (80)	79
DUSP3	phosphatase	Akt,DUSP3,EGFR,ERK,FGFR2,INSR,MAPK1,MAPK3,MAPK8,MAPK9,PDGFRB	2.38e-11	ACLY,ACP5,ACTB,ADGRG6,ALDH1A1,ATF4,BIRC3,BLZF1,BST2,BTN3A3,CASP4,CD164,CFB,CXCL1,CXCL11,CYC1,DAB2,DECR1,DHCR7,DNAH7,DRAM1,ETFA,ETV4,FASN,FDFT1,FLNC,HADHA,HLA-DMA,HSPB1,IFI27,IFI6,IFIT1,IFIT3,IFIT5,IGFBP4,IHH,IL18,INSIG2,LAMB2,LAP3,LDLR,LGALS1,MIF,MPPE1,NFKBIZ,NR1H3,NSDHL,NSF,OASL,PARP14,PEMT,PML,PODXL,PRDM16,PROM1,PRSS12,RGS2,SERPINA3,SGK1,SLC2A4,SLC44A1,SLC6A14,SLC7A11,SLPI,SP110,SQLE,TRIM22,TRI…	71 (11)	10
varenicline	chemical drug	Akt,CHRNA4,CHRNA7,CHRNB2,Mapk,MAPK1,MAPK3,MAPK8,MAPT,NACHR,RAS,varenicline	2.48e-11	ATF4,ATG16L1,ATG2B,BIRC3,BLZF1,BST2,BTN3A3,CCL2,CD164,CFB,CLCN7,CPT1A,CXCL1,CXCL11,CXCL3,DAB2,DNAH7,FLNC,GALC,GAS7,HLA-DMA,HPSE,HSPA1A/HSPA1B,HSPB1,IFI27,IFI6,IFIT1,IFIT3,IFIT5,ITGB5,LAMB2,LAP3,LCN2,LDLR,LGALS1,MAP1A,MAP1B,MIF,MPPE1,OASL,PML,PODXL,PPARG,PRDM16,PRSS12,RGS2,SERPINA3,SGK1,SLC2A4,SLC6A14,SP110,TRIM22,TRIM38,UBE2L6	54 (12)	8
KISS1	other	Akt,AKT1,EGFR,KISS1,MAPK1,MAPK7,MMP9,MTOR,P38 MAPK,Pkc(s)	2.54e-11	AACS,ACLY,ACTB,AKR1B10,ATF4,BIRC3,BLZF1,BST2,BTN3A3,CASP4,CD164,CFB,CLCN7,CPT1A,CXCL1,CXCL3,DAB2,DHCR7,DNAH7,ETFA,ETV4,FGFBP1,FLNC,FSTL1,GLG1,HLA-DMA,HSPB1,IFI27,IFI6,IFIT1,IFIT3,IFIT5,IGFBP4,IRF6,ITGB5,KCNJ2,LAMB2,LAP3,LCN2,LDLR,LGALS1,LIPA,MIF,MPPE1,NSDHL,NSF,OASL,PFN1,PHLPP1,PIM1,PIM2,PODXL,PRDM16,PRSS12,RAMP1,RNF168,SERPINA3,SLC12A2,SLC2A4,SLC3A2,SLC6A14,SLC7A11,SLC8A2,SLPI,SP110,SQLE,THBD,TR…	71 (10)	9
Integrin α5-β	complex	AHR,AMPK,AR,CD247,Cdc42,CEBPB,Creb,CREB1,CTNNB1,DNM2,EIF2AK2,EIF4E,ELK1,ERBB2,ESR1,estrogen receptor,GRIN1,GRIN3A,GSK3B,HBEGF,Hdac,HIF1A,HINT1,HNRNPK,HRAS,Integrin α5-β,IRF4,ITGA5,ITGB1,ITGB2,ITGB3,ITGB4,ITGB5,ITGB6,ITGB8,ITK,JUN,KRAS,L-serine,MAP2K5,MAPK1,MAPK7,MAPK8,MAPK9,MAPKAPK2,MAPT,MKNK1,MUC1,MYC,NEDD9,NFAT5,NFkB (complex),NFkB (family),NOS2,P38 MAPK,PI3K (complex),PI3K (family),PIK3CB,PIK3…	2.67e-11	AADAC,AASS,ABHD17C,ACSF3,ACVR1B,ACVR2B,ADAMTS9,ADCY5,ADI1,AGPAT2,ALDOB,ANAPC4,APOL1,ARF6,ASPH,ATG16L1,ATG2B,BST2,BTN3A3,C4BPB,CADPS2,CAP2,CCL2,CHST12,COL9A2,CSNK2A1,DDX5,DENND2B,DGKG,DHCR7,DLG5,DNAH7,DRAM1,DST,DYSF,EID1,EIF3D,ENPP5,EPB41L4B,FADS2,FAM120A,FARP2,FOXC1,FSTL3,GABARAPL1,GALC,GALNT6,GAS2L1,GAS7,GFPT1,GNB5,GOPC,GPAT3,GRK2,GRPEL1,GSPT2,GTF2I,H2AJ,HCP5,HDAC11,HDGF,HGD,HK1,HSPA2,HSPB8,IFIT…	178 (90)	81
catalase	group	5-hydroxytryptamine,ADAM10,ATF6,ATM,CASP1,CAT,catalase,CBX7,CCND1,CDX2,CEBPA,CEBPB,CITED2,COP1,Creb,CREB1,CSF1,CTNNB1,CYGB,DDIT3,DUSP1,E2F1,EIF2AK3,ERK1/2,ESR1,FMR1,FOXO1,FOXO3,GABPA,GSK3B,HDAC1,HIF1A,HNF4A,HNRNPK,HSF1,Hsp27,hydrogen peroxide,IGF1,ITCH,JAK2,JUN,KAT5,KDM1A,LEP,MAPK1,MAPK8,MAPK9,MAPT,MET,MITF,MKNK1,MTOR,MYC,NCOA1,NEUROD1,NFAT5,NFkB (complex),NFkB (family),NFKBIA,NPM1,NR3C1,NR4A1,P3…	2.74e-11	AADAC,ACLY,ACSF3,ACVR1B,ACVR2B,ADCY5,ANAPC4,APOL1,APOL3,ARHGAP32,ARID4B,ASPH,ATF7IP2,ATG16L1,ATG2B,ATP5ME,BABAM2,BCAT2,BIRC3,BLZF1,BST2,BTN3A3,C17orf80,CA1,CADPS2,CAP2,CARD6,CASP1,CCL2,CDK20,CEMIP,CFB,CHASERR,CHST12,CIITA,CKAP4,COX7A2L,CXCL1,CXCL3,CYC1,CYP2C18,DAB2,DAGLA,DAPP1,DDX5,DENND2B,DGKG,DIRAS3,DLG5,DNAH7,DRAM1,DVL1,ECE1,EIF3D,ENPP5,EPB41L4B,FABP6,FADS2,FAM110C,FARP2,FASN,FER1L6,FLNC,GBA1,…	196 (94)	92
S100A1	other	26s Proteasome,AGER,AHR,ANXA7,AR,ATP2A2,BCL6,Calmodulin,CASP1,CASR,CD38,CEBPA,CEBPB,CREB1,CTNNB1,CYTH2,EGLN,EIF2AK2,ERBB2,ERK1/2,ESR1,estrogen receptor,ETV5,FOXO1,G protein alpha i,GATA1,GLI1,GRIN1,HIF1A,HNF4A,HNF4α dimer,HRAS,IL1B,IL6,IRF1,IRF4,KRAS,MAP2K1,MAPK1,MAPT,MED1,MET,MITF,MKNK1,MMP14,MYC,MYH9,MYRF,NFE2L2,NFkB (complex),NFKBIA,NOS2,NR3C1,NR3C2,NR4A1,PGR,PI3K (complex),Pka,Pkc(s),PLC,PPAR…	2.86e-11	AADAC,ABHD17C,ACVR1B,ADAMTS9,ADGRG7,AGPAT3,AKR1B10,AKR7A2,ALDOB,APBA1,APOL3,ARF6,ARHGAP32,ARID4B,ATF7IP2,ATG16L1,ATG2B,ATP10D,ATP5ME,B4GALT3,BABAM2,BCAT2,BIRC3,BTN3A3,C4BPB,CA1,CADPS2,CAP2,CASP1,CASP4,CCL2,CCL28,CDK20,CFB,CIITA,CKAP4,CLCN7,COL9A2,CPT1A,CSNK1E,CSNK2A1,CXCL1,CXCL11,CYP3A4,DDX5,DNAH7,DVL1,ECE1,EIF3D,ENPP5,EPN1,FAM110C,FARP2,FASN,FGFBP1,FOXL1,GALC,GALNT6,GAS2L1,GAS7,GBA1,GIMAP2,GNB2,…	195 (97)	95
pyrrolidine dithiocarbamate	chemical reagent	Akt,CBL,EIF4EBP1,ERK,GSK3B,IDO1,Ikb,JUN,MAPK14,MAPK3,MAPT,NFkB (complex),NFKB1,NFKBIA,NOS2,NR4A1,P38 MAPK,PTGS2,PTPN11,pyrrolidine dithiocarbamate,RELA,SHC1,STAT3	2.87e-11	ACLY,ACP5,ADAMTS9,ADCY5,ADGRG6,ALDH1A1,ALOX15B,ATF4,ATG16L1,ATG2B,BABAM2,BIRC3,CCL2,CD164,CFB,CLCN7,COL16A1,CPT1A,CXCL1,CXCL11,CXCL3,DAB2,FGFBP1,GALC,GAS7,GBA1,GSPT2,HLA-DMA,HLA-DMB,HLA-DRA,HPSE,HSPA1A/HSPA1B,HSPB1,IFI6,IFIT1,IGFBP4,IHH,IKBKE,INPP4B,ITGB5,KCTD11,KRT23,KRT4,LAMB2,LDLR,MAP1A,MAP1B,MIF,MPPE1,MSX2,MXD4,NCOA1,NEFH,NFE2L3,NID1,NR2F6,NTSR1,OASL,PHLPP1,PIM2,PML,PODXL,PPARG,PRDM16,PROM1,P…	90 (23)	23
PTPRZ1	phosphatase	ERBB2,LCK,MAP2K1/2,MAPK1,MAPK3,MET,PTEN,PTK2,PTPRZ1,WAS	2.95e-11	ACTB,ADAM19,ASPH,ATP5ME,B4GALT3,BIRC3,BLZF1,BST2,BTN3A3,C4BPB,CCL2,CD164,CFB,COX8A,CSNK1E,CXCL1,CXCL11,CXCL3,DAB2,DNAH7,ETV4,FDFT1,FLNC,FSTL3,GLG1,GTF2I,HADHA,HLA-DMA,HSPA1A/HSPA1B,IFI27,IFI6,IFIT1,IFIT3,IFIT5,IGFBP4,IL18,LAMB2,LAP3,LCN2,LDLR,LMO4,MAP1B,MPPE1,MXD4,MYL9,NFKBIZ,NID1,NR1H3,OASL,OTUB2,PHGDH,PIM1,PML,PODXL,POLR2E,POLR2J2/POLR2J3,PROM1,PRSS12,RGS2,S100A14,SEPHS2,SERPINA3,SLC46A3,SLC6A1…	75 (10)	9
TRIM8	enzyme	5-hydroxytryptamine,AHR,AMPK,ATF6,CASP1,CDX2,CEBPA,CEBPB,COP1,Creb,CXCL8,DDIT3,EIF4E,ESR1,EZH2,FOXO4,HIF1A,HNF4A,Hsp27,IGF1,IL1B,IL6,JINK1/2,KAT5,LEF1,LEP,MAP3K14,Map3k7,MAP3K7,MAPT,MET,MITF,MKNK1,MTOR,MYB,MYC,NFAT5,NFkB (complex),NFKB2,NFKBIA,NOS2,NR3C1,P38 MAPK,PDX1,PGR,POU2F2,PPARA,PPARGC1A,PRKCD,RB1,RBPJ,REL,RPTOR,RXRA,S100A9,SGK1,SKIL,SMAD2,Smad2/3,SMAD3,SOX10,SP1,SREBF1,SREBF2,STAT5A,STAT5a…	3.02e-11	AACS,AADAC,AASS,ACSF3,ACVR1B,ACVR2B,ADAMTS9,ANAPC4,APOL1,ARHGAP32,ARID4B,ATF7IP2,ATG16L1,ATG2B,ATP5ME,ATRX,BCAT2,BIRC3,BST1,C17orf80,C4BPB,CA1,CAP2,CASP1,CASP4,CCL2,CCL28,CFB,CHST12,CIITA,CKAP4,COL16A1,COX8A,CXCL1,CXCL11,CXCL3,CYP2C18,CYP3A4,DDX5,DLG5,DVL1,DYSF,EID1,EIF3D,ENPP5,EPB41L4B,ETFA,FADS1,FARP2,FSTL3,GABARAPL1,GALC,GAS7,GBA1,GFPT1,GNB1,GOPC,GRPEL1,GSDME,GSPT2,GTF2I,GUCY1A1,H2AJ,HCP5,HDAC…	175 (75)	73
mir-122	microRNA	Akt,ERK,HNF4α dimer,IRS1,mir-122,PPARG,PPRC1,SREBF1,SREBF2,YAP1	3.05e-11	AACS,AADAC,ACLY,ACP5,ADGRG6,AGPAT2,ALDOB,ALOX15B,ARID4B,ATP5ME,BCAT2,BST2,CAP2,CASP4,CD164,COL9A2,CPT1A,CXCL1,DHCR7,FABP6,FADS1,FADS2,FASN,FDFT1,GNPDA2,GTF2I,HADHA,IFI27,IFI6,IFIT1,IGFBP4,INSIG2,ITGB5,JMJD6,LAMB2,LDLR,LIPA,LY6D,MAP1B,MGST1,MKNK2,MPPE1,MUC13,MYL9,NR1H3,NRDE2,NSDHL,NSF,PC,PCYT1A,PIM2,PODXL,PPARG,PRDM16,RAC3,RBP4,RETREG1,SERPINA3,SGK1,SLC1A5,SLC6A14,SLC7A1,SORBS1,SQLE,TIAM1,VASP,WAS…	69 (10)	10
MEKK2/3	group	Calcineurin protein(s),CHUK,CTNNB1,DDIT3,ELK4,EPHA4,ERK,ERK1/2,GLI1,IKBKB,IKBKG,Ikk (family),JUN,MAP2K5,MAP3K2,MAP3K3,MAPK1,MAPK14,MAPK3,MAPK7,MAPK8,MAPK9,MAPKAPK2,MEF2A,MEF2C,MEF2D,Mek,MEKK2/3,NFE2L2,NFKBIA,P38 MAPK,PPARG,PPP3R1,RELA,Rsk,YAP1	3.12e-11	AACS,ACLY,ADGRG6,AGPAT2,AGPAT3,AKR1B10,AKR7A2,ALDH1A1,ALOX15B,ARID4B,ATF4,ATF7IP2,BLZF1,BTN3A3,CD164,COL9A2,CPT1A,CYC1,DAB2,DHCR7,DNAH7,ECE1,ENPP5,EPB41L4B,ETV4,FAM110C,FDFT1,FGFBP1,FLNC,FOXC1,FOXL1,GPAT3,HADHA,HLA-DMA,HSPB8,IFIT5,INPP4B,INSIG2,ITGB5,JMJD6,KCNJ2,KLF12,KRT4,KRT80,LDLR,LIG4,LMO4,LY6D,MAP1B,MAP2K2,MGST1,MIF,MKNK2,MLF1,MRPS6,MUC13,MXD4,MYL9,NDUFC2,NEFH,NFE2L3,NID1,NR1D2,NR1H3,NRDE2,N…	107 (36)	33
metribolone	chemical reagent	Akt,AKT1,AMPK,AR,CASP3,CASP7,CASP8,CAT,Creb,CREBBP,EP300,ERK1/2,FOXO1,FOXO3,GSK3B,Hsp27,MAOA,MAPK1,MAPK3,metribolone,NCOA2,PIK3CA,RAF1,RB1,STAT4,TERT	3.35e-11	AACS,AASS,ACLY,ACTB,ACVR2B,AKR1B10,ALDH1A1,ASPH,ATP5ME,BLZF1,BST2,BTN3A3,CASP1,CASP4,CD164,CFB,CKAP4,COX7A2L,COX8A,CXCL11,CYC1,CYP3A4,DAB2,DHCR7,DNAH7,ECE1,EPB41L4B,ETFA,FASN,FDFT1,FGFBP1,FLNC,FOXC1,FSTL1,GABARAPL1,GAS2L1,GBA1,GFPT1,GLG1,GRPEL1,GTF2E2,GTF2I,GUCY1A1,HK1,HLA-DMA,HLA-DRA,HSPB1,IFI6,IFIT1,IFIT5,IKBKE,IL18,INPP4B,ITGB5,KCNJ2,KLF7,KRT4,LAMB2,LAP3,LDLR,LGALS1,LMAN1,MAP2K2,MAX,MIF,MPPE1,…	107 (26)	26
IKBKB-DT	other	Akt,AKT1,AMPK,AR,CDKN2A,CREB1,CTNNB1,EGFR,EZH2,FOXO3,GATA4,GLI1,GSK3B,HTT,IKBKB,IKBKB-DT,IRF1,IRF5,JUN,MAP3K14,MAP3K7,MAPK1,MMP9,MTOR,NCOA3,NFKBIA,NR3C1,PRKAA1,PRKAA2,RB1,SREBF1,SREBF2,TNFAIP3,TNFRSF1A,TP73	3.53e-11	AACS,AASS,ADAM19,ALOX15B,APOL3,ATG2B,ATP5ME,BCAT2,BIRC3,BLZF1,BST1,BST2,BTN3A3,C4BPB,CADPS2,CAP2,CCL2,CD164,CEMIP,CFB,CKAP4,CLCN7,COL16A1,COX8A,CSNK1E,CXCL1,CXCL3,CYC1,DLG5,DNAH7,DST,ENPP5,ETFA,FABP6,FADS1,FAM110C,FAM111A,FDFT1,FLNC,FOXL1,FSTL1,GAS2L1,GAS7,GLG1,GPAT3,GRPEL1,GUCY1A1,HADHA,HCP5,HK1,HLA-DMA,HLA-DRA,HSPA1A/HSPA1B,IFIT1,IFIT3,IFIT5,ING1,IRF6,ITGB5,KCNJ2,KLF12,KLF7,KRT4,KRT80,LAMB2,LCN…	125 (35)	34
bimatoprost	chemical drug	AGT,bimatoprost,DDIT3,EGFR,ERBB2,ERK1/2,MAPK1,PTGER1,PTGER3,PTGFR,PTGS2,RELA,SP1	3.61e-11	ACTB,ADAM19,ADCY5,AKR1B10,ATF7IP2,B4GALT3,BLZF1,BST2,BTN3A3,C4BPB,CD164,CFB,CIITA,CXCL11,CYC1,CYP3A4,DNAH7,FABP6,FADS2,FDFT1,FLNC,FOXL1,FSTL3,GFPT1,HLA-DMB,HPSE,HSPA1A/HSPA1B,IFI27,IFI6,IFIT1,IFIT3,IFIT5,IKBKE,INPP4B,IRF6,KCNJ2,KRT23,KRT4,LAP3,LIPA,LMO4,LOXL4,LZTS3,MAP1B,MAP2K2,MGST1,MIF,MKNK2,MLF1,MNT,MPPE1,MXD4,MYL9,MYO1C,NCOR2,NEFH,NFIX,NID1,NSF,OASL,PCYT1A,PEMT,PFN1,PML,PODXL,POLR2E,POLR2J2/P…	94 (13)	9
ACSL3	enzyme	ACSL3,MLXIPL,NR1H3,PPARG,SREBF1	3.66e-11	AACS,ACLY,AGPAT2,ALDOB,ALOX15B,ATP5ME,CAP2,CCL2,CPT1A,CXCL1,CXCL3,DHCR7,FABP6,FADS1,FADS2,FASN,FDFT1,HADHA,INSIG2,LDLR,LY6D,MGST1,MID1IP1,MKNK2,MUC13,NR1H3,NSDHL,NSF,PC,PCYT1A,PPARG,PRDM16,RBP4,RETREG1,RPL18A,RPL28,RPL30,RPL37,RPL37A,RPL38,RPL8,RPS8,SERPINA3,SLC2A4,SORBS1,SQLE	46 (5)	4
mono-(2-ethylhexyl)phthalate	chemical toxicant	ACOX1,CASP3,MAPK1,mono-(2-ethylhexyl)phthalate,Ppar,PPARA,PPARG	3.67e-11	AADAC,ACLY,AGPAT2,ALDOB,ALOX15B,BLZF1,BST2,BTN3A3,C2,CASP4,CCL2,CFB,CPT1A,CXCL1,CXCL11,CXCL3,CYC1,DAB2,DHCR7,DNAH7,FADS1,FADS2,FASN,FDFT1,FLNC,GFPT1,HADHA,HLA-DMA,IFI27,IFI6,IFIT1,IFIT3,IFIT5,INSIG2,LAP3,LCN2,LDLR,LGALS1,LONP1,MGST1,MKNK2,MPG,MUC13,NR1H3,NSDHL,NSF,OASL,OAT,PC,PML,PPARG,PRDM16,PRSS12,RBP4,SLC2A4,SORBS1,SP110,SQLE,STING1,TKT,TRIM22,TRIM38,UBE2L6	63 (7)	7
Erk1/2 dimer	complex	AHR,AR,BCL6,CASP1,CBX7,CCND1,CDK6,CEBPB,CITED2,CREB1,CSF1,CTNNB1,DUSP1,EGF,EGR1,ELK1,ERBB4,ERK,ERK1/2,Erk1/2 dimer,ESR1,ESR2,ETS,ETS1,ETS2,ETV1,ETV4,ETV5,FOXO1,HIF1A,HSF1,IL2,IRF1,JUN,KAT5,MAPK1,MAPK3,MAPT,MED1,MITF,MKNK1,MTOR,MYB,MYC,MYRF,NCOA1,NEUROD1,NFATC1,NFKBIA,NR3C2,NR4A1,NR4A2,PGR,PI3K (complex),POU5F1,PPARG,PPARGC1A,PRKAA1,PRKCD,progesterone,PTGS2,PTPRR,RAC1,RPTOR,RRAS2,RXRA,SGK1,SNAI2,S…	3.76e-11	AASS,ABCA12,ACLY,ACP5,ACVR1B,ADGRG6,AGPAT2,ALOX15B,AMOTL1,APBA1,APOL3,ARF6,ARID4B,ATG16L1,ATP10D,BABAM2,BCAT2,BIRC3,CADPS2,CAP2,CARD6,CCL2,CDK20,CEMIP,CHASERR,COL16A1,COL9A2,CRB3,DAB2,DAGLA,DDX5,DECR1,DLG5,DST,EIF3D,ENPP5,EPB41L4B,FAM111A,FARP2,FASN,FER1L6,GALC,GAS2L1,GAS7,GFPT1,GLG1,GNB1,GNB5,GOPC,GPAT3,GRK2,GSDME,GTF2I,GUCY1A1,HADHA,HCP5,HDAC11,HLA-DMB,HPSE,HSPA2,IFI27,IFI6,IGFBP4,IKBKE,INSIG2,…	174 (84)	79
GRPR	G-protein coupled receptor	ADAM10,AR,BCL6,CASP1,CBX7,CCND1,CDK2,CEBPA,CEBPB,CITED2,Creb,CREB1,CSF1,CTNNB1,DUSP1,E2F1,EGR1,ELK1,ERK,ERK1/2,ESR1,ETS1,ETS2,ETV1,ETV4,ETV5,FOXO1,FOXO3,FOXO4,GATA1,GNAQ,GNAQ/11,GRPR,GSK3B,HIF1A,HNF4A,HRAS,HSF1,INSR,IRF1,ITCH,JAK2,KAT5,MAP2K5,MAPK1,MAPK7,MAPK8,MAPT,MED1,MET,MITF,MKNK1,MTOR,MYB,MYC,MYRF,NCOA1,NEUROD1,NFE2L2,NFkB (complex),NFkB (family),NFKBIA,NR3C2,NR4A1,NR4A2,PGR,PI3K (complex),P…	4.04e-11	AACS,AADAC,ACSF3,ACVR1B,ACVR2B,ADAMTS9,ADGRG6,AGPAT3,AKR1B10,AKR7A2,ALDOB,ANAPC4,APBA1,APOL1,APOL3,ARF6,ARHGAP32,ATG16L1,ATG2B,ATP10D,ATP5ME,B4GALT3,BABAM2,BIRC3,BLZF1,BST2,BTN3A3,C2,CA1,CADPS2,CAP2,CARD6,CCL2,CDK20,CEMIP,CFB,CHASERR,CHST12,CKAP4,COL16A1,COX7A2L,CXCL1,CXCL11,CXCL3,DAB2,DAGLA,DDX5,DIRAS3,DLG5,DNAH7,DRAM1,DVL1,ECE1,EID1,EIF3D,ENPP5,EPB41L4B,FADS1,FADS2,FARP2,FER1L6,FGFBP1,FLNC,GABA…	191 (96)	94
CX3CL1	cytokine	Akt,AKT1,Cdc42,CHUK,CX3CL1,CX3CR1,ERK,ERK1/2,IRS1,JAK2,MAPK1,MAPK14,MAPK3,MAPT,P38 MAPK,PI3K (complex),RAC1,SMAD2,STAT5A,SYK,WAS	4.2e-11	ADGRG6,AKR1B10,ATF4,ATG16L1,ATG2B,BLZF1,BST2,BTN3A3,CASP1,CCL2,CD164,CFB,CIITA,CLCN7,CPT1A,CXCL11,DAB2,DNAH7,DPCD,DYNC2H1,ECE1,FDFT1,FGFBP1,FLNC,FSTL1,FSTL3,GALC,GAS7,GLG1,HK1,HLA-DMA,HPSE,HSPA1A/HSPA1B,HSPB1,IFI27,IFI6,IFIT1,IFIT3,IFIT5,IL18,INSIG2,ITGB5,LAMB2,LAP3,LGALS1,MAP1A,MAP1B,MAP2K2,MPPE1,N4BP3,NFKBIZ,NID1,NR1H3,OASL,PFN1,PHGDH,PLB1,PML,PODXL,PPARG,PRDM16,PROM1,PRSS12,RAC3,RAMP1,RGS2,SER…	80 (21)	21
F10	peptidase	AR,ATF6,BCL6,CASP1,CBX7,CCND1,CEBPA,CEBPB,CITED2,COP1,CREB1,CRTC3,CSF1,DDIT3,DUSP1,E2F1,EIF4E,ELK1,ERK1/2,ESR1,ETV5,F10,F2R,F2RL1,F3,F7,FOXO3,FOXO4,GATA1,HGF,HIF1A,HNF1A,HNF4A,HRAS,HSF1,IRF1,ITCH,KAT5,MAPK1,MAPK14,MAPK3,MAPK8,MAPT,MED1,MITF,MKNK1,MYB,MYC,MYRF,NEUROD1,NFAT5,NFkB (family),nitric oxide,NR3C2,NR4A1,PGR,POU5F1,PPARA,PPARGC1A,PRKAA1,PRKCD,PROC,PTGS2,PTPRR,RB1,RET,RICTOR,RPTOR,RRAS2,RXR…	4.29e-11	AADAC,ABCA12,ABHD17C,ACP5,ACSF3,ACVR1B,ADI1,AKR1B10,ANAPC4,APBA1,APOL1,APOL3,ARF6,ARHGAP32,ARID4B,ASPH,ATF7IP2,ATG16L1,ATG2B,ATP10D,ATP5ME,BABAM2,BCAT2,BLZF1,BST2,BTN3A3,CA1,CADPS2,CAP2,CARD6,CASP1,CASP4,CCL2,CCL28,CDK20,CEMIP,CFB,CHASERR,CHST12,CRB3,CXCL1,CXCL11,DAB2,DAGLA,DDX5,DIRAS3,DLG5,DNAH7,DRAM1,DVL1,ECE1,EIF3D,ENPP5,FADS1,FAM111A,FARP2,FASN,FER1L6,FGFBP1,FLNC,GABARAPL1,GALC,GAS2L1,GNB1,GO…	183 (91)	87
pyrilamine	chemical drug	AR,CBX7,CDKN1A,CEBPB,CITED2,Creb,CREB1,CSF1,CTNNB1,CYP2D6,DUSP1,E2F4,ELK1,ERK1/2,ESR1,ETS1,ETS2,ETV1,EZH2,GSK3B,HDAC1,HIF1A,HRH3,HSF1,JUN,KAT5,LEF1,MAPK1,MAPK3,MAPT,MED1,MITF,MTOR,MYB,MYC,NANOG,NCOA1,NCOA2,NF2,NFE2L2,NFKBIA,NR3C1,NR4A1,PTGS2,pyrilamine,RARA,RPS6KB1,RPTOR,RXRA,SNAI2,SP1,SREBF1,SREBF2,tamoxifen,TCF3,TCF7L2,TH,TWIST1,VDR,XBP1,YTHDF2	4.33e-11	ABCA12,ACVR1B,ACVR2B,ADCY5,AGPAT3,AKR7A2,ALDH1A1,AMOTL1,ASPH,ATG16L1,ATP10D,ATP5ME,ATRX,BABAM2,BLZF1,BST2,BTN3A3,C2,C4BPB,CADPS2,CAP2,CCL2,CDK20,CEMIP,CFB,CHASERR,COL16A1,COX8A,CRB3,CXCL1,CXCL11,CXCL3,CYC1,DAB2,DAGLA,DENND2B,DIRAS3,DLG5,DNAH7,DST,ECE1,EFNB1,EIF3D,ENPP5,EPB41L4B,FARP2,FASN,FBXW10B,FER1L6,FGFBP1,FLNC,FOXC1,GALC,GAS2L1,GFPT1,GNB1,GNB5,GOPC,GPAT3,GRK2,GTF2I,HADHA,HCP5,HDAC11,HLA-DMA,…	163 (61)	59
PDGF-DD	complex	Akt,AR,CBL,CBX7,CITED2,Creb,CSF1,DUSP1,E2F1,EIF2AK2,EIF6,ERK,ESR1,ESR2,EZH2,FOXC1,FOXO1,FOXO3,FOXO4,GATA1,GFI1,GSK3B,HNF1B,HSF1,INSR,IRF1,KLF6,LEF1,MAP3K8,MAPK1,MAPK3,MED1,MKNK1,MTOR,NFAT5,NGEF,NPM1,NR3C1,NR4A1,PDGF-DD,PDGFD,Pdgfra-Pdgfrb,PDGFRB,PDX1,PGR,PI3K (complex),POU5F1,PPARA,PPARGC1A,PRKAA1,PSEN1,PTGS2,PTTG1,RARA,RB1,RPTOR,RXRA,SP1,SREBF2,SRSF1,STK11,TAL1,TFEB,TH,TP73,TSC2,TWIST1,TYK2,Vegf…	4.39e-11	AADAC,ABCA12,ABHD17C,ACVR2B,ADAM19,ADGRG6,ALDOB,AMOTL1,APOL3,ARID4B,ATF4,ATP10D,BCAT2,BIRC3,BLZF1,BNIP5,BST2,BTN3A3,C4BPB,CA1,CARD6,CCL2,CD164,CEMIP,CFB,CPT1A,CRB3,CXCL11,DAB2,DAGLA,DECR1,DGKG,DIRAS3,DNAH7,EIF3D,ENPP5,EPB41L4B,FAM110C,FAM111A,FARP2,FER1L6,FLNC,GABARAPL1,GAS2L1,GBA1,GLG1,GNB1,GNB5,GOPC,GRPEL1,HLA-DMA,HNF4G,HSPA2,IFI27,IFI6,IFIT1,IFIT3,IFIT5,ING1,ITGB5,IYD,KLF12,KRT12,KRT23,LAMB2,L…	149 (72)	69
CRHR1	G-protein coupled receptor	CRHR1,ERK1/2,MAPK1,MAPK3,MAPT	4.67e-11	AKR1B10,ATG16L1,ATG2B,BIRC3,BLZF1,BST2,BTN3A3,CCL2,CFB,CLCN7,CXCL1,CXCL11,CXCL3,DAB2,DNAH7,ECE1,FLNC,GALC,GAS7,HLA-DMA,HPSE,HSPA1A/HSPA1B,HSPB1,IFI27,IFI6,IFIT1,IFIT3,IFIT5,LAP3,LCN2,LDLR,LGALS1,MAP1A,MAP1B,MAP2K2,OASL,PML,PRSS12,RGS2,SERPINA3,SGK1,SP110,TAP2,TRIM22,TRIM38,UBE2L6	46 (5)	4
etomidate	chemical drug	ADRA2B,ERK1/2,etomidate,GABA-A receptor,Mapk,MAPK1,MAPK3,MAPT	4.67e-11	AKR1B10,ATG16L1,ATG2B,BIRC3,BLZF1,BST2,BTN3A3,CCL2,CFB,CLCN7,CXCL1,CXCL11,CXCL3,DAB2,DNAH7,ECE1,FLNC,GALC,GAS7,HLA-DMA,HPSE,HSPA1A/HSPA1B,HSPB1,IFI27,IFI6,IFIT1,IFIT3,IFIT5,LAP3,LCN2,LDLR,LGALS1,MAP1A,MAP1B,MAP2K2,OASL,PML,PRSS12,RGS2,SERPINA3,SGK1,SP110,TAP2,TRIM22,TRIM38,UBE2L6	46 (8)	5
AP20187	chemical reagent	Akt,AMPK,AP20187,AR,BCL6,CASP1,CBX7,CEBPB,CITED2,Creb,CREB1,CSF1,CTNNB1,DDIT3,DUSP1,EIF2S1,ERK,ERK1/2,ESR1,ESR2,ETV5,EZH2,FGFR1,FOXC1,FOXO1,FOXO3,GATA1,GATA2,HIF1A,HSF1,Hsp27,HTT,IL1B,IL33,IRF1,JUN,KAT5,LEF1,MAP3K8,Mapk,MAPK1,MAPK3,MAPK7,MAPT,MED1,MET,MITF,MKNK1,MTOR,MYB,MYC,NCOA1,NEUROD1,NFAT5,NFE2L2,NFkB (complex),NFKBIA,NGEF,NPM1,NR3C1,NR4A1,PDX1,PGR,POU5F1,PPARGC1A,PRKAA1,PRKCD,PTEN,PTGS2,PTT…	4.78e-11	AACS,AASS,ABCA12,ACVR1B,ACVR2B,ADAMTS9,ADGRG6,AGPAT3,AKR7A2,ALDOB,AMOTL1,APOL3,ARHGAP32,ATF4,ATF7IP2,ATG16L1,ATP10D,BABAM2,BCAT2,BLZF1,BNIP5,BST2,BTN3A3,C4BPB,CA1,CADPS2,CAP2,CARD6,CCL2,CCL28,CD164,CFB,CHASERR,CKAP4,CPT1A,CRB3,CSNK1E,CXCL1,CXCL11,DAB2,DAGLA,DDX5,DECR1,DNAH7,ECE1,EIF3D,ENPP5,EPB41L4B,FADS2,FAM110C,FARP2,FASN,FER1L6,FLNC,FOXL1,GALC,GAS2L1,GBA1,GFPT1,GLG1,GNB1,GNB5,GOPC,GPAT3,GRPEL1…	188 (92)	91
carbon monoxide	chemical - endogenous mammalian	Akt,carbon monoxide,CASP3,CDK2,EIF2A,EIF2AK3,ERK,ERK1/2,FLT1,HMOX1,Jnk,MAPK1,MAPK3,PPARG,RB1,STAT3	4.79e-11	ACLY,ACP5,ACTB,ADGRG6,AGPAT2,AKR1B10,ALDH1A1,ALOX15B,ATF4,BLZF1,BST2,BTN3A3,CASP1,CASP4,CCL2,CD164,CFB,CIITA,CPT1A,CSNK2A1,CXCL1,CXCL11,CXCL3,DAB2,DNAH7,ECE1,FASN,FLNC,GRPEL1,HADHA,HK1,HLA-DMA,IFI27,IFI6,IFIT1,IFIT3,IFIT5,IHH,IKBKE,INSIG2,ITGB5,KCTD11,KRT4,LAMB2,LAP3,LCN2,LGALS1,LONP1,LY6D,MAP2K2,MAX,MKNK2,MPPE1,MUC13,NCOR2,NR1H3,NSF,OASL,PC,PCYT1A,PIM2,PODXL,PPARG,PRDM16,PRSS12,RAMP1,RBP4,RGS2,S…	83 (16)	16
Igf	group	ADAM10,AGT,AHR,Akt,ANXA7,APP,AR,BCL6,CASP1,CBX7,CEBPB,CITED2,Creb,CREB1,CSF1,CTNNB1,DDIT3,dinoprost,DUSP1,EGF,EGFR,ELK1,ERBB2,ERK1/2,ESR1,ESR2,ETV5,EZH2,FOXC1,FOXO1,FOXO3,GATA2,HIF1A,HRAS,HSF1,HTT,Igf,IGF1,IGF1R,IGF2,INSR,IRF1,ITCH,JAK1/2,JUN,KAT5,KLF4,KRAS,LEF1,MAP3K14,MAP3K8,Mapk,MAPK1,MED1,MITF,MTOR,MYB,MYC,MYRF,NFE2L2,NGEF,NOTCH1,NPM1,NR3C2,NR4A1,NR4A2,PDX1,PGR,PIK3CG,Pkc(s),POU5F1,PPARA,PPAR…	4.94e-11	AADAC,AASS,ABHD17C,ACP5,ACTB,ACVR1B,ACVR2B,ADAM19,ADGRG6,AGPAT3,AKR1B10,AKR7A2,ALDOB,AMOTL1,APBA1,APOL3,ARF6,ARHGAP32,ATF4,ATF7IP2,ATP10D,AXIN1,BABAM2,BCAT2,BLZF1,BNIP5,BST1,BST2,BTN3A3,CADPS2,CAP2,CARD6,CASP4,CD164,CDK20,CEMIP,CFB,CHASERR,CKAP4,COX7A2L,CPT1A,CSNK1E,CSNK2A1,CXCL11,DAB2,DAGLA,DDX5,DECR1,DENND2B,DGKG,DLG5,DNAH7,DVL1,ECE1,EFNB1,EIF3D,EPB41L4B,ETV4,FAM110C,FARP2,FASN,FER1L6,FLNC,FOXC…	208 (104)	101
LAMTOR2	other	Akt,LAMTOR2,MAPK1,MAPK3,MTOR,RPS6KB1	5.13e-11	ACLY,ATF4,BLZF1,BST2,BTN3A3,CASP1,CCL2,CD164,CFB,CPT1A,CXCL1,CXCL11,DAB2,DNAH7,ETFA,FASN,FLNC,GLG1,HLA-DMA,HSPB1,IFI27,IFI6,IFIT1,IFIT3,IFIT5,ITGB5,LAMB2,LAP3,LCN2,LGALS1,MPPE1,OASL,PFN1,PHLPP1,PIM1,PIM2,PML,PODXL,PPARG,PRDM16,PRSS12,RGS2,RNF168,SGK1,SLC12A2,SLC2A4,SLC6A14,SLC8A2,SP110,TRIM22,TRIM38,UBE2L6	52 (6)	5
infliximab	biologic drug	FOXP3,infliximab,TNF	5.34e-11	ACP5,ADAM19,ADAMTS7,ADCY5,ADGRG6,AKR1B10,ALOX15B,APOL1,ATF4,AXIN1,BIRC3,BST2,BTN3A3,CASP1,CASP4,CCL2,CCL28,CEMIP,CFB,CIITA,COL16A1,CPT1A,CXCL1,CXCL11,CXCL3,DDX5,DVL1,FADS1,FARP2,FASN,GRK2,HLA-DRA,HMGN3,IFI27,IFI6,IFIT1,IFIT3,IFIT5,IGFBP4,IKBKE,IL18,ITGB5,KCMF1,KCNJ2,KLF7,KRT23,L3MBTL3,LCN2,LDLR,LY6D,MGST1,MIF,MSX2,NCOA1,NCOR2,NEFH,NFKBIZ,NID1,NR1H3,OASL,PARP14,PC,PCYT1A,PEMT,PHGDH,PI3,PIEZO1,PIM2…	90 (3)	3
ASB2	transcription regulator	Akt,ASB2,CCND1,EGR1,ERBB2,ERK,KMT2A,MAP3K7,PPARA,PTTG1,RAD21,SMAD4,SMC3,STAG2,SYK,Ubiquitin	5.66e-11	AADAC,ACP5,ACTB,ADAM19,ADGRG6,ALDOB,ATRX,B4GALT3,C2,C4BPB,CD164,CFB,CXCL1,CXCL11,DHCR7,ETV4,FADS1,FADS2,FLNC,HLA-DRA,HPSE,HSPB8,IFI27,IFIT1,IFIT3,IGFBP4,IHH,INSIG2,KRT23,KRT4,LGALS1,LMO4,LY6D,MAP1B,MGST1,MIF,MSX2,NFKBIZ,NID1,NPRL3,NR1H3,NSDHL,OASL,PARP14,PARP9,PCYT1A,PIM1,POLR2E,POLR2J2/POLR2J3,PRDM16,PROM1,RAB3B,RBP4,REV3L,RGS2,S100A14,SAMD9,SLC12A2,SLC7A1,SP110,STING1,TIAM1,TNS4,TRIB2,UBE2L6,VA…	67 (16)	14
aurintricarboxylic acid	chemical drug	Akt,AMPK,AR,aurintricarboxylic acid,BCL2,BCL6,BCR-ABL1,Calmodulin,CAPN1,CBX7,CEBPA,CEBPB,Creb,CREB1,CSF1,DDIT3,DUSP1,EDN1,EIF2AK2,ERBB2,ERK,ERK1/2,ESR1,ETV5,EZH2,FOXC1,FOXO1,GATA1,GSK3B,HIF1A,HMGA1,HNF4A,HOXA10,HRAS,IFNGR1,IGF1R,IRF1,IRS1,IRS2,JAK1/2,JAK2,KAT5,KRAS,LEF1,MAP2K5,MAP3K8,MAPK1,MAPK3,MAPK7,MAPT,MED1,MET,METTL3,MITF,MKNK1,MTOR,MYB,MYC,MYCN,MYRF,NEUROD1,NFAT5,NFE2L2,NFIB,NGEF,NPM1,NR3C2…	5.94e-11	AACS,AASS,ABCA12,ABHD17C,ACLY,ACP5,ACVR1B,ACVR2B,ADGRG6,AGPAT2,AGPAT3,AKR1B10,AKR7A2,APBA1,APOL3,ARF6,ARHGAP32,ATF4,ATG16L1,ATP10D,BABAM2,BCAT2,BIRC3,BLZF1,BNIP5,BST2,BTN3A3,CA1,CADPS2,CAP2,CARD6,CASP1,CASP4,CD164,CDK20,CEMIP,CFB,CHASERR,CIITA,CPT1A,CRB3,CSNK2A1,CXCL11,CXCL3,DAGLA,DDX5,DENND2B,DGKG,DNAH7,DVL1,ECE1,EFNB1,EIF3D,ENPP5,EPB41L4A,EPB41L4B,FAM110C,FARP2,FASN,FER1L6,FGFBP1,FLNC,GABARAPL1…	191 (110)	108
MAP2K5	kinase	ADAM10,AHR,Ap1,APP,AR,BCL6,Calcineurin protein(s),CASP1,CASP3,CASP4,caspase,CEBPB,CREB1,CTNNB1,DDIT3,DUSP1,EIF2AK2,ELK4,ERK,ESR1,ETV5,FN1,GATA2,GLI1,GSK3B,HNF4A,HSF1,Hsp27,IGF1,IL1B,IL33,IL6,IRF3,MAP2K5,Mapk,MAPK1,MAPK7,MAPT,MEF2A,MEF2D,MITF,MYC,NFE2L2,NFkB (complex),NFKB2,NFKBIA,NOS2,NPM1,NR4A1,PI3K (complex),POU2F2,PPARA,PPARG,PPARGC1A,PPP3R1,progesterone,PTEN,PTGS2,PTPRR,PTTG1,REL,RPS6KB1,Rsk,…	5.99e-11	AACS,AADAC,ABCA12,ACLY,ADAMTS9,ADCY5,ADGRG6,AGPAT2,AGPAT3,AKR1B10,AKR7A2,ALOX15B,ASPH,ATF4,ATG16L1,AXIN1,BABAM2,BCAT2,BIRC3,BTN3A3,C2,CADPS2,CAP2,CASP1,CASP4,CCL28,CFB,CIITA,COX8A,CPT1A,CSNK1E,CSNK2A1,CXCL11,CYP3A4,DECR1,DHCR7,DLG5,DNAH7,DVL1,EIF3D,FADS1,FAM110C,FAM111A,FARP2,FDFT1,FER1L6,FOXL1,GALC,GAS2L1,GBA1,GNB1,GOLGA3,GOPC,GPAT3,GSDME,GSPT2,GTF2E2,GTF2I,GUCY1A1,H2AJ,HADHA,HCP5,HDAC11,HLA-DMB…	176 (75)	72
KRT14	other	Akt,AMPK,CCND1,CDKN1A,CEBPB,Creb,CTNNB1,ELK1,ERK,ESR1,ESR2,estrogen receptor,EZH2,FOXC1,FOXO1,FOXO3,FOXO4,GATA1,GSK3B,HIF1A,HSF1,HTT,IRF1,IRF3,JUN,KRT14,MAP3K8,MAPK1,MAPT,NFAT5,NFE2L2,NFKBIA,NGEF,NOTCH1,NPM1,NR4A1,PDX1,POU5F1,PPARGC1A,PRKAA1,PTEN,PTGS2,RB1,RBPJ,SMAD3,SP1,SREBF1,SRSF1,STAT5a/b,STK11,TAL1,TARBP2,TCF3,TP53,TP73,TSC2,TWIST1,YAP1,YBX1	6.07e-11	AACS,AASS,ACSF3,ACVR1B,ACVR2B,ADAM19,ADCY5,ADGRG6,AGPAT2,AGPAT3,AKR7A2,ALDH1A1,ALDOB,ALOX15B,AMOTL1,ANAPC4,APOL1,APOL3,ARID4B,ATF4,ATG16L1,AXIN1,BABAM2,BCAT2,BIRC3,BNIP5,BTN3A3,C17orf80,C4BPB,CA1,CAP2,CARD6,CCL2,CD164,CDK20,CEMIP,CHST12,CKAP4,CPT1A,CSNK1E,CXCL1,DDX5,DNAH7,DST,DYSF,EIF3D,FAM110C,FARP2,FGFBP1,FLNC,FOXC1,GABARAPL1,GALC,GNB1,GOPC,GPAT3,GRK2,GRPEL1,GUCY1A1,HK1,HLA-DRA,HSPA2,IGFBP4,IL1…	158 (59)	58
dephostatin	chemical reagent	ADAM10,ATF6,Calmodulin,CBX7,CCND1,CDKN1A,CDX2,CEBPA,CEBPB,CITED2,COP1,CSF1,CTNNB1,CYTH1,DDIT3,dephostatin,DUSP1,EIF2AK3,ESR1,FGF1,GABPA,HIF1A,HSF1,IGF1,INSR,Insulin,JAK1/2,KAT5,KLF4,LEP,MAPK1,MET,MITF,MMP14,MYB,MYC,NCOA1,NEUROD1,NFAT5,NFKBIA,NR3C1,NR3C2,NR4A1,P38 MAPK,PI3K (complex),Pkc(s),POU5F1,PPARA,PPARGC1A,PRKCD,RARA,RB1,RBPJ,RPTOR,RXRA,S100A9,SMPD1,SNAI2,SP1,SREBF1,SREBF2,STAT4,STAT5a/b,TEA…	6.41e-11	AACS,AADAC,ACVR1B,ALDH1A1,ARF6,ARHGAP32,ARID4B,ASPH,ATF7IP2,ATP5ME,ATRX,AXIN1,BABAM2,BIRC3,BLZF1,BST2,BTN3A3,C17orf80,CA1,CAP2,CARD6,CCL28,CEMIP,CFB,CHASERR,CIITA,COL16A1,COX7A2L,COX8A,CPT1A,CXCL1,CXCL3,CYC1,CYP2C18,DAB2,DAGLA,DDX5,DECR1,DENND2B,DGKG,DHCR7,DNAH7,EID1,EIF3D,ENPP5,EPB41L4B,ETFA,FARP2,FASN,FDFT1,FER1L6,FLNC,GFPT1,GNB1,GNB5,GOLGA3,GOPC,GPAT3,GRPEL1,GTF2E2,GTF2I,GUCY1A1,HADHA,HCP5,HDA…	160 (70)	69
ibuprofen	chemical drug	CHUK,CTNNB1,ERK1/2,ibuprofen,MAPK1,MAPK14,NFkB (complex),NOS2,PPARA,PPARG,PTGS2	6.75e-11	AADAC,ACLY,ACP5,ADAMTS9,ADCY5,AGPAT2,AKR1B10,ALDH1A1,ALDOB,ALOX15B,BLZF1,BST2,BTN3A3,C2,CASP1,CFB,CPT1A,CXCL11,CYC1,CYP3A4,DHCR7,DNAH7,ECE1,FADS1,FADS2,FDFT1,FGFBP1,FLNC,FOXC1,GPAT3,GSPT2,HLA-DMB,HSPB1,IFI27,IFI6,IFIT1,IFIT5,IKBKE,INSIG2,KRT4,LAP3,LDLR,LGALS1,LIG4,MAP2K2,MGST1,MKNK2,MPG,MSX2,MUC13,NDUFC2,NFKBIZ,NID1,NR1H3,NSDHL,NSF,OASL,OAT,PML,PPARG,PRDM16,PRSS12,PTGER1,RAC3,RAD23A,RBP4,RNF19B,S…	82 (11)	11
SLC2A4	transporter	GABPA,INSR,IRS1,Irs3,MAPK1,PI3K (complex),SLC2A4	6.92e-11	ALDH1A1,ATF4,BIRC3,BLZF1,BST2,BTN3A3,CCL2,CFB,CPT1A,CXCL11,CYC1,DAB2,DECR1,DHCR7,DNAH7,ETFA,FASN,FDFT1,FLNC,HADHA,HK1,HLA-DMA,IFI27,IFI6,IFIT1,IFIT3,IFIT5,INSIG2,LAP3,LCN2,LGALS1,LIG4,NR1H3,NSDHL,OASL,PEMT,PIM1,PLB1,PML,PODXL,PPARG,PRDM16,PRSS12,RBP4,RGS2,SGK1,SLC44A1,SP110,SQLE,TRIM22,TRIM38,UBE2L6	52 (7)	7
NMB	other	ADAM10,Akt,AMPK,CBX7,CD247,CEBPB,CITED2,Creb,CREB1,CSF1,CTNNB1,doxorubicin,DUSP1,ERK,ERK1/2,ESR1,ESR2,ETS1,ETS2,EZH2,FOXC1,FOXO1,FOXO3,FOXO4,GATA1,HIF1A,HRAS,HSF1,HTT,INSR,IRF1,KAT5,KLF4,LEF1,MAP2K5,MAP3K8,MAPK1,MAPT,MET,MITF,MKNK1,MTOR,MYB,NANOG,NCOA1,NEUROD1,NFAT5,NFE2L2,NFkB (complex),NFKBIA,NGEF,nitric oxide,NMB,NOS2,NOS3,NPM1,NR3C1,NR4A1,PDX1,PI3K (complex),Pkc(s),PLD,POU5F1,PPARGC1A,PRKAA1,…	7.19e-11	AACS,AASS,ACVR1B,ACVR2B,ADAM19,ADAMTS9,ADCY5,ADGRG6,AGPAT3,AKR7A2,ALDOB,AMOTL1,APOL3,ARF6,ATF4,ATG16L1,AXIN1,B4GALT3,BABAM2,BCAT2,BIRC3,BLZF1,BNIP5,BST2,BTN3A3,C4BPB,CA1,CADPS2,CAP2,CARD6,CD164,CEMIP,CFB,CHASERR,CKAP4,CPT1A,CSNK1E,CXCL11,DAB2,DAGLA,DDX5,DECR1,DNAH7,DST,ECE1,EIF3D,ENPP5,FADS2,FAM110C,FARP2,FBXW10B,FER1L6,FGFBP1,FLNC,GABARAPL1,GALC,GLG1,GNB5,GOLGA3,GOPC,GPAT3,GRPEL1,GSPT2,HLA-DMA,H…	176 (86)	84
RPA1	other	AMPK,ATM,ATR,BLM,CDK2,CDKN1A,CDX2,CEBPB,CHEK1,Creb,E2F3,EGFR,EIF4EBP1,ERK,GSK3B,HSF1,Hsp27,IKBKB,IKBKG,ING1,JUN,MAPK1,MAPT,NFAT5,NFKBIA,PEX5,PI3K (complex),PRKAA1,RPA1,SMARCA4,SNAI2,SP1,STAT3,STK11,TRAF6,TREX1,TSC2,ZEB1	7.29e-11	AACS,AASS,ACP5,ACVR2B,ADGRG6,ALOX15B,APOL3,ATG16L1,ATRX,BST2,BTN3A3,CA1,CDK20,CHASERR,CLCN7,COX8A,CYC1,DDX5,DGKG,DHCR7,DNAH7,EID1,ETV4,FABP6,FADS1,FADS2,FASN,FLNC,GABARAPL1,GALC,GBA1,GIMAP2,HCP5,HK1,HLA-DMA,HLA-DMB,HSPA1A/HSPA1B,HSPA2,HSPB1,HSPB8,IFIT5,IGFBP4,IHH,IRF6,ITGB5,IYD,JMJD6,KIFBP,KRT23,KRT80,LAP3,LGALS1,LIPA,MAP1A,METRN,MGST1,MOV10,MPST,MXD4,NCOA1,NCOR2,NDUFC2,NFE2L3,NID1,NR1H3,NSDHL,PA…	99 (38)	33
FOXP1	transcription regulator	FOXP1,IFNG,JUN,MTOR	7.33e-11	ACLY,ACP5,ACTB,ADCY5,APOL1,ATF4,BIRC3,BST1,BST2,C2,CARD6,CASP1,CASP4,CCL28,CD164,CFB,CIITA,CXCL11,CXCL3,CYP3A4,DDX5,DECR1,ECE1,ETFA,FASN,GLG1,GNB5,GRK2,HCP5,HLA-DMA,HLA-DMB,HLA-DRA,HSPA1A/HSPA1B,HSPB1,IFI27,IFI6,IFIT1,IFIT3,IFIT5,IGFBP4,IKBKE,IL18,LAMB2,LCN2,MAP2K2,MIF,NFE2L3,NFKBIZ,OASL,PARP14,PARP9,PFN1,PHGDH,PIM1,PIM2,PLAAT4,PML,PPARG,PROM1,RASA1,RNF168,SAMD9,SLC12A2,SLC19A1,SLC2A4,SLC4A2,SLC7…	80 (4)	4
M344	chemical reagent	Akt,CASP3,Creb,CTNNB1,ERK,GSK3B,JAK2,M344,Mapk,MAPT,Ppp2c,PTEN,Sod,STAT1	7.77e-11	AASS,ACP5,ACVR2B,ADAM19,ADGRG6,ALDH1A1,ASPH,ATF4,ATG16L1,ATG2B,ATP5ME,BIRC3,CASP1,CASP4,CD164,CFB,CIITA,CLCN7,COX8A,CPT1A,CSNK1E,CXCL1,CXCL11,CXCL3,CYC1,FASN,FDFT1,FGFBP1,FOXC1,GALC,GAS7,GPAT3,GTF2I,HADHA,HDAC11,HLA-DMA,HLA-DRA,HPSE,HSPA1A/HSPA1B,HSPB1,IFI27,IFI6,IFIT1,IFIT3,IL18,ITGB5,LAMB2,LAP3,LCN2,LDLR,LIG4,MAP1A,MAP1B,MPPE1,MSX2,MXD4,NCOA1,NDUFC2,NFE2L3,NFKBIZ,NTSR1,OASL,OAT,OTUB2,PFN1,PHGDH…	80 (14)	14
Crumbs	complex	Akt,Crumbs,ERK1/2,GSK3B,MAPT,PARD3,PRKCI,PRKCZ,PTEN,RAC1,STAT3,WWTR1,YAP/TAZ,YAP1	8.19e-11	AKR1B10,ALDH1A1,ARID4B,ASPH,ATF4,ATG16L1,ATG2B,ATP5ME,BST2,CASP1,CASP4,CD164,CLCN7,COL9A2,COX8A,CPT1A,CSNK1E,CXCL11,ECE1,FDFT1,GALC,GAS7,GTF2I,HADHA,HK1,HLA-DMA,HPSE,HSPA1A/HSPA1B,HSPB1,IFI27,IFI6,IFIT1,IFIT3,IGFBP4,IHH,IKBKE,ITGB5,JMJD6,KCTD11,LAMB2,LDLR,MAP1A,MAP1B,MAP2K2,MPPE1,MXD4,MYL9,NCOA1,NFE2L3,NFKBIZ,NRDE2,NTSR1,OASL,OTUB2,PHGDH,PIM1,PIM2,PML,PODXL,PPARG,PRDM16,PROM1,RAC3,SEPHS2,SH3BP1,S…	79 (14)	12
U-69593	chemical reagent	Akt,EGFR,ERK,ERK1/2,MAPK1,U-69593	8.34e-11	ACP5,ACTB,ADGRG6,AKR1B10,ATF4,BIRC3,BLZF1,BST2,BTN3A3,CASP4,CD164,CFB,CPT1A,CXCL1,CXCL11,CXCL3,DAB2,DNAH7,ECE1,ETV4,FASN,FLNC,HLA-DMA,HSPB1,IFI27,IFI6,IFIT1,IFIT3,IFIT5,IGFBP4,ITGB5,LAMB2,LAP3,LCN2,LDLR,LGALS1,MAP2K2,MPPE1,NFKBIZ,NSF,OASL,PML,PODXL,PPARG,PRDM16,PROM1,PRSS12,RGS2,SERPINA3,SGK1,SLC2A4,SLC6A14,SLC7A11,SLPI,SP110,TAP2,TRIM22,TRIM38,TUBA4A,UBE2L6,VASP	61 (6)	5
CHRNA4	transmembrane receptor	Akt,CHRNA4,MAPK1,MAPK3,MAPK8,MAPT	8.39e-11	ATF4,ATG16L1,ATG2B,BIRC3,BLZF1,BST2,BTN3A3,CCL2,CD164,CFB,CLCN7,CPT1A,CXCL11,DAB2,DNAH7,FLNC,GALC,GAS7,HLA-DMA,HPSE,HSPA1A/HSPA1B,HSPB1,IFI27,IFI6,IFIT1,IFIT3,IFIT5,ITGB5,LAMB2,LAP3,LCN2,LGALS1,MAP1A,MAP1B,MIF,MPPE1,OASL,PML,PODXL,PPARG,PRDM16,PRSS12,RGS2,SERPINA3,SGK1,SLC2A4,SLC6A14,SP110,TRIM22,TRIM38,UBE2L6	51 (6)	5
TNF	cytokine	TNF	8.54e-11	ACP5,ADAMTS7,ADCY5,ADGRG6,AKR1B10,ALOX15B,APOL1,ATF4,AXIN1,BIRC3,BST2,BTN3A3,CASP1,CASP4,CCL2,CCL28,CEMIP,CFB,CIITA,COL16A1,CPT1A,CXCL1,CXCL11,CXCL3,DDX5,DVL1,FADS1,FARP2,FASN,GRK2,HLA-DRA,HMGN3,IFI27,IFI6,IFIT1,IFIT3,IFIT5,IGFBP4,IKBKE,IL18,ITGB5,KCMF1,KCNJ2,KLF7,KRT23,L3MBTL3,LCN2,LDLR,LY6D,MGST1,MIF,MSX2,NCOA1,NCOR2,NEFH,NFKBIZ,NID1,NR1H3,OASL,PARP14,PC,PCYT1A,PEMT,PHGDH,PI3,PIEZO1,PLAAT4,PML,…	88 (1)	1
tyrphostin AG 1024	chemical drug	ADAM10,AGT,Akt,ALOX5,AMPK,ANXA7,AR,BCL6,BCR-ABL1,CaMKII,CBX7,CD247,CEBPB,CITED2,CREB1,CSF1,DDIT3,DUSP1,EDN1,EGFR,EIF2AK3,ERBB2,ERK,ESR1,ESR2,ETV5,EZH2,FOXC1,FOXO1,FOXO3,GATA1,GATA2,HBEGF,HIF1A,HRAS,HSF1,HTT,IFNG,IGF1R,IL4R,INSR,Insulin,IRF1,ITCH,JAK1/2,KAT5,KRAS,LEF1,MAP3K8,Mapk,MAPK1,MAPK7,MAPT,MET,METTL3,MITF,MKNK1,MTOR,MTORC2,MYB,MYC,MYCN,NEUROD1,NFAT5,NFE2L2,NFkB (complex),NFKBIA,NGEF,NOS2,No…	8.7e-11	AACS,ABHD17C,ACP5,ACTB,ACVR1B,ADAMTS9,ADCY5,ADGRG6,AGPAT3,AKR7A2,ALDOB,AMOTL1,APOL3,ARF6,ARHGAP32,ATF4,ATF7IP2,ATG16L1,BABAM2,BCAT2,BIRC3,BLZF1,BNIP5,BST1,BST2,BTN3A3,CA1,CADPS2,CAP2,CARD6,CASP4,CCL28,CD164,CEMIP,CFB,CHASERR,COX7A2L,CPT1A,CSNK1E,CSNK2A1,CXCL1,CXCL11,CXCL3,DAB2,DAGLA,DDX5,DECR1,DENND2B,DGKG,DNAH7,DVL1,EIF3D,ENPP5,EPB41L4B,ETV4,FADS2,FAM110C,FARP2,FER1L6,FLNC,GALC,GAS2L1,GLG1,GNB2,…	195 (108)	106
NRAS	enzyme	Akt,AKT1,Ap1,ERK,ERK1/2,Mapk,MAPK1,MAPK3,MAPK8,Mek,MMP9,MTORC2,MYOD1,NCOR2,NRAS,PI3K (complex),PTEN,RAF1,RPS6KB1,STAT3	9.2e-11	ACP5,ADGRG6,AKR1B10,ALDH1A1,ASPH,ATF4,ATP5ME,BIRC3,BLZF1,BST2,BTN3A3,CASP1,CASP4,CCL2,CD164,CFB,CIITA,CLCN7,COX8A,CPT1A,CSNK1E,CXCL1,CXCL3,CYP3A4,DAB2,DNAH7,DYSF,ECE1,ETV4,FDFT1,FGFBP1,FLNC,FSTL1,GTF2I,HADHA,HK1,HLA-DMA,HSPA1A/HSPA1B,HSPB8,IFI27,IFI6,IFIT1,IFIT3,IFIT5,IHH,IKBKE,ITGB5,KCTD11,LAMB2,LAP3,LCN2,LDLR,LGALS1,MAP2K2,MIF,MPPE1,MXD4,NR1H3,OASL,OTUB2,PC,PHGDH,PIM2,PLB1,PODXL,PPARG,PRDM16,PR…	93 (20)	20
NSUN2	enzyme	Akt,CASP3,Creb,CTNNB1,ERK,GSK3B,JAK2,Mapk,MAPT,NSUN2,Ppp2c,PTEN,Sod,STAT1	9.2e-11	AASS,ACP5,ACVR2B,ADGRG6,ALDH1A1,ASPH,ATF4,ATG16L1,ATG2B,ATP5ME,BIRC3,CASP1,CASP4,CD164,CFB,CIITA,CLCN7,COX8A,CPT1A,CSNK1E,CXCL1,CXCL11,CXCL3,CYC1,FASN,FDFT1,FGFBP1,FOXC1,GALC,GAS7,GPAT3,GTF2I,HADHA,HLA-DMA,HLA-DRA,HPSE,HSPA1A/HSPA1B,HSPB1,IFI27,IFI6,IFIT1,IFIT3,IL18,ITGB5,LAMB2,LAP3,LCN2,LDLR,LIG4,MAP1A,MAP1B,MPPE1,MSX2,MXD4,NCOA1,NDUFC2,NFE2L3,NFKBIZ,NTSR1,OASL,OAT,OTUB2,PCYT1A,PFN1,PHGDH,PIM1,P…	79 (14)	14
roscovitine	chemical drug	Akt,AR,CASP7,CASP8,Cdk (family),CDK2,CDK5,CDK9,EIF4EBP1,FOXO1,GRIN1,GSK3B,KAT5,MAPT,P38 MAPK,Pka,PPARG,PRNP,RB1,roscovitine,RPS6KB1,STAT5A	9.79e-11	AASS,ACLY,ACTB,AGPAT2,ALDH1A1,ALOX15B,ATG16L1,ATG2B,CASP4,CD164,CFB,CKAP4,CLCN7,COX8A,CXCL11,CYC1,CYP3A4,DAB2,DHCR7,EPB41L4B,GABARAPL1,GALC,GALNT6,GAS2L1,GAS7,GRPEL1,GUCY1A1,HADHA,HLA-DRA,HPSE,HSPB1,IFI27,IFI6,IL18,ING1,INPP4B,INSIG2,ITGB5,KCNJ2,KLF7,KRT4,LAMB2,LMAN1,LY6D,MAP1A,MAP1B,MGST1,MIF,MKNK2,MPG,MPPE1,MRPS18A,MRPS6,MUC13,N4BP2,NCOA1,NCOR2,NFE2L3,NFKBIZ,NSF,NTSR1,OTUB2,PC,PCBD1,PCYT1A,PHLP…	91 (22)	22
EPM2A	phosphatase	EPM2A,GSK3B,MAPT,PRKAA2,SGK1	9.86e-11	ALDH1A1,ATG16L1,ATG2B,BIRC3,CCL2,CLCN7,FASN,GALC,GAS7,HPSE,HSPA1A/HSPA1B,HSPB1,IGFBP4,LCN2,LMO4,MAP1A,MAP1B,MGST1,NCOA1,NFE2L3,NFKBIZ,NTSR1,OAT,PPARG,PRDM16,SERPINA3,SLC1A5,SLC2A4,SLC34A2,SLC3A2,SLC5A1,TNS3	32 (5)	4
ANXA1	enzyme	ADAM10,AHR,Akt,ALOX5,AMPK,ANXA1,Ap1,AR,ATF6,BCL6,CASP1,CBX7,CEBPA,CEBPB,CITED2,COP1,Cpla2,Creb,CREB1,CSF1,CXCL8,DDIT3,DUSP1,E2F1,ERBB2,ERK1/2,ESR1,ESR2,ETV5,EZH2,FOXC1,GRB2,HIF1A,HNF4A,HRAS,HSF1,Hsp27,IGF1,IL1B,IL2,IL6,IRF1,KAT5,LEF1,LEP,MAP3K8,MAPK1,MAPKAPK2,MED1,mir-21,MITF,MKNK1,MMP14,MPO,MYB,MYC,MYRF,NCOA1,NEUROD1,Nfat (family),NFAT5,NFkB (complex),NFKBIA,NGEF,NOS2,NPM1,NR3C2,NR4A1,NR4A2,P38 …	9.88e-11	AACS,AADAC,AASS,ABHD17C,ACP5,ACVR1B,ACVR2B,ADAMTS9,AKR1B10,ALDH1A1,AMOTL1,APBA1,APOL3,ARF6,ATP10D,BABAM2,BCAT2,BIRC3,BLZF1,BNIP5,BST2,BTN3A3,C17orf80,C4BPB,CADPS2,CAP2,CARD6,CASP4,CCL2,CCL28,CD164,CDK20,CHASERR,CKAP4,CPT1A,CYP2C18,CYP3A4,DAB2,DAGLA,DDX5,DECR1,DIRAS3,DNAH7,DVL1,ECE1,EIF3D,ENPP5,FAM110C,FARP2,FASN,FER1L6,FLNC,GAS2L1,GBA1,GFPT1,GNB1,GNB5,GOLGA3,GOPC,GRPEL1,GSDME,GSPT2,H2AJ,HGD,HLA-D…	191 (107)	100
ketanserin	chemical drug	ADAM10,ADIPOQ,ANXA7,AR,BCL6,BCR-ABL1,Calmodulin,CASP1,CASR,CCND1,CEBPA,CEBPB,Creb,CREB1,CTNNB1,CYTH2,DDIT3,DUSP1,EDN1,EGLN,EIF2AK2,EIF4E,ERK,ERK1/2,ESR1,estrogen receptor,ETV5,GATA1,GRIN1,HIF1A,HOXA10,HRAS,HTR2A,IFNGR1,JAK2,ketanserin,KRAS,MAPT,MED1,MET,METTL3,MITF,MKNK1,MMP14,MYC,MYCN,MYRF,NADPH oxidase,NFE2L2,NFkB (family),NFKBIA,NOS2,Nr1h,NR3C1,NR3C2,NR4A1,NR4A2,PGR,Pkc(s),PPARA,PRKAA1,PRKCA,P…	1.01e-10	AADAC,AASS,ACP5,ACSF3,ACVR1B,ADGRG6,AGPAT3,AKR1B10,AKR7A2,ALDOB,ANAPC4,APBA1,APOL1,ARF6,ARHGAP32,ARID4B,ASPH,ATF7IP2,ATG16L1,ATG2B,ATP10D,BABAM2,BIRC3,C2,CA1,CADPS2,CAP2,CASP1,CASP4,CCL2,CCL28,CDK20,CEMIP,CFB,CHST12,CIITA,COL16A1,COL9A2,CPT1A,CSNK2A1,CXCL1,CXCL11,CXCL3,DDX5,DENND2B,DLG5,DRAM1,ECE1,EIF3D,ENPP5,EPN1,FARP2,FGFBP1,GALC,GALNT6,GAS2L1,GAS7,GBA1,GNB2,GNB5,GOLGA3,GOPC,GPAT3,GSDME,GSPT2,G…	190 (91)	89
NPC2	transporter	ERK1/2,MAPK1,MTOR,NPC2,RELA	1.1e-10	ACLY,AKR1B10,BIRC3,BLZF1,BST2,BTN3A3,CASP1,CCL2,CFB,CXCL1,CXCL11,CXCL3,CYP3A4,DAB2,DNAH7,ECE1,ETFA,FASN,FLNC,GLG1,HLA-DMA,HSPB1,IFI27,IFI6,IFIT1,IFIT3,IFIT5,IKBKE,IL18,INPP4B,LAP3,LDLR,LGALS1,MAP2K2,NEFH,OASL,PFN1,PHLPP1,PIM1,PIM2,PML,PPARG,PRSS12,RGS2,RNF168,SGK1,SLC12A2,SLC8A2,SP110,TAP2,TIAM1,TRIM22,TRIM38,UBE2L6	54 (5)	5
OGT	enzyme	26s Proteasome,Akt,ERK1/2,FOXO1,MAPT,MTOR,NFkB (complex),NFKBIA,OGT,RELA,SREBF1,STAT6,TAFAZZIN,TET2,YAP1	1.12e-10	AACS,ACLY,ACP5,ACTB,ADAM19,AKR1B10,ALDH1A1,ALOX15B,ARID4B,ATF4,ATF7IP2,ATG16L1,ATG2B,ATP5ME,BST2,CAP2,CASP1,CD164,CIITA,CKAP4,CLCN7,COL9A2,CXCL11,CXCL3,DHCR7,ECE1,ETFA,FABP6,FADS2,FASN,FDFT1,FOXC1,GABARAPL1,GALC,GAS7,GLG1,GTF2E2,HADHA,HLA-DMA,HLA-DMB,HPSE,HSPA1A/HSPA1B,HSPB8,IFI27,IFIT1,IKBKE,IL18,INPP4B,ITGB5,JMJD6,KLF7,LAMB2,LY6D,MAP1A,MAP1B,MAP2K2,MLF1,MOV10,MPPE1,MRPS18A,MSX2,MXD4,MYL9,NCF4,N…	97 (15)	15
Eph Receptor	group	Eph Receptor,HRAS,MAP2K1,MAP4K4,Mapk,MAPK1,MAPK3,RAF1,RAS	1.14e-10	ACLY,AGPAT3,ARF6,B4GALT3,BCAT2,BLZF1,BST2,BTN3A3,CCL2,CFB,CXCL1,CXCL11,CXCL3,CYC1,DAB2,DNAH7,FASN,FDFT1,FGFBP1,FLNC,FSTL1,GNB1,HADHA,HLA-DMA,HSPB1,IFI27,IFI6,IFIT1,IFIT3,IFIT5,ITGB5,LAP3,LDLR,LGALS1,NID1,OASL,PC,PCYT1A,PIM1,PLA2G12A,PPARG,PRSS12,RGS2,RNF19B,RPL30,RPL37,SLC2A4,SP110,TAP2,TIAM1,TRIM22,TRIM38,TUBA4A,UBE2L6	54 (9)	8
methylnaltrexone	chemical drug	Akt,EGFR,ERK1/2,GNAI3,IRS1,Mapk,MAPK1,MAPT,methylnaltrexone,MTOR,opioid,OPRM1,P38 MAPK,RPS6KB1,STAT3	1.15e-10	ACLY,ACTB,AKR1B10,ALDH1A1,ATF4,ATG16L1,ATG2B,BIRC3,BLZF1,BST2,BTN3A3,CASP1,CD164,CFB,CIITA,CLCN7,CPT1A,CXCL1,CXCL3,DAB2,DNAH7,ECE1,ETFA,ETV4,FLNC,GALC,GAS7,GLG1,HLA-DMA,HPSE,HSPA1A/HSPA1B,HSPB1,IFI27,IFI6,IFIT1,IFIT3,IFIT5,IGFBP4,IHH,IKBKE,ITGB5,KCTD11,LAMB2,LAP3,LCN2,LDLR,LGALS1,MAP1A,MAP1B,MAP2K2,MIF,MPPE1,NFKBIZ,NSF,OASL,PFN1,PHLPP1,PODXL,PPARG,PRDM16,PROM1,PRSS12,RGS2,RNF168,SLAMF6,SLC12A2,SL…	78 (15)	12
ardeparin	chemical drug	ardeparin,ERK1/2,F10,F2,F2R,F2RL1,HGF,MAPK1,MAPK14,NOS3,PRKAA,PRKAA2,PROC,SERPIND1,STK11	1.16e-10	ACP5,ADAMTS9,AKR1B10,ALDH1A1,BLZF1,BST2,BTN3A3,CASP1,CASP4,CCL2,CFB,CKAP4,COX8A,CPT1A,CXCL1,CXCL11,CYC1,DAB2,DNAH7,DST,ECE1,ETV4,FGFBP1,FLNC,HDGF,HK1,HLA-DMA,IFI27,IFI6,IFIT1,IFIT3,IFIT5,IL18,IYD,KLF12,LAP3,LCN2,LGALS1,LMO4,MAP2K2,MGST1,MIF,MPHOSPH10,MPST,NDUFC2,NFKBIZ,OASL,OAT,PEMT,PGM2L1,PHC2,PHGDH,PIM2,PML,POLR2E,PPARG,PRDM16,PRSS12,RNF168,SHMT2,SLC16A4,SLC2A4,SP110,TKT,TNFSF15,TNS3,TRIB2,TRIM…	71 (15)	13
PPDPF	other	AKT1,CDKN2A,CREM,EEF2K,EIF4E,ERK1/2,GSK3B,INSR,MYC,p70 S6k,PDX1,PI3K (complex),PPDPF,RAC1,RPTOR,SREBF1,SREBF2,Srebp,TFEB	1.17e-10	AACS,ACLY,AKR7A2,ALDH1A1,ALDOB,ATG16L1,ATP5ME,AXIN1,BCAT2,CAP2,CASP1,CIITA,CLCN7,CXCL11,CXCL3,CYC1,DDX5,DECR1,DHCR7,ECE1,EIF3D,ETFA,FABP6,FADS1,FADS2,FASN,FDFT1,FSTL1,GAS7,GBA1,GFPT1,GLG1,GTF2I,HK1,HLA-DRA,IFI27,IFI6,IFIT1,IFIT3,IFIT5,IGFBP4,IL18,INSIG2,IRF6,LGALS1,LIPA,MAP1B,MAP2K2,MAX,MIF,MKNK2,MSX2,MYL9,NCK2,NCOA1,NFE2L3,NFIX,NFKBIZ,NSDHL,NTSR1,OASL,OAT,PC,PCYT1A,PDZK1IP1,PEMT,PIM1,PLB1,PML,RA…	94 (19)	18
DNM1	enzyme	ADIPOQ,AMPK,AR,BCL6,CASP1,CBX7,CCND1,CEBPB,CITED2,Creb,CREB1,CSF1,CTNNB1,CXCL12,DDIT3,DNM1,DUSP1,EDN1,EIF4E,ELK1,ERBB2,ERBB4,ERK,ERK1/2,ESR1,estrogen receptor,ETV5,FOXO1,FOXO3,GATA1,HBEGF,HGS,HIF1A,HMGA1,HSF1,HTR2A,INSR,Insulin,IRF1,IRS1,JUN,KAT5,MAPK1,MAPK3,MAPK7,MAPT,MED1,METTL3,MITF,MKNK1,MMP14,MMP2,MTOR,MYB,MYC,MYCN,MYRF,NEUROD1,NFE2L2,NFkB (complex),NFkB (family),NFKBIA,NOS2,NR3C2,NR4A1,NR4A…	1.19e-10	AACS,AADAC,AASS,ABCA12,ACP5,ACSF3,ACVR1B,ACVR2B,ADGRG6,ADI1,AGPAT3,AKR1B10,AKR7A2,ALDOB,ANAPC4,APBA1,APOL1,APOL3,ARF6,ARID4B,ATF7IP2,ATG16L1,ATG2B,ATP10D,ATP5ME,B4GALT3,BABAM2,BIRC3,BLZF1,BST2,BTN3A3,C4BPB,CA1,CADPS2,CAP2,CARD6,CCL2,CDK20,CEMIP,CFB,CHASERR,CHST12,COL16A1,COL9A2,CRB3,CXCL1,CXCL11,CYP2C18,DAB2,DAGLA,DDX5,DLG5,DNAH7,DRAM1,ECE1,EID1,EIF3D,ENPP5,EPB41L4A,EPB41L4B,FADS1,FARP2,FASN,FER1…	195 (99)	95
CIRBP	translation regulator	Akt,BCL6,CASP1,CCND1,CDK4,CDK6,CDKN2A,CEBPA,CEBPB,CIRBP,Creb,CREB1,CTNNB1,Cyclin D,DDX3X,DUSP1,ELK1,ERBB4,ERK,ERK1/2,ESR1,estrogen receptor,ETV5,GATA1,GATA4,GLI1,GSK3B,HDAC1,HIF1A,IFNA2,IFNB1,IKBKB,IRF3,IRS1,JUN,MAPK1,MAPT,MED1,MITF,MKNK1,MTOR,MYC,MYOD1,MYRF,NFE2L2,NFkB (complex),NFKBIA,NR3C2,NR4A2,PGR,Pkc(s),PPARA,PRKAA1,PTGS2,PTPRR,RAF1,RB1,REL,RELA,RPTOR,RRAS2,RUNX3,SGK1,SP1,SP3,STING1,STK11,T…	1.19e-10	AACS,AADAC,ACVR1B,ACVR2B,ADAMTS9,ADGRG6,AGPAT3,AKR1B10,AKR7A2,ALDOB,APBA1,APOL2,ARID4B,ASPH,ATG16L1,ATP10D,AXIN1,BCAT2,C2,CA1,CADPS2,CAP2,CARD6,CCL2,CDK20,COL9A2,CXCL11,CXCL3,DDX5,DECR1,DENND2B,DLG5,DNAH7,ECE1,EIF3D,ENPP5,FADS1,FADS2,FAM111A,FAM120A,FARP2,FGFBP1,FOXC1,FOXL1,GABARAPL1,GALC,GBA1,GFPT1,GLG1,GNB1,GNB2,GNB5,GOPC,GPAT3,GRK2,GRPEL1,GSDME,H2AJ,HCP5,HLA-DMB,HSPA1A/HSPA1B,HSPA2,HSPB1,HSPB8…	171 (75)	73
butenafine	chemical drug	AR,butenafine,CASP1,CDK2,CYP2E1,EIF2AK2,EIF2S1,ERK1/2,FANCC,Ifn,IRF1,IRF9,JUN,MAPK1,NFkB (complex),NOS2,RUNX2,SMAD3,SQLE,STAT1,STAT3,STAT5a/b	1.23e-10	AASS,ACLY,ACP5,ADAMTS9,AGPAT2,AKR1B10,APOL3,ATF4,BLZF1,BST2,BTN3A3,CASP1,CASP4,CCL2,CD164,CFB,CIITA,CKAP4,COX8A,CXCL11,CYC1,CYP3A4,DAB2,DHCR7,DNAH7,DST,ECE1,EPB41L4B,FABP6,FDFT1,FLNC,FSTL3,GAS2L1,GSDME,GSPT2,GUCY1A1,HLA-DMA,HSPB1,IFI27,IFI6,IFIT1,IFIT3,IGFBP4,IHH,IKBKE,IL18,INPP4B,ITGB5,KCNJ2,KCTD11,KRT4,LAP3,LCN2,LGALS1,LIG4,LMAN1,MAP1B,MAP2K2,MGST1,MRPS6,MSX2,NCOR2,NFKBIZ,OASL,PARP14,PARP9,PC,P…	94 (22)	21
L-serine	chemical - endogenous mammalian	AKT1,AMBRA1,ATF4,Calcineurin protein(s),CASP3,CCND1,CDKN1B,CDKN2A,Creb,CREM,CTNNB1,EGFR,EIF2AK2,EIF4EBP1,ERBB2,ERK,FGFR1,FGFR2,GSDME,GSK3B,HIF1A,IL18,L-serine,MAPK1,MET,MTOR,MTORC1,MYC,Nr1h,NTRK3,P38 MAPK,p70 S6k,PAX6,PDGFRA,PDX1,PI3K (complex),PKM,PRKCD,PTEN,RET,RICTOR,SQSTM1,SREBF1,SREBF2,SYK,TGM2,ULK1,YAP1	1.25e-10	AASS,ACLY,ACP5,ACVR2B,ADAM19,ADAMTS9,ADGRG6,AKR1B10,AKR7A2,ALDOB,ARHGAP32,ARID4B,ASPH,ATF4,AXIN1,B4GALT3,BCAT2,BST2,BTN3A3,C2,C4BPB,CAP2,CASP1,CASP4,CKAP4,COL16A1,COL9A2,COX7A2L,COX8A,CSNK1E,CYC1,DAB2,DDX5,DNAH7,EIF3D,ETV4,FABP6,FADS1,FADS2,FAM111A,FASN,FGFBP1,FLNC,FOXC1,GFPT1,GIMAP2,GLG1,GPAT3,GTF2I,HLA-DMA,HSPB8,IL18,INSIG2,IRF6,JMJD6,KRT4,L3MBTL3,LIG4,LIPA,LMO4,LOXL4,MAX,MGST1,MIF,MKNK2,MSX2,M…	123 (48)	48
SH2B2	other	CBL,HRAS,IRS1,JAK1,Mapk,MAPK1,SH2B2,STAT5a/b,STAT5B	1.3e-10	AGPAT2,ARF6,B4GALT3,BIRC3,BLZF1,BST2,BTN3A3,CASP4,CCL2,CFB,CXCL1,CXCL11,CXCL3,DAB2,DNAH7,FDFT1,FLNC,FSTL1,GABARAPL1,GBA1,GNB1,HLA-DMA,IFI27,IFI6,IFIT1,IFIT3,IFIT5,LAP3,LGALS1,NID1,OASL,PCYT1A,PDZK1IP1,PIK3IP1,PIM1,PML,PPARG,PRDM16,PROM1,PRSS12,RGS2,RNF19B,RPL30,RPL37,RPL38,SLC2A4,SLC34A2,SLC35D3,SP110,SQLE,SYBU,TAP2,TNS4,TRIM22,TRIM38,YBX2	56 (9)	8
GBP5	enzyme	Akt,APEX1,BECN1,Calcineurin protein(s),calpain,CAPN6,CASP1,Casp12,CASP3,CDK2,EIF2AK2,GBP5,GNAS,GSDME,Histone H2b,IL18,IL1A,MAPK7,MAPT,PLA2G6,PRKCD,PRKN,PTEN,RB1,TAC1,Tgf beta,TRAF6	1.3e-10	AACS,ACLY,ACTB,ADAM19,ALDH1A1,ARHGAP32,ARID4B,ASPH,ATG16L1,ATG2B,ATP5ME,AXIN1,BTN3A3,CASP1,CASP4,CD164,CEMIP,CLCN7,COX8A,CPT1A,CSNK1E,DAB2,DHCR7,DLG5,DVL1,EID1,FDFT1,FOXL1,FSTL3,GABARAPL1,GALC,GAS7,GRPEL1,GSDME,GTF2I,HADHA,HLA-DMA,HPSE,HSPA1A/HSPA1B,IFI27,IFI6,IFIT1,IFIT5,IGFBP4,IL18,ITGB5,KRT4,LAMB2,MAP1A,MAP1B,MAX,MIF,MNT,MPPE1,MUC13,NCOA1,NSDHL,OTUB2,PARP9,PCYT1A,PDZK1IP1,PHGDH,PHLPP1,PI3,PIM1…	80 (27)	25
KSR1	kinase	Akt,AR,BCL6,CASP1,CBX7,CSF1,CTNNB1,DDIT3,EDN1,EIF2AK2,ERBB2,ERK,ERK1/2,ESR2,ETV5,EZH2,FOXC1,FOXO1,GATA1,HRAS,HTT,IRF1,KAT5,KRAS,KSR1,LEF1,MAP2K1,MAP3K8,MAPK1,MAPK3,METTL3,MNT,MTOR,MYC,MYCN,MYRF,NCOA1,NFKB1,NFKBIA,NGEF,NOS2,NPM1,NR3C1,NR3C2,PDX1,PGR,PIK3CG,PPARA,PPARGC1A,PRKAA1,PTEN,PTGS2,PTPRR,RAF1,RAS,RB1,REL,SGK1,SIRT1,SNAI2,SP3,SPI1,SRSF1,STAT5A,STAT6,STK11,TCF3,TP73,TSC2,Vegf,XBP1,YTHDF2	1.32e-10	AADAC,ABCA12,ACP5,ADGRG6,AKR1B10,ALDOB,ALOX15B,AMOTL1,APBA1,APOL3,ARF6,ATF4,ATF7IP2,B4GALT3,BCAT2,BLZF1,BNIP5,BST1,BST2,BTN3A3,C4BPB,CA1,CASP4,CD164,CDK20,CEMIP,CFB,CHASERR,CPT1A,CRB3,CSNK1E,CSNK2A1,CXCL11,DAB2,DAGLA,DECR1,DENND2B,DNAH7,ECE1,EIF3D,EPB41L4B,FAM110C,FER1L6,FGFBP1,FLNC,GAS2L1,GBA1,GLG1,GPAT3,GRPEL1,GSDME,GSPT2,H2AJ,HLA-DMA,HPSE,HSPB1,IFI27,IFI6,IFIT1,IFIT3,IFIT5,IKBKE,IL18,ING1,ITGB…	155 (72)	71
pirinixic acid	chemical toxicant	ACOX1,CASP3,ERK1/2,MAPK1,MED1,MMP9,MTTP,NFkB (complex),NFKB1,NQO1,pirinixic acid,PLA2G2A,Ppar,PPARA,PPARD,PPARG,RELA	1.33e-10	AADAC,ACLY,ADAMTS9,ADCY5,AGPAT2,AKR1B10,ALDOB,ALOX15B,ATP10D,BLZF1,BST2,BTN3A3,C2,CASP1,CASP4,CCL2,CIITA,CLCN7,CPT1A,CXCL3,CYP3A4,DAB2,DECR1,DHCR7,DNAH7,DYSF,ECE1,FADS1,FADS2,FASN,FLNC,GRPEL1,HADHA,HLA-DMA,HSPB1,IFI27,IFI6,IFIT1,IFIT3,IFIT5,IL18,INPP4B,INSIG2,ISYNA1,ITGB5,LAP3,LCN2,LDLR,LGALS1,LONP1,LY6D,MAP2K2,MGST1,MKNK2,MPG,MSX2,MUC13,MYO18B,NEFH,NFKBIZ,NR1H3,NSDHL,NSF,OASL,OAT,OTUB2,PC,PML,PP…	86 (17)	17
AKR1C1/AKR1C2	enzyme	AKR1C1/AKR1C2,Akt,androgen,AR,Ca2+,ERK,Jnk,Mapk,MAPK1,MAPK3,MTOR,Pkc(s),SRC	1.33e-10	AASS,ACP5,ADGRG6,ALDH1A1,ATF4,AXIN1,BIRC3,BLZF1,BST2,BTN3A3,CASP1,CD164,CFB,CKAP4,COX8A,CXCL1,CXCL11,CXCL3,CYC1,DAB2,DHCR7,DNAH7,EPB41L4B,ETFA,FGFBP1,FLNC,GAS2L1,GFPT1,GLG1,GUCY1A1,HK1,HLA-DMA,HSPB1,IFI27,IFI6,IFIT1,IFIT3,IFIT5,IHH,INPP4B,IRF6,ITGB5,KCNJ2,LAMB2,LAP3,LDLR,LGALS1,LIPA,LMAN1,MPPE1,MRPS6,NFKBIZ,OASL,PCBD1,PFN1,PHLPP1,PIM1,PIM2,PML,PODXL,PRDM16,PRSS12,RGS2,RNF168,SERPINA3,SGK1,SLC12A2…	78 (13)	13
NTF4	growth factor	ERK1/2,MAPK1,MAPK3,MAPK7,NGFR,NTF4,NTRK2,NTRK3	1.36e-10	AACS,ACLY,AKR1B10,BIRC3,BLZF1,BST2,BTN3A3,CASP1,CCL2,CFB,CXCL1,CXCL11,CXCL3,DAB2,DHCR7,DNAH7,ECE1,FASN,FLNC,FOXC1,HLA-DMA,HPSE,IFI27,IFI6,IFIT1,IFIT3,IFIT5,ITGB5,LAP3,LDLR,MAP2K2,NSDHL,OASL,PML,PROM1,PRSS12,RGS2,SGK1,SP110,SQLE,TAP2,THBD,TRIM22,TRIM38,UBE2L6	45 (8)	7
BMS-387032	chemical drug	Akt,AMPK,AR,ATF4,BCL6,BMS-387032,BRD4,CASP1,Cdk (family),CDK2,CDK6,CDK7,CDK9,CEBPA,CEBPB,Creb,CREB1,DUSP1,E2F1,E2F3,EGR1,EIF2AK2,ERK,ERK1/2,ESR1,ESR2,ETS1,ETS2,ETV1,ETV4,ETV5,EZH2,FOXC1,FOXO1,FOXO3,FOXO4,GATA1,GATA4,HIF1A,HSF1,HTT,ID2,ID3,IRF3,JUN,LEF1,MAP3K8,MAPT,MED1,MET,mir-21,MITF,MKNK1,MTOR,MYC,MYRF,NCOA1,NFAT5,NFE2L2,NFkB (complex),NFKBIA,NGEF,NPM1,NR3C1,NR3C2,NR4A1,NR4A2,PDX1,PGR,PI3K (com…	1.41e-10	AACS,AADAC,ACVR1B,ACVR2B,ADGRG6,AGPAT3,AKR1B10,AKR7A2,ALDH1A1,ALDOB,AMOTL1,APBA1,ARF6,ATF4,ATG16L1,ATP10D,BABAM2,BCAT2,BIRC3,BNIP5,C4BPB,CADPS2,CAP2,CARD6,CASP1,CASP4,CCL2,CD164,CEMIP,CHASERR,CIITA,CKAP4,CPT1A,CSNK1E,CXCL1,CXCL3,DDX5,DECR1,DGKG,DIRAS3,ECE1,EIF3D,EPB41L4B,FADS2,FAM110C,FARP2,FASN,GABARAPL1,GALC,GAS2L1,GFPT1,GIMAP2,GLG1,GNB1,GNB5,GOPC,GRPEL1,GSDME,HLA-DRA,HPSE,HSPA2,HSPB8,IFIT1,IFI…	189 (103)	100
CDC37	other	ADAM10,Akt,AR,BCL6,CASP1,CDC37,Cdk (family),DUSP1,EIF2AK1,EIF6,ERBB2,ERK1/2,ESR2,ETV5,EZH2,FGFR1,FOXC1,FOXO1,FOXO3,FOXO4,GATA1,GFI1,GSK3B,HNF1B,HRAS,HSF1,Hsp27,INSR,IRF1,KAT5,LEF1,MAP2K1/2,MAP3K8,MAPT,MED1,MKNK1,MTOR,MYC,MYRF,NFAT5,NGEF,NPM1,NR3C1,NR3C2,PDX1,PGR,PI3K (complex),Pkc(s),POU5F1,PPARA,PPARGC1A,PRKAA1,PSEN1,PTGS2,PTPRR,PTTG1,RAF1,RB1,RNF2,RPTOR,Rsk,SGK1,SNAI2,SP1,SP3,SPP1,SREBF2,SRSF1,…	1.42e-10	AADAC,AASS,ACTB,AKR1B10,ALDH1A1,ALDOB,AMOTL1,APBA1,APOL3,ARF6,ATF4,ATG16L1,ATG2B,ATP10D,BCAT2,BNIP5,CA1,CARD6,CCL2,CD164,CDK20,CEMIP,CHASERR,CKAP4,CLCN7,COX7A2L,COX8A,CPT1A,CXCL1,CXCL3,CYC1,DECR1,DGKG,DHCR7,ECE1,EIF3D,EPB41L4B,FAM110C,FAM111A,FGFBP1,GABARAPL1,GALC,GAS2L1,GAS7,GBA1,GFPT1,GLG1,GNB5,GOLGA3,GRPEL1,GSDME,GUCY1A1,HNF4G,HPSE,HSPA1A/HSPA1B,HSPA2,HSPB8,ING1,INPP4B,ITGB5,IYD,KCNJ2,KLF12,KR…	157 (80)	79
ANGPT1	growth factor	Akt,ANGPT1,CASP3,CASP7,CXCL8,ERK,ERK1/2,HRAS,IL6,Jnk,Mapk,MAPK1,MAPK14,MAPK3,Mek,P38 MAPK,p85 (pik3r),PI3K (complex),RAC1,RAF1,WAS	1.46e-10	ADAMTS9,ADGRG6,AKR1B10,ALDH1A1,ARF6,ATF4,AXIN1,B4GALT3,BIRC3,BLZF1,BST2,BTN3A3,CASP1,CASP4,CCL2,CD164,CEMIP,CFB,CPT1A,CXCL1,CYP3A4,DAB2,DNAH7,DVL1,ECE1,ETV4,FDFT1,FGFBP1,FLNC,FSTL1,GFPT1,GLG1,GNB1,GRK2,HK1,IFI27,IFI6,IFIT1,IFIT3,IFIT5,IGFBP4,IKBKE,IL18,ITGB5,LAMB2,LAP3,LGALS1,MAP2K2,MIF,MPPE1,NFKBIZ,NID1,NR1H3,OASL,PC,PCYT1A,PLB1,PODXL,PPARG,PRDM16,PRSS12,RAC3,RASA1,RGS2,RNF19B,RPL30,RPL37,SERPIN…	80 (21)	21
taurocholic acid	chemical - endogenous mammalian	ABCB4,Akt,AKT1,AMPK,ATP8B1,CYP7A1,EGFR,ERK1/2,Jnk,MAPK8,Mek,NR1H4,PI3K (complex),RELA,SLCO1C1,STK11,taurocholic acid,TP73,YAP1	1.48e-10	AACS,ACTB,ADAM19,AKR1B10,ALDH1A1,ARID4B,ATF4,ATG2B,BIRC3,BLZF1,BST2,CASP1,CCL2,CD164,CIITA,COL9A2,COX8A,CPT1A,CXCL11,CYC1,CYP3A4,DLG5,DRAM1,ECE1,FABP6,FDFT1,FGFBP1,FSTL1,HK1,HPSE,HSPA1A/HSPA1B,HSPB8,IFI27,IFI6,IFIT1,IKBKE,INPP4B,ITGB5,IYD,JMJD6,KLF12,LAMB2,LY6D,MAP1B,MAP2K2,MIF,MPPE1,MPST,MYL9,NDUFC2,NEFH,NR1H3,NRDE2,NSF,OAT,PEMT,PHC2,PHGDH,PIK3R3,PIM1,PIM2,PLB1,PML,PODXL,POLR2E,PRDM16,PROM1,RAC3…	90 (19)	19
PTAFR	G-protein coupled receptor	Akt,AMPK,AR,ATF6,BCL6,CASP1,CBX7,CEBPA,CEBPB,CITED2,COP1,Creb,CREB1,CSF1,CTNNB1,DDIT3,DUSP1,ERK1/2,ESR1,ESR2,ETV5,EZH2,Focal adhesion kinase,FOXC1,FOXO1,FOXO3,FOXO4,GATA1,GATA2,HIF1A,HSF1,Hsp27,HTT,IGF1,IRF1,JUN,KAT5,LEF1,LEP,MAP3K8,Mapk,MAPK1,MAPK3,MAPK7,MAPT,MED1,MET,MITF,MKNK1,MTOR,MYB,MYC,MYRF,NANOG,NCOA1,NEUROD1,NFAT5,NFkB (complex),NFKBIA,NGEF,NPM1,NR3C2,NR4A1,NR4A2,P38 MAPK,PGR,Pkc(s),POU5…	1.61e-10	AACS,AADAC,AASS,ABCA12,ACVR1B,ACVR2B,AKR1B10,AMOTL1,APBA1,APOL3,ATF4,ATF7IP2,ATG16L1,ATP10D,BABAM2,BCAT2,BIRC3,BLZF1,BNIP5,BST2,BTN3A3,C17orf80,C4BPB,CADPS2,CAP2,CARD6,CASP1,CCL2,CD164,CDK20,CEMIP,CFB,CHASERR,CKAP4,CPT1A,CRB3,CSNK1E,CXCL1,CXCL3,CYP2C18,DAB2,DAGLA,DDX5,DECR1,DNAH7,ECE1,EID1,EIF3D,ENPP5,FAM110C,FARP2,FBXW10B,FER1L6,FLNC,FOXL1,GABARAPL1,GALC,GAS2L1,GBA1,GFPT1,GNB1,GNB5,GOPC,GPAT3,GR…	188 (106)	105
IFNG	cytokine	IFNG	1.64e-10	ACTB,ADCY5,APOL1,ATF4,BST1,BST2,C2,CARD6,CASP1,CASP4,CCL2,CCL28,CFB,CIITA,CXCL11,CXCL3,CYP3A4,DDX5,DECR1,ECE1,FASN,GNB5,GRK2,HCP5,HLA-DMA,HLA-DMB,HLA-DRA,HSPA1A/HSPA1B,IFI27,IFI6,IFIT1,IFIT3,IFIT5,IGFBP4,IKBKE,IL18,LAMB2,LCN2,MAP2K2,MIF,NFE2L3,NFKBIZ,OASL,PARP14,PARP9,PHGDH,PHLPP1,PIM1,PIM2,PLAAT4,PML,PPARG,PROM1,SAMD9,SLC12A2,SLC2A4,SLC4A2,SLC7A11,SLPI,SP110,SQLE,STING1,STX3,TAP2,TNFSF15,TRIB2,T…	70 (1)	1
carbamazepine	chemical drug	5-hydroxytryptamine,ADCY5,aflatoxin B1,AR,ATF4,calpain,CAPN6,carbamazepine,CASP1,CDX2,CEBPB,COP1,CTNNB1,CYP2C8,CYP3A4,DICER1,EGFR,EIF2AK2,EIF2AK3,EIF4E,ELK1,ERN1,ESR1,FOXO1,FOXO3,GSK3B,HNF4A,Hsp27,IGF1,IL1A,IRF3,JAK2,KAT5,LEP,MAPK1,MAPK14,MAPKAPK2,MAPKAPK3,MAPT,mir-21,MITF,MKNK1,monocrotaline,MTOR,NFAT5,NFE2L2,NFKBIA,NR1I2,NR3C1,P38 MAPK,paclitaxel,PDX1,PGR,PI3K (complex),Pkc(s),PPARA,PPARG,PPARG…	1.64e-10	AADAC,ACSF3,ACVR1B,ADAMTS7,AGPAT3,AKR7A2,ALOX15B,ANAPC4,APOL1,ARF6,ARID4B,ASPH,ATF4,ATG16L1,ATRX,BCAT2,BIRC3,C17orf80,CA1,CAP2,CARD6,CASP1,CASP4,CD320,CEMIP,CHST12,CIITA,CPT1A,CSNK1E,CXCL1,CXCL11,CYP2C18,CYP3A4,DHCR7,DLG5,DNAH7,DVL1,DYSF,EID1,EPB41L4B,ETFA,ETV4,FAM120A,FARP2,FGFBP1,FOXL1,GABARAPL1,GALC,GAS2L1,GAS7,GBA1,GNB1,GOLGA3,GOPC,GPAT3,GRK2,GSDME,GTF2E2,GTF2I,HCP5,HDAC11,HGD,HLA-DMB,HNF4G,H…	169 (75)	71
CHKA	kinase	Akt,CBX7,CEBPB,CHKA,choline,CITED2,Creb,CREB1,CSF1,CTNNB1,DDIT3,DUSP1,EDN1,EIF2AK3,ERK,ESR1,ESR2,ETV5,EZH2,FOXC1,FOXO1,FOXO3,GATA1,GSK3B,HIF1A,HSF1,HTT,IRF1,JUN,KAT5,LEF1,MAP3K8,MAPK1,MAPK3,MAPT,MED1,MET,METTL3,MITF,MKNK1,MTOR,MYB,MYC,MYCN,NCOA1,NEUROD1,NFAT5,NFE2L2,NFkB (complex),NFKBIA,NGEF,NOS2,Notch,NPM1,NR3C1,NR4A1,PDX1,PI3K (complex),POU5F1,PPARGC1A,PRKAA1,PRKCD,PTEN,PTGS2,RARA,RB1,RELA,RPT…	1.68e-10	AASS,ABCA12,ACP5,ACVR1B,ACVR2B,ADAMTS9,ADGRG6,AGPAT3,AKR7A2,ALDOB,AMOTL1,APOL3,ARF6,ARHGAP32,ARID4B,ATF4,ATF7IP2,ATG16L1,ATP10D,BABAM2,BCAT2,BLZF1,BNIP5,BST2,BTN3A3,C4BPB,CA1,CADPS2,CAP2,CARD6,CCL2,CD164,CFB,CHASERR,CPT1A,CRB3,CSNK1E,CXCL1,CXCL11,DAB2,DAGLA,DDX5,DNAH7,DST,EIF3D,ENPP5,FADS2,FAM110C,FARP2,FER1L6,FLNC,GALC,GLG1,GNB1,GNB5,GOPC,GPAT3,GRPEL1,GSPT2,GUCY1A1,HLA-DMA,HSPA2,IFI27,IFI6,IFIT1…	185 (87)	86
alpha-estradiol	chemical - endogenous mammalian	Akt,alpha-estradiol,EGFR,ERK,ERK1/2,MAPK1,MAPK3	1.77e-10	ACP5,ACTB,ADGRG6,AKR1B10,ATF4,BIRC3,BLZF1,BST2,BTN3A3,CASP4,CD164,CFB,CPT1A,CXCL1,CXCL11,CXCL3,DAB2,DNAH7,ECE1,ETV4,FASN,FLNC,HLA-DMA,HSPB1,IFI27,IFI6,IFIT1,IFIT3,IFIT5,IGFBP4,ITGB5,LAMB2,LAP3,LCN2,LDLR,LGALS1,MAP2K2,MPPE1,NFKBIZ,NSF,OASL,PML,PODXL,PPARG,PRDM16,PROM1,PRSS12,RGS2,SERPINA3,SGK1,SLC2A4,SLC6A14,SLC7A11,SLPI,SP110,TAP2,TRIM22,TRIM38,TUBA4A,UBE2L6,VASP	61 (7)	6
GPAM	enzyme	AHR,Akt,AMPK,CDKN1A,CEBPA,CEBPB,Creb,CREB1,CTNNB1,CXCL8,ELK1,ESR1,ESR2,ESRRA,estrogen receptor,EZH2,FOXC1,FOXO1,FOXO3,FOXO4,GATA1,GPAM,HIF1A,HNF4A,HSF1,HTT,IL1B,IL6,INSR,IRF1,IRF3,LEF1,MAP3K8,MAPK1,MAPT,MTOR,MTORC2,NANOG,NFAT5,NFE2L2,NFkB (complex),NGEF,NOS2,NPM1,NR4A1,PDX1,POU2F2,POU5F1,PPARG,PPARGC1A,PRKAA1,PRKCE,PTEN,PTGS2,RB1,REL,RICTOR,RUNX2,SGK1,SP1,SREBF1,SRSF1,STAT4,STAT5A,STAT5a/b,STK11,…	1.77e-10	AACS,AASS,ACVR1B,ACVR2B,ADAMTS9,ADCY5,AGPAT3,AKR7A2,ALDOB,AMOTL1,APOL3,ARID4B,ATF4,BABAM2,BCAT2,BNIP5,BTN3A3,C4BPB,CA1,CADPS2,CAP2,CARD6,CASP1,CASP4,CCL2,CCL28,CD164,CFB,CIITA,CKAP4,COX7A2L,CPT1A,CSNK1E,CXCL1,CXCL11,CXCL3,CYP3A4,DDX5,DECR1,DNAH7,DST,DVL1,EIF3D,FABP6,FADS2,FAM110C,FARP2,FASN,FBXW10B,FLNC,FOXC1,GABARAPL1,GFPT1,GLG1,GNB1,GOPC,GPAT3,GRK2,GRPEL1,GSPT2,GTF2E2,GUCY1A1,H2AJ,HK1,HLA-DRA,H…	170 (73)	72
pamidronic acid	chemical drug	ADAM10,Akt,Alp,ANXA7,AR,BCL6,Calmodulin,CASP1,CASR,CEBPA,CEBPB,Creb,CREB1,CTNNB1,CYTH2,DUSP1,EGLN,EIF2AK2,ERBB2,ERK,ERK1/2,ESR1,ESR2,ETV5,EZH2,FDPS,FOXC1,FOXO1,FOXO3,FOXO4,GATA1,GRIN1,GSK3B,HIF1A,HRAS,HSF1,HTT,IRF1,KRAS,LEF1,MAP3K8,MAPT,MED1,MET,MITF,MKNK1,MMP14,MNT,MTOR,MYC,MYRF,NADPH oxidase,NFAT5,NFE2L2,NFkB (complex),NGEF,NPM1,NR3C1,NR3C2,NR4A1,PADI2,pamidronic acid,PDX1,PGR,PI3K (complex),PI…	1.8e-10	AADAC,AASS,ACVR1B,ADAMTS9,ADGRG6,AGPAT3,AKR1B10,AKR7A2,ALDOB,AMOTL1,APBA1,APOL3,ARF6,ARHGAP32,ATF4,ATG16L1,ATP10D,B4GALT3,BABAM2,BCAT2,BIRC3,BNIP5,BST1,C4BPB,CA1,CADPS2,CAP2,CARD6,CCL2,CCL28,CD164,CDK20,CEMIP,CKAP4,CSNK1E,CSNK2A1,CXCL1,CXCL3,DDX5,DENND2B,DVL1,ECE1,EIF3D,EPN1,FAM110C,FARP2,FGFBP1,FOXC1,GABARAPL1,GALC,GALNT6,GAS2L1,GFPT1,GLG1,GNB2,GNB5,GOLGA3,GOPC,GPAT3,GRPEL1,GSDME,HSPA2,ING1,INPP…	178 (103)	100
MAPT	other	Akt,CASP3,Creb,CTNNB1,ERK,GSK3B,JAK2,Mapk,MAPT,Ppp2c,PTEN,Sod,STAT1	1.83e-10	AASS,ACP5,ACVR2B,ADGRG6,ALDH1A1,ASPH,ATF4,ATG16L1,ATG2B,ATP5ME,BIRC3,CASP1,CASP4,CD164,CFB,CIITA,CLCN7,COX8A,CPT1A,CSNK1E,CXCL1,CXCL11,CXCL3,CYC1,FASN,FDFT1,FGFBP1,FOXC1,GALC,GAS7,GPAT3,GTF2I,HADHA,HLA-DMA,HLA-DRA,HPSE,HSPA1A/HSPA1B,HSPB1,IFI27,IFI6,IFIT1,IFIT3,IL18,ITGB5,LAMB2,LAP3,LCN2,LDLR,LIG4,MAP1A,MAP1B,MPPE1,MSX2,MXD4,NCOA1,NDUFC2,NFE2L3,NFKBIZ,NTSR1,OASL,OAT,OTUB2,PFN1,PHGDH,PIM1,PML,PODX…	78 (13)	13
imperatorin	chemical - endogenous non-mammalian	CASP1,CAT,imperatorin,MAPK1,NOS3,Sod,TRPV1	1.9e-10	BLZF1,BST2,BTN3A3,CASP1,CCL2,CFB,CXCL11,CXCL3,DAB2,DNAH7,FASN,FLNC,GSDME,HLA-DMA,HLA-DRA,IFI27,IFI6,IFIT1,IFIT3,IFIT5,IL18,LAP3,LCN2,LGALS1,OASL,PML,PPARG,PRSS12,RGS2,SLC2A4,SP110,TRIM22,TRIM38,UBE2L6	34 (7)	6
IRF3-IRF7	complex	ATF4,IFN type 1,IFNA1/IFNA13,IFNA10,IFNA14,IFNA16,IFNA17,IFNA2,IFNA21,IFNA4,IFNA5,IFNA6,IFNA7,IFNA8,IFNB1,IFNE,IFNK,IFNW1,IRF3,IRF3-IRF7,IRF7,NCOR-LXR-Oxysterol-RXR-9 cis RA,NFkB (complex),STAT1,YAP1	1.91e-10	ADAMTS9,APOL1,APOL2,APOL3,ARID4B,ATF4,BIRC3,BTN3A3,CARD6,CASP1,CASP4,CCL2,CEMIP,CFB,CIITA,COL9A2,CPT1A,CXCL1,CXCL11,CYP3A4,FDFT1,HSPB1,IFI27,IFI6,IFIT1,IFIT3,IFIT5,IGFBP4,IHH,IKBKE,IL18,JMJD6,LCN2,MAP1B,MGST1,MSX2,MYL9,NFKBIZ,NR1H3,NRDE2,OASL,PARP14,PARP9,PHGDH,PIM2,PLAAT4,PML,RAC3,RNF19B,SAMD9,SERPINA3,SLC1A5,SLC2A4,SLC3A2,SLC7A1,SLC7A11,SORBS1,SP110,SQLE,TAP2,TIAM1,TKT,TNFSF15,TRIM22,TRIM38,UBE…	69 (25)	24
DUSP6	phosphatase	AR,ATF6,BCL2,BCL6,CASP1,CBX7,CCND1,CDKN2B,CEBPA,CEBPB,CHEK2,CITED2,Collagen type I (complex),COP1,Creb,CREB1,CSF1,DDIT3,DUSP1,DUSP6,E2F1,E2F3,EDN1,EIF4E,ELK1,ERK,ERK1/2,ESR1,ETV5,FN1,FOXO1,GATA1,GATA2,GSK3B,HIF1A,HNF1A,HNF4A,HSF1,IGF1,IRF1,KAT5,LEP,Mapk,MAPK1,MAPK10,MAPK14,MAPK3,MAPK7,MAPK9,MAPT,MED1,MET,METTL3,MITF,MLXIPL,MYB,MYC,MYCN,MYRF,NEUROD1,NFkB (family),NFKBIA,NOS2,NPM1,NR3C2,NR4A1,NR4A2…	1.94e-10	AACS,AADAC,AASS,ABCA12,ACLY,ACSF3,ACVR1B,ACVR2B,ADAM19,ADGRG6,ADI1,AKR1B10,ANAPC4,APBA1,APOL1,APOL3,ARF6,ARHGAP32,ASPH,ATF4,ATG16L1,ATG2B,ATP10D,ATP5ME,BABAM2,BCAT2,BLZF1,BST2,BTN3A3,C17orf80,C4BPB,CADPS2,CAP2,CARD6,CCL2,CCL28,CDK20,CFB,CHASERR,CHST12,CKAP4,COX7A2L,CPT1A,CRB3,CSNK2A1,CXCL3,CYP2C18,DAB2,DAGLA,DDX5,DHCR7,DIRAS3,DLG5,DNAH7,DRAM1,DST,ECE1,EID1,EIF3D,ENPP5,FADS1,FAM110C,FAM111A,FARP2,…	205 (109)	104
F12	peptidase	ADAM10,Akt,AR,BCL6,BMP2,CASP1,CBX7,CEBPA,CEBPB,CITED2,Creb,CREB1,CSF1,CTNNB1,CYP1A1,DDIT3,DUSP1,ERK,ERK1/2,ESR1,ESR2,ETV5,EZH2,F11,F12,FOXC1,FOXO1,FOXO3,GATA1,GATA2,HGF,HIF1A,HSF1,HTT,IGF1,IL1,IL1A,IL1B,IL1RN,IL33,IL6,JUN,KAT5,KLKB1,LEF1,MAP3K8,Mapk,MAPK1,MAPT,MED1,MET,MITF,MKNK1,MST1,MTOR,MYB,MYC,MYRF,NCOA1,NFAT5,NFE2L2,NFkB (complex),NGEF,NOS2,NPM1,NR3C2,NR4A1,NR4A2,PDX1,PGR,Pkc(s),PLG,POU5F1,P…	1.97e-10	AADAC,AASS,ABHD17C,ACVR1B,ACVR2B,ADAMTS7,ADAMTS9,ADGRG6,ADI1,AGPAT3,AKR1B10,AKR7A2,AMOTL1,APBA1,ATF4,ATF7IP2,ATG16L1,ATP10D,BABAM2,BCAT2,BIRC3,BLZF1,BNIP5,BST2,BTN3A3,C2,CA1,CADPS2,CARD6,CASP1,CCL2,CCL28,CD164,CDK20,CHASERR,CKAP4,CPT1A,CSNK1E,CXCL1,DAB2,DAGLA,DECR1,DNAH7,DVL1,ECE1,EID1,EIF3D,ENPP5,EPB41L4B,FAM110C,FARP2,FASN,FER1L6,FLNC,FOXL1,GALC,GAS2L1,GFPT1,GLG1,GNB1,GOLGA3,GOPC,GPAT3,GRPEL1,G…	194 (108)	105
serelaxin	biologic drug	AKT1,AR,ERK,ERN1,HBEGF,ITCH,MAPK1,MMP2,MTOR,serelaxin,SKIL,SMAD2,SMAD3,SP1,Tgf beta,TGFB1	2.06e-10	AASS,ACP5,ADAM19,ADGRG6,ADI1,AGPAT2,ALDOB,ARID4B,ATF4,BLZF1,BST2,BTN3A3,C2,C4BPB,CEMIP,CKAP4,COL16A1,COX8A,CXCL11,DHCR7,DNAH7,DVL1,EID1,EPB41L4B,ETFA,FABP6,FDFT1,FGFBP1,FLNC,FOXC1,FSTL1,FSTL3,GAS2L1,GAS7,GLG1,GNB5,GOLGA3,GUCY1A1,HDGF,HK1,HLA-DRA,HPSE,HSPA1A/HSPA1B,HSPB1,IFI27,IFI6,IFIT5,IGFBP4,INPP4B,KCNJ2,KRT4,LAP3,LGALS1,LIPA,LMAN1,MAP1B,MAX,MIF,MKNK2,MNT,MRPS6,MYO1C,NCOA1,NCOR2,NR1H3,NSDHL,PC,…	99 (16)	14
NRG4	growth factor	Akt,ERBB2,ERBB3,ERBB4,MAPK1,MAPK3,NRG4,STAT5a/b	2.13e-10	ACTB,ADAM19,ATF4,B4GALT3,BLZF1,BST2,BTN3A3,C4BPB,CASP4,CFB,CPT1A,CXCL11,CXCL3,DAB2,DNAH7,ETV4,FASN,FLNC,FSTL1,FSTL3,HLA-DMA,HSPB1,IFI27,IFI6,IFIT1,IFIT3,IFIT5,IGFBP4,ITGB5,LAMB2,LAP3,LCN2,LMO4,MAP1B,MPPE1,MYL9,NID1,OASL,PHGDH,PIM1,PIM2,PML,PODXL,POLR2E,POLR2J2/POLR2J3,PPARG,PRDM16,PROM1,PRSS12,RGS2,S100A14,SERPINA3,SLC2A4,SLC35D3,SLC6A14,SLC7A1,SLPI,SP110,SQLE,TAP2,TNS4,TRIM22,TRIM38,UBE2L6	64 (8)	8
GPER1	G-protein coupled receptor	Akt,Creb,ERK,ERK1/2,ESR1,FASN,G protein alpha,GPER1,MAPK1,MAPK3,NOTCH1,PI3K (complex)	2.16e-10	ACLY,ACP5,ACVR1B,ACVR2B,ADAM19,AKR1B10,ALDH1A1,ATF4,BIRC3,BLZF1,BST2,BTN3A3,CAP2,CASP1,CCL2,CD164,CFB,CHST12,CXCL11,CXCL3,DLG5,DNAH7,DST,ECE1,ETV4,FARP2,FASN,FLNC,GAS7,GNB1,GOPC,GRK2,GUCY1A1,HCP5,HDAC11,HK1,HLA-DMA,IFI27,IFIT1,IFIT3,IFIT5,IKBKE,IL18,ITGB5,LAMB2,LAP3,LCN2,LGALS1,LOXL4,MAP1B,MAP2K2,MPPE1,NCF4,NCOA1,NFKBIZ,NR1D2,NR1H3,OASL,OAT,PCM1,PI4K2A,PIM1,PIM2,PLB1,PML,PODXL,PPARG,PRDM16,PROM1,…	91 (12)	12
L-kynurenine	chemical - endogenous mammalian	ARNT,CYP1A1,ESR1,ESR2,glutamate receptor,HIF1A,Hsp90 (family),L-kynurenine,MAPK1	2.29e-10	AASS,ACVR1B,ADGRG6,AMOTL1,BIRC3,BLZF1,BST2,BTN3A3,CAP2,CD164,CFB,CIITA,CXCL1,CXCL11,CYC1,DAB2,DLG5,DNAH7,DST,ECE1,FADS1,FARP2,FLNC,FSTL1,GAS7,GNB1,GOPC,GUCY1A1,HCP5,HDAC11,HLA-DMA,HSPA1A/HSPA1B,HSPB1,IFI6,IFIT1,IFIT3,IFIT5,IGFBP4,IKBKE,INPP4B,INSIG2,ITGB5,JMJD6,L3MBTL3,LAMB2,LAP3,LCN2,LDLR,LMAN1,LMO4,LOXL4,LRP11,MAP1B,MAP2K2,MIF,NCOA1,NDUFC2,NFKBIZ,NR1D2,NR1H3,OASL,PARP14,PCM1,PHLPP1,PML,POLG,PPA…	90 (9)	6
PPIA	enzyme	ACKR3,AHR,Akt,AMPK,AR,ATF6,BCL6,BSG,CASP3,CEBPA,CEBPB,CREB1,DUSP1,EIF2AK2,EIF2AK3,ERK1/2,ERN1,ESR1,ESR2,ETV5,FOXC1,FOXO1,FOXO3,GATA1,HIF1A,HNF4A,HSF1,HTT,hydrogen peroxide,IKZF1,IKZF3,IL1B,IL6,IRF1,IRF3,ITK,Map3k7,MAP3K8,MAPT,MED1,MET,mir-21,MMP14,MYC,MYRF,NFATC1,NFATC2,NFE2L2,NFkB (complex),NGEF,NOS2,NPM1,NR3C1,NR3C2,NR4A1,PDK1,PDX1,PGR,PI3K (complex),PIK3R1,PLA2G2A,POU5F1,PPARA,PPARGC1A,PPIA,PR…	2.43e-10	AACS,AADAC,ACP5,ADAMTS9,ADI1,AGPAT3,AKR1B10,AKR7A2,ALDH1A1,ALDOB,AMOTL1,APBA1,APOL3,ARF6,ATF4,ATG16L1,ATP10D,BABAM2,BCAT2,BNIP5,CA1,CADPS2,CAP2,CARD6,CCL28,CD164,CDK20,CFB,CPT1A,CRACDL,CSNK1E,CXCL1,CXCL11,CYP3A4,DAB2,DDX5,DECR1,DVL1,ECE1,EID1,EIF3D,EPB41L4B,FAM110C,FARP2,FASN,FOXK1,GALC,GAS2L1,GNB1,GNB2,GOLGA3,GOPC,GSPT2,GTF2E2,H2AJ,HDGF,HNF4G,HSPB1,IFIT1,IFIT3,IHH,IKBKE,ING1,ISYNA1,ITGB5,IYD,KCN…	184 (96)	92
CHROMR	other	CHROMR	2.51e-10	APOL1,ATP10D,BST2,BTN3A3,CCL2,CXCL11,HPSE,IFI27,IFIT1,IFIT3,IFIT5,LAP3,LIPA,MAX,MOV10,OASL,PML,SP110,SQLE,THBD	20 (1)	1
ganglioside GM3	chemical - endogenous mammalian	Akt,AKT1,EGFR,ERK,ERK1/2,FGF2,ganglioside GM3,INSR,IRS1,MAPK1,MET,PI3K (complex)	2.54e-10	ACP5,ACTB,ADGRG6,AKR1B10,ALDH1A1,BLZF1,BST2,BTN3A3,CASP4,CD164,CFB,CPT1A,CXCL11,CXCL3,CYC1,DECR1,DHCR7,DNAH7,ECE1,ETFA,ETV4,FASN,FDFT1,FLNC,FSTL1,HADHA,HK1,HLA-DMA,HPSE,IFI27,IFI6,IFIT1,IFIT3,IFIT5,IL18,INSIG2,ITGB5,LAMB2,LAP3,LGALS1,MAP2K2,MIF,MPPE1,NFKBIZ,NR1H3,NSDHL,NSF,OASL,PEMT,PIM1,PLB1,PML,PPARG,PRDM16,PROM1,PRSS12,RAMP1,RGS2,SERPINA3,SGK1,SLC3A2,SLC44A1,SLC6A14,SLC7A11,SLPI,SP110,SP6,SQLE…	75 (12)	11
NRG (family)	group	Akt,CAMK2,EGFR,ERBB2,ERBB3,ERBB4,ERK,ERK1/2,HRAS,MAPK1,MAPK7,MAPK8,NRG (family),NRG1,P38 MAPK,PI3K (complex),PREX1	2.64e-10	AACS,ACLY,ACP5,ACTB,ADAM19,ADGRG6,AKR1B10,ARF6,ATF4,BIRC3,BLZF1,BST2,BTN3A3,C4BPB,CASP4,CFB,CPT1A,CXCL11,DAB2,DHCR7,DNAH7,ECE1,ETV4,FDFT1,FLNC,FSTL3,GNB1,HK1,HLA-DMA,HSPB1,IFI27,IFI6,IFIT1,IFIT3,IFIT5,IGFBP4,ITGB5,LAMB2,LAP3,LCN2,LDLR,LMO4,MAP1B,MAP2K2,MPPE1,MYL9,NCOR2,NFKBIZ,NID1,NSDHL,NSF,OASL,PCYT1A,PHGDH,PIM1,PIM2,PLB1,PML,PODXL,POLR2E,POLR2J2/POLR2J3,PRDM16,PROM1,PRSS12,RGS2,RNF19B,RPL30,RPL…	82 (17)	16
DIAPH1	other	APC,CBX7,CITED2,CLIP1,Creb,CSF1,DIAPH1,DUSP1,E2F1,EGFR,EIF6,ELK1,ERK,ESR1,FOXO1,GFI1,GSK3B,HNF1B,HNF4A,HSF1,INSR,KLF6,LEF1,MAPK1,MAPK3,MED1,MKNK1,MTOR,NR3C1,NR4A1,paclitaxel,PDX1,PGR,PI3K (complex),POU5F1,PPARA,PPARGC1A,PSEN1,PTEN,PTTG1,RARA,RPS6KB1,RPTOR,RXRA,SKIL,SMAD3,SRF,STAT5a/b,STK11,TFEB,Tgf beta,TGFB1,TGM2,TWIST1,VDR,XBP1,YTHDF2	2.64e-10	AADAC,ABCA12,ACLY,ACTB,ACVR2B,ADCY5,ADGRG6,ADI1,AGPAT2,ARID4B,ASPH,ATF4,ATP10D,BCAT2,BIRC3,BLZF1,BST2,BTN3A3,C4BPB,CARD6,CCL2,CEMIP,CFB,CIITA,CRB3,CSNK1E,CXCL11,CXCL3,DAB2,DAGLA,DECR1,DGKG,DIRAS3,DLG5,DNAH7,DVL1,EID1,ENPP5,ETV4,FAM111A,FARP2,FASN,FDFT1,FER1L6,FLNC,FSTL3,GABARAPL1,GBA1,GIMAP2,GLG1,GNB1,GOPC,GRK2,HCP5,HDAC11,HDGF,HLA-DMA,HNF4G,HSPA2,IFI27,IFI6,IFIT1,IFIT3,IFIT5,ING1,ITGB5,IYD,KLF12…	145 (57)	55
SAICAR	chemical - endogenous mammalian	CDK2,EGFR,ERBB2,FGFR1,FGFR2,JAK2,MAP2K1,MAP3K2,MAPK1,MAPK3,MET,NTRK3,PDGFRA,PKM,RET,SAICAR,SYK	2.72e-10	ACLY,ACTB,ADAM19,ATF4,B4GALT3,BLZF1,BST2,BTN3A3,C4BPB,CASP4,CD164,CFB,CPT1A,CXCL1,CXCL11,CXCL3,DAB2,DNAH7,DRAM1,ETV4,FASN,FLNC,FOXC1,FSTL3,HLA-DMA,HSPA1A/HSPA1B,IFI27,IFI6,IFIT1,IFIT3,IFIT5,IGFBP4,IHH,ITGB5,LAMB2,LAP3,LCN2,LMO4,MAP1B,MPPE1,MYL9,MYO18B,NCOR2,NFKBIZ,NID1,NR1H3,NSF,NXF1,OASL,PC,PCYT1A,PFN1,PML,PODXL,POLR2E,POLR2J2/POLR2J3,PPARG,PROM1,PRSS12,RGS2,S100A14,SERPINA3,SLC6A14,SLC7A1,SLC7A…	78 (17)	16
GAK	kinase	AGT,Akt,ANXA7,AR,BCL6,CASP1,CEBPA,CEBPB,Creb,CREB1,CTNNB1,DUSP1,EGFR,EGR1,ERBB2,ERK,ERK1/2,ESR1,ESR2,ETS1,ETS2,ETV1,ETV4,ETV5,EZH2,FOXC1,FOXO1,FOXO3,FOXO4,GAK,GATA1,GSK3B,HIF1A,HRAS,HSF1,HTT,IRF1,IRF3,ITCH,JUN,KRAS,LEF1,MAP3K8,MAPK14,MAPK7,MAPT,MED1,Mek,MET,MITF,MKNK1,MTOR,MYC,MYRF,NFAT5,NFE2L2,NFkB (complex),NFKBIA,NGEF,NOTCH1,NPM1,NR3C2,NR4A1,NR4A2,PDX1,PGR,PI3K (complex),Pkc(s),POU5F1,PPARA,PP…	2.86e-10	AACS,AADAC,AASS,ACLY,ACTB,ACVR1B,ACVR2B,ADAMTS9,ADGRG6,AGPAT3,AKR1B10,AKR7A2,ALDOB,AMOTL1,APBA1,APOL3,ARF6,ARHGAP32,ATF4,ATG16L1,ATP10D,AXIN1,BABAM2,BCAT2,BIRC3,BNIP5,CA1,CADPS2,CAP2,CARD6,CASP4,CD164,CDK20,CEMIP,CPT1A,CSNK1E,CSNK2A1,CXCL1,CXCL3,DDX5,DECR1,DENND2B,DHCR7,DVL1,ECE1,EIF3D,EPB41L4B,ETV4,FADS2,FAM110C,FARP2,FASN,FGFBP1,FOXC1,FOXL1,GALC,GAS2L1,GFPT1,GLG1,GNB2,GNB5,GOPC,GPAT3,GRPEL1,GSD…	185 (99)	98
1-(2,5-dimethoxy-4-iodophenyl)-2-aminopropane	chemical reagent	1-(2,5-dimethoxy-4-iodophenyl)-2-aminopropane,ADIPOQ,APP,BCL6,CASP1,CEBPA,DUSP1,E2F1,EIF6,ELK1,ERK1/2,ESR1,ETV5,FOXO1,GATA1,GFI1,GNA11,GSK3B,HNF1B,HSF1,HTR1A,HTR2A,INSR,IRF1,KAT5,KCNJ2,KLF5,KLF6,LEF1,MARK2,MED1,MKNK1,MYC,MYRF,NOS2,NR3C1,NR3C2,NR4A2,PDX1,PGR,PI3K (complex),PLC,PPARA,PRKAA1,PRKCA,PRKCD,PSEN1,PTEN,PTGS2,PTPRR,PTTG1,RPTOR,SGK1,SNAI2,SP1,SP3,SREBF1,STAT3,STAT4,STAT5a/b,STK11,TCF3,TFEB…	2.95e-10	AADAC,ABHD17C,AKR1B10,ALDOB,AMOTL1,APBA1,APOL3,ARHGAP32,ARID4B,ATP10D,AXIN1,BABAM2,CA1,CARD6,CDK20,CEMIP,CHASERR,COL16A1,COL9A2,CSNK1E,CXCL1,DECR1,DGKG,DIRAS3,DLG5,ECE1,EIF3D,FAM111A,FARP2,FASN,GABARAPL1,GBA1,GFPT1,GNB1,GNB5,GOPC,GRK2,GSDME,GSPT2,GTF2E2,GTF2I,HCP5,HLA-DMB,HNF4G,HSPA2,IFIT3,ING1,IYD,KLF12,KRT23,KRT4,LCN2,LDLR,LMO4,LONP1,LOXL4,MAP2K2,MAX,METRN,MID1IP1,MOV10,MPHOSPH10,MPST,MRPS18A,M…	138 (68)	63
UBE3C	enzyme	ATF4,IFN type 1,IFNA1/IFNA13,IFNA10,IFNA14,IFNA16,IFNA17,IFNA2,IFNA21,IFNA4,IFNA5,IFNA6,IFNA7,IFNA8,IFNB1,IFNE,IFNK,IFNW1,IRF3,IRF7,NCOR-LXR-Oxysterol-RXR-9 cis RA,NFkB (complex),STAT1,UBE3C,YAP1	3.05e-10	ADAMTS9,APOL1,APOL2,APOL3,ARID4B,ATF4,BIRC3,BTN3A3,CARD6,CASP1,CASP4,CCL2,CEMIP,CFB,CIITA,COL9A2,CPT1A,CXCL1,CXCL11,CYP3A4,FDFT1,HSPB1,IFI27,IFI6,IFIT1,IFIT3,IFIT5,IGFBP4,IHH,IKBKE,IL18,JMJD6,LCN2,MAP1B,MGST1,MSX2,MYL9,NFKBIZ,NR1H3,NRDE2,OASL,PARP14,PARP9,PHGDH,PIM2,PLAAT4,PML,RAC3,RNF19B,SAMD9,SERPINA3,SLC1A5,SLC2A4,SLC3A2,SLC7A1,SLC7A11,SORBS1,SP110,SQLE,TAP2,TIAM1,TKT,TNFSF15,TRIM22,TRIM38,UBE…	69 (25)	24
Relaxin	group	Akt,AKT1,AMPK,APP,CCND1,CDKN1A,CEBPA,CEBPB,Creb,EDN1,ELK1,Endothelin,ERK,ERK1/2,ESR1,ESR2,EZH2,FOXC1,FOXO1,FOXO3,GATA1,GSK3B,HIF1A,HSF1,HTT,IL2,IRF1,LEF1,MAP3K8,MAPT,MTOR,NFE2L2,NGEF,NPM1,NR4A1,PDX1,PGR,PI3K (complex),POU5F1,PPARA,PPARG,PPARGC1A,PRKAA1,progesterone,PTEN,PTGS2,RB1,Relaxin,RLN2,RUNX2,SP1,SREBF1,SRSF1,STAT5a/b,STAT5B,STK11,TAL1,TH,TP73,TSC2,TWIST1,Vegf,YAP1,YBX1	3.39e-10	AACS,AADAC,AASS,ACLY,ACVR2B,ADCY5,ADGRG6,AGPAT2,AGPAT3,AKR1B10,AKR7A2,ALDOB,ALOX15B,AMOTL1,APOL3,ARF6,ARHGAP32,ARID4B,ATF4,ATG16L1,AXIN1,BABAM2,BCAT2,BNIP5,C4BPB,CA1,CAP2,CARD6,CASP1,CD164,CEMIP,CPT1A,CSNK1E,CXCL1,CXCL3,DDX5,DST,ECE1,EIF3D,FABP6,FADS2,FAM110C,FAM111A,FARP2,FASN,GALC,GLG1,GNB1,GNB5,GOPC,GRK2,GRPEL1,GUCY1A1,HADHA,HK1,HLA-DRA,IL18,INSIG2,ITGB5,IYD,KLF12,KLF7,KRT12,KRT23,L3MBTL3,LAMB…	153 (64)	62
INSIG2	other	INSIG2,SREBF2	3.49e-10	AACS,ACLY,ATF4,CXCL1,DHCR7,FABP6,FADS2,FASN,FDFT1,GTF2I,LDLR,LIPA,NSDHL,PCYT1A,PPARG,SQLE	16 (2)	2
WZ-4002	chemical drug	AGT,Akt,AMPK,ANXA7,AR,BCL6,CASP1,CEBPA,CEBPB,Creb,CREB1,CTNNB1,DUSP1,EGFR,EGR1,ERBB2,ERK,ERK1/2,ESR1,ESR2,ETS1,ETS2,ETV1,ETV4,ETV5,EZH2,FADD,FOXC1,FOXO1,FOXO3,FOXO4,GATA1,GSK3B,HIF1A,HRAS,HSF1,HTT,IRF1,IRF3,ITCH,JUN,KRAS,LEF1,MAP3K8,MAPK14,MAPT,MED1,Mek,MET,MITF,MKNK1,MTOR,MYC,MYRF,NFAT5,NFE2L2,NFKBIA,NGEF,NGF,NOTCH1,NPM1,NR3C2,NR4A1,NR4A2,PDX1,PGR,PI3K (complex),Pkc(s),POU5F1,PPARA,PPARGC1A,PRKA…	3.82e-10	AACS,AADAC,AASS,ACTB,ACVR1B,ACVR2B,ADGRG6,AGPAT3,AKR1B10,AKR7A2,ALDOB,AMOTL1,APBA1,APOL3,ARF6,ARHGAP32,ATF4,ATG16L1,ATP10D,AXIN1,BABAM2,BCAT2,BIRC3,BNIP5,CA1,CADPS2,CAP2,CARD6,CASP4,CD164,CDK20,CEMIP,CPT1A,CSNK1E,CSNK2A1,CXCL1,CXCL3,DAB2,DDX5,DECR1,DENND2B,DVL1,ECE1,EIF3D,EPB41L4B,ETV4,FADS2,FAM110C,FARP2,FASN,FGFBP1,FOXC1,FOXL1,GALC,GAS2L1,GFPT1,GLG1,GNB2,GNB5,GOPC,GPAT3,GRPEL1,GSDME,HPSE,HSPA2,…	184 (99)	98
exenatide	biologic drug	Akt,AMPK,Creb,ERK1/2,exenatide,FOXO1,JUN,MAPK1,MAPK3,MAPT,PI3K (complex),Pka,STAT3	3.83e-10	AACS,AASS,ACLY,ACP5,ACVR2B,AKR1B10,ALDH1A1,ATG16L1,ATG2B,BLZF1,BST2,BTN3A3,CASP1,CFB,CLCN7,CXCL11,CYP3A4,DAB2,DNAH7,ECE1,FLNC,FOXC1,GABARAPL1,GALC,GAS7,HK1,HLA-DMA,HPSE,HSPA1A/HSPA1B,HSPB1,IFI27,IFI6,IFIT1,IFIT3,IFIT5,IGFBP4,IHH,IKBKE,IL18,ITGB5,KCTD11,KLF7,LAMB2,LAP3,LDLR,LGALS1,MAP1A,MAP1B,MAP2K2,MPPE1,MRPS18A,OASL,OAT,PIK3IP1,PIM2,PLB1,PODXL,PPARG,PRDM16,PROM1,PRSS12,RASA1,RGS2,SLAMF6,SLC19A1,…	76 (13)	12
L-type Calcium Channel	complex	ACER1,ADAM10,Akt,ALOX5,ANXA7,AR,BCL6,Ca2+,CACNA2D1,Calcineurin protein(s),Calmodulin,CASP1,CASR,CD247,CEBPA,CEBPB,CLOCK,CREB1,CYTH2,DDIT3,DUSP1,EDN1,EGLN,EIF2AK3,ERBB2,ERK,ERK1/2,ESR1,ESR2,ETV5,EZH2,F2,FOXC1,FOXO1,FOXO3,G protein alpha i,GATA1,GRIN1,GSK3B,H/K/NRAS,HIF1A,HMGA1,HRAS,IRF1,KRAS,L-type Calcium Channel,LEF1,MAP3K8,MECP2,MED1,METTL3,MITF,MKNK1,MMP14,MTOR,MYC,MYCN,MYRF,NFAT5,NFE2L2,NFkB …	3.85e-10	ABCA12,ACP5,ACVR1B,ADAMTS9,ADGRG6,AGPAT3,AKR1B10,AKR7A2,ALDOB,AMOTL1,APBA1,APOL2,APOL3,ARF6,ARHGAP32,ATF4,ATF7IP2,ATP10D,B4GALT3,BABAM2,BCAT2,BIRC3,BNIP5,C4BPB,CA1,CADPS2,CAP2,CARD6,CCL2,CCL28,CD164,CDK20,CIITA,COX7A2L,CSNK2A1,CXCL1,CYP2C18,DDX5,DENND2B,ECE1,EIF3D,EPB41L4A,EPN1,FAM110C,FARP2,FGFBP1,FOXK1,GALNT6,GAS2L1,GBA1,GIMAP2,GLG1,GNB2,GNB5,GOLGA3,GOPC,GSDME,GSPT2,HGD,HLA-DRA,HSPA2,IFIT1,IFIT…	190 (115)	113
Srebp	group	Akt,ERK,HNF4α dimer,IRS1,PPARG,PPRC1,SREBF1,SREBF2,Srebp,YAP1	3.86e-10	AACS,AADAC,ACLY,ACP5,ADGRG6,AGPAT2,ALDOB,ALOX15B,ARID4B,ATP5ME,BST2,CAP2,CASP4,CD164,COL9A2,CPT1A,CXCL1,DHCR7,FABP6,FADS1,FADS2,FASN,FDFT1,GTF2I,HADHA,IFI27,IFI6,IFIT1,IGFBP4,INSIG2,ITGB5,JMJD6,LAMB2,LDLR,LIPA,LY6D,MAP1B,MGST1,MKNK2,MPPE1,MUC13,MYL9,NR1H3,NRDE2,NSDHL,NSF,PC,PCYT1A,PIM2,PODXL,PPARG,PRDM16,RAC3,RBP4,RETREG1,SERPINA3,SGK1,SLC6A14,SORBS1,SQLE,TIAM1,VASP,WASHC2A/WASHC2C,ZNF227	64 (10)	10
siponimod	chemical drug	Akt,ALOX5,AMPK,AR,CBX7,CDK6,CEBPB,CITED2,COP1,Creb,CREB1,CSF1,CTNNB1,DUSP1,E2F1,EGR2,EIF2AK3,ESR1,ESR2,EZH2,FOXC1,FOXO1,FOXO3,FOXO4,GATA1,GSK3B,HSF1,HTT,IRF1,JUN,KAT5,LEF1,MAP3K8,MAPK1,MAPK3,MAPT,MED1,MET,MITF,MKNK1,MTOR,MYC,NCOA1,NFAT5,NFE2L2,NFkB (complex),NFKBIA,NGEF,NPM1,NR3C1,NR4A1,PDX1,POU5F1,PPARGC1A,PTEN,PTGS2,RARA,RELA,RPTOR,RXRA,siponimod,SNAI2,SPI1,SREBF1,SREBF2,STAT5a/b,STK11,TAL1,TCF…	3.91e-10	AACS,AASS,ABCA12,ACP5,ACVR2B,ADAMTS9,AGPAT3,AKR7A2,AMOTL1,APOL3,ARID4B,ATF4,ATG16L1,ATP10D,BABAM2,BCAT2,BIRC3,BLZF1,BNIP5,BST2,BTN3A3,CA1,CADPS2,CAP2,CARD6,CASP4,CDK20,CFB,CHASERR,CKAP4,CPT1A,CRB3,CSNK1E,CXCL1,CXCL11,CXCL3,DAB2,DAGLA,DIRAS3,DNAH7,DST,DYSF,ENPP5,EPB41L4B,FAM110C,FARP2,FER1L6,FLNC,GABARAPL1,GALC,GAS2L1,GFPT1,GNB1,GOPC,GPAT3,GUCY1A1,HLA-DMA,HSPA1A/HSPA1B,HSPA2,IFI27,IFI6,IFIT1,IFIT3…	176 (76)	75
Rxr	group	Ap1,CCND1,NFkB (complex),RARA,Rxr,RXRA,RXRB,SREBF1	4.01e-10	AACS,AASS,ACLY,ADAMTS9,ALDH1A1,ATF4,ATP5ME,BIRC3,CAP2,CASP1,CASP4,CCL2,CFB,CIITA,CXCL1,CXCL11,CXCL3,CYP3A4,DHCR7,ENPP5,FABP6,FADS1,FADS2,FAM120A,FASN,FDFT1,FSTL1,HCP5,HSPA1A/HSPA1B,HSPB8,IKBKE,IL18,IRF6,JMJD6,KRT4,LAMB2,LCN2,LDLR,LGALS1,MAP1B,MID1IP1,MSX2,MUC13,MXD4,NDUFC2,NFE2L3,NFKBIZ,NR1H3,NSDHL,PC,PCYT1A,PPARG,RAB3B,RETREG1,RIN1,RNF19B,SAMD9,SLC12A9,SLC7A1,SLC7A11,SORBS1,SP110,SQLE,STX3,TAP2,…	67 (8)	8
SELPLG	other	Akt,AMPK,CBX7,CEBPB,CITED2,Creb,CREB1,CSF1,DUSP1,ESR1,ESR2,ETS1,ETS2,ETV1,EZH2,FOXC1,FOXO3,GATA1,GSK3B,HIF1A,HSF1,HTT,IKZF1,IRF1,ITGB2,JUN,KAT5,LEF1,MAP3K8,MAPK1,MAPK3,MAPT,MED1,MET,MITF,MKNK1,MYB,NEUROD1,NFAT5,NFE2L2,NFKBIA,NPM1,NR3C1,NR4A1,PDX1,POU5F1,PPARGC1A,PRKCD,PTEN,PTGS2,RARA,RB1,REL,RPTOR,RXRA,SELPLG,Sfk,SNAI2,SP1,SREBF1,SREBF2,SRSF1,STAT5a/b,STAT5B,STAT6,STK11,SYK,TAL1,TCR,TH,TP73,TSC2,…	4.04e-10	AACS,AASS,ABCA12,ABHD17C,ACVR1B,ACVR2B,AGPAT3,AKR7A2,ALDOB,AMOTL1,APOL3,ARHGAP32,ARID4B,ATF4,ATG16L1,ATP10D,BABAM2,BCAT2,BIRC3,BLZF1,BNIP5,BST1,BST2,BTN3A3,C4BPB,CA1,CADPS2,CAP2,CARD6,CCL2,CD164,CFB,CHASERR,CKAP4,CPT1A,CRACDL,CRB3,CSNK1E,CXCL11,CXCL3,DAB2,DAGLA,DDX5,DNAH7,DST,EIF3D,ENPP5,FAM110C,FARP2,FER1L6,FLNC,GALC,GNB1,GNB5,GOPC,GRPEL1,GUCY1A1,H2AJ,HLA-DMA,HPSE,HSPA2,IFI27,IFI6,IFIT1,IFIT3,IF…	167 (78)	77
NDPK	group	AK1,CASP1,CDK2,CMPK2,CTNNB1,DNM2,EGFR,ERK,ERK1/2,farnesyl pyrophosphate,geranylgeranyl pyrophosphate,GSK3B,JUN,L-histidine,MAPT,NDPK,NME1,NME2,NME7,P38 MAPK,PCK1,PI3K (complex),PPARG,PRKAA1,RELA,RPS6KB1,SMAD2,SP1,STAT1,STAT4,STAT5a/b,STAT6,zalcitabine	4.27e-10	ACP5,ADAM19,ADGRG6,AGPAT2,AKR1B10,ALDH1A1,ALOX15B,ASPH,ATF4,ATG16L1,ATG2B,BST2,CCL2,CKAP4,CLCN7,ECE1,ETV4,FABP6,FADS1,FADS2,FDFT1,FGFBP1,FOXC1,FSTL3,GALC,GAS7,GLG1,GPAT3,GSDME,GTF2E2,HADHA,HK1,HLA-DMA,HLA-DMB,HSPA1A/HSPA1B,IFI27,IFI6,IFIT1,IFIT3,INPP4B,INSIG2,KRT4,LAP3,LIG4,LIPA,LY6D,MAP1A,MAP1B,MAP2K2,MGST1,MIF,MKNK2,MOV10,MUC13,NCOA1,NCOR2,NDUFC2,NEFH,NFE2L3,NR1H3,NSF,NTSR1,OASL,OAT,PC,PEMT,PIM…	88 (33)	25
fingolimod phosphate	chemical - endogenous mammalian	ALOX5,APP,ATF2,CBX7,CCND1,CDKN1A,Creb,CSF1,DUSP1,EIF2AK3,ELK1,ENPP2,ETS1,ETV1,fingolimod phosphate,G protein alpha i,HIF1A,HSF1,JUN,MAPK1,MAPK3,MAPKAPK2,MAPT,MED1,MKNK1,MTOR,MYC,NFE2L2,NFKBIA,Nr1h,NR1H2,NR1H3,NR1H4,NR3C1,PKM,PPARG,RAC1,RPTOR,S1PR1,SMAD2,SNAI2,SREBF1,SREBF2,STAT1,TWIST1,XBP1,YTHDF2	4.33e-10	AACS,AASS,ABCA12,ACLY,ACTB,ACVR2B,ADCY5,AGPAT3,AKR7A2,ALDH1A1,ATF4,ATG16L1,ATP10D,ATP5ME,ATRX,AXIN1,BST2,BTN3A3,C2,CAP2,CCL2,CHASERR,CLCN7,CRB3,CXCL1,DAGLA,DDX5,DNAH7,DYSF,ECE1,EIF3D,FABP6,FADS1,FASN,FDFT1,FER1L6,FLNC,GALC,GFPT1,GLG1,GOPC,GRK2,GTF2I,HLA-DMA,HPSE,HSPA1A/HSPA1B,HSPA2,IFI6,IFIT5,ING1,INSIG2,IRF6,L3MBTL3,LAP3,LGALS1,LIPA,LMAN1,LMO4,LONP1,MAP1A,MAX,METRN,MGST1,MID1IP1,MLF1,MUC13,MYO18…	115 (47)	46
DEPTOR	other	Akt,AR,ATF4,BCL6,CASP1,CEBPA,CEBPB,Creb,CREB1,CTNNB1,DEPTOR,DUSP1,EGR1,EIF2AK2,ERK,ERK1/2,ESR1,ESR2,ETS1,ETS2,ETV1,ETV4,ETV5,EZH2,FOXC1,FOXO1,FOXO3,FOXO4,GATA1,GATA4,GSK3B,HIF1A,HSF1,HTT,IRF3,IRF9,LEF1,MAP3K8,MAPT,MED1,MITF,MKNK1,MTOR,MTORC1,MYC,MYRF,NFAT5,NFE2L2,NFKBIA,NGEF,NOS2,NPM1,NR3C1,NR3C2,NR4A1,NR4A2,PDX1,PGR,Pkc(s),POU5F1,PPARA,PPARGC1A,PRKAA1,PTEN,PTGS2,PTPRR,RAF1,RB1,RPS6KB1,RPTOR,SGK1…	5.07e-10	AADAC,AASS,ACVR1B,ACVR2B,ADGRG6,AGPAT3,AKR1B10,AKR7A2,ALDOB,AMOTL1,APBA1,ATF4,ATG16L1,ATP10D,AXIN1,BABAM2,BCAT2,BIRC3,BNIP5,C4BPB,CA1,CADPS2,CAP2,CARD6,CASP1,CASP4,CCL2,CD164,CDK20,CEMIP,CFB,CIITA,CPT1A,CSNK1E,CXCL1,CXCL11,CXCL3,DDX5,DECR1,ECE1,EIF3D,EPB41L4B,FADS2,FAM110C,FARP2,FASN,FGFBP1,FOXC1,GABARAPL1,GALC,GAS2L1,GFPT1,GLG1,GNB1,GNB5,GOPC,GPAT3,GRPEL1,GSDME,GSPT2,HPSE,HSPA2,IFI27,IFI6,IFIT1,…	167 (86)	86
methylphenidate	chemical drug	CAT,Creb,CYP2E1,ERK1/2,MAPK1,methylphenidate,MTOR,Sod	5.13e-10	AASS,ACLY,ACVR2B,AKR1B10,BIRC3,BLZF1,BST2,BTN3A3,CASP1,CFB,CPT1A,CXCL1,CXCL11,DAB2,DNAH7,ECE1,ETFA,FASN,FLNC,GLG1,HLA-DMA,HLA-DRA,HSPB1,IFI27,IFI6,IFIT1,IFIT3,IFIT5,LAP3,LDLR,LGALS1,MAP2K2,MGST1,OASL,PFN1,PHLPP1,PIM1,PIM2,PML,PPARG,PRSS12,RGS2,RNF168,SGK1,SLC12A2,SLC2A4,SLC7A11,SLC8A2,SP110,TAP2,TRIM22,TRIM38,UBE2L6	53 (8)	7
CMKLR1	G-protein coupled receptor	Akt,CMKLR1,MAPK1,MAPK3,MAPT,NFkB (complex),PTEN	5.19e-10	ADAMTS9,ASPH,ATF4,ATG16L1,ATG2B,ATP5ME,BIRC3,BLZF1,BST2,BTN3A3,CASP1,CASP4,CCL2,CD164,CFB,CIITA,CLCN7,COX8A,CPT1A,CSNK1E,CXCL1,CXCL11,CXCL3,CYP3A4,DAB2,DNAH7,FDFT1,FLNC,GALC,GAS7,GTF2I,HADHA,HLA-DMA,HPSE,IFI27,IFI6,IFIT1,IFIT3,IFIT5,IKBKE,IL18,ITGB5,LAMB2,LAP3,LGALS1,MAP1A,MAP1B,MPPE1,MSX2,MXD4,NFKBIZ,OASL,OTUB2,PHGDH,PML,PODXL,PRSS12,RGS2,RNF19B,SEPHS2,SGK1,SLC2A4,SLC46A3,SLC6A14,SLC7A1,SP110,TA…	71 (7)	7
CDH2	other	Akt,CDH2,ERK1/2,FOXO1,MAPK1,PRKAA1,RAC1	5.31e-10	ACLY,AKR1B10,BIRC3,BLZF1,BST2,BTN3A3,CCL2,CD164,CFB,CIITA,CPT1A,CXCL1,CXCL11,CXCL3,DAB2,DNAH7,ECE1,FASN,FLNC,FOXC1,GABARAPL1,HLA-DMA,IFI27,IFI6,IFIT1,IFIT3,IFIT5,IGFBP4,IL18,KLF7,LAMB2,LAP3,LCN2,LDLR,LGALS1,MAP2K2,MGST1,MPPE1,MRPS18A,OASL,OAT,PIK3IP1,PML,PODXL,PPARG,PRDM16,PROM1,PRSS12,RAC3,RGS2,SGK1,SLC2A4,SLC6A14,SP110,TAP2,TNFSF15,TNS3,TRIM22,TRIM38,UBE2L6	60 (7)	6
VGF	growth factor	ADAM10,Akt,APP,AR,ATF6,CASP1,CBX7,CEBPA,CITED2,COP1,Creb,CREB1,CSF1,DDIT3,DUSP1,E2F1,EIF6,ESR1,ESR2,EZH2,FOXC1,FOXO1,FOXO3,FOXO4,GFI1,GSK3B,HNF1B,HSF1,Hsp27,IGF1,INSR,IRF1,KLF4,KLF6,LEF1,LEP,MAP3K8,MAPK1,MKNK1,MYC,NFAT5,NGEF,NPM1,NR3C1,NR4A1,NTRK2,P38 MAPK,PGR,PI3K (complex),Pkc(s),POU5F1,PPARA,PPARGC1A,PRKAA1,PSEN1,PTGS2,PTTG1,RARA,RB1,RBPJ,RPTOR,RXRA,S100A9,SGK1,SP1,SREBF2,SRSF1,STAT4,STAT5a/b,…	5.38e-10	AADAC,ACVR2B,ADCY5,AMOTL1,APOL3,ARID4B,ATF4,ATF7IP2,AXIN1,BCAT2,BIRC3,BLZF1,BNIP5,BST2,BTN3A3,C17orf80,C4BPB,CADPS2,CARD6,CASP1,CCL2,CD164,CEMIP,CFB,CXCL1,CXCL3,CYP2C18,DAB2,DAGLA,DECR1,DGKG,DIRAS3,DNAH7,EID1,EIF3D,ENPP5,EPB41L4B,FAM110C,FAM111A,FARP2,FASN,FER1L6,FLNC,GABARAPL1,GAS2L1,GBA1,GFPT1,GNB1,GNB5,GOLGA3,GOPC,GRPEL1,GSDME,GTF2E2,HGD,HLA-DMA,HLA-DRA,HNF4G,HSPA2,IFI27,IFI6,IFIT1,IFIT3,IFIT5…	165 (80)	79
STX8	other	Akt,AMPK,AR,BCL6,CASP1,CDK6,CDKN1A,CEBPA,CEBPB,Creb,CREB1,CTNNB1,DUSP1,EIF2AK3,ERK,ERK1/2,ESR1,ESR2,ETV5,EZH2,FOXC1,FOXO1,FOXO3,FOXO4,GATA1,GATA4,GSK3B,HIF1A,HRAS,HSF1,HTT,IRF1,LEF1,MAP3K8,MAPT,MED1,Mek,MITF,MKNK1,MTOR,MYC,MYRF,NFAT5,NFKBIA,NGEF,NR3C2,NR4A1,NR4A2,NTRK1,PDX1,PGR,PI3K (complex),Pkc(s),POU5F1,PPARA,PPARGC1A,PRKAA1,PTEN,PTGS2,PTPRR,RAF1,RB1,RELA,ROCK2,RPTOR,SGK1,SP1,SP3,SREBF1,SRSF1,…	5.4e-10	AACS,AADAC,AASS,ACVR1B,ACVR2B,ADGRG6,AKR1B10,ALDOB,AMOTL1,APBA1,APOL3,ARF6,ATF4,ATG16L1,ATP10D,ATRX,AXIN1,B4GALT3,BABAM2,BCAT2,BIRC3,BNIP5,C4BPB,CA1,CADPS2,CAP2,CARD6,CCL2,CD164,CDK20,CEMIP,CKAP4,CPT1A,CSNK1E,CXCL1,CXCL3,DDX5,DECR1,ECE1,EIF3D,EPB41L4B,FADS2,FARP2,FGFBP1,FOXC1,GABARAPL1,GALC,GAS2L1,GFPT1,GLG1,GNB5,GOPC,GPAT3,GRPEL1,GSDME,HSPA2,IL18,INPP4B,IRF6,ITGB5,IYD,KLF12,KLF7,KRT12,KRT23,L3MB…	166 (82)	81
chlortetracycline	chemical drug	chlortetracycline,EPHB1,ERK,ERK1/2,HRAS,Jnk,KAT5,MAP2K1,MAP4K4,MAPK1,MAPK3,P38 MAPK,PTK2,RAF1,SHC1,SOX9,SRC,TIP60,TP73	5.42e-10	ACLY,ACP5,ADAM19,ADGRG6,AGPAT3,AKR1B10,ALDH1A1,ARF6,ATG2B,B4GALT3,BCAT2,BIRC3,BST2,BTN3A3,CASP1,CASP4,CFB,CYC1,DAB2,DLG5,DNAH7,DRAM1,ECE1,FDFT1,FGFBP1,FLNC,FSTL1,GAS7,GNB1,HADHA,HLA-DMA,HPSE,HSPA1A/HSPA1B,HSPB1,HSPB8,IFI27,IFI6,IFIT1,IFIT3,IFIT5,IGFBP4,ITGB5,LAP3,LCN2,LDLR,LGALS1,LY6D,MAP2K2,MIF,MPG,N4BP2,NFKBIZ,NID1,OASL,OTUB2,PC,PCYT1A,PIK3R3,PIM1,PLA2G12A,PRSS12,RFX2,RGS2,RNF19B,RPL30,RPL37,SE…	82 (19)	16
mir-148	microRNA	ABCA1,Akt,CDH1,ERK1/2,MAPK14,mir-148,MMP9,P38 MAPK,PI3K (complex),Pka,SNAI2,SREBF2,STAT3,TAFAZZIN,TFRC,YAP1	5.45e-10	AACS,ACLY,ACP5,ACTB,AKR1B10,ALDH1A1,ARID4B,ATF4,BST2,CASP1,CASP4,CD164,CHASERR,CIITA,CLCN7,COL9A2,CPT1A,CXCL1,CXCL11,CXCL3,DAB2,DHCR7,ECE1,FADS2,FASN,FDFT1,FGFBP1,GAS7,GTF2E2,GTF2I,HADHA,HK1,IFI27,IFIT1,IFIT3,IGFBP4,IHH,IKBKE,IL18,ITGB5,JMJD6,KCTD11,LAMB2,LDLR,LIPA,LY6D,MAP1B,MAP2K2,MPPE1,MYL9,NCF4,NFKBIZ,NRDE2,NSDHL,OASL,PCYT1A,PHGDH,PIK3IP1,PIM1,PIM2,PLB1,PML,PODXL,PPARG,PRDM16,PROM1,RAC3,RGS2,…	83 (16)	16
Pki	group	Akt,CFTR,ERK1/2,GLI1,MAPK1,MAPK3,NADPH oxidase,P38 MAPK,Pka,Pki,PRKACA,RUNX2,YAP1	5.65e-10	AKR1B10,ARID4B,ATF4,BIRC3,BLZF1,BTN3A3,CASP4,CD164,CFB,COL9A2,CPT1A,CXCL1,DAB2,DNAH7,ECE1,ENPP5,EPB41L4B,FABP6,FADS1,FADS2,FAM110C,FDFT1,FLNC,FOXL1,HLA-DMA,HPSE,HSPA1A/HSPA1B,IFI6,IFIT3,IFIT5,IGFBP4,IL18,ITGB5,JMJD6,KLF12,KRT80,LAMB2,LAP3,LCN2,LDLR,MAP1B,MAP2K2,MIF,MPPE1,MRPS6,MSX2,MYL9,NFKBIZ,NR1D2,NRDE2,OASL,PGM2L1,PIM1,PIM2,PODXL,PPARG,PRDM16,PRSS12,RAB27B,RAC3,RGS2,S100A14,SLC2A4,SLC6A14,SORB…	77 (13)	12
RASA1	transporter	Akt,AKT1,ERK,ERK1/2,G3BP1,HRAS,MAPK1,PI3K (complex),RASA1,RRAS2	5.78e-10	ACP5,ADGRG6,ARF6,ATF4,B4GALT3,BLZF1,BST2,BTN3A3,CASP4,CD164,CFB,CPT1A,CXCL1,CXCL11,CXCL3,DAB2,DNAH7,DRAM1,ECE1,FDFT1,FLNC,FSTL1,GNB1,HK1,HLA-DMA,IFI27,IFI6,IFIT1,IFIT3,IFIT5,IL18,ITGB5,LAMB2,LAP3,LGALS1,MAP2K2,MPPE1,MSX2,NFKBIZ,NID1,OASL,PCYT1A,PIM1,PLB1,PODXL,PPARG,PRDM16,PROM1,PRSS12,RAMP1,RGS2,RNF19B,RPL30,RPL37,SLC2A4,SLC3A2,SLC6A14,SP110,SQLE,TRIM22,TRIM38,UBE2L6,VASP	63 (10)	9
JTE-013	chemical reagent	ADAM10,Akt,AR,BCL6,CASP1,CBX7,CEBPA,CITED2,Creb,CSF1,ERK1/2,ESR2,ETV5,EZH2,FOXC1,FOXO1,FOXO3,FOXO4,GATA1,HRAS,HTT,IRF1,IRF3,JTE-013,KAT5,LEF1,MAP3K8,MAPK1,MED1,mir-21,MYRF,NCOA1,NGEF,NPM1,NR3C1,NR3C2,NR4A2,PDX1,PGR,PPARA,PPARGC1A,PRKCA,PTEN,PTGS2,PTPRR,Rac,RB1,RHOA,RXRA,SGK1,SNAI2,SP3,STAT3,STK11,TCF3,Tgf beta,TP63,TP73,TRIM24,TSC2,TYK2,Vegf	6.48e-10	AADAC,ABHD17C,ACVR2B,AKR1B10,ALDH1A1,ALDOB,AMOTL1,APBA1,APOL3,ATF4,ATP10D,B4GALT3,BCAT2,BIRC3,BLZF1,BNIP5,BST2,BTN3A3,C4BPB,CA1,CASP1,CASP4,CCL2,CD164,CDK20,CEMIP,CFB,CHASERR,CIITA,CKAP4,CPT1A,CSNK1E,CXCL1,CXCL11,CXCL3,DAB2,DAGLA,DECR1,DNAH7,ECE1,EID1,ENPP5,EPB41L4B,FAM110C,FASN,FER1L6,FLNC,GABARAPL1,GAS2L1,GBA1,GOLGA3,GRPEL1,GSDME,HLA-DMA,IFI27,IFI6,IFIT5,IHH,IKBKE,ING1,ITGB5,IYD,KCTD11,KLF12,KR…	138 (62)	60
androgen	chemical drug	Akt,androgen,AR,Ca2+,ERK,Jnk,Mapk,MAPK1,MAPK3,MTOR,Pkc(s),SRC	6.52e-10	AASS,ACP5,ADGRG6,ALDH1A1,ATF4,AXIN1,BIRC3,BLZF1,BST2,BTN3A3,CASP1,CD164,CFB,CKAP4,COX8A,CXCL1,CXCL11,CXCL3,CYC1,DAB2,DHCR7,DNAH7,EPB41L4B,ETFA,FGFBP1,FLNC,GAS2L1,GLG1,GUCY1A1,HLA-DMA,HSPB1,IFI27,IFI6,IFIT1,IFIT3,IFIT5,IHH,INPP4B,IRF6,ITGB5,KCNJ2,LAMB2,LAP3,LDLR,LGALS1,LIPA,LMAN1,MPPE1,MRPS6,NFKBIZ,OASL,PCBD1,PFN1,PHLPP1,PIM1,PIM2,PML,PODXL,PRDM16,PRSS12,RGS2,RNF168,SERPINA3,SGK1,SLC12A2,SLC3A2,SL…	76 (12)	12
LAMC1	other	ADAM10,ANXA7,APP,AR,BCL6,Calmodulin,CASP1,CASR,CCND1,CEBPA,CEBPB,Creb,CREB1,CTNNB1,CYTH2,DUSP1,EGLN,EGR1,ERBB2,ERK,ERK1/2,ESR1,ETS1,ETS2,ETV1,ETV4,ETV5,FAS,GATA1,GRIN1,HIF1A,HRAS,IRF1,KRAS,LAMC1,MAPK1,MAPK8,MAPK9,MAPT,MED1,MET,MITF,MKNK1,MMP14,MTOR,MYC,MYRF,NANOG,NFE2L2,NFkB (complex),NFKBIA,Nr1h,NR3C1,NR3C2,NR4A1,NR4A2,P38 MAPK,PADI2,PGR,PI3K (complex),Pkc(s),PPARA,PRKAA1,PRKCA,PRKCD,PSEN1,PTEN,…	6.56e-10	AADAC,AASS,ACVR1B,ADAMTS9,ADGRG6,AGPAT3,AKR1B10,AKR7A2,ALDOB,APBA1,APOL3,ARF6,ARHGAP32,ARID4B,ASPH,ATG16L1,ATP10D,ATP5ME,B4GALT3,BABAM2,BIRC3,BST2,BTN3A3,C2,C4BPB,CA1,CADPS2,CAP2,CCL2,CCL28,CDK20,CEMIP,CKAP4,COL16A1,COL9A2,CPT1A,CSNK1E,CSNK2A1,CXCL1,CXCL3,DDX5,DENND2B,DLG5,DNAH7,ECE1,EIF3D,EPN1,FARP2,FBXW10B,FGFBP1,FOXC1,GALC,GALNT6,GAS2L1,GBA1,GFPT1,GLG1,GNB2,GNB5,GOLGA3,GOPC,GPAT3,GSDME,HCP5,HL…	172 (89)	88
SPRY1	other	Akt,ERK1/2,HRAS,Jnk,MAP2K1/2,Mapk,MAPK1,Nfat (family),NFkB (complex),P38 MAPK,SPRY1	6.58e-10	ACP5,ADAMTS9,AKR1B10,ARF6,ATF4,B4GALT3,BIRC3,BLZF1,BST2,BTN3A3,CASP1,CASP4,CD164,CFB,CIITA,CPT1A,CXCL1,CXCL11,CXCL3,CYP3A4,DAB2,DNAH7,ECE1,ETV4,FASN,FDFT1,FLNC,FSTL1,GNB1,HLA-DMA,IFI27,IFI6,IFIT1,IFIT3,IFIT5,IKBKE,IL18,ITGB5,LAMB2,LAP3,LDLR,LGALS1,LMO4,MAP2K2,MIF,MPPE1,MSX2,NFKBIZ,NID1,OASL,PCYT1A,PGM2L1,PML,PODXL,PRDM16,PRSS12,RGS2,RNF19B,RPL30,RPL37,SERPINA3,SLC6A14,SLC7A1,SP110,SQLE,TRIM22,TRI…	68 (11)	11
CACNG2	ion channel	ADAM17,Akt,AMPA receptor,CACNG2,CASP1,CASP3,G Protein I,GRIA2,KRAS,L-glutamic acid,Mapk,RAC1	6.61e-10	ACLY,ACTB,AKR1B10,ATF4,ATP5ME,BIRC3,CASP1,CASP4,CCL2,CD164,CIITA,CPT1A,CSNK2A1,CXCL1,CXCL3,CYP2C18,CYP3A4,DENND2B,FADS1,FADS2,FASN,FDFT1,FSTL1,GBA1,GSDME,GTF2I,HSPB1,IFI6,IFIT1,IL18,ITGB5,LAMB2,LCN2,MPPE1,PC,PHC2,PIM1,PODXL,PPARG,PRDM16,PROM1,RAC3,SERPINA3,SGK1,SLC2A4,SLC3A2,SLC6A14,SLC7A11,SORBS1,SQLE,TAP2,ZFAND2A	52 (12)	9
protein phosphatase	complex	AMPK,ESR1,MAP3K7,MAPT,Pka,protein phosphatase,SRC	7.02e-10	AACS,AASS,ACVR1B,ADGRG6,ATG16L1,ATG2B,BIRC3,CAP2,CCL2,CFB,CIITA,CLCN7,CXCL1,CXCL3,CYP3A4,DAB2,DLG5,DST,FARP2,FASN,GALC,GAS7,GNB1,GOPC,GUCY1A1,HCP5,HDAC11,HPSE,HSPA1A/HSPA1B,HSPB1,IFI6,IFIT1,IFIT3,IGFBP4,IKBKE,ITGB5,LAMB2,LGALS1,LOXL4,MAP1A,MAP1B,MAP2K2,NCOA1,NR1D2,NR1H3,OASL,OAT,PCM1,PIM2,PROM1,PRUNE1,SAMD9,SERPINA3,SGK1,SLC2A4,SLC39A4,SLC3A2,SLC44A1,SLC7A1,SLC7A11,SLC9A2,SLPI,SP110,STX3,TACC1,WA…	67 (7)	6
SIKE1	other	Akt,AKT1,ATF2,DDX3X,FOXO1,FOXO3,GABARAPL2,GSK3B,IFNA2,IFNB1,Ikb,IKBKB,IKBKE,IRF3,IRF5,JUN,MAPT,NCOR-LXR-Oxysterol-RXR-9 cis RA,NFkB (complex),NFKB1,NFKBIA,PEBP1,REL,RELA,SIKE1,SQSTM1,STAT1,STING1,TBK1,YAP1	7.25e-10	ACLY,ACP5,ACTB,ADAMTS9,ALOX15B,APOL2,APOL3,ARID4B,ATF4,ATG16L1,BTN3A3,CARD6,CCL2,CD164,CFB,CIITA,CKAP4,CLCN7,COL9A2,CXCL1,CXCL11,CXCL3,FADS2,FDFT1,FOXC1,GABARAPL1,GALC,GNB2,GTF2I,H2AJ,HPSE,IFI27,IFI6,IFIT1,IFIT5,IKBKE,IL18,INPP4B,IRF6,JMJD6,KLF7,LCN2,MAP1A,MAX,MPPE1,MRPS18A,MSX2,NCOA1,NEFH,NFE2L3,NFKBIZ,NID1,NR1D2,NRDE2,NTSR1,PARP14,PARP9,PHF14,PHGDH,PIK3IP1,PML,PPP1R14B,PRDM16,PROM1,RAC3,RAMP1,R…	83 (30)	29
6-aminopyrazolopyrimidine derivative compound II	chemical drug	6-aminopyrazolopyrimidine derivative compound II,Akt,AKT1,ATF2,DDX3X,FOXO1,FOXO3,GABARAPL2,GSK3B,IFNA2,IFNB1,Ikb,IKBKB,IKBKE,IRF3,IRF5,JUN,MAPT,NCOR-LXR-Oxysterol-RXR-9 cis RA,NFkB (complex),NFKB1,NFKBIA,PEBP1,REL,RELA,SQSTM1,STAT1,STING1,TBK1,YAP1	8.24e-10	ACLY,ACP5,ACTB,ADAMTS9,ALOX15B,APOL2,APOL3,ARID4B,ATF4,ATG16L1,BTN3A3,CARD6,CCL2,CD164,CFB,CIITA,CKAP4,CLCN7,COL9A2,CXCL1,CXCL11,CXCL3,FADS2,FDFT1,FOXC1,GABARAPL1,GALC,GNB2,GTF2I,H2AJ,HPSE,IFI27,IFI6,IFIT1,IFIT5,IKBKE,IL18,INPP4B,IRF6,JMJD6,KLF7,LCN2,MAP1A,MAX,MPPE1,MRPS18A,MSX2,NCOA1,NEFH,NFE2L3,NFKBIZ,NID1,NR1D2,NRDE2,NTSR1,PARP14,PARP9,PHF14,PHGDH,PIK3IP1,PML,PPP1R14B,PRDM16,PROM1,RAC3,RAMP1,R…	83 (30)	29
NAD+	chemical - endogenous mammalian	AKT1,AMPK,ERK1/2,GSK3B,MTOR,NAD+,NAMPT,NFkB (complex),Pkc(s),RPTOR,SIRT1,SIRT2,SIRT3,STK11	8.62e-10	ADAMTS9,AKR1B10,BCAT2,CASP1,CASP4,CFB,CIITA,COX7A2L,COX8A,CPT1A,CXCL11,CYC1,CYP3A4,DHCR7,ECE1,ETFA,ETV4,FDFT1,FGFBP1,FSTL1,GABARAPL1,GFPT1,GLG1,HADHA,IFIT3,IKBKE,IRF6,IYD,KCNJ2,KLF12,LCN2,LDLR,LIPA,LONP1,MAP2K2,MPST,MSX2,MTHFD1L,NCOA1,NFE2L3,NFKBIZ,NSDHL,NTSR1,OAT,PARP14,PFN1,PHC2,PHGDH,PHLPP1,PIM1,PIM2,PML,POLR2E,PRDM16,PROM1,RAMP1,RGS2,RNF19B,SERPINA3,SGK1,SHMT2,SLC12A2,SLC16A4,SLC3A2,SLC7A1,SL…	72 (14)	13
NOTCH2	transcription regulator	Akt,ERK1/2,HEY1,MAPK1,MAPK3,MTOR,NFkB (complex),NOTCH2,PDPK1	8.65e-10	ACLY,ADAMTS9,AKR1B10,ATF4,BLZF1,BST2,BTN3A3,CASP1,CASP4,CD164,CIITA,CPT1A,CYP3A4,DAB2,DNAH7,ECE1,ETFA,FASN,FLNC,GLG1,HLA-DMA,IFI27,IFI6,IFIT1,IFIT3,IFIT5,IKBKE,IL18,ITGB5,LAMB2,LAP3,LDLR,LGALS1,MAP2K2,MPPE1,MSX2,NFKBIZ,OASL,OAT,PFN1,PHLPP1,PIM1,PIM2,PML,PODXL,PPARG,PRDM16,PROM1,PRSS12,RGS2,RNF168,RNF19B,SERPINA3,SGK1,SLC12A2,SLC6A14,SLC7A1,SLC8A2,SP110,TAP2,TRIM22,UBE2L6	62 (9)	8
SREBF2	transcription regulator	SREBF2	8.85e-10	AACS,ACLY,CXCL1,DHCR7,FABP6,FADS2,FASN,FDFT1,GTF2I,LDLR,LIPA,NSDHL,PCYT1A,PPARG,SQLE	15 (1)	1
EPHA2	kinase	Akt,CBL,ELK1,EPHA2,ERK,ERK1/2,estrogen receptor,HRAS,MAPK1,MAPK3,MMP14,NLRP3,PTPN11,RAC1,RAF1	9.32e-10	ACP5,ADGRG6,AKR1B10,ARF6,ATF4,B4GALT3,BLZF1,BST2,BTN3A3,CASP1,CASP4,CD164,CFB,CIITA,COL9A2,CPT1A,CXCL11,DAB2,DNAH7,ECE1,FDFT1,FGFBP1,FLNC,FSTL1,GBA1,GNB1,GRK2,HLA-DMA,HSPA1A/HSPA1B,HSPB1,IFI27,IFI6,IFIT1,IFIT5,IL18,ITGB5,LAMB2,LAP3,LCN2,LGALS1,MAP1B,MAP2K2,MPPE1,NFKBIZ,NID1,OASL,PC,PCYT1A,PML,PODXL,PPARG,PRDM16,PROM1,PRSS12,RAC3,RGS2,RNF19B,RPL30,RPL37,SGK1,SLC2A4,SLC6A14,SLC7A11,SLCO2A1,SP110,TA…	71 (15)	15
shikonin	chemical drug	Akt,AR,EIF2AK2,ERK,ERK1/2,Jnk,NOS2,PKM,PTGS2,shikonin,TGM2	9.97e-10	AASS,ACLY,ACP5,ADCY5,ADGRG6,AKR1B10,ALDH1A1,ATF4,BIRC3,CCL2,CD164,CIITA,CKAP4,COX8A,CPT1A,CXCL1,CYC1,DHCR7,ECE1,EPB41L4B,FASN,GAS2L1,GIMAP2,GSPT2,GUCY1A1,HLA-DMA,HLA-DMB,IFI27,IFI6,IFIT1,IFIT3,IFIT5,IL18,INPP4B,ITGB5,KCNJ2,KRT23,KRT4,LAMB2,LCN2,LDLR,LMAN1,MAP2K2,MPPE1,MRPS6,MSX2,NFKBIZ,OASL,PARP14,PARP9,PCBD1,PIM1,PLAAT4,PODXL,PPARG,PRDM16,PTGER1,SERPINA3,SLC1A5,SLC2A4,SLC3A2,SLC6A14,SLC7A11,SLPI…	73 (11)	11
MYOC	other	Akt,AKT1,ERBB2,ERK1/2,FOXO3,MAPK1,MAPK3,Mek,MYOC,PIK3CB,Pka,RAF1	1.01e-09	ACLY,ACTB,ADAM19,AKR1B10,ATF4,B4GALT3,BIRC3,BLZF1,BST2,BTN3A3,C4BPB,CCL2,CFB,CPT1A,CXCL1,CXCL3,DAB2,DNAH7,ECE1,ETV4,FASN,FGFBP1,FLNC,FOXC1,FSTL1,FSTL3,GABARAPL1,GTF2I,HK1,HLA-DMA,IFI27,IFI6,IFIT1,IFIT3,IFIT5,IGFBP4,ITGB5,LAMB2,LAP3,LDLR,LMO4,MAP1B,MAP2K2,MAX,MPPE1,MXD4,MYL9,NID1,NR1H3,OASL,PC,PIK3IP1,PML,PODXL,POLR2E,POLR2J2/POLR2J3,PRDM16,PROM1,PRSS12,RAMP1,RGS2,S100A14,SERPINA3,SLC2A4,SLC3A2,SL…	76 (12)	11
PTPN3	phosphatase	CD247,ERBB2,MAPK1,MAPK8,Mek,MET,PTPN3,SRC,VCP	1.07e-09	ACTB,ADAM19,B4GALT3,BIRC3,BLZF1,BST2,BTN3A3,C4BPB,CCL2,CD164,CFB,CXCL1,CXCL3,DAB2,DNAH7,ETFA,ETV4,FASN,FGFBP1,FLNC,FSTL3,HLA-DMA,IFI27,IFI6,IFIT1,IFIT3,IFIT5,IGFBP4,IL18,LAMB2,LAP3,LCN2,LDLR,LMO4,MAP1B,MIF,MPPE1,MYL9,NFKBIZ,NID1,NR1H3,OASL,PIM1,PLA2G12A,PML,PODXL,POLR2E,POLR2J2/POLR2J3,PPARG,PROM1,PRSS12,RGS2,S100A14,SERPINA3,SLC6A14,SLC7A1,SP110,SP6,SQLE,STING1,TAP2,TNS4,TRIM22,TRIM38	64 (9)	8
[D-Ala2,N-Me-Phe4,Gly5-ol]-Enkephalin	chemical reagent	[D-Ala2,N-Me-Phe4,Gly5-ol]-Enkephalin,AKT1,EGFR,EIF4EBP1,EIF4EBP2,ERK,ERK1/2,MAPK1,MAPK3,PRKCE,RAC1,RPS6KB1,SRC	1.12e-09	ACP5,ACTB,ADGRG6,AKR1B10,ATF4,BIRC3,BLZF1,BST2,BTN3A3,CASP4,CCL2,CFB,CIITA,CXCL1,CXCL11,CXCL3,DAB2,DNAH7,ECE1,ETV4,FASN,FLNC,FSTL1,HLA-DMA,HSPB1,IFI27,IFI6,IFIT1,IFIT3,IFIT5,IGFBP4,ITGB5,LAP3,LCN2,LDLR,LGALS1,MAP2K2,NFKBIZ,NSF,OASL,PHLPP1,PIM1,PML,PPARG,PROM1,RAC3,RAMP1,RGS2,RNF168,SERPINA3,SGK1,SLC2A4,SLC3A2,SLC7A11,SLPI,SP110,TAP2,TRIM22,TRIM38,TUBA4A,UBE2L6,VASP	62 (13)	13
clofibrate	chemical drug	ACOX1,Akt,clofibrate,CYP1A1,CYP1A2,EIF2A,MAPK1,NFkB (complex),NQO1,Ppar,PPARA,ULK1	1.13e-09	AADAC,ADAMTS9,ALDOB,BLZF1,BST2,BTN3A3,C2,CASP1,CD164,CFB,CIITA,CPT1A,CXCL1,CXCL11,CYP3A4,DAB2,DECR1,DHCR7,DNAH7,FADS1,FADS2,FDFT1,FLNC,HADHA,HLA-DMA,HSPB1,IFI27,IFI6,IFIT1,IFIT3,IFIT5,IKBKE,IL18,INSIG2,ITGB5,LAMB2,LAP3,LCN2,LDLR,LGALS1,LONP1,LY6D,MGST1,MPG,MPPE1,MSX2,NFKBIZ,NR1H3,NSDHL,OASL,OAT,PC,PML,PODXL,PRSS12,RBP4,RNF19B,SERPINA3,SLC1A5,SLC2A4,SLC46A3,SLC6A14,SLC7A1,SLCO2A1,SP110,STING1,TAP2…	70 (12)	12
D-alpha-tocopheryl succinate	chemical reagent	ATF2,CASP3,CASP7,CASP8,D-alpha-tocopheryl succinate,ELK1,ERK1/2,FOXO1,Jnk,JUN,MAPK1,MAPK3,MAPK8	1.15e-09	ACLY,ACP5,ACTB,AKR1B10,ATF4,BIRC3,BLZF1,BST2,BTN3A3,CASP1,CASP4,CCL2,CD164,CFB,CPT1A,CXCL1,CXCL11,CXCL3,DAB2,DNAH7,ECE1,FASN,FLNC,FOXC1,GABARAPL1,GRK2,HLA-DMA,IFI27,IFI6,IFIT1,IFIT3,IFIT5,IGFBP4,KLF7,LAP3,LDLR,LGALS1,MAP2K2,MIF,MRPS18A,NFKBIZ,OASL,PIK3IP1,PIM1,PML,PPARG,PRSS12,RASA1,RGS2,SGK1,SLC19A1,SLC2A4,SLC7A11,SP110,TAP2,TRIM22,TRIM38,UBE2L6	58 (13)	12
DIAPH1	other	APC,DIAPH1,GSK3B,MAPK1,MAPK3,SMAD3,SRF	1.2e-09	ACLY,ACTB,AGPAT2,ATF4,BIRC3,BLZF1,BST2,BTN3A3,CCL2,CFB,CIITA,CXCL11,CXCL3,DAB2,DNAH7,FASN,FDFT1,FLNC,FSTL3,HLA-DMA,IFI27,IFI6,IFIT1,IFIT3,IFIT5,ITGB5,LAP3,LDLR,LGALS1,MYL9,NCOA1,NFE2L3,NFKBIZ,NSDHL,NTSR1,OASL,PC,PML,PRSS12,RAMP1,RGS2,SGK1,SLC2A4,SLPI,SP110,TIAM1,TRIM22,TRIM38,UBE2L6	49 (7)	6
phosphoinositide 5-phosphatase	group	ADRB,Akt,AMPK,BTK,Creb,CYTH2,Gsk3,INPP5E,INPP5F,INPP5K,IRS1,KCNJ2,Mapk,MTOR,OCRL,PDK1,phosphatidylinositol 3,4-diphosphate,phosphatidylinositol 4,5-diphosphate,phosphatidylinositol 4-phosphate,phosphatidylinositol-3,4,5-triphosphate,phosphoinositide 5-phosphatase,PI3K (complex),Pkc(s),PPARA,PREX1,PRKCA,PRKCE,PRKCI,PRKCZ,RAC1,RPS6KB1,SLC2A4,STAT,STING1,SYNJ1,TRPM8	1.2e-09	AADAC,AASS,ACLY,ACVR2B,ALDOB,AMOTL1,APBA1,ARF6,ATRX,BST2,C2,CD164,CXCL1,CXCL11,CYP3A4,DHCR7,ETFA,FADS1,FADS2,FAM110C,FDFT1,FGFBP1,FLNC,GALC,GAS7,GBA1,HADHA,HK1,HSPA1A/HSPA1B,HSPB1,IFI27,IFIT1,IL18,INSIG2,IRF6,ITGB5,KCNJ2,KRT23,LAMB2,LDLR,LIPA,LMO4,LY6D,MAP1A,MAP1B,MGST1,MPG,MPPE1,NEFH,NR1H3,NSDHL,OASL,OAT,PARP9,PC,PFN1,PHGDH,PHLPP1,PIK3R3,PIM2,PLB1,PODXL,RAC3,RBP4,RGS2,RNF168,SERPINA3,SLC12A2,SLC…	75 (36)	26
succinic acid	chemical - endogenous mammalian	2-deoxyglucose,ATF4,CAT,D-glucose,EGLN,EGLN2,EGLN3,EPAS1,GATA3,hexokinase,HIF1A,ID2,KLF2,Ldh (complex),LDH (family),LDHA,NFkB (family),succinic acid,SUCNR1,TH,WWTR1	1.25e-09	ACLY,ACTB,ADCY5,ALDOB,CCL2,CCL28,CD164,CEMIP,CFB,COL9A2,CPT1A,CYC1,DECR1,DRAM1,ECE1,ETFA,FABP6,FASN,FSTL3,GABARAPL1,GFPT1,GNB5,GRK2,GSDME,HK1,HLA-DRA,IFIT3,IGFBP4,IHH,INSIG2,IRF6,ITGB5,JMJD6,KLF7,L3MBTL3,LAMB2,LCN2,LMO4,LNPK,MGST1,MID1IP1,MIF,MYL9,NDUFC2,NID1,NR1H3,OAT,PC,PHGDH,PHLPP1,PIM2,PKD2,PODXL,POLG,PROM1,RAB27B,RAB3B,RNF165,SEPHS2,SGK1,SH3BP1,SLC16A4,SLC1A5,SLC5A1,SLC7A11,SLPI,SORBS1,SP110…	72 (21)	17
NF1	other	Creb,CSF1R,ERK,GNAS,HRAS,JUN,KRAS,Mapk,MAPK1,MTOR,NF1,PRKCD,RAC1,RAS	1.32e-09	AASS,ACLY,ACVR2B,ADGRG6,AKR1B10,ARF6,ARHGAP32,B4GALT3,BLZF1,BST2,BTN3A3,CASP4,CD164,CEMIP,CFB,CIITA,CPT1A,CSNK2A1,CXCL1,CXCL11,CXCL3,DAB2,DENND2B,DNAH7,ETFA,FDFT1,FLNC,FSTL1,GBA1,GLG1,GNB1,GTF2I,HLA-DMA,HSPB1,IFI27,IFIT3,IFIT5,IGFBP4,LAP3,LCN2,LDLR,LGALS1,NID1,NR1H3,OASL,PC,PCYT1A,PFN1,PHC2,PIM2,PROM1,PRSS12,RAC3,RASA1,RNF168,RNF19B,RPL30,RPL37,SERPINA3,SLC12A2,SLC19A1,SLC3A2,SLC7A11,SLC8A2,SP110…	72 (14)	13
gallamine triethiodide	chemical drug	ACHE,Akt,AKT1,CHRM2,EGFR,ERK,ERK1/2,gallamine triethiodide,Gsk3,MAPK1,MAPK14,MAPT,PRKCE,RGS4,SHC1	1.41e-09	ACTB,ADGRG6,AKR1B10,ATF4,ATG16L1,ATG2B,BIRC3,BLZF1,BST2,BTN3A3,CD164,CFB,CLCN7,CPT1A,CXCL11,CXCL3,DAB2,DNAH7,ECE1,ETV4,FGFBP1,FLNC,FSTL1,GALC,GAS7,HLA-DMA,HPSE,HSPA1A/HSPA1B,HSPB1,IFI27,IFI6,IFIT1,IFIT3,IFIT5,IGFBP4,IL18,ITGB5,LAMB2,LAP3,LCN2,LGALS1,MAP1A,MAP1B,MAP2K2,MPPE1,NFKBIZ,NSF,OASL,PIM1,PODXL,PPARG,PRDM16,PROM1,PRSS12,RAMP1,RGS2,SLC2A4,SLC3A2,SLC6A14,SLC7A11,SLPI,SP110,TAP2,THBD,TRIM22,TR…	69 (15)	12
CHKA	kinase	Akt,CHKA,choline,ERK,MAPK1,MAPK3	1.42e-09	ACP5,ADGRG6,ATF4,BLZF1,BST2,BTN3A3,CCL2,CD164,CFB,CPT1A,CXCL1,CXCL11,DAB2,DNAH7,FLNC,HLA-DMA,IFI27,IFI6,IFIT1,IFIT3,IFIT5,ITGB5,LAMB2,LAP3,LCN2,LDLR,LGALS1,MPPE1,NFKBIZ,OASL,PCYT1A,PEMT,PML,PODXL,PPARG,PRDM16,PRSS12,RBP4,RGS2,SGK1,SLC2A4,SLC44A1,SLC6A14,SP110,TRIM22,TRIM38,UBE2L6,VASP	48 (6)	5
IRF1	transcription regulator	IRF1	1.54e-09	APOL3,BST2,CASP1,CFB,CIITA,CXCL3,DST,IFI27,IFI6,IFIT1,IFIT3,IFIT5,IL18,LIG4,OASL,PLAAT4,PML,SLPI,SP110,TAP2,TRIM22	21 (1)	1
SB-431542	chemical reagent	AKT1,CDK5,FOXO1,MAPK1,P38 MAPK,PP2A,PRKAA1,SB-431542,SMAD2,Smad2/3,SMAD3,STK11	1.55e-09	AGPAT2,AKR1B10,ATF4,BLZF1,BST2,BTN3A3,CCL2,CFB,CIITA,COX8A,CXCL1,CXCL3,CYC1,DAB2,DHCR7,DNAH7,ETV4,FASN,FDFT1,FLNC,FOXC1,FSTL1,FSTL3,GABARAPL1,HLA-DMA,IFI27,IFI6,IFIT1,IFIT3,IFIT5,IGFBP4,IL18,IYD,KLF12,KLF7,LAP3,LDLR,LGALS1,MGST1,MIF,MPST,MRPS18A,MSX2,NDUFC2,NSDHL,OASL,OAT,PC,PHC2,PHGDH,PIK3IP1,PIM1,POLR2E,PROM1,PRSS12,RAMP1,RGS2,RNF168,SGK1,SHMT2,SLC16A4,SLC3A2,SP110,SQLE,TKT,TNFSF15,TNS3,TRIM22,…	70 (12)	12
C5	other	Akt,C5,ERK1/2,MAPK1,MAPK14,MAPK3,STAT3	1.59e-09	ACP5,AKR1B10,ALDH1A1,ATF4,BIRC3,BLZF1,BST2,BTN3A3,CASP4,CCL2,CD164,CFB,CIITA,CPT1A,CXCL1,CXCL11,CXCL3,DAB2,DNAH7,ECE1,FASN,FGFBP1,FLNC,HLA-DMA,IFI27,IFI6,IFIT1,IFIT3,IFIT5,IHH,IKBKE,IL18,ITGB5,KCTD11,LAMB2,LAP3,LCN2,LGALS1,MAP2K2,MPPE1,NFKBIZ,OASL,PIM1,PIM2,PODXL,PPARG,PRDM16,PROM1,PRSS12,RGS2,SERPINA3,SLAMF6,SLC2A4,SLC6A14,SLPI,SP110,TAP2,TNS4,TRIM22,TRIM38,UBE2L6,WFDC2	62 (7)	7
bisperoxovanadium 1,10-phenanthroline	chemical reagent	AKT1,bisperoxovanadium 1,10-phenanthroline,Gsk3,IGF1R,INSR,Mapk,MAPK1,MAPK3,PI3K (complex),SQSTM1,STAT5a/b	1.61e-09	AKR1B10,ALDH1A1,BIRC3,BLZF1,BST2,BTN3A3,CCL2,CFB,CKAP4,CPT1A,CXCL1,CXCL11,CYC1,DAB2,DECR1,DHCR7,DNAH7,ETFA,FDFT1,FLNC,FSTL1,HADHA,HK1,HLA-DMA,IFI27,IFI6,IFIT1,IFIT3,IFIT5,IL18,INSIG2,LAP3,LCN2,LDLR,LGALS1,NR1H3,NSDHL,OASL,PEMT,PIM1,PLB1,PML,PODXL,PROM1,PRSS12,RAMP1,RGS2,SGK1,SLC2A4,SLC35D3,SLC3A2,SLC44A1,SP110,SQLE,TRIM22,TRIM38,UBE2L6	57 (11)	10
Ifnar	group	CASP1,CpG ODN 1668,Ifnar,IFNAR1,IFNAR2,JAK1,poly rI:rC-RNA,STAT1,TYK2	1.63e-09	ABHD17C,APOL1,APOL2,APOL3,ATF4,ATP10D,BIRC3,BST2,BTN3A3,C2,CASP1,CASP4,CCL2,CFB,CIITA,CXCL1,CXCL11,CXCL3,FASN,GSDME,HLA-DMA,HLA-DMB,HLA-DRA,IFI27,IFI6,IFIT1,IFIT3,IFIT5,IKBKE,IL18,LAP3,LCN2,LIPA,MOV10,NFKBIZ,OASL,PARP14,PIK3R3,PIM1,PLAAT4,PML,PPARG,RGS2,SAMD9,SP110,SQLE,STING1,TAP2,TIAM2,TNS4,UBE2L6,VASP	52 (9)	9
azide	chemical reagent	azide,CASP3,CAT,INSR,IRS1,MAPK1	1.64e-09	ALDH1A1,BLZF1,BST2,BTN3A3,CASP4,CCL2,CFB,CPT1A,CXCL11,CYC1,DAB2,DECR1,DHCR7,DNAH7,ETFA,FASN,FDFT1,FLNC,HADHA,HLA-DMA,HLA-DRA,IFI27,IFI6,IFIT1,IFIT3,IFIT5,INSIG2,LAP3,LGALS1,NR1H3,NSDHL,OASL,PEMT,PML,PODXL,PPARG,PRDM16,PRSS12,RGS2,SLC44A1,SP110,SQLE,TRIM22,TRIM38,UBE2L6	45 (6)	5
PTPN18	phosphatase	ERBB2,MAPK1,MAPK8,PTPN18	1.66e-09	ACTB,ADAM19,B4GALT3,BIRC3,BLZF1,BST2,BTN3A3,C4BPB,CCL2,CD164,CFB,CXCL11,CXCL3,DAB2,DNAH7,ETV4,FASN,FLNC,FSTL3,HLA-DMA,HSPB1,IFI27,IFI6,IFIT1,IFIT3,IFIT5,IGFBP4,LAMB2,LAP3,LCN2,LMO4,MAP1B,MIF,MPPE1,MYL9,NID1,OASL,PML,PODXL,POLR2E,POLR2J2/POLR2J3,PPARG,PROM1,PRSS12,RGS2,S100A14,SERPINA3,SLC6A14,SLC7A1,SP110,SQLE,TAP2,TNS4,TRIM22,TRIM38,UBE2L6	56 (4)	3
Pp2b	complex	CK1,JUN,MAPK1,MAPT,Pp2b	1.8e-09	ACP5,ATG16L1,ATG2B,BLZF1,BST2,BTN3A3,CASP4,CD164,CFB,CLCN7,CXCL11,CXCL3,DAB2,DNAH7,FLNC,GALC,GAS7,HLA-DMA,HPSE,HSPA1A/HSPA1B,HSPB1,IFI27,IFI6,IFIT1,IFIT3,IFIT5,IGFBP4,LAP3,LCN2,LGALS1,MAP1A,MAP1B,NFKBIZ,OASL,PIM1,PML,PPARG,PRSS12,RASA1,RGS2,SERPINA3,SLC19A1,SP110,TRIM22,TRIM38,UBE2L6	46 (5)	4
CHRNB2	transmembrane receptor	CHRNB2,MAPK1,MAPK3,MAPK8,MAPT	1.83e-09	ATG16L1,ATG2B,BIRC3,BLZF1,BST2,BTN3A3,CFB,CLCN7,CXCL11,DAB2,DNAH7,FLNC,GALC,GAS7,HLA-DMA,HPSE,HSPA1A/HSPA1B,HSPB1,IFI27,IFI6,IFIT1,IFIT3,IFIT5,LAP3,LCN2,LGALS1,MAP1A,MAP1B,MIF,OASL,PML,PRSS12,RGS2,SERPINA3,SP110,TRIM22,TRIM38,UBE2L6	38 (5)	4
SDC2	other	Akt,CSF2,KRAS,MAPK1,MAPK3,PI3K (complex),SDC2,SMAD2,SP1	1.92e-09	ACP5,AKR1B10,BIRC3,BLZF1,BST2,BTN3A3,CD164,CFB,CPT1A,CSNK2A1,CXCL1,CXCL11,CYC1,DAB2,DENND2B,DNAH7,FABP6,FADS2,FDFT1,FLNC,FSTL1,FSTL3,GBA1,GTF2I,HK1,HLA-DMA,HPSE,IFI27,IFI6,IFIT1,IFIT3,IFIT5,KCTD11,KRT4,LAMB2,LAP3,LDLR,LGALS1,LIPA,MPPE1,NR1H3,OASL,PC,PCYT1A,PEMT,PHC2,PHGDH,PIM1,PLB1,PML,PODXL,PRDM16,PRSS12,RGS2,SERPINA3,SGK1,SLC19A1,SLC1A5,SLC3A2,SLC4A2,SLC6A14,SLC7A11,SP110,TRIB2,TRIM22,TRIM38,UB…	68 (9)	8
SCD	enzyme	Akt,AKT1,AMPK,CASP3,CPT1,ERK1/2,INSR,MTOR,NOS2,P38 MAPK,PTPN1,SCD,STAT1	2.01e-09	AACS,AGPAT2,AKR1B10,ALDH1A1,ATF4,BIRC3,CASP4,CD164,CFB,CPT1A,CXCL1,CXCL11,CXCL3,CYC1,CYP3A4,DAGLA,DECR1,DHCR7,ECE1,ETFA,FADS2,FASN,FDFT1,FSTL1,GLG1,GSPT2,HADHA,HSPB1,IFI27,IFI6,IFIT1,IL18,INSIG2,ITGB5,KRT4,LAMB2,LCN2,LDLR,MAP2K2,MIF,MPPE1,NR1H3,NSDHL,OASL,OAT,PC,PEMT,PFN1,PHLPP1,PIM1,PIM2,PML,PPARG,PRDM16,PROM1,RAMP1,RASA1,RNF168,SERPINA3,SLC12A2,SLC1A5,SLC2A4,SLC3A2,SLC44A1,SLC6A14,SLC8A2,SP110,…	71 (13)	13
benzphetamine	chemical drug	ADRA1A,ADRA2A,AIM2,Akt,AR,benzphetamine,EGFR,ERK,ERK1/2,MAOA,Mapk,MAPK1,MAPK3,MAPT,PI3K (complex),Pkc(s),RAS,SLC6A2,SLC6A3,SLC6A4,SRC	2.01e-09	AASS,ACP5,ACTB,ADGRG6,AKR1B10,ALDH1A1,ATG16L1,ATG2B,BIRC3,BLZF1,BST2,BTN3A3,CCL2,CD164,CKAP4,CLCN7,COX8A,CPT1A,CXCL1,CXCL11,CYC1,DAB2,DHCR7,DNAH7,ECE1,EPB41L4B,ETV4,FGFBP1,FLNC,GALC,GAS2L1,GAS7,GUCY1A1,HK1,HLA-DMA,HPSE,HSPA1A/HSPA1B,IFI27,IFI6,IFIT5,IGFBP4,IL18,INPP4B,IRF6,LAMB2,LAP3,LDLR,LGALS1,LIPA,LMAN1,MAP1A,MAP1B,MAP2K2,MPPE1,MRPS6,NSF,PCBD1,PLB1,PODXL,PRDM16,PRSS12,RGS2,SLC1A5,SLC2A4,SLC3A2…	75 (21)	16
JTE-013	chemical reagent	Akt,ERK1/2,JTE-013,MAPK1,STAT3	2.02e-09	AKR1B10,ALDH1A1,ATF4,BIRC3,BLZF1,BST2,BTN3A3,CASP1,CASP4,CCL2,CD164,CFB,CIITA,CPT1A,CXCL1,CXCL11,CXCL3,DAB2,DNAH7,ECE1,FASN,FLNC,HLA-DMA,IFI27,IFI6,IFIT5,IHH,IKBKE,ITGB5,KCTD11,LAMB2,LAP3,LCN2,LDLR,LGALS1,MAP2K2,MPPE1,NFKBIZ,PIM1,PIM2,PML,PODXL,PPARG,PRDM16,PROM1,PRSS12,RGS2,SERPINA3,SLAMF6,SLC2A4,SLC6A14,SLPI,SP110,TAP2,TNS4,TRIM22,TRIM38,UBE2L6,WFDC2	59 (5)	5
tyrphostin AG 127	chemical drug	CASP1,CASP3,CYP2E1,IRAK1,MAPK1,tyrphostin AG 127	2.07e-09	BLZF1,BST2,BTN3A3,CASP4,CCL2,CFB,CXCL11,DAB2,DNAH7,FASN,FLNC,GSDME,HLA-DMA,IFI27,IFI6,IFIT1,IFIT3,IFIT5,IL18,LAP3,LCN2,LGALS1,MGST1,OASL,PML,PPARG,PRSS12,RGS2,SP110,TRIM22,TRIM38,UBE2L6	32 (6)	5
GRM1	G-protein coupled receptor	Akt,ERK1/2,GRM1,HIF1A,KCNK9,MAPK1,MAPK3,Pkc(s),PLD1	2.18e-09	AKR1B10,ATF4,BIRC3,BLZF1,BST2,BTN3A3,CA1,CCL2,CD164,CFB,CXCL1,CXCL11,CXCL3,CYC1,DAB2,DNAH7,ECE1,FGFBP1,FLNC,HLA-DMA,HSPB1,IFI27,IFI6,IFIT1,IFIT3,IFIT5,INSIG2,IRF6,ITGB5,JMJD6,KCNJ2,L3MBTL3,LAMB2,LAP3,LCN2,LDLR,LIPA,MAP2K2,MIF,MPPE1,NDUFC2,NFKBIZ,OASL,PHLPP1,PIM2,PML,PODXL,POLG,PPARG,PRDM16,PROM1,PRSS12,RGS2,SGK1,SLC16A4,SLC2A4,SLC6A14,SP110,TAP2,TRIM22,TRIM38,UBE2L6	62 (9)	8
PD158780	chemical drug	Akt,EGFR,ERK,ERK1/2,MAP2K1/2,Mapk,MAPK1,PD158780,SRC	2.27e-09	ACP5,ACTB,ADGRG6,AKR1B10,ATF4,BIRC3,BLZF1,BST2,BTN3A3,CASP4,CD164,CFB,CPT1A,CXCL1,CXCL11,CXCL3,DAB2,DNAH7,ECE1,ETV4,FASN,FLNC,HLA-DMA,IFI27,IFI6,IFIT1,IFIT3,IFIT5,IGFBP4,ITGB5,LAMB2,LAP3,LCN2,LDLR,LGALS1,MAP2K2,MPPE1,NFKBIZ,NSF,OASL,PML,PODXL,PPARG,PRDM16,PROM1,PRSS12,RGS2,SERPINA3,SGK1,SLC2A4,SLC6A14,SLC7A11,SLPI,SP110,TAP2,TRIM22,TRIM38,TUBA4A,UBE2L6,VASP	60 (9)	8
brimonidine	chemical drug	brimonidine,CDH5,ERK,ERK1/2,G Protein I,GNAI2,Mapk,MAPK1,MAPK3,PTK2,RPS6KB1,TSC2	2.34e-09	ACP5,ADGRG6,AKR1B10,ATF4,BIRC3,BLZF1,BST2,BTN3A3,CCL2,CFB,CXCL1,CXCL11,CXCL3,DAB2,DNAH7,ECE1,FASN,FLNC,GALC,HLA-DMA,HSPB1,IFI27,IFI6,IFIT1,IFIT3,IFIT5,LAP3,LCN2,LDLR,LGALS1,MAP2K2,METRN,NFKBIZ,NSDHL,OASL,PGM2L1,PHLPP1,PML,PRSS12,RGS2,RNF168,SGK1,SLC2A4,SP110,TAP2,TIAM1,TRIM22,TRIM38,UBE2L6,VASP	50 (12)	11
FPR1	G-protein coupled receptor	Akt,CCR1,EGFR,ERK1/2,FPR1,Jnk,MAPK1,MAPK3,PI3K (complex)	2.45e-09	ACTB,AKR1B10,ATF4,BIRC3,BLZF1,BST2,BTN3A3,CASP4,CD164,CFB,CPT1A,CXCL1,CXCL11,CXCL3,DAB2,DNAH7,ECE1,ETV4,FASN,FLNC,HK1,HLA-DMA,HSPB1,IFI27,IFI6,IFIT1,IFIT3,IFIT5,IGFBP4,ITGB5,LAMB2,LAP3,LCN2,LDLR,LGALS1,MAP2K2,MPPE1,NSF,OASL,PIM1,PLB1,PML,PODXL,PPARG,PRDM16,PROM1,PRSS12,RGS2,SERPINA3,SLC2A4,SLC6A14,SLC7A11,SLPI,SP110,TAP2,TRIM22,TRIM38,TUBA4A,UBE2L6	59 (9)	8
PPP1R17	other	AKT1,GSK3B,MAPK1,PP2A,PPP1R17	2.58e-09	AKR1B10,BLZF1,BST2,BTN3A3,CCL2,CFB,CXCL11,DAB2,DNAH7,FASN,FLNC,FSTL1,HLA-DMA,IFI27,IFI6,IFIT1,IFIT3,IFIT5,LAP3,LCN2,LGALS1,NCOA1,NFE2L3,NFKBIZ,NTSR1,OASL,PIM1,PML,PPARG,PROM1,PRSS12,RAMP1,RGS2,SLC3A2,SP110,TRIM22,TRIM38,UBE2L6	38 (5)	4
ADAP1	other	ADAP1,ERK1/2,KRAS,MAPK1	2.58e-09	AKR1B10,BIRC3,BLZF1,BST2,BTN3A3,CASP1,CCL2,CFB,CSNK2A1,CXCL1,CXCL11,CXCL3,DAB2,DENND2B,DNAH7,ECE1,FLNC,FSTL1,GBA1,GTF2I,HLA-DMA,IFI27,IFI6,IFIT1,IFIT3,IFIT5,LAP3,LDLR,LGALS1,MAP2K2,OASL,PC,PHC2,PIM1,PML,PRSS12,RGS2,SERPINA3,SGK1,SLC3A2,SLC7A11,SP110,TAP2,TRIM22,TRIM38,UBE2L6,ZFAND2A	47 (4)	3
AMPA receptor	complex	ADAM17,Akt,AMPA receptor,CASP1,CASP3,G Protein I,KRAS,L-glutamic acid,Mapk	2.59e-09	ACLY,ACTB,AKR1B10,ATF4,ATP5ME,BIRC3,CASP1,CASP4,CCL2,CD164,CPT1A,CSNK2A1,CXCL1,CXCL3,CYP2C18,CYP3A4,DENND2B,FADS1,FADS2,FASN,FDFT1,FSTL1,GBA1,GSDME,GTF2I,HSPB1,IFI6,IFIT1,IL18,ITGB5,LAMB2,LCN2,MPPE1,PC,PHC2,PIM1,PODXL,PPARG,PRDM16,SERPINA3,SGK1,SLC2A4,SLC3A2,SLC6A14,SLC7A11,SORBS1,SQLE,TAP2,ZFAND2A	49 (9)	8
CHGA	other	Akt,CASP1,CHGA,ERK,GSK3B,Insulin,MAPK1,MAPK3,NOS3,P38 MAPK,PP2A	2.62e-09	ACLY,ACP5,ACTB,ADGRG6,ATF4,BIRC3,BLZF1,BST2,BTN3A3,CASP1,CD164,CFB,CPT1A,CXCL11,CXCL3,DAB2,DNAH7,FADS1,FADS2,FDFT1,FLNC,GRK2,GSDME,HLA-DMA,HPSE,IFI27,IFI6,IFIT1,IFIT3,IFIT5,IGFBP4,IL18,INSIG2,ITGB5,LAMB2,LAP3,LDLR,LGALS1,LONP1,MPPE1,NCOA1,NFE2L3,NFKBIZ,NR1H3,NTSR1,OASL,PIM1,PLB1,PML,PODXL,PRDM16,PRSS12,RBP4,RGS2,SGK1,SLC6A14,SLC7A1,SP110,SQLE,TRIM22,TRIM38,UBE2L6,VASP	63 (11)	10
GNG13	enzyme	AKT1,CD38,GNAQ,GNG13,HRAS,MAPK1,Pkc(s),PLCB1,PLCE1,PRKCA,RELA,STAT6	2.62e-09	ACP5,ACTB,ADAM19,ARF6,B4GALT3,BLZF1,BST2,BTN3A3,CCL2,CHST12,CIITA,CKAP4,CPT1A,CXCL3,CYP3A4,DAB2,DNAH7,FADS1,FDFT1,FGFBP1,FLNC,FSTL1,GBA1,GNB1,HLA-DMB,IFI27,IFI6,IFIT1,IFIT3,IFIT5,IKBKE,INPP4B,IRF6,KCNJ2,LAP3,LGALS1,LIPA,LY6D,MOV10,NEFH,NID1,OASL,PCYT1A,PIM1,PIM2,PML,PPARG,PROM1,PRSS12,RAMP1,RNF19B,RPL30,RPL37,SLC3A2,SP110,SQLE,THBD,TIAM1,TRIM22,TRIM38,UBE2L6,USP2	62 (12)	11
1-methyl-4-phenylpyridinium	chemical toxicant	1-methyl-4-phenylpyridinium,26s Proteasome,Akt,CASP3,EIF2AK3,ERK,ERN1,GSK3B,JUN,MAPK1,MAPK3,MAPK8,MAPT,NFkB (family),PRKN,RB1	2.65e-09	ACTB,ADGRG6,ATF4,ATF7IP2,ATG16L1,ATG2B,BLZF1,BST2,BTN3A3,CASP1,CASP4,CPT1A,CXCL1,CXCL11,DAB2,DNAH7,DRAM1,FASN,FLNC,GALC,GAS7,GOLGA3,GRPEL1,HLA-DMA,HPSE,HSPA1A/HSPA1B,HSPB1,HSPB8,IFI27,IFI6,IFIT1,IFIT3,IFIT5,IGFBP4,IL18,ITGB5,KRT4,LAMB2,LAP3,LDLR,LGALS1,LONP1,MAP1A,MAP1B,MIF,MLF1,MPPE1,NCOA1,NFE2L3,NR1H3,NTSR1,OASL,PML,PODXL,PRDM16,PROM1,PRSS12,RASA1,RGS2,SERPINA3,SGK1,SLC19A1,SLC2A4,SLC6A14,SLC7A…	71 (16)	16
quetiapine	chemical drug	AMPK,CASP3,DRD2,HTR1E,HTR2C,MAPK1,quetiapine,Rsk	2.66e-09	AACS,ATF4,BLZF1,BST2,BTN3A3,CASP4,CFB,CIITA,CXCL11,CXCL3,CYP3A4,DAB2,DNAH7,FASN,FLNC,GBA1,HLA-DMA,IFI27,IFI6,IFIT1,IFIT3,IFIT5,KCNJ2,LAP3,LGALS1,OASL,OAT,PML,PPARG,PRSS12,RAMP1,RGS2,SP110,TRIM22,TRIM38,UBE2L6	36 (8)	8
AGPAT2	enzyme	AGK,AGPAT2,Akt,C3,CTNNB1,Dgk,EGFR,HMOX1,MAPK1,PLD,PP2A	2.7e-09	ACTB,ALDH1A1,BLZF1,BST2,BTN3A3,CCL2,CD164,CFB,CPT1A,CXCL11,CYC1,DAB2,DGKG,DNAH7,ETV4,FASN,FGFBP1,FLNC,FOXC1,GPAT3,HADHA,HLA-DMA,HSPB1,IFI27,IFI6,IFIT1,IFIT3,IFIT5,IGFBP4,ITGB5,LAMB2,LAP3,LCN2,LGALS1,LIG4,MPPE1,MSX2,NDUFC2,NSF,OASL,OAT,PIM1,PML,PODXL,PPARG,PRDM16,PRSS12,RAD23A,RGS2,SERPINA3,SLC12A2,SLC2A4,SLC6A14,SLC7A11,SLPI,SP110,THBD,TRIM22,TRIM38,TUBA4A,UBE2L6,VASP	62 (11)	10
torsemide	chemical drug	CYP2C8,ERK,GNA13,Mapk,MAPK1,MAPK3,paclitaxel,PLC,PTK2,TBXA2R,torsemide,WWTR1,YAP1	2.75e-09	ACP5,ADGRG6,ARID4B,ATF4,AXIN1,BIRC3,BLZF1,BST2,BTN3A3,CCL2,CFB,CXCL1,CXCL11,CXCL3,CYP3A4,DAB2,DNAH7,DVL1,FASN,FLNC,HLA-DMA,HPSE,IFI27,IFIT1,IFIT3,IFIT5,IGFBP4,JMJD6,LAP3,LCN2,LDLR,LGALS1,MAP1B,MYL9,NEFH,NFKBIZ,NRDE2,OASL,PHGDH,PIM2,PML,PRSS12,RAC3,RGS2,SH3BP1,SLC12A2,SORBS1,SP110,TIAM1,TRIM22,TRIM38,UBE2L6,VASP,WASHC2A/WASHC2C,ZNF227	55 (13)	10
hyperforin	chemical drug	CTSG,F2,hyperforin,MAPK1,MAPK3,MMP9,NR1I2,PLAU,RELA	2.95e-09	ADAMTS9,ALDH1A1,BIRC3,BLZF1,BST2,BTN3A3,CASP1,CCL2,CFB,CKAP4,CLCN7,CPT1A,CXCL1,CXCL3,CYP3A4,DAB2,DHCR7,DNAH7,DST,ECE1,FASN,FLNC,IFI27,IFI6,IFIT1,IFIT3,IFIT5,IGFBP4,IKBKE,INPP4B,INSIG2,ITGB5,LAP3,LCN2,LGALS1,MGST1,MIF,NEFH,OASL,PGM2L1,PIM1,PML,PPARG,PRSS12,RGS2,SLC2A4,SLC7A1,SP110,TAP2,THBD,TIAM1,TRIM22,TRIM38,TUBA4A,UBE2L6,VASP	56 (9)	9
levonorgestrel	chemical drug	CG,levonorgestrel,PGR,SRD5A1	3.09e-09	ACP5,ACTB,ADAM19,ADAMTS9,AKR1B10,ALDH1A1,AMOTL1,ATF4,BIRC3,C2,CASP4,CCL2,CFB,CKAP4,CXCL3,DHCR7,DST,EPB41L4B,FASN,FOXC1,HPSE,HSPA2,IFI27,IFIT1,IFIT3,IGFBP4,IHH,ITGB5,KCTD11,LAMB2,LCN2,LDLR,MPHOSPH10,MRPS6,MSX2,NR1D2,NR2F6,OASL,PIM2,PODXL,PPARG,RAB27B,RGS2,SLCO2A1,SNPH,SQLE,TRIM22,VASP	48 (4)	3
aluminum chloride	chemical drug	ACHE,AKT1,aluminum chloride,CaMKII,CASP3,CD38,COX4I1,cytochrome-c oxidase,ERK1/2,GNAQ,Gsk3,MAPT,Pkc(s),PLCB1,PRKCA,PRKCE,STAT6,SURF1	3.15e-09	ACP5,ACTB,ADAM19,AKR1B10,ATF4,ATG16L1,ATG2B,BIRC3,CASP4,CCL2,CHST12,CIITA,CKAP4,CLCN7,CPT1A,CXCL1,CXCL3,ECE1,FADS1,FASN,FGFBP1,FSTL1,GALC,GAS7,GBA1,HLA-DMA,HLA-DMB,HPSE,HSPA1A/HSPA1B,HSPB1,IFIT1,IFIT3,IRF6,KCNJ2,LCN2,LDLR,LIPA,LY6D,MAP1A,MAP1B,MAP2K2,MOV10,OASL,PIM2,PPARG,PROM1,RAMP1,RGS2,SERPINA3,SGK1,SLC2A4,SLC3A2,TAP2,THBD,USP2	55 (18)	14
jasplakinolide	chemical - endogenous non-mammalian	CASP3,ERK,jasplakinolide,MAPK1,NADPH oxidase,SPHK1,YAP1	3.17e-09	ACP5,ADGRG6,ARID4B,BIRC3,BLZF1,BST2,BTN3A3,CASP4,CFB,COL9A2,CXCL1,CXCL11,CXCL3,DAB2,DNAH7,FLNC,HLA-DMA,IFI27,IFIT1,IFIT3,IFIT5,IGFBP4,JMJD6,LAP3,LCN2,LDLR,LGALS1,MAP1B,MYL9,NFKBIZ,NRDE2,OASL,PIM2,PML,PRSS12,RAC3,RGS2,SORBS1,SP110,TIAM1,TRIM22,TRIM38,UBE2L6,VASP,WASHC2A/WASHC2C,ZNF227	46 (7)	6
acebutolol	chemical drug	acebutolol,ADRB1,Akt,Casp12,CASP3,Creb,EGFR,ERK1/2,G protein alpha i,GNAS,GSK3B,HTR1A,KCNJ2,L-type Calcium Channel,MAPK1,Mek,PP2A,SMAD3	3.19e-09	AASS,ACLY,ACTB,ACVR2B,ADAMTS9,AGPAT2,AKR1B10,AMOTL1,APBA1,ATRX,BST2,BTN3A3,CASP1,CASP4,CD164,CFB,CXCL11,DAB2,DNAH7,ECE1,FDFT1,FGFBP1,FSTL3,GAS7,HLA-DMA,HSPB1,IFI27,IFI6,IFIT1,IFIT5,IL18,KCNJ2,LAMB2,LAP3,LGALS1,MAP1A,MAP1B,MAP2K2,MPPE1,NCOA1,NEFH,NFE2L3,NR1H3,NSF,NTSR1,OASL,PC,PHLPP1,PIM1,PML,PODXL,PRDM16,PROM1,PRSS12,RGS2,SERPINA3,SGK1,SLC6A14,SLC7A11,SLPI,SP110,SP6,TAP2,TRIM22,TRIM38,TUBA4A,UBE2…	67 (18)	15
HSPB8	kinase	Akt,CASP3,CTNNB1,EIF2AK4,EIF2B1,HSPB8,MAP3K7,MAPK1,MAPK3,MTOR,P38 MAPK,PI3K (complex)	3.53e-09	ACLY,ALDH1A1,ATF4,BLZF1,BST2,BTN3A3,CASP1,CASP4,CCL2,CD164,CPT1A,CXCL11,CXCL3,CYC1,CYP2C18,DAB2,DNAH7,ETFA,FGFBP1,FLNC,FOXC1,GLG1,GPAT3,HADHA,HK1,HLA-DMA,HSPB1,IFI27,IFI6,IFIT3,IFIT5,LAMB2,LAP3,LCN2,LGALS1,LIG4,MIF,MPPE1,MSX2,NDUFC2,OASL,OAT,PFN1,PHGDH,PHLPP1,PIM1,PIM2,PLB1,PML,PODXL,PPARG,PRDM16,PRSS12,RAD23A,RGS2,SLC2A4,SLC6A14,SLC8A2,SLPI,SP110,TRIM22,TRIM38,UBE2L6,VASP	64 (12)	12
Ephb	group	Ephb,HRAS,MAPK1,MAPK14,MAPK3,PTK2,RAC1,RAS	3.53e-09	ACP5,ARF6,B4GALT3,BIRC3,BLZF1,BST2,BTN3A3,CCL2,CFB,CIITA,CXCL1,CXCL11,CXCL3,DAB2,DNAH7,FDFT1,FGFBP1,FLNC,FSTL1,GNB1,HLA-DMA,IFI27,IFI6,IFIT1,IFIT3,IFIT5,IL18,LAP3,LGALS1,NID1,OASL,PCYT1A,PML,PROM1,PRSS12,RAC3,RGS2,RNF19B,RPL30,RPL37,SGK1,SP110,SQLE,TAP2,TRIM22,TRIM38,UBE2L6	47 (8)	7
ATE1	enzyme	ATE1,MAP2K1,MAPK1,MAPK3,MRTFA,Pkc(s)	3.9e-09	ACTB,BLZF1,BST2,BTN3A3,CCL2,CFB,COL9A2,CPT1A,CXCL11,CXCL3,DAB2,DNAH7,FGFBP1,FLNC,HLA-DMA,IFI27,IFI6,IFIT1,IFIT3,IFIT5,IRF6,KCNJ2,LAP3,LCN2,LGALS1,LIPA,MYL9,OASL,PFN1,PIM1,PML,PPARG,PRSS12,RAMP1,RGS2,SGK1,SLPI,SORBS1,SP110,TRIM22,TRIM38,UBE2L6	42 (6)	6
poly rI:rC-RNA	biologic drug	poly rI:rC-RNA	3.93e-09	APOL1,APOL2,APOL3,ATF4,ATP10D,BIRC3,BST2,BTN3A3,C2,CASP1,CCL2,CFB,CXCL1,CXCL11,CXCL3,HLA-DMA,HLA-DMB,HLA-DRA,IFI27,IFIT1,IFIT3,IFIT5,IKBKE,IL18,LAP3,LIPA,MOV10,NFKBIZ,OASL,PARP14,PIK3R3,PIM1,PLAAT4,PML,RGS2,SAMD9,SP110,STING1,TAP2,TIAM2,VASP	41 (1)	1
SIRT3	enzyme	Akt,AMPK,CAT,Creb,ERK1/2,FOXO3,GSK3B,IDH2,Jnk,MTOR,Nfat (family),PDPK1,PPIF,PTK2,RAF1,RAS,SIRT3,Sod,STK11,XRCC6	3.97e-09	AACS,AASS,ACLY,ACP5,ACVR2B,AKR1B10,ATF4,CCL2,CD164,CIITA,COX8A,CPT1A,CXCL1,CXCL3,CYC1,CYP3A4,ECE1,ETFA,ETV4,FGFBP1,FOXC1,GABARAPL1,GLG1,GTF2I,HLA-DRA,HSPB1,IFIT1,ITGB5,IYD,KLF12,LAMB2,LDLR,LONP1,MAP2K2,MAX,MPPE1,MPST,MXD4,NCOA1,NDUFC2,NFE2L3,NFKBIZ,NTSR1,OAT,PC,PFN1,PGM2L1,PHC2,PHGDH,PHLPP1,PIK3IP1,PIM1,PIM2,PML,PODXL,POLR2E,PRDM16,PROM1,RNF168,SGK1,SHMT2,SLC12A2,SLC16A4,SLC6A14,SLC7A1,SLC7A11,SL…	72 (20)	20
PTPRE	phosphatase	Akt,ERK,ERK1/2,IL6ST,INSR,IRS1,JAK1,MAPK1,MAPK3,PDGFRB,PTPRE,SHC1,STAT3,TYK2	4.15e-09	ABHD17C,ACP5,ADGRG6,AKR1B10,ALDH1A1,BIRC3,BLZF1,BST2,BTN3A3,CASP1,CASP4,CD164,CFB,CIITA,CPT1A,CXCL11,CXCL3,CYC1,CYP3A4,DAB2,DECR1,DHCR7,DNAH7,ECE1,ETFA,FDFT1,FLNC,HADHA,HLA-DMA,IFI27,IFIT5,IHH,IKBKE,IL18,INSIG2,ITGB5,KCTD11,LAMB2,LAP3,LCN2,LGALS1,MAP2K2,MPPE1,NR1H3,NSDHL,OASL,PEMT,PIM1,PIM2,PRDM16,PROM1,PRSS12,RGS2,SERPINA3,SLAMF6,SLC44A1,SLC6A14,SLPI,SP110,SQLE,STING1,TAP2,THBD,TNS4,TRIM22,TRIM3…	69 (14)	14
IFNL1	cytokine	IFNL1	4.35e-09	BST2,CXCL11,IFI27,IFI6,IFIT1,IFIT3,IFIT5,OASL,PLAAT4,PML,SAMD9,SP110,TRIM22,UBE2L6	14 (1)	1
MBL2	other	ADM,Akt,C3,C5,Complement,DGAT1,ERK,ERK1/2,F2,JUN,MAC,MAPK1,MAPK3,MASP2,MBL2,MTTP	4.51e-09	ACP5,ADAMTS9,ADGRG6,AKR1B10,ATF4,BLZF1,BST2,BTN3A3,CASP1,CASP4,CCL2,CFB,CKAP4,CPT1A,CXCL11,CXCL3,CYP3A4,DAB2,DNAH7,DST,ECE1,FAM110C,FLNC,HLA-DMA,IFI27,IFI6,IFIT1,IFIT3,IFIT5,IGFBP4,ITGB5,LAMB2,LAP3,LCN2,LDLR,LGALS1,MAP2K2,MAX,MPPE1,MSX2,NFIX,NFKBIZ,OASL,PGM2L1,PIM1,PML,PODXL,PRDM16,PRSS12,RAMP1,RASA1,RGS2,SGK1,SLC19A1,SLC2A4,SLC6A14,SLC7A1,SP110,THBD,TRIM22,TRIM38,UBE2L6,VASP	63 (16)	14
sufentanil	chemical drug	Akt,AMPK,EGFR,ERK1/2,GNAI3,Jnk,MAP2K1,MAPK1,MAPK14,MAPK3,OPRD1,OPRK1,SIGMAR1,sufentanil	4.78e-09	AACS,ACP5,ACTB,AKR1B10,ATF4,BIRC3,BLZF1,BST2,BTN3A3,CD164,CFB,CIITA,CPT1A,CXCL1,CXCL11,CXCL3,CYP3A4,DAB2,DNAH7,ECE1,ETV4,FGFBP1,FLNC,HLA-DMA,HSPB1,IFI27,IFI6,IFIT1,IFIT3,IFIT5,IGFBP4,IL18,LAMB2,LAP3,LGALS1,MAP2K2,MPPE1,NSF,OASL,OAT,PIM1,PML,PODXL,PPARG,PRDM16,PROM1,PRSS12,RGS2,SERPINA3,SLC2A4,SLC6A14,SLC7A11,SLPI,SP110,TAP2,TRIM22,TRIM38,TUBA4A,UBE2L6	59 (14)	10
1,1-diarylethylene-diammonium derivative	chemical reagent	1,1-diarylethylene-diammonium derivative	4.94e-09	BST2,CCL2,HLA-DMA,IFI27,IFIT1,IFIT3,OASL,PARP14,PARP9,SAMD9,SP110,UBE2L6	12 (1)	1
NRP2	kinase	AKT1,AR,CASP3,CASP7,CTNNB1,MAPK1,NRP2,PTK2	5.09e-09	AASS,AKR1B10,ALDH1A1,BIRC3,BLZF1,BST2,BTN3A3,CASP4,CCL2,CFB,CKAP4,COX8A,CXCL1,CXCL11,CXCL3,CYC1,DAB2,DHCR7,DNAH7,EPB41L4B,FGFBP1,FLNC,FOXC1,FSTL1,GAS2L1,GPAT3,GUCY1A1,HADHA,HLA-DMA,IFI27,IFI6,IFIT1,IFIT3,IFIT5,INPP4B,KCNJ2,LAP3,LDLR,LGALS1,LIG4,LMAN1,MRPS6,MSX2,NDUFC2,OASL,OAT,PCBD1,PML,PROM1,PRSS12,RAD23A,RAMP1,RGS2,SERPINA3,SGK1,SLC12A2,SLC3A2,SLC7A11,SP110,SP6,TRIM22,TRIM38,UBE2L6,VASP,XPOT	65 (8)	7
CFB	peptidase	ADM,Akt,ARG1,C3,C5,CFB,Complement,DGAT1,ERK1/2,JUN,MAC,MAPK1,MAPK3,MAPK8,MTTP,NOS2	5.12e-09	AKR1B10,ATF4,BLZF1,BST2,BTN3A3,CASP1,CASP4,CCL2,CPT1A,CXCL11,CXCL3,CYP3A4,DAB2,DNAH7,ECE1,FAM110C,FASN,FLNC,GSPT2,HLA-DMA,IFI27,IFI6,IFIT1,IFIT5,IGFBP4,ITGB5,KRT4,LAMB2,LAP3,LCN2,LGALS1,MAP2K2,MAX,MIF,MPPE1,MSX2,NFIX,OASL,PC,PIM1,PML,PODXL,PRDM16,PRSS12,RAMP1,RASA1,RGS2,SERPINA3,SGK1,SLC19A1,SLC1A5,SLC2A4,SLC6A14,SP110,TAP2,THBD,TKT,TRIM22,TRIM38,UBE2L6	60 (16)	15
Calcineurin A	group	Calcineurin A,Calcineurin protein(s),CDK9,ERK,HTT,MAPK1,MEF2,MEF2D,MYOD1,NFATC1,NOS3	5.24e-09	ACP5,ADGRG6,BLZF1,BST2,BTN3A3,CASP1,CCL2,CFB,COL16A1,CSNK1E,CXCL1,CXCL11,DAB2,DNAH7,DYSF,ETV4,FLNC,HLA-DMA,HLA-DRA,HSPB8,IFI27,IFI6,IFIT1,IFIT3,IFIT5,KCNJ2,LAP3,LCN2,LDLR,LGALS1,NFKBIZ,OASL,PML,PRDM16,PROM1,PRSS12,RGS2,SERPINA3,SLAMF6,SLC12A2,SLC2A4,SLC7A11,SLC8A2,SP110,SP6,TKT,TRIM22,TRIM38,UBE2L6,VASP	50 (11)	11
STC1	kinase	Akt,CAT,MAPK1,MAPK3,Mek,PI3K (family),PTK2,STC1	5.6e-09	AKR1B10,ATF4,BIRC3,BLZF1,BST2,BTN3A3,CD164,CFB,CPT1A,CXCL1,CXCL3,DAB2,DNAH7,ETV4,FGFBP1,FLNC,HK1,HLA-DMA,HLA-DRA,HSPB1,IFI27,IFI6,IFIT1,IFIT3,IFIT5,ITGB5,LAMB2,LAP3,LCN2,LDLR,LGALS1,MPPE1,NR1H3,OASL,PML,PODXL,PPARG,PRDM16,PRSS12,RGS2,SGK1,SLC2A4,SLC6A14,SP110,TRIM22,TRIM38,UBE2L6	47 (8)	8
mannose	chemical - endogenous mammalian	ERK,Jnk,mannose,MAPK1,NFkB (complex)	5.84e-09	ACP5,ADAMTS9,ADGRG6,ATF4,BIRC3,BLZF1,BST2,BTN3A3,CASP1,CASP4,CCL2,CFB,CIITA,CXCL1,CXCL11,CXCL3,CYP3A4,DAB2,DNAH7,FASN,FLNC,HLA-DMA,HSPB1,IFI27,IFI6,IFIT1,IFIT3,IFIT5,IKBKE,IL18,LAP3,LCN2,LDLR,LGALS1,MSX2,OASL,PML,PPARG,PRSS12,RGS2,RNF19B,SERPINA3,SLC2A4,SLC7A1,SP110,TAP2,TRIM22,TRIM38,UBE2L6,VASP	50 (5)	5
RAP2B	enzyme	HRAS,MAPK1,MAPK3,PLC,PLCE1,PLCG1,RAP2B	6.11e-09	ARF6,B4GALT3,BLZF1,BST2,BTN3A3,CCL2,CFB,CXCL11,CXCL3,DAB2,DNAH7,FASN,FDFT1,FLNC,FSTL1,GNB1,HLA-DMA,IFI27,IFI6,IFIT1,IFIT3,IFIT5,LAP3,LGALS1,NID1,OASL,PCYT1A,PML,PRSS12,RGS2,RNF19B,RPL30,RPL37,SP110,SQLE,TAP2,TRIM22,TRIM38,UBE2L6	39 (7)	6
KSR1	kinase	Akt,ERK,ERK1/2,KSR1,MAP2K1,MAPK1,MAPK3,NFKB1,NFKBIA,RAF1,RAS	6.12e-09	ACP5,ADGRG6,AKR1B10,ALOX15B,ATF4,BLZF1,BST2,BTN3A3,CASP4,CD164,CFB,CPT1A,CXCL11,DAB2,DNAH7,ECE1,FGFBP1,FLNC,HLA-DMA,HPSE,HSPB1,IFI27,IFI6,IFIT1,IFIT3,IFIT5,IKBKE,IL18,ITGB5,LAMB2,LAP3,LCN2,LDLR,LGALS1,MAP2K2,MPPE1,MXD4,NFKBIZ,NID1,OASL,PC,PIM1,PML,PODXL,PPARG,PRDM16,PRSS12,RGS2,RPL8,SLC12A2,SLC2A4,SLC6A14,SP110,SQLE,TAP2,TIAM1,TRIM22,TRIM38,TUBA4A,UBE2L6,VASP,ZNF638	62 (11)	10
A-769662	chemical reagent	A-769662,ACACA,AMPK,MAPT,PRKAA,PRKAA1,PRKAA2	6.27e-09	AACS,ACLY,ALDH1A1,ATG16L1,ATG2B,BIRC3,CCL2,CIITA,CLCN7,CPT1A,CYP3A4,FASN,GALC,GAS7,HPSE,HSPA1A/HSPA1B,HSPB1,IGFBP4,ITGB5,LCN2,LMO4,MAP1A,MAP1B,MGST1,NR1H3,PPARG,PRDM16,RGS2,SERPINA3,TNFSF15,TNS3	31 (7)	7
pecavaptan	chemical drug	AVPR1A,AVPR2,CaMKII,ERK1/2,MAPK1,pecavaptan,Pkc(s),PLC,TRPV1	6.61e-09	AKR1B10,BIRC3,BLZF1,BST2,BTN3A3,CASP1,CCL2,CFB,CPT1A,CXCL1,CXCL11,CXCL3,DAB2,DNAH7,ECE1,FGFBP1,FLNC,HLA-DMA,IFI27,IFI6,IFIT1,IFIT3,IFIT5,IRF6,KCNJ2,LAP3,LDLR,LGALS1,LIPA,MAP2K2,OASL,PML,PPARG,PRSS12,RGS2,SGK1,SP110,TAP2,TRIM22,TRIM38,UBE2L6	41 (9)	6
lypressin	biologic drug	AVPR1A,AVPR2,CaMKII,ERK1/2,lypressin,MAPK1,Pkc(s),PLC,TRPV1	6.61e-09	AKR1B10,BIRC3,BLZF1,BST2,BTN3A3,CASP1,CCL2,CFB,CPT1A,CXCL1,CXCL11,CXCL3,DAB2,DNAH7,ECE1,FGFBP1,FLNC,HLA-DMA,IFI27,IFI6,IFIT1,IFIT3,IFIT5,IRF6,KCNJ2,LAP3,LDLR,LGALS1,LIPA,MAP2K2,OASL,PML,PPARG,PRSS12,RGS2,SGK1,SP110,TAP2,TRIM22,TRIM38,UBE2L6	41 (9)	6
conivaptan	chemical drug	AVPR1A,AVPR2,CaMKII,conivaptan,ERK1/2,MAPK1,Pkc(s),PLC,TRPV1	6.61e-09	AKR1B10,BIRC3,BLZF1,BST2,BTN3A3,CASP1,CCL2,CFB,CPT1A,CXCL1,CXCL11,CXCL3,DAB2,DNAH7,ECE1,FGFBP1,FLNC,HLA-DMA,IFI27,IFI6,IFIT1,IFIT3,IFIT5,IRF6,KCNJ2,LAP3,LDLR,LGALS1,LIPA,MAP2K2,OASL,PML,PPARG,PRSS12,RGS2,SGK1,SP110,TAP2,TRIM22,TRIM38,UBE2L6	41 (9)	6
tannic acid	chemical toxicant	26s Proteasome,ERK1/2,FASN,MAPK1,STAT3,tannic acid	6.76e-09	ACLY,AKR1B10,ALDH1A1,ATF7IP2,BLZF1,BST2,BTN3A3,CASP1,CASP4,CFB,CIITA,CLCN7,CXCL1,CXCL11,DAB2,DNAH7,ECE1,ETV4,FASN,FLNC,GRK2,HLA-DMA,HSPB8,IFI27,IFI6,IFIT5,IHH,IKBKE,KCTD11,LAP3,LCN2,LDLR,LGALS1,MAP2K2,MLF1,NFKBIZ,PIM1,PIM2,PML,PROM1,PRSS12,RBP4,RGS2,SERPINA3,SGK1,SLAMF6,SLC7A11,SLPI,SP110,TAP2,TNS4,TRIM22,TRIM38,UBE2L6,WFDC2	55 (6)	6
UBE2I	enzyme	Akt,AR,ATF2,ETS1,FOXL2,MAPK7,PPARG,RAC1,STAT1,UBE2I	7.23e-09	AACS,AASS,ACLY,ACTB,AGPAT2,ALDH1A1,ALOX15B,ATF4,CASP4,CD164,CFB,CKAP4,COX8A,CPT1A,CXCL1,CXCL11,CYC1,DHCR7,EPB41L4B,FASN,GAS2L1,GUCY1A1,HADHA,HPSE,IFI27,IFI6,IFIT1,IFIT3,INPP4B,INSIG2,ITGB5,KCNJ2,LAMB2,LMAN1,LY6D,MGST1,MKNK2,MPPE1,MRPS6,MUC13,NR1H3,NSDHL,NSF,OASL,PC,PCBD1,PML,PODXL,PPARG,PRDM16,PROM1,RAC3,RBP4,RGS2,SERPINA3,SGK1,SLAMF6,SLC2A4,SLC3A2,SLC6A14,SLC7A11,SORBS1,SP110,SP6,SQLE,THBD,XPOT	67 (10)	10
guanfacine	chemical drug	ADRA2A,ADRA2B,ADRA2C,alpha2-adrenergic receptor,EGFR,ERK,ERK1/2,GNAI2,GNAI3,GNB1,guanfacine,Mapk,MAPK1,MAPK3,Pkc(s),RAS,SRC	7.86e-09	ACP5,ACTB,ADGRG6,AKR1B10,BIRC3,BLZF1,BST2,BTN3A3,CASP4,CFB,CPT1A,CXCL1,CXCL11,CXCL3,DAB2,DNAH7,ECE1,ETV4,FASN,FGFBP1,FLNC,GNB2,HLA-DMA,HSPB1,IFI27,IFI6,IFIT1,IFIT3,IFIT5,IGFBP4,IRF6,ITGB5,KCNJ2,LAP3,LCN2,LDLR,LGALS1,LIPA,MAP2K2,NFKBIZ,NSF,OASL,PROM1,PRSS12,RGS2,SERPINA3,SGK1,SLC7A11,SLPI,SP110,TAP2,TRIM22,TRIM38,TUBA4A,UBE2L6,VASP	56 (17)	12
tizanidine	chemical drug	ADRA2A,ADRA2B,ADRA2C,alpha2-adrenergic receptor,EGFR,ERK,ERK1/2,GNAI2,GNAI3,GNB1,Mapk,MAPK1,MAPK3,Pkc(s),RAS,SRC,tizanidine	7.86e-09	ACP5,ACTB,ADGRG6,AKR1B10,BIRC3,BLZF1,BST2,BTN3A3,CASP4,CFB,CPT1A,CXCL1,CXCL11,CXCL3,DAB2,DNAH7,ECE1,ETV4,FASN,FGFBP1,FLNC,GNB2,HLA-DMA,HSPB1,IFI27,IFI6,IFIT1,IFIT3,IFIT5,IGFBP4,IRF6,ITGB5,KCNJ2,LAP3,LCN2,LDLR,LGALS1,LIPA,MAP2K2,NFKBIZ,NSF,OASL,PROM1,PRSS12,RGS2,SERPINA3,SGK1,SLC7A11,SLPI,SP110,TAP2,TRIM22,TRIM38,TUBA4A,UBE2L6,VASP	56 (17)	12
sucrose	chemical - endogenous mammalian	Akt,MAPK1,MAPK3,MAPK8,NPR1,P38 MAPK,SSTR2,sucrose,TAS1R3	8.04e-09	ACLY,ATF4,BIRC3,BLZF1,BTN3A3,CCL2,CD164,CFB,CPT1A,CXCL1,CXCL11,CXCL3,DAB2,DNAH7,FASN,FLNC,GUCY1A1,HLA-DMA,IFI27,IFI6,IFIT1,IFIT3,IFIT5,IL18,ITGB5,LAMB2,LAP3,LCN2,LGALS1,MIF,MPPE1,OASL,PML,PODXL,PRDM16,PRSS12,RGS2,SAMD9,SERPINA3,SLC1A5,SLC2A4,SLC3A2,SLC5A1,SLC6A14,SLC7A11,SLPI,SP110,TRIM22,TRIM38,UBE2L6	50 (9)	9
(-)-isoproterenol	chemical drug	(-)-isoproterenol,EGFR,ERK1/2,MAPK1,MAPK3	8.14e-09	ACTB,AKR1B10,BIRC3,BLZF1,BST2,BTN3A3,CASP4,CFB,CXCL1,CXCL11,CXCL3,DAB2,DNAH7,ECE1,ETV4,FASN,FLNC,HLA-DMA,HSPB1,IFI27,IFI6,IFIT1,IFIT3,IFIT5,IGFBP4,ITGB5,LAP3,LCN2,LDLR,LGALS1,MAP2K2,NSF,OASL,PML,PROM1,PRSS12,RGS2,SERPINA3,SGK1,SLC7A11,SLPI,SP110,TAP2,TRIM22,TRIM38,TUBA4A,UBE2L6	47 (5)	4
MYLIP	enzyme	AKT1,CTNNB1,LDLR,LPL,MAPKAPK2,MAPT,MMP9,MYLIP,P38 MAPK,RAC1,Smad2/3,Sod,SREBF1,VLDLR	8.34e-09	AACS,ACLY,AKR1B10,ALDH1A1,ATG16L1,ATG2B,ATP5ME,BIRC3,CAP2,CIITA,CPT1A,CXCL1,CXCL11,CYC1,DHCR7,FABP6,FADS1,FADS2,FDFT1,FGFBP1,FOXC1,FSTL1,FSTL3,GALC,GAS7,GPAT3,HADHA,HLA-DRA,HPSE,HSPA1A/HSPA1B,HSPB1,HSPB8,IL18,LAP3,LCN2,LDLR,LIG4,LMO4,MAP1A,MAP1B,MIF,MSX2,NDUFC2,NR1H3,NSDHL,OAT,PCYT1A,PIM1,RAC3,RAD23A,RAMP1,RETREG1,SERPINA3,SLC12A2,SLC2A4,SLC3A2,SQLE,TUBA4A,VASP	59 (14)	13
D-sphingosine	chemical - endogenous mammalian	ACER1,AGK,Akt,CASP8,Ck2,D-sphingosine,EGFR,ERK,F2,MAPK1,MAPK3,P38 MAPK,PDPK1,Pkc(s),PRKACA,PRKCA,PRKCB,SLC9A1	8.5e-09	ABCA12,ACP5,ACTB,ADAMTS9,ADGRG6,ALDH1A1,ATF4,BLZF1,BST2,BTN3A3,CD164,CFB,CIITA,CKAP4,CLCN7,CPT1A,CXCL11,DAB2,DNAH7,DST,ECE1,ETV4,FGFBP1,FLNC,GBA1,HLA-DMA,HSPA1A/HSPA1B,HSPB1,IFI27,IFI6,IFIT5,IL18,IRF6,ITGB5,KCNJ2,LAMB2,LAP3,LCN2,LDLR,LGALS1,LIPA,MPPE1,NFKBIZ,NSF,PGM2L1,PML,PODXL,PRDM16,PROM1,PRSS12,RGS2,SERPINA3,SLC12A2,SLC2A4,SLC6A14,SLC7A1,SLC7A11,SLPI,SP110,TAP2,THBD,TRIM22,TRIM38,TUBA4A,UBE2L6	65 (18)	17
magnolol	chemical - endogenous non-mammalian	Akt,AMPK,ERK,ERK1/2,IKK (complex),Jnk,magnolol,Mapk,MAPK1,MAPK8,NOS2,Pkc(s),RAS,Sod	9.4e-09	AACS,ACP5,ADGRG6,AKR1B10,ATF4,BIRC3,BLZF1,BST2,BTN3A3,CD164,CFB,CIITA,CPT1A,CXCL1,CXCL11,CYP3A4,DAB2,DNAH7,ECE1,FGFBP1,FLNC,GSPT2,HLA-DMA,HLA-DRA,IFI27,IFI6,IFIT1,IFIT5,IRF6,ITGB5,KCNJ2,KRT4,LAMB2,LAP3,LDLR,LGALS1,LIPA,MAP2K2,MIF,MPPE1,NFKBIZ,OASL,OAT,PC,PODXL,PRDM16,PRSS12,RGS2,SERPINA3,SLC1A5,SLC6A14,SP110,TAP2,TKT,TRIM22,TRIM38,UBE2L6,VASP	58 (14)	13
PPP3CA	phosphatase	Calcineurin protein(s),HTT,Map3k7,MAP3K7,MAPT,Nfat (family),NFATC1,PPP3CA,TAB1	1.05e-08	ACP5,ATG16L1,ATG2B,BIRC3,CASP1,CCL2,CFB,CLCN7,COL16A1,CSNK1E,CXCL3,FASN,GALC,GAS7,HPSE,HSPA1A/HSPA1B,HSPB1,IFIT1,IFIT3,ITGB5,KCNJ2,LCN2,MAP1A,MAP1B,NFKBIZ,OASL,PGM2L1,PPARG,PROM1,RGS2,SLAMF6,SLC2A4,SLC7A1,SLC8A2,SLPI,SP6	36 (9)	9
ADRA2A	G-protein coupled receptor	ADRA2A,EGFR,ERK,ERK1/2,Mapk,MAPK1,MAPK3,Pkc(s),RAS,SRC	1.06e-08	ACP5,ACTB,ADGRG6,AKR1B10,BIRC3,BLZF1,BST2,BTN3A3,CASP4,CFB,CPT1A,CXCL1,CXCL11,CXCL3,DAB2,DNAH7,ECE1,ETV4,FASN,FGFBP1,FLNC,HLA-DMA,HSPB1,IFI27,IFI6,IFIT1,IFIT3,IFIT5,IGFBP4,IRF6,ITGB5,KCNJ2,LAP3,LCN2,LDLR,LGALS1,LIPA,MAP2K2,NFKBIZ,NSF,OASL,PROM1,PRSS12,RGS2,SERPINA3,SGK1,SLC7A11,SLPI,SP110,TAP2,TRIM22,TRIM38,TUBA4A,UBE2L6,VASP	55 (10)	9
ADRB1	G-protein coupled receptor	ADRB1,CaMKII,Casp12,CASP3,Creb,cyclic AMP,EGFR,ERK,ERK1/2,GNAS,L-type Calcium Channel,MAPK1,PP2A	1.07e-08	AASS,ACP5,ACTB,ACVR2B,ADGRG6,AKR1B10,BIRC3,BST2,BTN3A3,CASP1,CASP4,CFB,CIITA,CPT1A,CXCL1,CXCL11,CXCL3,DAB2,DNAH7,ECE1,ETV4,FLNC,HLA-DMA,HSPB1,IFI27,IFI6,IFIT1,IFIT3,IFIT5,IGFBP4,IL18,ITGB5,KCNJ2,LAP3,LCN2,LDLR,LGALS1,MAP2K2,NFKBIZ,NSF,OASL,OAT,PHLPP1,PIM1,PML,PROM1,PRSS12,RBP4,RGS2,SERPINA3,SGK1,SLC2A4,SLC7A11,SLPI,SP110,TAP2,THBD,TRIM22,TRIM38,TUBA4A,UBE2L6,VASP	62 (13)	12
catalase	group	CAT,catalase,CYGB,MAPK1,MAPK8,MAPK9,P38 MAPK,RPS6KB1,SP1	1.08e-08	ACLY,BIRC3,BLZF1,BST2,BTN3A3,CASP1,CCL2,CFB,CIITA,CXCL1,CXCL3,CYC1,DAB2,DNAH7,FABP6,FADS2,FASN,FLNC,HLA-DMA,HLA-DRA,HPSE,IFI27,IFI6,IFIT1,IFIT3,IFIT5,IL18,ITGB5,KRT4,LAP3,LDLR,LGALS1,LIPA,MIF,NR1H3,OASL,PARP14,PCYT1A,PEMT,PPARG,PROM1,PRSS12,RGS2,RNF168,SGK1,SLC19A1,SLC2A4,SLC4A2,SP110,TRIM22,TRIM38,UBE2L6	52 (9)	8
taurodeoxycholic acid	chemical - endogenous mammalian	ABCB4,ATP8B1,MAPK1,RELA,taurodeoxycholic acid	1.09e-08	BIRC3,BLZF1,BST2,BTN3A3,CASP1,CCL2,CFB,CXCL1,CXCL11,CXCL3,CYP3A4,DAB2,DNAH7,FLNC,HLA-DMA,IFI27,IFI6,IFIT1,IFIT3,IFIT5,IKBKE,INPP4B,LAP3,LDLR,LGALS1,NEFH,OASL,PEMT,PML,PPARG,PRSS12,RGS2,SLC2A4,SP110,STING1,TIAM1,TRIM22,TRIM38,UBE2L6	39 (5)	5
PLN	transporter	ADCY,AMPK,ATP2A2,ATP2B2,Ca2 ATPase,CASP3,Creb,cyclic AMP,ERK1/2,ERN1,Inflammasome (Nalp3, Asc, Casp1),L-type Calcium Channel,P38 MAPK,Pka,PLN,PPARG,RELA,SELP,SERCA,STAT5a/b,STK11,TRPM8	1.09e-08	AACS,AASS,ACLY,ACVR2B,AGPAT2,AKR1B10,ALOX15B,APOL3,BIRC3,BLZF1,BST1,CASP1,CASP4,CIITA,COX8A,CXCL11,CYC1,ECE1,ETV4,FASN,FLNC,GOLGA3,HADHA,HSPA1A/HSPA1B,IFI27,IFI6,IGFBP4,IKBKE,IL18,INPP4B,INSIG2,IYD,KCNJ2,KLF12,LY6D,MAP2K2,MGST1,MIF,MKNK2,MPST,MUC13,NDUFC2,NEFH,NSF,OAT,PC,PHC2,PHGDH,PIM1,PML,POLR2E,RGS2,SERPINA3,SHMT2,SLC16A4,SLC1A5,SLC35D3,SLC7A1,SLC7A11,SORBS1,SRP68,TAP2,TIAM1,TKT	64 (22)	18
veratridine	chemical toxicant	GSK3B,MAPK1,TH,veratridine	1.1e-08	BLZF1,BST2,BTN3A3,CCL2,CFB,CXCL11,DAB2,DNAH7,ETFA,FLNC,GNB5,HLA-DMA,IFI27,IFI6,IFIT1,IFIT3,IFIT5,LAP3,LCN2,LGALS1,NCOA1,NFE2L3,NFKBIZ,NTSR1,OASL,PML,PRSS12,RGS2,SP110,TRIM22,TRIM38,UBE2L6	32 (4)	3
GNAI2	enzyme	Akt,ERK,ERK1/2,GNAI2,L-type Calcium Channel,MAPK1,PI3K (complex),SMAD2,SMAD3,SRC,STAT3	1.11e-08	ACLY,ACP5,ADGRG6,AGPAT2,AKR1B10,ALDH1A1,BLZF1,BST2,BTN3A3,CASP1,CASP4,CD164,CFB,CIITA,CPT1A,CXCL1,CXCL11,CXCL3,DAB2,DNAH7,ECE1,FDFT1,FLNC,FSTL3,HK1,HLA-DMA,IFI27,IFI6,IFIT1,IFIT3,IFIT5,IHH,IKBKE,KCNJ2,KCTD11,LAMB2,LAP3,LDLR,LGALS1,MAP2K2,MPPE1,OASL,PC,PIM2,PLB1,PODXL,PPARG,PRDM16,PROM1,PRSS12,RGS2,SERPINA3,SLAMF6,SLC6A14,SLPI,SP110,TAP2,TNS4,TRIM22,TRIM38,UBE2L6,VASP,WFDC2	63 (11)	11
DBI	other	Akt,AKT1,AMPK,CASP1,CAT,CCK,DBI,FOXO1,GLI1,HSF1,hydrogen peroxide,IKBKB,INSR,MAPK1,MAPK14,MAPK3,MAPK9,MYB,NFKBIA,NQO1,Pkc(s),PRKCA,PRKCD,PRKCE,PTPN1,RAC1,RAF1,RPS6KB1,Sod	1.16e-08	AACS,ALOX15B,ARHGAP32,BST2,BTN3A3,CCL2,CD164,CEMIP,CXCL3,CYC1,DAB2,DECR1,DHCR7,DNAH7,EID1,ENPP5,EPB41L4B,FAM110C,FASN,FDFT1,FGFBP1,FLNC,FOXC1,FOXL1,GABARAPL1,GBA1,GRK2,GSDME,HLA-DMA,HLA-DRA,HSPB8,IFI27,IFI6,IFIT5,INSIG2,IRF6,JMJD6,KLF12,KLF7,KRT80,LAP3,LGALS1,LIPA,MPPE1,MRPS18A,MRPS6,MXD4,NID1,NR1D2,NSDHL,PARP14,PC,PEMT,PIK3IP1,PRSS12,RAB27B,RAC3,RAMP1,RASA1,RGS2,RNF168,RPL8,S100A14,SLC12A2,SLC16…	78 (29)	28
FOXA3	transcription regulator	CASP3,FOXA3,IFN type 1,IFNA1/IFNA13,IFNA10,IFNA14,IFNA16,IFNA17,IFNA2,IFNA21,IFNA4,IFNA5,IFNA6,IFNA7,IFNA8,IFNB1,IFNE,IFNK,IFNW1,IRF3,IRF7,NCOR-LXR-Oxysterol-RXR-9 cis RA,NFkB (complex),STAT1,YAP1	1.2e-08	ADAMTS9,APOL1,APOL2,APOL3,ARID4B,ATF4,BIRC3,BTN3A3,CARD6,CASP1,CASP4,CCL2,CFB,CIITA,COL9A2,CPT1A,CXCL1,CXCL11,CYP2C18,CYP3A4,FASN,FDFT1,HSPB1,IFI27,IFI6,IFIT1,IFIT3,IFIT5,IGFBP4,IKBKE,IL18,JMJD6,LCN2,MAP1B,MSX2,MYL9,NFKBIZ,NRDE2,OASL,PARP14,PARP9,PIM2,PLAAT4,PML,PRDM16,RAC3,RNF19B,SAMD9,SERPINA3,SLC2A4,SLC7A1,SORBS1,SP110,SQLE,TAP2,TIAM1,TNFSF15,TRIM22,TRIM38,UBE2L6,WASHC2A/WASHC2C,ZNF227	62 (25)	25
CR2	transmembrane receptor	5-hydroxytryptamine,ADAM10,ANXA7,AR,ATF6,BCR (complex),BCR-ABL1,BLNK,Calmodulin,CASP1,CASR,CBL,CBX7,CCND1,CD19,CD44,CD5,CDKN1A,CDX2,CEBPB,COP1,CR2,Creb,CREB1,CYTH2,DDIT3,DUSP1,EDN1,EGLN,EIF2AK3,EIF4E,ERBB2,ERK,ESR1,ETV5,GRIN1,GSK3B,HRAS,HSF1,IGF1,INSR,JAK2,KAT5,KRAS,LEP,LYN,MAP3K8,MAPK9,MAPT,METTL3,MITF,MKNK1,MMP14,MTOR,MYC,MYCN,NCL,NFAT5,NFkB (complex),NFkB (family),NFKBIA,NOS2,Notch,NOTCH1,NR3C…	1.21e-08	AADAC,AASS,ACLY,ACP5,ACSF3,ACVR1B,ADGRG6,ADI1,ANAPC4,APOL1,ARF6,ARHGAP32,ARID4B,ASPH,ATF7IP2,ATG16L1,ATG2B,ATRX,B4GALT3,BABAM2,BCAT2,BIRC3,BNIP5,C17orf80,C4BPB,CA1,CADPS2,CAP2,CCL2,CEMIP,CHST12,COL16A1,COMMD3,COX8A,CPT1A,CSNK1E,CXCL1,CXCL11,CYP2C18,DDX5,DECR1,DENND2B,DLG5,DRAM1,DYSF,EID1,EIF3D,ENPP5,EPN1,FARP2,FASN,FER1L6,FGFBP1,FOXK1,GALC,GALNT6,GAS2L1,GBA1,GNB2,GNB5,GOLGA3,GOPC,GRPEL1,GSDME,GSP…	178 (100)	95
L-threo-safingol	chemical drug	Akt,ERK1/2,JUN,L-threo-safingol,MAPK1,MAPK3,Pkc(s),PRKCA	1.23e-08	ACP5,AKR1B10,ATF4,BIRC3,BLZF1,BST2,BTN3A3,CASP4,CFB,CIITA,CPT1A,CXCL1,CXCL11,CXCL3,DAB2,DNAH7,ECE1,FASN,FGFBP1,FLNC,GBA1,HLA-DMA,IFI27,IFI6,IFIT5,IGFBP4,IRF6,ITGB5,KCNJ2,LAMB2,LAP3,LCN2,LDLR,LGALS1,LIPA,MAP2K2,MPPE1,NFKBIZ,PIM1,PML,PODXL,PRDM16,PRSS12,RASA1,RGS2,SLC19A1,SLC2A4,SLC6A14,SP110,TAP2,TRIM22,TRIM38,UBE2L6	53 (8)	7
PFDN5	transcription regulator	MYC,PFDN5,TP73	1.28e-08	ACTB,ADAM19,ATF4,ATG2B,AXIN1,BLZF1,CASP1,CASP4,CCL2,CPT1A,CXCL1,CXCL11,CXCL3,DDX5,DLG5,DRAM1,EIF3D,GFPT1,GLG1,HADHA,HPSE,HSPA1A/HSPA1B,HSPB8,IFI27,IFI6,IFIT1,IFIT3,IFIT5,IGFBP4,IRF6,ITGB5,LDLR,LGALS1,LY6D,MAX,MIF,MSX2,MYL9,NFE2L3,NR1H3,OASL,OAT,PIK3R3,PML,PPARG,PROM1,RFX2,RPL18A,RPL28,RPL30,RPL37,RPL37A,RPL38,RPL8,RPS8,SERPINA3,SH3BP1,SLC1A5,SLC3A2,SORBS1,TIAM1,TNS2,TNS3,TRIM22,USP54,VDAC2,WARS2	67 (3)	2
tyrphostin AG 18	chemical drug	EGFR,ERK1/2,MAPK1,MAPK3,PI3K (complex),tyrphostin AG 18	1.31e-08	ACTB,AKR1B10,ATF4,BIRC3,BLZF1,BST2,BTN3A3,CASP4,CFB,CXCL1,CXCL11,CXCL3,DAB2,DNAH7,ECE1,ETV4,FASN,FLNC,HK1,HLA-DMA,HSPB1,IFI27,IFI6,IFIT1,IFIT3,IFIT5,IGFBP4,ITGB5,LAP3,LCN2,LDLR,LGALS1,MAP2K2,NSF,OASL,PIM1,PLB1,PML,PROM1,PRSS12,RGS2,SERPINA3,SLC7A11,SLPI,SP110,TAP2,TRIM22,TRIM38,TUBA4A,UBE2L6	50 (6)	5
RHOB	enzyme	Akt,GSK3B,Jnk,MAPK1,MAPK8,MAPK9,NFkB (complex),PPP2CA,RAC1,RHOB	1.31e-08	ACLY,ADAMTS9,ATF4,AXIN1,BLZF1,BST2,BTN3A3,CD164,CFB,CPT1A,CXCL1,CXCL11,CXCL3,CYP3A4,DAB2,DNAH7,FASN,FLNC,HLA-DMA,HSPB1,IFI27,IFI6,IFIT1,IFIT3,IFIT5,IKBKE,IL18,ITGB5,LAMB2,LAP3,LGALS1,MIF,MPPE1,MSX2,NCOA1,NFE2L3,NFKBIZ,NR1H3,NTSR1,OASL,PARP14,PML,PODXL,PRDM16,PROM1,PRSS12,RAC3,RGS2,RNF19B,SERPINA3,SGK1,SLC6A14,SLC7A1,SP110,TAP2,TRIM22,TRIM38,UBE2L6	58 (10)	9
proanthocyanidin derivative	chemical - other	AMPK,ATG5,Jnk,JUN,MAPK1,proanthocyanidin derivative	1.33e-08	AACS,ACP5,BIRC3,BLZF1,BST2,BTN3A3,CASP4,CD164,CFB,CIITA,CKAP4,CXCL1,CXCL11,CXCL3,CYP3A4,DAB2,DNAH7,FASN,FLNC,HK1,HLA-DMA,IFI27,IFI6,IFIT1,IFIT3,IFIT5,IGFBP4,IKBKE,LAP3,LGALS1,NFKBIZ,OASL,OAT,PIM1,PIM2,PML,PRSS12,RASA1,RGS2,SLC19A1,SP110,TRIM22,TRIM38,UBE2L6	44 (6)	5
aurapten	chemical - endogenous non-mammalian	aurapten,NFkB (complex),PPARA	1.41e-08	AADAC,ADAMTS9,ALDOB,BIRC3,C2,CASP1,CASP4,CCL2,CFB,CIITA,CPT1A,CXCL1,CXCL11,CXCL3,CYP3A4,DHCR7,FADS1,FADS2,FASN,FDFT1,HADHA,HSPB1,IKBKE,IL18,INSIG2,KRT23,LCN2,LY6D,MGST1,MPG,MSX2,NFKBIZ,NR1H3,NSDHL,PC,PPARG,PRDM16,RBP4,RNF19B,SERPINA3,SLC2A4,SLC7A1,SQLE,STING1,TAP2,TRIM38	46 (3)	3
BDKRB2	G-protein coupled receptor	AKT1,BDKRB2,EGFR,ERK1/2,MAPK1,MAPK3,MAPT,SLC9A1	1.43e-08	ACTB,AKR1B10,ATG16L1,ATG2B,BIRC3,BLZF1,BST2,BTN3A3,CASP4,CFB,CLCN7,CXCL1,CXCL11,DAB2,DNAH7,ECE1,ETV4,FLNC,FSTL1,GALC,GAS7,HLA-DMA,HPSE,HSPA1A/HSPA1B,IFI27,IFI6,IFIT1,IFIT3,IFIT5,IGFBP4,ITGB5,LAP3,LDLR,LGALS1,MAP1A,MAP1B,MAP2K2,NSF,OASL,PML,PPARG,PRSS12,RAMP1,RGS2,SERPINA3,SGK1,SLC12A2,SLC3A2,SLC7A11,SLPI,SP110,TAP2,TRIM22,TRIM38,TUBA4A,UBE2L6	56 (8)	7
glyburide	chemical drug	ABCA1,CASP1,CFTR,CPT1B,ERK1/2,glyburide,Inflammasome (Nalp3, Asc, Casp1),MAPK1,MMP9,Pkc(s),RELA	1.43e-08	AKR1B10,ATP5ME,BLZF1,BST2,BTN3A3,CCL2,CFB,CLCN7,CPT1A,CXCL11,CYP3A4,DAB2,DNAH7,ECE1,FADS1,FADS2,FASN,FDFT1,FGFBP1,FLNC,GSDME,HK1,HLA-DMA,IFI27,IFI6,IFIT1,IFIT3,IFIT5,IKBKE,IL18,INPP4B,IRF6,KCNJ2,LAP3,LCN2,LDLR,LGALS1,LIPA,MAP2K2,MKNK2,NEFH,NFKBIZ,OASL,PHKA2,PIK3R3,PIM1,PML,PPARG,PRSS12,SGK1,SORBS1,SP110,SQLE,TAP2,TIAM1,TRIM22,TRIM38,TUBA4A,UBE2L6	59 (11)	11
INSIG1	other	INSIG1	1.47e-08	AACS,ACLY,ATF4,CXCL3,DHCR7,FADS1,FADS2,FASN,FDFT1,LCN2,LDLR,LIPA,NFKBIZ,PPARG,SQLE	15 (1)	1
ZHX2	transcription regulator	Akt,ERK1/2,MAPK1,STAT5a/b,ZHX2	1.52e-08	AKR1B10,ATF4,BIRC3,BLZF1,BST2,BTN3A3,CD164,CFB,CPT1A,CXCL1,CXCL11,CXCL3,DAB2,DNAH7,ECE1,FLNC,HLA-DMA,IFI27,IFI6,IFIT1,IFIT3,IFIT5,ITGB5,LAMB2,LAP3,LCN2,LDLR,LGALS1,MAP2K2,MPPE1,OASL,PIM1,PML,PODXL,PPARG,PRDM16,PRSS12,RGS2,SLC2A4,SLC35D3,SLC6A14,SP110,TAP2,TRIM22,TRIM38,UBE2L6	46 (5)	4
NONO	transcription regulator	NONO	1.54e-08	CXCL11,FASN,IFI27,IFI6,IFIT1,IFIT3,IFIT5,IKBKE,OASL,PARP14,PARP9,PML,SAMD9,SP110,TNFSF15,TRIM22,UBE2L6	17 (1)	1
homocysteine thiolactone	chemical - endogenous mammalian	GSK3B,homocysteine thiolactone,MAPK1,MAPK3,p70 S6k,trypsin	1.54e-08	BIRC3,BLZF1,BST2,BTN3A3,CCL2,CFB,CXCL11,DAB2,DNAH7,FASN,FLNC,HLA-DMA,IFI27,IFI6,IFIT1,IFIT3,IFIT5,LAP3,LCN2,LGALS1,MIF,NCOA1,NFE2L3,NFKBIZ,NTSR1,OASL,PML,PRSS12,RGS2,SP110,TRIM22,TRIM38,UBE2L6	33 (6)	5
SAR1B	enzyme	C3,CTNNB1,ERK1/2,HMOX1,MAPK1,MTORC1,PLD,PLD1,PP2A,SAR1B	1.55e-08	AKR1B10,ALDH1A1,ATF4,BIRC3,BLZF1,BST2,BTN3A3,CASP4,CFB,CPT1A,CXCL11,CYC1,DAB2,DNAH7,ECE1,FASN,FGFBP1,FLNC,FOXC1,GPAT3,HADHA,HLA-DMA,IFI27,IFI6,IFIT1,IFIT3,IFIT5,LAP3,LCN2,LDLR,LGALS1,LIG4,MAP2K2,MSX2,NDUFC2,OASL,OAT,PIM1,PML,PPARG,PROM1,PRSS12,RAD23A,RGS2,SLC12A2,SLC2A4,SP110,TAP2,THBD,TRIM22,TRIM38,UBE2L6,VASP	53 (10)	9
CX3CR1	G-protein coupled receptor	CX3CR1,MAPK7,MAPT,NFkB (complex),PI3K (complex)	1.56e-08	AACS,ACLY,ADAMTS9,ATF4,ATG16L1,ATG2B,CASP1,CASP4,CFB,CIITA,CLCN7,CXCL1,CXCL11,CXCL3,CYP3A4,DHCR7,DPCD,DYNC2H1,FASN,GALC,GAS7,HK1,HPSE,HSPA1A/HSPA1B,HSPB1,IKBKE,IL18,INSIG2,LDLR,MAP1A,MAP1B,MSX2,NFKBIZ,NSDHL,PIM1,PLB1,PPARG,RNF19B,SERPINA3,SGK1,SLC2A4,SLC7A1,SQLE,STX3,TAP2,THBD,TRIM38,UNC13B	48 (5)	5
NCOR-LXR-Oxysterol-RXR-9 cis RA	complex	alitretinoin,N-cor,NCOR-LXR-Oxysterol-RXR-9 cis RA,NCOR1,NCOR2,NFkB (complex),Nr1h,NR1H2,NR1H3,Rxr,RXRA,RXRB	1.56e-08	ACLY,ADAMTS9,ALDH1A1,ATF4,BIRC3,BLZF1,C2,CASP1,CASP4,CFB,CIITA,CXCL1,CXCL11,CXCL3,ECE1,ENPP5,FABP6,FADS2,FASN,FDFT1,FSTL1,HLA-DRA,HSPB1,IFIT3,IKBKE,IL18,INPP4B,INSIG2,JMJD6,LCN2,LDLR,MAP1B,MID1IP1,MSX2,MUC13,NCOR2,NDUFC2,NFE2L3,NFKBIZ,PC,PIM1,PML,PRDM16,RIN1,RNF19B,SERPINA3,SLC12A9,SLC7A1,SORBS1,SP110,TAP2,TRIM38	52 (12)	12
PTPRA	phosphatase	ERK,INSR,IRS1,JAK2,MAPK1,PTK2,PTPRA,SRC	1.6e-08	ACP5,ADGRG6,ALDH1A1,BIRC3,BLZF1,BST2,BTN3A3,CFB,CPT1A,CXCL1,CXCL11,CYC1,DECR1,DHCR7,DNAH7,ETFA,FASN,FDFT1,FLNC,HADHA,HLA-DMA,IFI27,IFI6,IFIT1,IFIT3,IFIT5,INSIG2,LAP3,LCN2,LDLR,LGALS1,NFKBIZ,NR1H3,NSDHL,OASL,PEMT,PFN1,PML,PODXL,PPARG,PRDM16,PRSS12,RGS2,SLC44A1,SP110,SQLE,TRIM22,TRIM38,UBE2L6,VASP	50 (8)	7
Gαgust/Gβ3/Gγ13	complex	ADCY,Akt,AMPK,Creb,cyclic AMP,ERK,ERK1/2,GNAT3,GNB3,GNG13,Gαgust/Gβ3/Gγ13,Inflammasome (Nalp3, Asc, Casp1),L-type Calcium Channel,PIK3CG,Pka,RELA,RPS6KB1,SELP,STAT5a/b,STK11,TRPM8	1.61e-08	AACS,AASS,ACP5,ACVR2B,ADGRG6,AKR1B10,APOL3,ATF4,BIRC3,BLZF1,BST1,C2,CASP1,CD164,CIITA,COX8A,CXCL1,CXCL11,CYC1,ECE1,ETV4,FASN,GNB1,GNB5,HSPA1A/HSPA1B,IFI27,IFI6,IGFBP4,IKBKE,IL18,INPP4B,ITGB5,IYD,KCNJ2,KLF12,LAMB2,MAP2K2,MPPE1,MPST,NDUFC2,NEFH,NFKBIZ,OAT,PHC2,PHGDH,PIM1,PODXL,POLR2E,PPARG,PRDM16,RBP4,RGS2,SHMT2,SLC16A4,SLC2A4,SLC35D3,SLC5A1,SLC6A14,SLC7A11,TAP2,TIAM1,TKT,VASP,ZNF580	64 (21)	19
SH42	chemical reagent	AKT1,AKT2,MAPK1,MTOR,PIK3R1,PPP2CA,PRKCA,PRKCB,PRKCD,PRKCE,PRKCZ,RAC1,SH42,SHC1	1.67e-08	ACLY,AKR1B10,ARHGAP32,ATF4,AXIN1,BLZF1,BST2,BTN3A3,CASP1,CEMIP,CFB,CLCN7,CXCL1,CXCL11,CXCL3,DAB2,DNAH7,ETFA,FASN,FLNC,FSTL1,GBA1,GLG1,HLA-DMA,HSPB1,IFI27,IFI6,IFIT5,LAP3,LGALS1,PFN1,PHGDH,PHLPP1,PIK3R3,PIM2,PML,PPARG,PRSS12,RAC3,RAMP1,RGS2,RNF168,SLC12A2,SLC2A4,SLC3A2,SLC8A2,SP110,THBD,TRIM22,TRIM38,UBE2L6	51 (14)	14
N-chlorotaurine	chemical - kinase inhibitor	MAPK1,MMP9,N-chlorotaurine,NFkB (complex),NFKBIA,nitric oxide,NOS2	1.67e-08	ADAMTS9,ALOX15B,BLZF1,BST2,BTN3A3,CASP1,CASP4,CFB,CIITA,CLCN7,CXCL11,CYP3A4,DAB2,DNAH7,FASN,FLNC,GSPT2,HLA-DMA,HPSE,HSPB1,IFI27,IFI6,IFIT1,IFIT3,IFIT5,IKBKE,KRT4,LAP3,LCN2,LGALS1,MSX2,MXD4,NFKBIZ,NID1,OASL,PC,PIM1,PML,PPARG,PRSS12,RGS2,RNF19B,RPL8,SERPINA3,SGK1,SLC12A2,SLC16A4,SLC1A5,SLC2A4,SLC7A1,SP110,TAP2,TKT,TRIM22,TRIM38,TUBA4A,UBE2L6,ZNF638	58 (7)	6
EPS8	other	EPS8,ERK,MAPK1,Rac,Shc,SRC,YAP1	1.69e-08	ACP5,ADGRG6,ARID4B,BLZF1,BST2,BTN3A3,CASP4,CCL2,CFB,COL9A2,CXCL1,CXCL11,CXCL3,DAB2,DNAH7,FLNC,HLA-DMA,IFI27,IFIT1,IFIT3,IFIT5,IGFBP4,JMJD6,LAP3,LCN2,LDLR,LGALS1,MAP1B,MYL9,NFKBIZ,NRDE2,OASL,PIM2,PML,PPARG,PRSS12,RAC3,RGS2,SORBS1,SP110,TIAM1,TRIM22,TRIM38,UBE2L6,VASP,WASHC2A/WASHC2C,ZNF227	47 (7)	6
MAPKAPK3	kinase	BMI1,EIF2A,Hsp27,IRF3,MAPKAPK3,MAPT	1.73e-08	ATF4,ATG16L1,ATG2B,BIRC3,CCL2,CLCN7,CXCL1,CXCL3,GALC,GAS7,GBA1,HPSE,HSPA1A/HSPA1B,HSPB1,HSPB8,IFI27,IFI6,IFIT1,IFIT3,MAP1A,MAP1B,NID1,OASL,PARP14,PML,SERPINA3,TNFSF15,UBE2L6	28 (6)	6
AFAP1-AS1	other	AFAP1-AS1,ATF4,IRF7	1.82e-08	ATF4,CASP4,CCL2,CEMIP,CPT1A,CXCL1,FASN,IFI6,IFIT1,IFIT3,IHH,MGST1,NR1H3,OASL,PARP14,PFN1,PHGDH,PPARG,SLC1A5,SLC3A2,SLC7A1,SLC7A11,TAP2,TKT,TRIM22,UBE2L6,XPOT	27 (3)	3
GDP-beta-S	chemical toxicant	ERK1/2,GDP-beta-S,MAPK1,MAPK3,Pkc(s)	1.92e-08	AKR1B10,BIRC3,BLZF1,BST2,BTN3A3,CCL2,CFB,CPT1A,CXCL1,CXCL11,CXCL3,DAB2,DNAH7,ECE1,FGFBP1,FLNC,HLA-DMA,IFI27,IFI6,IFIT1,IFIT3,IFIT5,IRF6,KCNJ2,LAP3,LDLR,LGALS1,LIPA,MAP2K2,OASL,PML,PPARG,PRSS12,RGS2,SGK1,SP110,TAP2,TRIM22,TRIM38,UBE2L6	40 (5)	4
24R,25-dihydroxyvitamin D3	chemical - endogenous mammalian	24R,25-dihydroxyvitamin D3,ERK1/2,MAPK1,MAPK3,Pkc(s),PRKCA,PRKCZ	2.02e-08	AKR1B10,BIRC3,BLZF1,BST2,BTN3A3,CCL2,CFB,CIITA,CPT1A,CXCL1,CXCL11,CXCL3,DAB2,DNAH7,ECE1,FASN,FGFBP1,FLNC,GBA1,HLA-DMA,IFI27,IFI6,IFIT5,IRF6,KCNJ2,LAP3,LDLR,LGALS1,LIPA,MAP2K2,PHGDH,PML,PPARG,PRSS12,RGS2,SGK1,SP110,TAP2,TRIM22,TRIM38,UBE2L6	41 (7)	6
gimeracil	chemical drug	Akt,FANCC,gimeracil,GST (complex),GSTK1,GSTO1,mitomycin C,NOS3,POR	2.09e-08	ACLY,ATF4,CD164,CIITA,COL16A1,CPT1A,CXCL3,DHCR7,EIF3D,ENPP5,FDFT1,FOXC1,HLA-DMA,IFI6,IFIT1,IHH,IL18,ITGB5,LAMB2,LCN2,LDLR,MAP1B,MPPE1,MSX2,NSDHL,PARP9,PODXL,PPARG,PRDM16,SAMD9,SGK1,SGMS1,SLC2A4,SLC6A14,SQLE,SRSF6,STING1,TIAM1	38 (9)	7
tegafur	chemical drug	Akt,FANCC,GST (complex),GSTK1,GSTO1,mitomycin C,NOS3,POR,tegafur	2.09e-08	ACLY,ATF4,CD164,CIITA,COL16A1,CPT1A,CXCL3,DHCR7,EIF3D,ENPP5,FDFT1,FOXC1,HLA-DMA,IFI6,IFIT1,IHH,IL18,ITGB5,LAMB2,LCN2,LDLR,MAP1B,MPPE1,MSX2,NSDHL,PARP9,PODXL,PPARG,PRDM16,SAMD9,SGK1,SGMS1,SLC2A4,SLC6A14,SQLE,SRSF6,STING1,TIAM1	38 (9)	7
LRRK2	kinase	AKT1,CASP1,HIF1A,LRRK2,MAP2K3,Mapk,MAPT,MET,Nfat (family),NLRC4,RAB1B,RPL39	2.23e-08	ACP5,AKR1B10,ALDH1A1,ATG16L1,ATG2B,BIRC3,CD164,CLCN7,CXCL1,CXCL3,CYC1,DAB2,ECE1,FASN,FSTL1,GALC,GAS7,GOLGA3,GSDME,HPSE,HSPA1A/HSPA1B,IL18,INSIG2,ITGB5,JMJD6,L3MBTL3,LCN2,LGALS1,MAP1A,MAP1B,MIF,NDUFC2,PGM2L1,PHLPP1,PIM1,PIM2,POLG,PPARG,PROM1,RAMP1,SERPINA3,SGK1,SLC16A4,SLC2A4,SLC3A2,SLC7A1,SP6,STING1,STX3	49 (12)	11
INPP5K	phosphatase	Akt,AKT1,INPP5K,Mapk,MTOR,PPARA	2.25e-08	AADAC,ACLY,AKR1B10,ALDOB,ATF4,BIRC3,C2,CASP1,CCL2,CD164,CPT1A,CXCL1,DHCR7,ETFA,FADS1,FADS2,FDFT1,FSTL1,GLG1,HADHA,HSPB1,INSIG2,ITGB5,KRT23,LAMB2,LCN2,LY6D,MGST1,MPG,MPPE1,NR1H3,NSDHL,PC,PFN1,PHLPP1,PIM1,PIM2,PODXL,PROM1,RAMP1,RBP4,RNF168,SGK1,SLC12A2,SLC2A4,SLC3A2,SLC6A14,SLC8A2,SQLE,STING1	50 (6)	5
SELPLG	other	Akt,ITGB2,MAPK1,MAPK3,SELPLG,STAT5a/b,SYK	2.26e-08	APOL3,ATF4,BIRC3,BLZF1,BST1,BST2,BTN3A3,CCL2,CD164,CFB,CPT1A,CXCL11,CXCL3,DAB2,DNAH7,FLNC,HLA-DMA,IFI27,IFI6,IFIT1,IFIT3,IFIT5,ITGB5,LAMB2,LAP3,LCN2,LGALS1,MPPE1,OASL,PIM1,PML,PODXL,PPARG,PRDM16,PRSS12,RGS2,SGK1,SLC2A4,SLC35D3,SLC6A14,SP110,THBD,TRIB2,TRIM22,TRIM38,UBE2L6	46 (7)	7
perifosine	chemical drug	Akt,AKT1,CASP3,CASP8,CDK2,ERK,ERK1/2,JUN,MAPK1,Mek,perifosine	2.26e-08	ADGRG6,AKR1B10,ATF4,BLZF1,BST2,BTN3A3,CASP1,CASP4,CFB,CPT1A,DAB2,DNAH7,ECE1,ETV4,FGFBP1,FLNC,FSTL1,HLA-DMA,HSPB1,IFI27,IFI6,IFIT1,IFIT3,IFIT5,IGFBP4,IL18,ITGB5,LAMB2,LAP3,LGALS1,MAP2K2,MPPE1,NCOR2,NR1H3,OASL,PCYT1A,PIM1,PML,PODXL,PPARG,PRDM16,PROM1,PRSS12,RAMP1,RASA1,RGS2,SGK1,SLC19A1,SLC2A4,SLC3A2,SLC6A14,SP110,TAP2,TRIM22,TRIM38,UBE2L6,VASP	57 (11)	10
PKC alpha/beta	group	AKT1,P38 MAPK,PKC alpha/beta,PPARA,PRKCA,PRKCB,RIGI,SRC	2.39e-08	AADAC,AKR1B10,ALDOB,BIRC3,C2,CASP1,CASP4,CCL2,CFB,CIITA,CLCN7,CPT1A,CXCL1,CXCL11,CXCL3,DHCR7,FADS1,FADS2,FASN,FDFT1,FSTL1,GBA1,HADHA,IFI27,IFIT1,IFIT3,IL18,INSIG2,KRT23,LDLR,LY6D,MGST1,MIF,MPG,NR1H3,NSDHL,OASL,PC,PML,PPARG,PRDM16,PROM1,RAMP1,RBP4,SGK1,SLC2A4,SLC3A2,SQLE,STING1	49 (8)	7
BB-2116	chemical - protease inhibitor	BB-2116,EGFR,MAPK1,MAPK14	2.43e-08	ACP5,ACTB,BLZF1,BST2,BTN3A3,CASP4,CFB,CXCL1,CXCL11,CXCL3,DAB2,DNAH7,ETV4,FGFBP1,FLNC,HLA-DMA,HSPB1,IFI27,IFI6,IFIT1,IFIT3,IFIT5,IGFBP4,IL18,ITGB5,LAP3,LCN2,LDLR,LGALS1,NSF,OASL,PML,PROM1,PRSS12,RGS2,SERPINA3,SGK1,SLC7A11,SLPI,SP110,TRIM22,TRIM38,TUBA4A,UBE2L6	44 (4)	3
olmesartan	chemical drug	AGTR1,IRS1,MAPK1,MAPK14,MAPK8,olmesartan,Sod	2.43e-08	ACP5,BIRC3,BLZF1,BST2,BTN3A3,CCL2,CFB,CXCL1,CXCL11,CXCL3,DAB2,DNAH7,FASN,FGFBP1,FLNC,HLA-DMA,HLA-DRA,IFI27,IFI6,IFIT1,IFIT3,IFIT5,IL18,LAP3,LDLR,LGALS1,MIF,OASL,PML,PPARG,PRDM16,PRSS12,RGS2,SGK1,SLC2A4,SP110,TRIM22,TRIM38,UBE2L6	39 (7)	6
PDGF-DD	complex	Akt,GSK3B,MAPK1,MAPK3,PDGF-DD,PDGFRB	2.49e-08	ATF4,BIRC3,BLZF1,BST2,BTN3A3,CCL2,CD164,CFB,CPT1A,CXCL11,DAB2,DNAH7,FLNC,HLA-DMA,IFI27,IFI6,IFIT1,IFIT3,IFIT5,ITGB5,LAMB2,LAP3,LCN2,LGALS1,MPPE1,NCOA1,NFE2L3,NFKBIZ,NTSR1,OASL,PML,PODXL,PPARG,PRDM16,PRSS12,RGS2,SGK1,SLC2A4,SLC6A14,SP110,TRIM22,TRIM38,UBE2L6	43 (6)	5
oxonic acid	chemical drug	Akt,FANCC,GST (complex),GSTK1,GSTO1,mitomycin C,NOS3,oxonic acid,POR	2.59e-08	ACLY,ATF4,CD164,CIITA,COL16A1,CPT1A,CXCL3,DHCR7,EIF3D,ENPP5,FDFT1,FOXC1,HLA-DMA,IFI6,IFIT1,IHH,IL18,ITGB5,LAMB2,LCN2,LDLR,MAP1B,MPPE1,MSX2,NSDHL,PARP9,PODXL,PPARG,PRDM16,SAMD9,SGK1,SGMS1,SLC2A4,SLC6A14,SQLE,SRSF6,STING1,TIAM1	38 (9)	7
Evans Blue	chemical toxicant	Akt,Evans Blue,IGF1R,INSR,IRS1,IRS2,MAPK1,MAPK3	2.62e-08	ACLY,ALDH1A1,ATF4,BLZF1,BST2,BTN3A3,CCL2,CD164,CFB,CPT1A,CXCL11,CYC1,DAB2,DECR1,DHCR7,DNAH7,ETFA,FASN,FDFT1,FLNC,HADHA,HLA-DMA,IFI27,IFI6,IFIT1,IFIT3,IFIT5,INSIG2,ITGB5,LAMB2,LAP3,LCN2,LGALS1,MPPE1,NR1H3,NSDHL,OASL,PEMT,PML,PPARG,PRDM16,PROM1,PRSS12,RGS2,SGK1,SLC44A1,SLC6A14,SP110,SQLE,TRIM22,TRIM38,UBE2L6	52 (8)	7
Ctf2	cytokine	Akt,Ctf2,IRS1,MAPK1,MAPK3,STAT3	2.75e-08	ALDH1A1,ATF4,BLZF1,BST2,BTN3A3,CASP1,CASP4,CD164,CFB,CIITA,CPT1A,CXCL11,CXCL3,DAB2,DNAH7,FASN,FLNC,HLA-DMA,IFI27,IFI6,IFIT1,IFIT3,IFIT5,IHH,IKBKE,ITGB5,KCTD11,LAMB2,LAP3,LGALS1,MPPE1,NFKBIZ,OASL,PIM1,PIM2,PODXL,PPARG,PRDM16,PROM1,PRSS12,RGS2,SERPINA3,SGK1,SLAMF6,SLC2A4,SLC6A14,SLPI,SP110,TNS4,TRIM22,TRIM38,UBE2L6,WFDC2	53 (6)	5
IRGM	enzyme	IRGM,MTOR	2.77e-08	ACLY,BST2,CCL2,CXCL1,CXCL3,ETFA,FASN,GLG1,HSPB1,IFIT1,IFIT3,IFIT5,IKBKE,OASL,PFN1,PHLPP1,PIM1,PIM2,RNF168,SAMD9,SLC12A2,SLC2A4,SLC8A2,TNFSF15,TRIM22,TRIM38,UBE2L6	27 (2)	2
2,2'-dipyridyl disulfide	chemical reagent	2,2'-dipyridyl disulfide,MAPK1,MAPK14	2.79e-08	ACP5,BLZF1,BST2,BTN3A3,CCL2,CFB,CXCL1,CXCL11,CXCL3,DAB2,DNAH7,FASN,FGFBP1,FLNC,HLA-DMA,IFI27,IFI6,IFIT1,IFIT3,IFIT5,IL18,LAP3,LDLR,LGALS1,OASL,PML,PRSS12,RGS2,SGK1,SP110,TRIM22,TRIM38,UBE2L6	33 (3)	2
Interferon alpha	group	Interferon alpha	2.84e-08	ADAM19,BST2,CASP1,CCL2,CIITA,CKAP4,CSNK1E,CXCL1,CXCL11,CXCL3,CYP3A4,FASN,IFI27,IFI6,IFIT1,IFIT3,IGFBP4,IKBKE,NFE2L3,OASL,PIM1,PIM2,PLAAT4,PML,PPP1R14B,SLC1A5,SLPI,TAP2,TRIB2,TRIM22,UBE2L6	31 (1)	1
lysophosphatidylcholine	chemical - other	lysophosphatidylcholine	2.89e-08	CCL2,CPT1A,DHCR7,FADS2,FASN,FDFT1,HLA-DMA,LDLR,NSDHL,PPARG,RGS2,SQLE,TNFSF15	13 (1)	1
IRF7	transcription regulator	ATF4,IRF7	2.89e-08	ATF4,CASP4,CCL2,CEMIP,CPT1A,CXCL1,FASN,IFI6,IFIT1,IFIT3,IHH,MGST1,NR1H3,OASL,PARP14,PHGDH,PPARG,SLC1A5,SLC3A2,SLC7A1,SLC7A11,TAP2,TKT,TRIM22,UBE2L6,XPOT	26 (2)	2
dephostatin	chemical reagent	dephostatin,INSR,MAPK1,P38 MAPK,PRKCD,STAT5a/b	2.91e-08	ALDH1A1,ARHGAP32,BIRC3,BLZF1,BST2,BTN3A3,CEMIP,CFB,CIITA,CPT1A,CXCL1,CXCL3,CYC1,DAB2,DECR1,DHCR7,DNAH7,ETFA,FASN,FDFT1,FLNC,HADHA,HLA-DMA,IFI27,IFI6,IFIT1,IFIT3,IFIT5,INSIG2,LAP3,LDLR,LGALS1,MIF,NR1H3,NSDHL,OASL,PEMT,PIM1,PODXL,PROM1,PRSS12,RGS2,SGK1,SLC2A4,SLC35D3,SLC44A1,SP110,SQLE,TRIM22,TRIM38,UBE2L6	51 (6)	5
fibric acid derivative	chemical drug	fibric acid derivative,LPL,NFkB (complex),Ppar,PPARA	3.01e-08	AADAC,ADAMTS9,ALDOB,BIRC3,C2,CASP1,CASP4,CCL2,CFB,CIITA,CPT1A,CXCL1,CXCL11,CXCL3,CYP3A4,DHCR7,FADS1,FADS2,FASN,FDFT1,HADHA,HSPB1,IKBKE,IL18,INSIG2,KRT23,LCN2,LY6D,MGST1,MPG,MSX2,NFKBIZ,NR1H3,NSDHL,PC,PPARG,PRDM16,RBP4,RNF19B,SERPINA3,SLC2A4,SLC7A1,SQLE,STING1,TAP2,TRIM38	46 (5)	5
EPGN	growth factor	EGFR,EPGN,Mapk,MAPK1	3.13e-08	ACTB,BLZF1,BST2,BTN3A3,CASP4,CCL2,CFB,CXCL1,CXCL11,DAB2,DNAH7,ETV4,FASN,FLNC,HLA-DMA,HSPB1,IFI27,IFI6,IFIT1,IFIT3,IFIT5,IGFBP4,ITGB5,LAP3,LCN2,LGALS1,NSF,OASL,PML,PROM1,PRSS12,RGS2,SERPINA3,SLC7A11,SLPI,SP110,TRIM22,TRIM38,TUBA4A,UBE2L6	40 (4)	3
taurolithocholate-3-sulfate	chemical - endogenous mammalian	EGFR,MAPK1,MAPK3,NCF1,taurolithocholate-3-sulfate	3.13e-08	ACTB,BLZF1,BST2,BTN3A3,CASP4,CCL2,CFB,CXCL11,DAB2,DNAH7,ETV4,FASN,FLNC,HLA-DMA,HSPB1,IFI27,IFI6,IFIT1,IFIT3,IFIT5,IGFBP4,ITGB5,LAP3,LCN2,LGALS1,NSF,OASL,PML,PROM1,PRSS12,RGS2,SERPINA3,SLC7A11,SLPI,SP110,THBD,TRIM22,TRIM38,TUBA4A,UBE2L6	40 (5)	4
FGF5	growth factor	FGF5,FGFR1,FGFR2,FRS2,MAPK1,MAPK3,NFkB (complex),RAF1,RAS,Rsk	3.16e-08	ADAMTS9,ATF4,BIRC3,BLZF1,BST2,BTN3A3,CASP1,CASP4,CCL2,CIITA,CPT1A,CXCL1,CXCL3,CYP3A4,DAB2,DNAH7,DRAM1,FGFBP1,FLNC,HLA-DMA,HSPB1,IFI27,IFI6,IFIT1,IFIT3,IFIT5,IHH,IKBKE,IL18,ITGB5,LAP3,LCN2,LDLR,LGALS1,MSX2,NFKBIZ,NR1H3,NXF1,OASL,PC,PPARG,PROM1,PRSS12,RGS2,RNF19B,SERPINA3,SLC2A4,SLC7A1,SP110,SQLE,TAP2,TIAM1,TRIM22,TUBA4A,UBE2L6	55 (10)	9
MALAT1	other	Akt,FOXP3,HIF1A,MALAT1,MTOR,PI3K (family),SMAD2,YAP1	3.19e-08	ACLY,AKR1B10,ARID4B,ATF4,BIRC3,BST2,CASP1,CASP4,COL9A2,CPT1A,CXCL1,CXCL11,CXCL3,CYC1,ECE1,ETFA,FASN,FDFT1,FSTL3,GLG1,HK1,HSPB1,IFI27,IFI6,IFIT1,IGFBP4,INSIG2,JMJD6,L3MBTL3,LAMB2,LCN2,LGALS1,MAP1B,MIF,MPPE1,MYL9,NDUFC2,NFKBIZ,NRDE2,PFN1,PHLPP1,PIM1,PIM2,PODXL,POLG,PRDM16,PROM1,RAC3,RNF168,SGK1,SLC12A2,SLC16A4,SLC6A14,SLC8A2,SORBS1,TIAM1,WASHC2A/WASHC2C,ZNF227	58 (8)	7
iron	chemical - endogenous mammalian	Akt,AMPK,CASP3,docosahexaenoic acid,EGLN,ERK,ERK1/2,iron,LPL,MAP3K7,MAPT	3.21e-08	AACS,ACP5,ADGRG6,AKR1B10,ATG16L1,ATG2B,CASP1,CASP4,CCL28,CD164,CFB,CIITA,CLCN7,CXCL1,CYP3A4,ECE1,FABP6,FADS1,FADS2,FASN,FSTL3,GALC,GAS7,HPSE,HSPA1A/HSPA1B,HSPB1,IFIT1,IFIT3,INSIG2,LAMB2,LCN2,LDLR,LNPK,MAP1A,MAP1B,MAP2K2,MIF,MPPE1,NFKBIZ,OASL,OAT,PODXL,PRDM16,RGS2,RNF165,SERPINA3,SGK1,SLC6A14,SLPI,TAP2,VASP	51 (11)	11
olanzapine	chemical drug	AMPK,CHRM4,DRD2,ERK,Gsk3,GSK3B,HTR1E,JAK2,MAP2K1/2,MAPK1,olanzapine,SLC22A2,SLC6A4	3.22e-08	AACS,ACP5,ADGRG6,ALDH1A1,ATF4,BIRC3,BLZF1,BST2,BTN3A3,CFB,CIITA,CPT1A,CXCL1,CXCL11,CYP3A4,DAB2,DNAH7,FLNC,HLA-DMA,HSPB1,IFI27,IFI6,IFIT1,IFIT3,IFIT5,ITGB5,KCNJ2,LAP3,LCN2,LDLR,LGALS1,NCOA1,NFE2L3,NTSR1,OASL,OAT,PFN1,PML,PRSS12,RAMP1,RGS2,SLC1A5,SP110,THBD,TRIM22,TRIM38,UBE2L6,VASP	48 (13)	13
PLCB3	enzyme	ERK,KRAS,MAPK1,MAPK3,MAPK8,MAPK9,P38 MAPK,PLCB3,PRKCD,PRKCE	3.23e-08	ACLY,ACP5,ADGRG6,AKR1B10,ARHGAP32,BIRC3,BLZF1,BST2,BTN3A3,CASP1,CCL2,CEMIP,CFB,CIITA,CSNK2A1,CXCL1,CXCL3,DAB2,DENND2B,DNAH7,FASN,FLNC,FSTL1,GBA1,GTF2I,HLA-DMA,IFI27,IFI6,IFIT1,IFIT3,IFIT5,IL18,LAP3,LDLR,LGALS1,MIF,NFKBIZ,NR1H3,OASL,PARP14,PC,PHC2,PIM1,PPARG,PROM1,PRSS12,RGS2,SERPINA3,SGK1,SLC3A2,SLC7A11,SP110,TRIM22,TRIM38,UBE2L6,VASP,ZFAND2A	57 (10)	9
azathioprine	chemical drug	azathioprine,CTNNB1,HPRT1,MAPK1,MAPK3	3.26e-08	ACLY,ALDH1A1,BLZF1,BST2,BTN3A3,CCL2,CFB,CXCL1,CXCL11,CXCL3,CYC1,DAB2,DNAH7,FASN,FGFBP1,FLNC,FOXC1,GPAT3,HADHA,HLA-DMA,IFI27,IFI6,IFIT1,IFIT3,IFIT5,LAP3,LGALS1,LIG4,MSX2,NDUFC2,OASL,OAT,PML,PPARG,PRSS12,RAD23A,RGS2,SGK1,SLC12A2,SP110,TRIM22,TRIM38,UBE2L6,VASP	44 (5)	4
MAP3K21	kinase	CHUK,MAP3K21,MAPK1,NFkB (complex)	3.29e-08	ADAMTS9,BIRC3,BLZF1,BST2,BTN3A3,CASP1,CASP4,CCL2,CFB,CIITA,CXCL1,CXCL11,CXCL3,CYP3A4,DAB2,DNAH7,FLNC,HLA-DMA,HSPB1,IFI27,IFI6,IFIT1,IFIT3,IFIT5,IKBKE,IL18,LAP3,LCN2,LGALS1,MSX2,NFKBIZ,NID1,OASL,PML,PPARG,PRSS12,RGS2,RNF19B,SERPINA3,SLC2A4,SLC7A1,SP110,TAP2,TNFSF15,TRIM22,TRIM38,UBE2L6	47 (4)	4
salinomycin	chemical - endogenous non-mammalian	EIF2S1,KRAS,LRP6,MAP3K7,MAPK14,MTOR,salinomycin	3.32e-08	ACLY,ACP5,AKR1B10,ALDH1A1,ATF4,CASP1,CCL2,CFB,CSNK2A1,CXCL1,DAB2,DENND2B,ETFA,FGFBP1,FSTL1,GBA1,GLG1,GTF2I,HSPB1,IFI6,IFIT1,IFIT3,IL18,ITGB5,LDLR,OASL,PC,PFN1,PHC2,PHLPP1,PIM2,RGS2,RNF168,SERPINA3,SGK1,SLC12A2,SLC2A4,SLC3A2,SLC7A11,SLC8A2,SLPI,ZFAND2A	42 (7)	6
PPP2R2C	phosphatase	CDK2,CDKN1B,ERK,ERK1/2,MAPK1,PP2A,PPP2R2C	3.5e-08	ACP5,ADGRG6,AKR1B10,BIRC3,BLZF1,BST2,BTN3A3,CFB,CXCL11,CXCL3,DAB2,DNAH7,ECE1,FLNC,HLA-DMA,HSPB8,IFI27,IFI6,IFIT1,IFIT3,IFIT5,LAP3,LCN2,LGALS1,MAP2K2,NCOR2,NEFH,NFKBIZ,OASL,PCYT1A,PIM1,PML,PRSS12,RGS2,SGK1,SP110,TAP2,TRIM22,TRIM38,UBE2L6,VASP	41 (7)	7
IGFBP7	transporter	Akt,CCND1,CDK6,Cyclin A,ERK,IGFBP7,MAPK1,MAPK3,P38 MAPK	3.53e-08	ACP5,ACVR1B,ADGRG6,ATF4,ATP5ME,BIRC3,BLZF1,BST2,BTN3A3,CD164,CFB,CPT1A,CXCL3,DAB2,DNAH7,FAM120A,FLNC,GFPT1,HLA-DMA,HSPA1A/HSPA1B,HSPB1,HSPB8,IFI27,IFI6,IFIT1,IFIT3,IFIT5,ITGB5,KRT4,LAMB2,LAP3,LDLR,LGALS1,MIF,MPPE1,NFKBIZ,OASL,PCYT1A,PIK3R3,PODXL,PPARG,PRDM16,PRSS12,RAB3B,RGS2,SLC2A4,SLC6A14,SP110,TIAM1,TRIM22,TRIM38,UBE2L6,VASP	53 (9)	8
UCN2	other	AMPK,CRHR2,cyclic AMP,ERK1/2,MAPK1,MAPK3,PRKAA2,UCN2	3.58e-08	AACS,AKR1B10,ALDH1A1,BIRC3,BST2,BTN3A3,CCL2,CFB,CIITA,CXCL1,CXCL11,CXCL3,CYP3A4,DAB2,DNAH7,ECE1,FASN,FLNC,HLA-DMA,IFI27,IFI6,IFIT1,IFIT3,IFIT5,IGFBP4,LAP3,LDLR,LGALS1,LMO4,MAP2K2,MGST1,OASL,PML,PPARG,PRDM16,PRSS12,RBP4,RGS2,SGK1,SP110,TAP2,THBD,TNS3,TRIM22,TRIM38,UBE2L6	46 (8)	8
SERPIND1	other	F2,NOS3,PRKAA,PRKAA2,SERPIND1,STK11	3.82e-08	ADAMTS9,ALDH1A1,BIRC3,CASP1,CCL2,CKAP4,COX8A,CPT1A,CXCL1,CXCL3,CYC1,DST,ECE1,ETV4,FASN,IYD,KLF12,LMO4,MGST1,MIF,MPST,NDUFC2,OAT,PGM2L1,PHC2,PHGDH,POLR2E,PPARG,PRDM16,RNF168,SHMT2,SLC16A4,SLC2A4,SLC7A1,TAP2,THBD,TKT,TNS3,VASP	39 (6)	5
ETV3	transcription regulator	ETV3	3.85e-08	BST2,IFI6,IFIT1,IFIT3,IFIT5,LAP3,OASL,PARP9,SAMD9,SP110,TRIM22	11 (1)	1
pyridostatin	chemical reagent	pyridostatin	3.9e-08	BST2,CXCL11,IFI27,IFIT1,IFIT3,MOV10,OASL,PARP14,PARP9,SAMD9,SP110,UBE2L6	12 (1)	1
VIM	other	AKT1,ELK1,ERK,ERK1/2,ITGB1,MAPK1,PLA2G2A,PTK2,RAC1,SNAI1,VIM	3.93e-08	ACP5,ADAM19,ADGRG6,BLZF1,BST2,BTN3A3,CCL2,CFB,CIITA,CXCL1,CXCL11,CXCL3,DAB2,DNAH7,ECE1,FLNC,FSTL1,GRK2,HLA-DMA,IFI27,IFI6,IFIT1,IFIT3,IFIT5,IHH,ISYNA1,KCNJ2,LAP3,LCN2,LDLR,LGALS1,MAP2K2,NFKBIZ,OASL,PML,PPARG,PRSS12,RAC3,RAMP1,RGS2,SGK1,SLC3A2,SLC7A11,SP110,TAP2,THBD,TRIM22,TRIM38,UBE2L6,VASP	50 (11)	11
lamotrigine	chemical drug	ERK1/2,glutamate receptor,lamotrigine,MAPK1,SCN2A	4.01e-08	AKR1B10,BIRC3,BLZF1,BST2,BTN3A3,CCL2,CFB,CXCL1,CXCL11,CXCL3,DAB2,DNAH7,ECE1,FLNC,HLA-DMA,IFI27,IFI6,IFIT1,IFIT3,IFIT5,LAP3,LDLR,LGALS1,MAP2K2,OASL,PML,PRSS12,RGS2,SGK1,SP110,TAP2,TRIM22,TRIM38,UBE2L6	34 (5)	2
sotrastaurin	chemical drug	GSK3B,MAPK1,MAPK3,Notch,PRKCB,sotrastaurin	4.02e-08	BIRC3,BLZF1,BST2,BTN3A3,CCL2,CFB,CKAP4,CLCN7,CXCL11,DAB2,DNAH7,FASN,FLNC,GUCY1A1,HLA-DMA,HPSE,IFI27,IFI6,IFIT1,IFIT3,IFIT5,LAP3,LCN2,LGALS1,NCOA1,NFE2L3,NFKBIZ,NTSR1,OASL,PIK3IP1,PML,PRSS12,RGS2,SP110,TRIM22,TRIM38,UBE2L6	37 (6)	5
NMB	other	Akt,MAPK1,NMB,NOS3,PTK2,RAF1	4.18e-08	ATF4,BIRC3,BLZF1,BST2,BTN3A3,CD164,CFB,CPT1A,CXCL11,DAB2,DNAH7,FGFBP1,FLNC,HLA-DMA,HSPB1,IFI27,IFI6,IFIT1,IFIT3,IFIT5,ITGB5,LAMB2,LAP3,LCN2,LDLR,LGALS1,MPPE1,OASL,PC,PML,PODXL,PPARG,PRDM16,PRSS12,RGS2,SGK1,SLC2A4,SLC6A14,SP110,SQLE,TIAM1,TRIM22,TRIM38,TUBA4A,UBE2L6	45 (6)	5
L 778123	chemical drug	CREB1,ERK,farnesyl transferase,Ggtase I,HRAS,L 778123,Mek,YAP1	4.3e-08	ACP5,ADGRG6,ARF6,ARID4B,B4GALT3,BST2,CADPS2,CASP4,CCL2,COL9A2,CPT1A,CXCL1,CXCL11,CXCL3,ETV4,FASN,FDFT1,FGFBP1,FSTL1,GNB1,HLA-DRA,HSPB1,IFI27,IFI6,IFIT1,IGFBP4,JMJD6,KLF7,LCN2,LDLR,MAP1B,MKNK2,MYL9,NFKBIZ,NID1,NR1H3,NRDE2,NTSR1,PCYT1A,PGM2L1,PIM2,PPARG,RAC3,RBP4,RGS2,RNF19B,RPL30,RPL37,SGK1,SLC19A1,SLC2A4,SLC8A2,SORBS1,SQLE,TAP2,TIAM1,VASP,WASHC2A/WASHC2C,ZNF227	59 (8)	5
GGTI-2154	chemical reagent	CREB1,ERK,farnesyl transferase,Ggtase I,GGTI-2154,HRAS,Mek,YAP1	4.42e-08	ACP5,ADGRG6,ARF6,ARID4B,B4GALT3,BST2,CADPS2,CASP4,CCL2,COL9A2,CPT1A,CXCL1,CXCL11,CXCL3,ETV4,FASN,FDFT1,FGFBP1,FSTL1,GNB1,HLA-DRA,HSPB1,IFI27,IFI6,IFIT1,IGFBP4,JMJD6,KLF7,LCN2,LDLR,MAP1B,MKNK2,MYL9,NFKBIZ,NID1,NR1H3,NRDE2,NTSR1,PCYT1A,PGM2L1,PIM2,PPARG,RAC3,RBP4,RGS2,RNF19B,RPL30,RPL37,SGK1,SLC19A1,SLC2A4,SLC8A2,SORBS1,SQLE,TAP2,TIAM1,VASP,WASHC2A/WASHC2C,ZNF227	59 (8)	5
RGL4	other	JUN,MAPK1,MAPK14,MAPK3,MAPK8,MAPK9,RGL4	4.48e-08	ACLY,ACP5,BIRC3,BLZF1,BST2,BTN3A3,CASP4,CCL2,CD164,CFB,CXCL1,CXCL11,CXCL3,DAB2,DNAH7,FGFBP1,FLNC,HLA-DMA,IFI27,IFI6,IFIT1,IFIT3,IFIT5,IGFBP4,IL18,LAP3,LDLR,LGALS1,MIF,NFKBIZ,NR1H3,OASL,PARP14,PIM1,PML,PPARG,PRSS12,RASA1,RGS2,SGK1,SLC19A1,SP110,TRIM22,TRIM38,UBE2L6	45 (7)	6
CASP12	peptidase	CASP1,CASP12,CASP3,RIPK2	4.75e-08	CASP4,CXCL1,CXCL3,GSDME,IFIT1,IFIT3,IFIT5,IKBKE,IL18,LCN2,LDLR,LMO4,NR1H3,OASL,PPARG,SAMD9,TNFSF15,TRIM22,TRIM38	19 (4)	3
sumifilam	chemical drug	CHRNA7,GRIN1,INSR,MAPT,sumifilam	4.81e-08	ALDH1A1,ATG16L1,ATG2B,CLCN7,CPT1A,CXCL3,CYC1,DECR1,DHCR7,ETFA,FASN,FDFT1,GALC,GALNT6,GAS7,HADHA,HPSE,HSPA1A/HSPA1B,HSPB1,INSIG2,LCN2,MAP1A,MAP1B,NR1H3,NSDHL,PEMT,PODXL,PPARG,RIN1,SERPINA3,SLC2A4,SLC44A1,SQLE,WFDC2	34 (5)	4
BCL2L14	other	BCL2L14,ERK,ERK1/2,MAPK1	4.86e-08	ACP5,ADGRG6,AKR1B10,BIRC3,BLZF1,BST2,BTN3A3,CCL2,CFB,CXCL1,CXCL11,CXCL3,DAB2,DNAH7,ECE1,FLNC,HLA-DMA,IFI27,IFI6,IFIT1,IFIT3,IFIT5,LAP3,LCN2,LDLR,LGALS1,MAP2K2,NFKBIZ,OASL,PML,PRSS12,RGS2,SGK1,SP110,TAP2,TRIM22,TRIM38,UBE2L6,VASP	39 (4)	3
PARD3	other	Akt,ERK1/2,GSK3B,MAPT,PARD3,PRKCI,PRKCZ,RAC1,STAT3	4.91e-08	AKR1B10,ALDH1A1,ATF4,ATG16L1,ATG2B,CASP1,CASP4,CD164,CLCN7,CPT1A,CXCL1,ECE1,FASN,GALC,GAS7,HK1,HPSE,HSPA1A/HSPA1B,HSPB1,IFIT1,IFIT3,IHH,IKBKE,ITGB5,KCTD11,LAMB2,LDLR,MAP1A,MAP1B,MAP2K2,MPPE1,NCOA1,NFE2L3,NFKBIZ,NTSR1,OASL,PHGDH,PIM1,PIM2,PML,PODXL,PPARG,PRDM16,PROM1,RAC3,SLAMF6,SLC2A4,SLC6A14,SLPI,TAP2,TNS4,WFDC2	52 (9)	8
NPPC	other	ERK1/2,MAPK1,MAPK8,NPPC,Pkc(s)	5.02e-08	AKR1B10,BIRC3,BLZF1,BST2,BTN3A3,CCL2,CFB,CPT1A,CXCL1,CXCL11,CXCL3,DAB2,DNAH7,ECE1,FGFBP1,FLNC,GUCY1A1,HLA-DMA,IFI27,IFI6,IFIT1,IFIT3,IFIT5,IRF6,KCNJ2,LAP3,LDLR,LGALS1,LIPA,MAP2K2,MIF,OASL,PML,PPARG,PRSS12,RGS2,SGK1,SP110,TAP2,TRIM22,TRIM38,UBE2L6	42 (5)	5
tamibarotene	chemical drug	MAPK3,RARA,RARB,RXRA,STAT3,tamibarotene,THBD	5.1e-08	AASS,ALDH1A1,ATF4,CASP1,CASP4,CCL2,CIITA,CXCL1,CXCL3,EFNB1,ENPP5,FABP6,FSTL1,GSDME,HCP5,IFI27,IFIT3,IHH,IKBKE,IL18,IRF6,JMJD6,KCTD11,LGALS1,MAP1B,MID1IP1,MUC13,MXD4,NDUFC2,NFE2L3,NFKBIZ,OASL,PC,PIM1,PIM2,PML,PROM1,RGS2,RIN1,SAMD9,SERPINA3,SGK1,SLAMF6,SLC12A9,SLC2A4,SLC7A11,SLPI,SORBS1,SP110,STX3,THBD,TNS4,WFDC2	53 (7)	7
NMBR	G-protein coupled receptor	MAPK1,NMBR,RAF1	5.22e-08	BLZF1,BST2,BTN3A3,CFB,CXCL11,CXCL3,DAB2,DNAH7,FGFBP1,FLNC,HLA-DMA,HSPB1,IFI27,IFI6,IFIT1,IFIT3,IFIT5,ITGB5,LAP3,LGALS1,OASL,PC,PML,PRSS12,RGS2,SP110,SQLE,TIAM1,TRIM22,TRIM38,TUBA4A,UBE2L6	32 (3)	2
sodium azide	chemical toxicant	AKT1,MAPK1,MAPK8,SLC2A1,sodium azide	5.62e-08	AKR1B10,ALDH1A1,BIRC3,BLZF1,BST2,BTN3A3,CCL2,CFB,CXCL11,DAB2,DNAH7,FASN,FLNC,FSTL1,HLA-DMA,IFI27,IFI6,IFIT1,IFIT3,IFIT5,LAP3,LGALS1,MIF,OASL,PML,PPARG,PROM1,PRSS12,RAMP1,RGS2,SLC1A5,SLC3A2,SLC7A11,SP110,TRIM22,TRIM38,UBE2L6	37 (5)	4
PDC	other	AKT1,MAPK1,PDC	5.66e-08	AKR1B10,BIRC3,BLZF1,BST2,BTN3A3,CCL2,CFB,CXCL11,DAB2,DNAH7,FASN,FLNC,FSTL1,HLA-DMA,IFI27,IFI6,IFIT1,IFIT3,IFIT5,LAP3,LGALS1,OASL,PML,PPARG,PROM1,PRSS12,RAMP1,RGS2,SLC3A2,SP110,TRIM22,TRIM38,UBE2L6	33 (3)	2
afamelanotide	biologic drug	afamelanotide,ERK1/2,KIT,MAPK1	6.04e-08	AKR1B10,BIRC3,BLZF1,BST2,BTN3A3,CCL2,CFB,CXCL1,CXCL11,CXCL3,DAB2,DNAH7,ECE1,FLNC,HLA-DMA,IFI27,IFI6,IFIT1,IFIT3,IFIT5,LAP3,LDLR,LGALS1,MAP2K2,OASL,PML,PPARG,PRSS12,RGS2,SGK1,SP110,TAP2,TRIM22,TRIM38,UBE2L6	35 (4)	4
MAP2K2	kinase	AKT1,Creb,ERK,ERK1/2,MAP2K2,Mapk,MAPK1,MAPK3,PLD1	6.14e-08	AASS,ACP5,ACVR2B,ADGRG6,AKR1B10,BIRC3,BLZF1,BST2,BTN3A3,CASP1,CCL2,CFB,CPT1A,CXCL1,CXCL11,CXCL3,DAB2,DNAH7,ECE1,FASN,FLNC,FSTL1,HLA-DMA,IFI27,IFI6,IFIT1,IFIT3,IFIT5,LAP3,LCN2,LDLR,LGALS1,NFKBIZ,OASL,PML,PPARG,PROM1,PRSS12,RAMP1,RGS2,SGK1,SLC2A4,SLC3A2,SLC7A11,SP110,TAP2,TRIM22,TRIM38,UBE2L6,VASP	50 (9)	8
CSF2RA	transmembrane receptor	Akt,CSF2RA,KIT,Mapk,MAPK1	6.16e-08	ATF4,BLZF1,BST2,BTN3A3,CCL2,CD164,CFB,CPT1A,CXCL1,CXCL11,DAB2,DNAH7,FLNC,HLA-DMA,IFI27,IFI6,IFIT1,IFIT3,IFIT5,ITGB5,LAMB2,LAP3,LCN2,LGALS1,MPPE1,OASL,PIM1,PML,PODXL,PPARG,PRDM16,PRSS12,SGK1,SLC2A4,SLC6A14,SP110,TRIM22,TRIM38,UBE2L6	39 (5)	5
HPRT1	enzyme	CTNNB1,HPRT1,MAPK1,MAPK3	6.27e-08	ALDH1A1,BLZF1,BST2,BTN3A3,CCL2,CFB,CXCL1,CXCL11,CXCL3,CYC1,DAB2,DNAH7,FASN,FGFBP1,FLNC,FOXC1,GPAT3,HADHA,HLA-DMA,IFI27,IFI6,IFIT1,IFIT3,IFIT5,LAP3,LGALS1,LIG4,MSX2,NDUFC2,OASL,OAT,PML,PPARG,PRSS12,RAD23A,RGS2,SGK1,SLC12A2,SP110,TRIM22,TRIM38,UBE2L6,VASP	43 (4)	3
phosphoramidon	chemical - endogenous non-mammalian	ECE1,MAPK1,phosphoramidon	6.71e-08	BLZF1,BST2,BTN3A3,CFB,CXCL11,DAB2,DNAH7,ECE1,FLNC,HLA-DMA,IFI27,IFI6,IFIT1,IFIT3,IFIT5,LAP3,LGALS1,OASL,PML,PROM1,PRSS12,RGS2,SP110,TRIM22,TRIM38,UBE2L6	26 (3)	3
SL 327	chemical - protease inhibitor	ELK1,ERK,ERK1/2,MAPK1,MAPK3,SL 327	7.48e-08	ACP5,ADGRG6,AKR1B10,BIRC3,BLZF1,BST2,BTN3A3,CCL2,CFB,CXCL1,CXCL11,CXCL3,DAB2,DNAH7,ECE1,FLNC,GRK2,HLA-DMA,IFI27,IFI6,IFIT1,IFIT3,IFIT5,LAP3,LCN2,LDLR,LGALS1,MAP2K2,NFKBIZ,OASL,PML,PRSS12,RGS2,SGK1,SLC7A11,SP110,TAP2,TRIM22,TRIM38,UBE2L6,VASP	41 (6)	5
TPSD1	peptidase	MAPK1,MAPK14,MAPK3,MAPK8,MAPK9,RARRES2,TPSD1	7.53e-08	ACLY,ACP5,BIRC3,BLZF1,BST2,BTN3A3,CCL2,CFB,CXCL1,CXCL11,DAB2,DNAH7,FGFBP1,FLNC,HLA-DMA,IFI27,IFI6,IFIT1,IFIT3,IFIT5,IL18,LAP3,LDLR,LGALS1,MIF,NR1H3,OASL,PARP14,PML,PPARG,PRSS12,RGS2,SGK1,SLC2A4,SP110,TRIM22,TRIM38,UBE2L6	38 (7)	6
FYB2	other	Akt,FYB2,MAPK1,PLCG1	7.53e-08	ATF4,BLZF1,BST2,BTN3A3,CCL2,CD164,CFB,CPT1A,CXCL11,DAB2,DNAH7,FLNC,HLA-DMA,IFI27,IFI6,IFIT1,IFIT3,IFIT5,ITGB5,LAMB2,LAP3,LCN2,LGALS1,MPPE1,OASL,PML,PODXL,PPARG,PRDM16,PRSS12,RGS2,SGK1,SLC2A4,SLC6A14,SP110,TRIM22,TRIM38,UBE2L6	38 (4)	3
SREBF1	transcription regulator	HNF4α dimer,PPARG,PPRC1,SREBF1	7.84e-08	AACS,AADAC,ACLY,AGPAT2,ALDOB,ALOX15B,ATF4,ATP5ME,CAP2,CCL2,CXCL1,CXCL3,DHCR7,FABP6,FADS1,FADS2,FASN,FDFT1,HADHA,INSIG2,LCN2,LDLR,LY6D,MGST1,MKNK2,MUC13,NFKBIZ,NR1H3,NSDHL,NSF,PC,PCYT1A,PPARG,RBP4,RETREG1,SERPINA3,SORBS1,SQLE	38 (4)	4
binimetinib	chemical drug	binimetinib,ERK,ERK1/2,MAP2K1,MAPK1,Mek	7.95e-08	ACP5,ADGRG6,AKR1B10,BIRC3,BLZF1,BST2,BTN3A3,CCL2,CFB,CXCL1,CXCL3,DAB2,DNAH7,ECE1,ETV4,FASN,FGFBP1,FLNC,HLA-DMA,HSPB1,IFI27,IFI6,IFIT1,IFIT3,IFIT5,LAP3,LCN2,LDLR,LGALS1,MAP2K2,NFKBIZ,NR1H3,OASL,PIM1,PML,PRSS12,RGS2,SGK1,SP110,TAP2,TRIM22,TRIM38,UBE2L6,VASP	44 (6)	5
HG-9-91-01	chemical drug	ACACA,CDK5R1,HDAC5,HG-9-91-01,IRS1,LOC102724428/SIK1,MEF2,MEF2D,PIK3R1,SIK2,SIK3,SREBF1,STAT3	8.07e-08	AACS,ACLY,ALDH1A1,ATF4,ATP5ME,CAP2,CASP1,CASP4,CFB,CIITA,CPT1A,CXCL3,DHCR7,FABP6,FADS1,FADS2,FASN,FDFT1,IFIT1,IFIT3,IHH,IKBKE,KCTD11,LCN2,LDLR,NFKBIZ,NR1H3,NSDHL,OASL,PCYT1A,PIM1,PIM2,PML,PPARG,PRDM16,PROM1,RETREG1,RGS2,SGK1,SLAMF6,SLC7A11,SLPI,SQLE,TNS4,WFDC2	45 (13)	10
RSU1	other	Jnk,MAPK1,MAPK9,RAC1,ROCK,RSU1	8.47e-08	ACLY,BIRC3,BLZF1,BST2,BTN3A3,CCL2,CFB,CIITA,CXCL11,CXCL3,DAB2,DNAH7,FASN,FLNC,HLA-DMA,IFI27,IFI6,IFIT1,IFIT3,IFIT5,IL18,LAP3,LGALS1,MIF,NR1H3,OASL,PARP14,PML,PROM1,PRSS12,RAC3,RASA1,RGS2,SP110,TRIM22,TRIM38,UBE2L6	37 (6)	6
pyrilamine	chemical drug	CTNNB1,HRH3,MAPK1,MAPK3,pyrilamine	8.63e-08	ALDH1A1,BLZF1,BST2,BTN3A3,CCL2,CFB,CXCL1,CXCL11,CXCL3,CYC1,DAB2,DNAH7,FASN,FGFBP1,FLNC,FOXC1,GPAT3,HADHA,HLA-DMA,IFI27,IFI6,IFIT1,IFIT3,IFIT5,LAP3,LGALS1,LIG4,MSX2,NDUFC2,OASL,OAT,PML,PPARG,PRSS12,RAD23A,RGS2,SGK1,SLC12A2,SP110,TRIM22,TRIM38,UBE2L6,VASP	43 (5)	4
chloropyrifos oxon	chemical - endogenous mammalian	ACHE,CASP3,Ces,chloropyrifos oxon,Gsk3,irinotecan,MAPT,PRKCE	8.69e-08	ATF4,ATG16L1,ATG2B,BIRC3,CASP4,CLCN7,FASN,GALC,GAS7,HPSE,HSPA1A/HSPA1B,HSPB1,IL18,LCN2,LDLR,MAP1A,MAP1B,PHLPP1,PIM1,PPARG,RGS2,SERPINA3	22 (8)	5
AP20187	chemical reagent	Akt,AP20187,CASP1,FGFR1,Mapk,MAPK1,MAPK3	8.82e-08	ATF4,BLZF1,BST2,BTN3A3,CCL2,CD164,CFB,CPT1A,CXCL1,CXCL11,DAB2,DNAH7,FASN,FLNC,GSDME,HLA-DMA,IFI27,IFI6,IFIT1,IFIT3,IFIT5,IL18,ITGB5,LAMB2,LAP3,LCN2,LGALS1,MPPE1,NR1H3,NXF1,OASL,PML,PODXL,PPARG,PRDM16,PRSS12,RGS2,SGK1,SLC2A4,SLC6A14,SP110,TRIM22,TRIM38,UBE2L6	44 (7)	7
CAB39L	kinase	CAB39L,PPARGC1A,PRKAA,PRKAA1,STK11	8.94e-08	ATP5ME,BCAT2,BIRC3,C2,CCL2,COX8A,CPT1A,CXCL1,CXCL3,CYC1,CYP3A4,ETV4,FASN,IGFBP4,IL18,INSIG2,ITGB5,IYD,KLF12,LDLR,LIPA,MAP1B,MGST1,MPST,NDUFC2,NEFH,NFKBIZ,NR1H3,NSDHL,OAT,PHC2,PHGDH,POLR2E,PPARG,RBP4,RGS2,RNF168,SERPINA3,SHMT2,SLC16A4,SLC19A1,SLC2A4,TKT,TNFSF15,TNS3	45 (5)	5
OPC-31260	chemical drug	ATP1A1,ATP1B3,AVPR2,MAPK1,Na K ATPase,OPC-31260,PLC	8.96e-08	BLZF1,BST2,BTN3A3,CCL2,CFB,CXCL11,DAB2,DNAH7,FLNC,HLA-DMA,IFI27,IFI6,IFIT1,IFIT3,IFIT5,LAP3,LDLR,LGALS1,OASL,PML,PRSS12,RGS2,SP110,TRIM22,TRIM38,UBE2L6	26 (7)	4
5-hydroxyeicosatetraenoic acid	chemical - endogenous mammalian	5-hydroxyeicosatetraenoic acid,Akt,MAPK1,PI3K (complex)	9.44e-08	BIRC3,BLZF1,BST2,BTN3A3,CD164,CFB,CPT1A,CXCL11,DAB2,DNAH7,FLNC,HK1,HLA-DMA,IFI27,IFI6,IFIT1,IFIT3,IFIT5,ITGB5,LAMB2,LAP3,LGALS1,MPPE1,OASL,PIM1,PLB1,PML,PODXL,PPARG,PRDM16,PRSS12,RGS2,SGK1,SLC2A4,SLC6A14,SP110,TRIM22,TRIM38,UBE2L6	39 (4)	3
seratrodast	chemical drug	ERK,MAPK1,seratrodast	9.62e-08	ACP5,ADGRG6,BLZF1,BST2,BTN3A3,CCL2,CFB,CXCL1,CXCL11,DAB2,DNAH7,FLNC,HLA-DMA,IFI27,IFI6,IFIT1,IFIT3,IFIT5,LAP3,LCN2,LDLR,LGALS1,NFKBIZ,OASL,PML,PRSS12,RGS2,SP110,TRIM22,TRIM38,UBE2L6,VASP	32 (3)	2
NSC-295642	chemical reagent	ERK,MAPK1,NSC-295642	9.62e-08	ACP5,ADGRG6,BLZF1,BST2,BTN3A3,CCL2,CFB,CXCL1,CXCL11,DAB2,DNAH7,FLNC,HLA-DMA,IFI27,IFI6,IFIT1,IFIT3,IFIT5,LAP3,LCN2,LDLR,LGALS1,NFKBIZ,OASL,PML,PRSS12,RGS2,SP110,TRIM22,TRIM38,UBE2L6,VASP	32 (3)	2
FAU	other	ERK,FAU,MAPK1	9.62e-08	ACP5,ADGRG6,BLZF1,BST2,BTN3A3,CCL2,CFB,CXCL1,CXCL11,DAB2,DNAH7,FLNC,HLA-DMA,IFI27,IFI6,IFIT1,IFIT3,IFIT5,LAP3,LCN2,LDLR,LGALS1,NFKBIZ,OASL,PML,PRSS12,RGS2,SP110,TRIM22,TRIM38,UBE2L6,VASP	32 (3)	2
astressin 2B	biologic drug	Akt,astressin 2B,HPGD,MAPK1,MAPK3	9.8e-08	ALDH1A1,ATF4,BLZF1,BST2,BTN3A3,CCL2,CD164,CFB,CPT1A,CXCL11,DAB2,DNAH7,FLNC,HLA-DMA,IFI27,IFI6,IFIT1,IFIT3,IFIT5,ITGB5,LAMB2,LAP3,LCN2,LGALS1,MPPE1,OASL,PML,PODXL,PPARG,PRDM16,PRSS12,RGS2,SGK1,SLC2A4,SLC6A14,SP110,TRIM22,TRIM38,UBE2L6	39 (5)	4
IFNB1	cytokine	IFNB1	1.07e-07	APOL1,APOL2,APOL3,BST2,BTN3A3,CARD6,CASP1,CCL2,CXCL11,CXCL3,IFI27,IFI6,IFIT1,IFIT3,PARP14,PARP9,PLAAT4,PML,SQLE,TRIM38	20 (1)	1
RASD1	enzyme	MAPK1,PRKCD,RASD1	1.07e-07	ARHGAP32,BIRC3,BLZF1,BST2,BTN3A3,CCL2,CEMIP,CFB,CIITA,CXCL11,DAB2,DNAH7,FLNC,HLA-DMA,IFI27,IFI6,IFIT1,IFIT3,IFIT5,LAP3,LDLR,LGALS1,OASL,PML,PROM1,PRSS12,RGS2,SP110,TRIM22,TRIM38,UBE2L6	31 (3)	2
ST-4 SEC2 mutant superantigen	chemical reagent	MAPK14,PPARG,SREBF1,ST-4 SEC2 mutant superantigen	1.08e-07	AACS,ACP5,AGPAT2,ALOX15B,ATP5ME,CAP2,CCL2,CXCL1,CXCL3,DAB2,DHCR7,FABP6,FADS1,FADS2,FASN,FDFT1,FGFBP1,HADHA,IL18,INSIG2,LDLR,LY6D,MGST1,MKNK2,MUC13,NSDHL,NSF,PC,PCYT1A,PPARG,RBP4,RETREG1,SERPINA3,SGK1,SLC2A4,SORBS1,SQLE	37 (4)	4
GW 9508	chemical reagent	ERK1/2,GW 9508,MAPK1,NFKBIA	1.1e-07	AKR1B10,ALOX15B,BIRC3,BLZF1,BST2,BTN3A3,CASP4,CCL2,CFB,CXCL1,CXCL11,CXCL3,DAB2,DNAH7,ECE1,FLNC,HLA-DMA,HPSE,IFI27,IFI6,IFIT1,IFIT3,IFIT5,LAP3,LCN2,LDLR,LGALS1,MAP2K2,MXD4,NID1,OASL,PML,PRSS12,RGS2,RPL8,SGK1,SLC12A2,SP110,TAP2,TRIM22,TRIM38,UBE2L6,ZNF638	43 (4)	3
WWC1	transcription regulator	ESR1,WWC1,YAP1	1.14e-07	AASS,ACVR1B,ADGRG6,ARID4B,BIRC3,BST2,CAP2,CASP4,CCL2,COL9A2,CXCL1,CXCL3,DAB2,DLG5,DST,FARP2,GAS7,GNB1,GOPC,GUCY1A1,HCP5,HDAC11,IFI27,IFI6,IFIT1,IGFBP4,IKBKE,JMJD6,LAMB2,LCN2,LDLR,LGALS1,LOXL4,MAP1B,MAP2K2,MYL9,NCOA1,NR1D2,NR1H3,NRDE2,PCM1,PIM2,PROM1,PRUNE1,RAC3,SAMD9,SLC2A4,SLC39A4,SLC3A2,SLC44A1,SLC7A1,SLC7A11,SLC9A2,SORBS1,SP110,STX3,TACC1,TIAM1,WASF2,WASHC2A/WASHC2C,YARS1,ZNF227	62 (3)	2
LOC102724428/SIK1	kinase	LOC102724428/SIK1,MEF2,SREBF1,STAT3	1.16e-07	AACS,ACLY,ALDH1A1,ATP5ME,CAP2,CASP1,CASP4,CCL2,CIITA,CXCL3,DHCR7,FABP6,FADS1,FADS2,FASN,FDFT1,IFIT1,IFIT3,IHH,IKBKE,KCTD11,LCN2,LDLR,NFKBIZ,NR1H3,NSDHL,OASL,PCYT1A,PIM1,PIM2,PML,PPARG,PROM1,RETREG1,RGS2,SGK1,SLAMF6,SLC2A4,SLPI,SQLE,TNS4,WFDC2	42 (4)	4
avexitide	biologic drug	Akt,avexitide,HDAC4,MAPK1,MAPK3,p70 S6k,PI3K (complex)	1.16e-07	BIRC3,BLZF1,BST2,BTN3A3,CD164,CFB,CPT1A,CXCL11,DAB2,DNAH7,FASN,FLNC,HK1,HLA-DMA,HLA-DRA,IFI27,IFI6,IFIT1,IFIT3,IFIT5,ITGB5,LAMB2,LAP3,LGALS1,MPPE1,OASL,PIM1,PLB1,PML,PODXL,PPARG,PRDM16,PRSS12,RGS2,SGK1,SLC2A4,SLC6A14,SP110,TRIM22,TRIM38,UBE2L6	41 (7)	6
dobutamine	chemical drug	ADRB2,ADRB3,CaMKII,dobutamine,MAPK1,TNNI3	1.2e-07	BIRC3,BLZF1,BST2,BTN3A3,CCL2,CFB,CXCL11,CXCL3,DAB2,DNAH7,FASN,FLNC,HLA-DMA,IFI27,IFI6,IFIT1,IFIT3,IFIT5,LAP3,LGALS1,OASL,PML,PRSS12,RGS2,SP110,TRIM22,TRIM38,UBE2L6	28 (6)	5
IRGM	enzyme	IRGM	1.21e-07	BST2,CXCL1,CXCL3,IFIT1,IFIT3,IFIT5,IKBKE,OASL,SAMD9,TNFSF15,TRIM22,TRIM38,UBE2L6	13 (1)	1
sn-1,2-didecanoylglycerol	chemical - endogenous mammalian	MAPK1,MBP,sn-1,2-didecanoylglycerol	1.21e-07	BLZF1,BST2,BTN3A3,CCL2,CFB,CXCL11,DAB2,DNAH7,FLNC,HLA-DMA,IFI27,IFI6,IFIT1,IFIT3,IFIT5,LAP3,LGALS1,OASL,PML,PRSS12,RGS2,SP110,TRIM22,TRIM38,UBE2L6	25 (3)	2
ergosterol-5,8-peroxide	chemical - endogenous mammalian	ergosterol-5,8-peroxide,ERK1/2,MAPK1	1.21e-07	AKR1B10,BIRC3,BLZF1,BST2,BTN3A3,CCL2,CFB,CXCL1,CXCL11,CXCL3,DAB2,DNAH7,ECE1,FLNC,HLA-DMA,IFI27,IFI6,IFIT1,IFIT3,IFIT5,LAP3,LDLR,LGALS1,MAP2K2,OASL,PML,PRSS12,RGS2,SGK1,SP110,TAP2,TRIM22,TRIM38,UBE2L6	34 (3)	2
IVNS1ABP	other	IVNS1ABP,PML	1.26e-07	AKR7A2,BST2,CIITA,CPT1A,CXCL1,CXCL11,FASN,HLA-DMB,HLA-DRA,HSPB1,IFI27,IFIT1,IFIT3,LDLR,PML,TAP2,UBE2M	17 (2)	2
isoflurane	chemical drug	Akt,CASP3,GSK3B,ICAM1,isoflurane,KCNK9,MAPT,NOS2,Pka,PRKCE,PTGS2,SELP,SRC,TRPV1	1.27e-07	ADCY5,APOL3,ATF4,ATG16L1,ATG2B,BST1,CA1,CASP1,CASP4,CD164,CIITA,CLCN7,CPT1A,FASN,GALC,GAS7,GSPT2,HLA-DMA,HLA-DMB,HPSE,HSPA1A/HSPA1B,HSPB1,IFI27,IFI6,IFIT3,ITGB5,KRT23,KRT4,LAMB2,LDLR,MAP1A,MAP1B,MPPE1,NCOA1,NFE2L3,NFKBIZ,NTSR1,PC,PIM1,PODXL,PRDM16,PROM1,PTGER1,RGS2,SLC1A5,SLC6A14,THBD,TKT	48 (14)	13
PTPN7	phosphatase	ERK,ERK1/2,MAPK1,MAPK3,PTPN7	1.28e-07	ACP5,ADGRG6,AKR1B10,BIRC3,BLZF1,BST2,BTN3A3,CCL2,CFB,CXCL1,CXCL11,CXCL3,DAB2,DNAH7,ECE1,FLNC,HLA-DMA,IFI27,IFI6,IFIT1,IFIT3,IFIT5,LAP3,LCN2,LDLR,LGALS1,MAP2K2,NFKBIZ,OASL,PML,PRSS12,RGS2,SGK1,SP110,TAP2,TRIM22,TRIM38,UBE2L6,VASP	39 (5)	4
cerulenin	chemical drug	cerulenin,CPT1B,EIF2S1,ERBB2,FASN	1.29e-07	ACLY,ACTB,ADAM19,ATF4,ATP5ME,B4GALT3,C4BPB,CCL2,CD164,CXCL3,ETV4,FASN,FLNC,FSTL3,GRK2,HK1,HSPB1,IGFBP4,LAMB2,LCN2,LGALS1,LMO4,MAP1B,MAP2K2,MKNK2,MPPE1,MYL9,NID1,PHKA2,PIK3R3,PODXL,POLR2E,POLR2J2/POLR2J3,PPARG,PROM1,RBP4,S100A14,SERPINA3,SLC2A4,SLC6A14,SLC7A1,SLC7A11,SORBS1,SQLE,TAP2,TNS4	46 (5)	5
GRPR	G-protein coupled receptor	ERK1/2,GNAQ,GRPR,MAPK1,MAPK8,PLC,RAF1	1.31e-07	AKR1B10,BIRC3,BLZF1,BST2,BTN3A3,CCL2,CFB,CXCL1,CXCL11,CXCL3,DAB2,DNAH7,ECE1,FGFBP1,FLNC,HLA-DMA,HSPB1,IFI27,IFI6,IFIT1,IFIT3,IFIT5,ITGB5,LAP3,LDLR,LGALS1,MAP2K2,MIF,OASL,PC,PML,PRSS12,RGS2,SGK1,SP110,SQLE,TAP2,THBD,TIAM1,TRIM22,TRIM38,TUBA4A,UBE2L6	43 (7)	6
STMN1	other	CDK4/6,ERK1/2,MAPT,MTOR,NFkB (family),STMN1	1.33e-07	ACLY,AKR1B10,ATG16L1,ATG2B,BIRC3,CASP4,CCL2,CLCN7,CXCL1,CXCL3,DRAM1,ECE1,ETFA,FAM120A,FASN,GALC,GAS7,GLG1,HPSE,HSPA1A/HSPA1B,IL18,LAMB2,LCN2,LDLR,MAP1A,MAP1B,MAP2K2,PCYT1A,PFN1,PHLPP1,PIM1,PIM2,RNF168,SERPINA3,SGK1,SLC12A2,SLC2A4,SLC8A2,TAP2	39 (6)	5
PSMB5	peptidase	26s Proteasome,Akt,MTOR,PI3K (family),PSMB5	1.35e-07	ACLY,AKR1B10,ATF4,ATF7IP2,BIRC3,CASP1,CCL2,CD164,CLCN7,CPT1A,CXCL1,CXCL11,CXCL3,ETFA,FASN,GLG1,HK1,HSPB1,HSPB8,IFIT1,ITGB5,LAMB2,LCN2,MLF1,MPPE1,PFN1,PHLPP1,PIM1,PIM2,PODXL,PPARG,PRDM16,RNF168,SGK1,SLC12A2,SLC2A4,SLC6A14,SLC8A2	38 (5)	4
SU6657	chemical drug	FGFR1,MAPK1,MET,Pdgfr,PDGFRB,SRC,SRC (family),SU6657	1.37e-07	BLZF1,BST2,BTN3A3,CCL2,CFB,CPT1A,CXCL1,CXCL11,DAB2,DNAH7,FLNC,HLA-DMA,HSPB1,IFI27,IFI6,IFIT1,IFIT3,IFIT5,IL18,LAP3,LDLR,LGALS1,NFKBIZ,NR1H3,NXF1,OASL,PIM1,PML,PRSS12,RGS2,SP110,SP6,STING1,TRIM22,TRIM38,UBE2L6	36 (8)	7
FR 180204	chemical drug	FR 180204,IGF1R,INSR,MAPK1,MAPK3,PARP1	1.37e-07	ALDH1A1,BLZF1,BST2,BTN3A3,CFB,CPT1A,CXCL11,CXCL3,CYC1,DAB2,DECR1,DHCR7,DNAH7,ETFA,FASN,FDFT1,FLNC,HADHA,HLA-DMA,IFI27,IFI6,IFIT1,IFIT3,IFIT5,INSIG2,LAP3,LGALS1,NR1H3,NSDHL,OASL,PEMT,PML,PODXL,PPARG,PROM1,PRSS12,RGS2,SLC2A4,SLC44A1,SP110,SQLE,TRIM22,TRIM38,UBE2L6	44 (6)	5
CAB39	enzyme	AMPK,CAB39,MARK2,MARK3,OXSR1,SLC12A2,STK11,STK24,STK26	1.44e-07	AACS,ACLY,ACP5,CCL2,CIITA,COX8A,CXCL1,CYC1,CYP3A4,ETV4,FGFBP1,IL18,IYD,KLF12,LMO4,MAP1B,MPST,NDUFC2,NFKBIZ,OAT,PHC2,PHGDH,POLR2E,PPARG,RNF168,SHMT2,SLC12A2,SLC16A4,SLC4A2,TKT	30 (9)	8
1beta,25-dihydroxyvitamin D3	chemical drug	1beta,25-dihydroxyvitamin D3,MAPK1,PI3K (complex)	1.45e-07	ATF4,BIRC3,BLZF1,BST2,BTN3A3,CCL2,CFB,CXCL11,DAB2,DNAH7,FLNC,HK1,HLA-DMA,IFI27,IFI6,IFIT1,IFIT3,IFIT5,LAP3,LCN2,LGALS1,OASL,PIM1,PLB1,PML,PRSS12,RGS2,SGK1,SP110,TRIM22,TRIM38,UBE2L6	32 (3)	2
DNM1	enzyme	DNM1,ERK,ERK1/2,IRS1,MAPK1,MAPK3,MMP14	1.45e-07	ACP5,ADGRG6,AKR1B10,BIRC3,BLZF1,BST2,BTN3A3,CCL2,CFB,CXCL1,CXCL11,DAB2,DNAH7,ECE1,FASN,FLNC,HLA-DMA,IFI27,IFI6,IFIT1,IFIT3,IFIT5,LAP3,LCN2,LDLR,LGALS1,MAP2K2,NFKBIZ,OASL,PML,PRDM16,PRSS12,RGS2,SGK1,SLC2A4,SLCO2A1,SP110,TAP2,TRIM22,TRIM38,TUBA4A,UBE2L6,VASP	43 (7)	6
gemfibrozil	chemical drug	ACOX1,CYP1A2,EGR1,gemfibrozil,NQO1,PIK3CB,PIK3R1,PPARA,TERT	1.53e-07	AADAC,ALDOB,ATF4,BIRC3,C2,CCL2,CPT1A,CXCL1,CXCL3,DECR1,DHCR7,FADS1,FADS2,FDFT1,HADHA,HK1,HPSE,IFI27,IFIT3,INSIG2,LCN2,LDLR,LONP1,LY6D,MGST1,MPG,NR1H3,NSDHL,OASL,OAT,PC,PPARG,PRDM16,PROM1,RBP4,RGS2,SLC12A2,SLC1A5,SLC2A4,SLC46A3,STING1,TIAM1	42 (9)	9
ITPKB	kinase	CDKN1A,ITPKB,MAPK1,MAPK3	1.57e-07	ATRX,BLZF1,BST2,BTN3A3,CCL2,CFB,CXCL11,CXCL3,DAB2,DNAH7,FLNC,HLA-DMA,IFI27,IFI6,IFIT1,IFIT3,IFIT5,IL18,IRF6,ITGB5,LAP3,LGALS1,OASL,PML,PROM1,PRSS12,RAMP1,RGS2,S100A14,SLPI,SP110,TRIM22,TRIM38,UBE2L6	34 (4)	3
ANKHD1/ANKHD1-EIF4EBP3	other	Akt,ANKHD1/ANKHD1-EIF4EBP3,MTOR,YAP1	1.57e-07	ACLY,ARID4B,ATF4,BST2,CASP1,CASP4,CCL2,CD164,COL9A2,CPT1A,CXCL1,CXCL3,ETFA,FASN,GLG1,HSPB1,IFI27,IFI6,IFIT1,IGFBP4,ITGB5,JMJD6,LAMB2,LCN2,MAP1B,MPPE1,MYL9,NRDE2,PFN1,PHLPP1,PIM1,PODXL,PPARG,PRDM16,RAC3,RNF168,SGK1,SLC12A2,SLC2A4,SLC6A14,SLC8A2,SORBS1,TIAM1,WASHC2A/WASHC2C,ZNF227	45 (4)	3
FCAR	transmembrane receptor	AKT1,ERK,FCAR,MAPK1,SYK	1.6e-07	ACP5,ADGRG6,AKR1B10,BLZF1,BST2,BTN3A3,CFB,CXCL11,DAB2,DNAH7,FASN,FLNC,FSTL1,HLA-DMA,IFI27,IFI6,IFIT1,IFIT3,IFIT5,LAP3,LCN2,LDLR,LGALS1,NFKBIZ,OASL,PIM1,PML,PPARG,PROM1,PRSS12,RAMP1,RGS2,SLC3A2,SP110,TRIB2,TRIM22,TRIM38,UBE2L6,VASP	39 (5)	4
PROK1	growth factor	EGFR,MAPK1,PROK1,SRC	1.6e-07	ACTB,BLZF1,BST2,BTN3A3,CASP4,CFB,CXCL11,DAB2,DNAH7,ETV4,FASN,FLNC,HLA-DMA,HSPB1,IFI27,IFI6,IFIT1,IFIT3,IFIT5,IGFBP4,ITGB5,LAP3,LCN2,LDLR,LGALS1,NSF,OASL,PML,PROM1,PRSS12,RGS2,SERPINA3,SLC7A11,SLPI,SP110,TRIM22,TRIM38,TUBA4A,UBE2L6	39 (4)	3
saikosaponin A	chemical reagent	Ap1,ATF2,ERK,MAPK1,saikosaponin A	1.63e-07	ACP5,ACTB,ADGRG6,BLZF1,BST2,BTN3A3,CCL2,CFB,CXCL1,CXCL11,DAB2,DNAH7,FLNC,HLA-DMA,IFI27,IFI6,IFIT1,IFIT3,IFIT5,LAP3,LCN2,LDLR,LGALS1,NFKBIZ,OASL,PML,PPARG,PRSS12,RGS2,SP110,TRIM22,TRIM38,UBE2L6,VASP	34 (5)	4
PRLH	cytokine	AKT1,CREB1,MAPK1,MAPK8,PRLH	1.69e-07	AKR1B10,BIRC3,BLZF1,BST2,BTN3A3,CADPS2,CCL2,CFB,CPT1A,CXCL11,DAB2,DNAH7,FASN,FLNC,FSTL1,HLA-DMA,HLA-DRA,IFI27,IFI6,IFIT1,IFIT3,IFIT5,KLF7,LAP3,LCN2,LDLR,LGALS1,MIF,MKNK2,NTSR1,OASL,PGM2L1,PML,PPARG,PROM1,PRSS12,RAC3,RAMP1,RBP4,RGS2,SGK1,SLC19A1,SLC2A4,SLC3A2,SLC8A2,SP110,TRIM22,TRIM38,UBE2L6	49 (5)	4
CAMK2N2	other	CAMK2N2,CaMKII,MAPK1	1.71e-07	BIRC3,BLZF1,BST2,BTN3A3,CFB,CXCL11,DAB2,DNAH7,FLNC,HLA-DMA,IFI27,IFI6,IFIT1,IFIT3,IFIT5,LAP3,LGALS1,OASL,PML,PRSS12,RGS2,SP110,TRIM22,TRIM38,UBE2L6	25 (3)	2
RNF5	enzyme	MAVS,RNF5,SCAP	1.79e-07	AACS,ACLY,CASP1,CFB,COL16A1,CXCL11,CXCL3,DHCR7,FADS1,FADS2,FASN,FDFT1,IFI27,IFIT1,IFIT3,IL18,LDLR,MSX2,NSDHL,OASL,SQLE,SRP68,UBE2L6	23 (3)	3
LRRC4	other	LRRC4,MAPT,MARK2,PRKCZ	1.8e-07	ATG16L1,ATG2B,CLCN7,CXCL3,GALC,GAS7,HPSE,HSPA1A/HSPA1B,HSPB1,IL18,LCN2,LMO4,MAP1A,MAP1B,NFKBIZ,PHGDH,SERPINA3	17 (4)	3
[truncated: 590 more rows]
