# Supplementary material for: Patient-derived colon epithelial organoids reveal lipid-related metabolic dysfunction in pediatric ulcerative colitis
Source: Nat Commun. 2025 Dec 10;16:11026. doi: 10.1038/s41467-025-65988-2 (PMC12695892; doi:10.1038/s41467-025-65988-2)
Supplement: Supplementary file 9 — Source Data [file 41467_2025_65988_MOESM9_ESM.xlsx]

## Sheet: Fig. 1
Fig. 1B	C	aUC
	1.61765	0.764706	P value	0.0002
	1.475	0.46875
	1.93333	0.517241
	1.35714	1.04762
	1.47059	0.432432
	0.916667	0.4
	1.7931	0.565217
	0.764706	0.041667
Fig. 1C		C			aUC				P-value
	Spheroids	0.78316	1.45446	0.76238	0.57695	1.2133	1.24054	Spheroids
	Colonoids	5.21328	11.9717	9.88433	0.73216	1.80274	2.71327	C vs. aUC	>0.9999
								Colonoids
								C vs. aUC	0.0024
								C
								Spheroids vs. Colonoids	0.0076
								aUC
								Spheroids vs. Colonoids	0.8464
Fig. 1F
		C								aUC								P value
	Basal	0.06	0.07	0.1	0.08	0.05544	0.06904	0.09821	0.07754	0.2195	0.2153	0.176	0.1754	0.15382	0.13869	0.08057	0.08336	0.001865
	Maximal	0.3012	0.4831	0.3317	0.4043	0.1668	0.17715	0.26769	0.22543	0.4247	0.4548	0.4737	0.3616	0.4073	0.37035	0.20577	0.21294	0.214019
	Proton Leak	0.0207	0.0276	0.0186	0.027	0.00813	0.00657	0.01312	0.00986	0.0544	0.0535	0.0318	0.0373	0.02479	0.0249	0.01058	0.01422	0.036269
	Non-mitochondrial	0.06	0.0788	0.0588	0.0636	0.03399	0.05245	0.05666	0.04835	0.0984	0.0936	0.0771	0.0646	0.11255	0.081	0.04416	0.04154	0.066041
	ATP-Linked	0.1074	0.1487	0.1008	0.1195	0.04731	0.06247	0.08508	0.06768	0.1651	0.1618	0.1442	0.1382	0.12903	0.11379	0.06999	0.06915	0.09673
Fig. 1G	C	aUC
	15.5256	13.6704	P value	0.5054
	28.9086	15.6488
	18.0609	20.4063
	14.2746	6.94684
	27.1454	22.8413
	15.8322	21.333
	16.7016	14.5916
	20.4522	18.1876
Fig. 1H	C	aUC
	1.37464	0.712079	P value	0.0013
	0.777077	0.752859
	1.15314	0.731584
	1.03211	0.687493
	1.16395	0.799836
	1.09539	0.937183
	1.0085	0.927198
	1.12786
Fig. 1I	C	aUC
	1.24183	1.55826	P value	0.0373
	1.06301	1.41596
	1.15877	1.41085
	1.1372	1.73907
	0.823032	1.20454
	0.87314	1.26734
	0.960943	0.977918
	0.742067	0.766392
Fig. 1J	C	aUC
	86.0029	138.278	P value	0.007
	60.7615	145.821
	82.3769	67.2546
	68.2653	350.177
	28.5518	107.499
	27.4769	58.8672
	30.1561	108.684
	41.224	93.6449
Fig. 1K	C	aUC
	1.9469	3.15284	P value	0.0207
	1.62086	3.61217
	1.46552	2.86262
	1.36207	8.16147
	1.30354	3.36695
	1.21661	4.50429
	1.27102	1.07242
	1.40046	1.25265

## Sheet: Fig. 2
		Fold change in aUC vs C
	Fig 2C	CCL28	CCL2	CXCL1	CXCL11
		1.12633	1.98221	1.27439	1.58185
		C	aUC
	Fig 2D	1.09249	2.58392	P value	0.0304
		0.877891	6.08059
		0.435995	9.1695
		0.707522	2.85075
		C	aUC
	Fig 2E	0.134597	0.275178	P value	0.0254
		0.201386	0.296864
		0.08763	0.465398
		0.151853	0.679667
		C	aUC
	Fig 2F	0.18755	0.415784	P value	0.0009
		0.153169	0.6796
		0.0782091	0.761227
		0.155983	0.606412
		C	aUC
	Fig. 2H	601.343	3142.05	P value	0.0434
		848.544	2866.02
		2451.78	2648.78
		1395.64	6249.79

## Sheet: Fig. 3
Fig 3C	C	aUC
	0.00923	0.01802	P value	0.485
	0.00432	0.01424
	0.00775	0.01152
	0.02529	0.02889
	0.01515	0.01288
	0.01911	0.01337
Fig 3D	C	aUC
	0.01315	0.02954	P value	0.0487
	0.00567	0.02481
	0.00768	0.01994
	0.02359	0.03994
	0.02551	0.0255
	0.02607	0.02514
Fig 3E	C	aUC
	0.00391	0.01152	P value	0.0015
	0.00136	0.01439
	0.00246	0.00842
	0.00385	0.01105
	0.01036	0.01472
	0.00696	0.01177
Fig 3F	C	aUC
	0.00886	0.01748	P value	0.0396
	0.00897	0.01921
	0.01561	0.01054
	0.01936	0.02425
	0.0151	0.0223
	0.01104	0.02364
Fig 3G	C	aUC
	10.4203	25.446	P value	0.0494
	16.165	12.9114
	8.4787	33.0422
	2.97593	116.642
	10.2411	106.851
	22.7169	270.472
	36.6425	92.3561
	84.8588	153.401
Fig 3H	C	aUC
	2.17473	32.641	P value	0.0373
	15.9402	87.0956
	35.0791	49.5872
	25.9641	36.5553
	45.4005	156.766
	27.6654	111.433
	26.6857	30.6454
	4.59209	13.5042

## Sheet: Fig. 4
		Fold change in aUC vs C
	Fig 4A	ALOX15B	-1.56644												Fig 4I		Veh			Eto
		LPL	2.5251													C	0.35999	0.40388	0.3388	0.259	0.22392	0.28795
		AADAC	2.27332													aUC	0.6774	0.70101	0.6206	0.38967	0.47279	0.40167
		LIPA	0.760997															Adjusted P value
		FABP6	3.37446													C:Veh vs. C:Eto		0.0312
		ABCA12	2.9871													C:Veh vs. aUC:Veh		<0.0001
		APOL3	2.71608													C:Veh vs. aUC:Eto		0.3729
		APOL1	2.52639													C:Eto vs. aUC:Veh		<0.0001
		PLB1	1.58044													C:Eto vs. aUC:Eto		0.0034
		CYP3A4	2.112													aUC:Veh vs. aUC:Eto		0.0002
		CYP2C18	1.732
		SPTLC3	1.031
		DGKG	1.198												Fig 4J		Veh			Eto
																C	0.06977	0.09824	0.09951	0.06687	0.04912	0.04187
																aUC	0.11735	0.13865	0.11359	0.05469	0.09485	0.08309
	Fig 4B		Spheroids					Colonoids										Adjusted P value
		C	0.89542	1.11925	1.12417	0.894753	0.96641	1.03741	1.15878	1.32624	1.08148	0.886499				C:Veh vs. C:Eto		0.0942
		aUC	0.862512	0.944452	1.20671	1.27631	1.20284	1.39947	1.28675	1.5901	1.4649	1.42635				C:Veh vs. aUC:Veh		0.1231
			Adjusted P value													C:Veh vs. aUC:Eto		0.8171
		C:Spheroids vs. C:Colonoids	0.3687													C:Eto vs. aUC:Veh		0.0032
		C:Spheroids vs. aUC:Spheroids	0.7548													C:Eto vs. aUC:Eto		0.3086
		C:Spheroids vs. aUC:Colonoids	0.0114													aUC:Veh vs. aUC:Eto		0.0359
		C:Colonoids vs. aUC:Spheroids	>0.9999
		C:Colonoids vs. aUC:Colonoids	0.0266
		aUC:Spheroids vs. aUC:Colonoids	0.0193												Fig 4K		Veh			Eto
																C	0.29023	0.30564	0.33998	0.19214	0.1748	0.24608
																aUC	0.575	0.59061	0.50701	0.33498	0.50887	0.31857
	Fig 4D		C					aUC										Adjusted P value
		Day 2	47.7903	38.2386	43.7131	32.8024	41.6367	93.2168	90.3535	46.7459	52.7418	59.4468				C:Veh vs. C:Eto		0.2188
		Day 5	4.85432	2.99425	2.31888	1.29614	3.93474	5.37453	4.68935	2.30951	3.20485	3.15774				C:Veh vs. aUC:Veh		0.0053
						Adjusted P value										C:Veh vs. aUC:Eto		0.4779
		Day 2														C:Eto vs. aUC:Veh		0.0005
		C vs. aUC				0.0027										C:Eto vs. aUC:Eto		0.0269
		Day 5														aUC:Veh vs. aUC:Eto		0.0386
		C vs. aUC				0.9266
		C
		Day 2 vs. Day 5				0.0005											CXCL1	CXCL11	CCL28	CCL2		P-value
		aUC													Fig 4L	C1-BSA-EtOH	1.271	0.833	0.713	0.74	CXCL1	0.0238919
		Day 2 vs. Day 5				<0.0001										C2-BSA-EtOH	1.254	0.898	0.676	0.803	CXCL11	0.137084
																C3-BSA-EtOH	0.747	1.145	1.262	1.157	CCL28	0.0468712
																C4-BSA-EtOH	0.728	1.125	1.348	1.3	CCL2	0.276439
	Fig 4F		C4	C12	C13	UC1	UC9	UC10								C1-BSA-PA	1.596	0.919	0.872	0.761
		AC (10:0)	-0.564481	0.0187403	0.390367	1.38207	1.68176	0.974961								C2-BSA-PA	1.425	0.89	0.804	0.583
		AC (12:0)	-0.0207679	-0.431738	0.348146	1.71272	1.3466	0.726236								C3-BSA-PA	1.337	1.63	1.734	1.18
		AC (12:1)	-0.140035	-0.384998	0.407867	1.74898	1.20097	0.87361								C4-BSA-PA	1.235	1.605	1.801	1.151
		AC (14:1)	0.0570007	-0.510868	0.331016	2.29253	1.11155	0.521592
		AC (14:2)	0.277799	-0.107572	-0.218419	3.26922	1.69248	0.86036
		AC (15:0) (b)	0.207479	-0.38631	0.111361	0.79879	1.51817	1.30377							Fig 4N	BSA+EtOH	BSA+PA	BSA+PA+Eto
		AC (18:3)	0.238683	0.0161305	-0.306072	1.0054	1.34493	1.3258								1.58546	1.76592	1.49033
		AC (20:3)-OH	-0.0857578	0.158955	-0.0873771	1.55428	0.931982	1.66559								2.88997	3.33039	3.14119
		Cer (d19:1/24:0)	0.444233	-0.226531	-0.349747	1.15647	2.19914	1.84474								1.36185	1.49537	1.2811
		Cer (d19:1/24:1)	0.306075	-0.0524794	-0.323041	1.38646	2.23731	1.63708								1.08027	1.19609	0.930388
		Cer (d20:1/23:0)	0.251227	0.069159	-0.394646	1.43986	3.02307	2.4884									P-value
		Cer (d20:1/24:0)	0.307536	0.0226787	-0.421663	1.6996	3.39536	2.76846								BSA+PA vs. BSA+EtOH	0.0427
		Cer (d20:1/24:1)	0.128887	0.100293	-0.260914	1.75042	3.58752	2.59014								BSA+PA vs. BSA+PA+Eto	0.0427
		Hex2Cer (d18:2/16:0)	-0.526714	0.839153	-0.952137	2.34967	4.01922	2.95349								BSA+PA+Eto vs. BSA+EtOH	0.7972
		Hex3Cer (d18:1/16:0)	-0.977846	1.08348	-1.42226	1.6145	3.97424	3.01495
		Hex3Cer (d18:1/22:0)	-0.197152	0.258013	-0.101755	1.18293	3.49374	2.51814
		Hex3Cer (d18:1/24:0)	-0.094704	0.613133	-0.905201	0.851112	3.52714	2.52342
		Hex3Cer (d18:1/24:1)	-0.526212	0.832905	-0.931382	0.781313	3.57996	2.3058
		GM3 (d18:1/16:0)	-0.55163	0.740959	-0.629358	2.81084	3.47888	2.94898
		DG (16:0_20:4)	0.383995	-0.060875	-0.441504	0.267963	1.78773	1.34316
		DG (16:0_22:6)	0.0743576	-0.077388	-0.000958463	0.673512	1.64702	1.27225
		DG (18:1_22:5)	0.283675	-0.0239383	-0.323436	0.359286	1.83674	1.21488
		FA (20:4)	0.565115	0.0373612	-1.01666	1.56488	1.06737	1.03099
		FA (20:5)	0.375519	0.168662	-0.789167	1.31997	1.05995	1.00044
		LPC (18:3) [sn2] (a)	-0.427021	-0.106643	0.408665	1.88203	0.468523	0.661102
		LPE (P-18:1)	0.488086	-0.572737	-0.112355	2.36803	0.656364	0.38606
		LPI (20:4) [sn2]	0.132611	-0.156091	0.00901852	1.365	1.47728	0.510501
		PC (P-16:0/18:2)	0.119367	0.377794	-0.702777	1.3729	1.23285	0.669409
		PC (P-17:0/20:4) (b)	0.173071	0.299123	-0.639023	0.646234	0.980933	1.13103
		PC (P-36:3)	0.436976	0.0723121	-0.749436	0.997732	0.892795	1.09717
		PE (15-MHDA_22:6)	0.957085	-0.539033	-1.4329	1.65106	1.90672	1.02659
		PE (16:0_22:6)	0.462259	-0.110755	-0.522427	1.30562	1.52021	1.01452
		PE (17:0_22:6)	0.706139	-0.0216708	-1.38279	2.15036	2.05224	1.71486
		PE (18:0_22:5) (n3)	0.456319	-0.249838	-0.345614	1.01532	1.51222	1.05146
		PE (P-17:0/20:4) (b)	0.429032	0.0823477	-0.749207	0.926866	1.50743	1.07072
		PE (P-17:0/22:6) (b)	0.563936	0.0540857	-1.04841	1.21526	1.65745	0.953119
		PE (P-18:1/20:4) (a)	0.368837	0.0721264	-0.605106	1.08787	1.61016	1.17439
		PE (P-18:1/22:4)	0.117064	0.311436	-0.568041	1.46357	2.05173	1.53392
		PE (P-18:1/22:5) (a)	0.362459	0.0979464	-0.634563	1.45307	1.99894	1.1709
		PE (P-18:1/22:6) (a)	0.342724	-0.0466727	-0.388952	1.45457	1.72573	1.07475
		PE (P-18:1/22:6) (b)	0.464212	0.0450455	-0.764344	1.32766	1.53442	0.583501
		PI (16:0_20:4)	0.213256	0.140676	-0.437767	0.997304	1.58663	1.11994
		PI (18:0_20:4)	0.361348	-0.0594819	-0.403989	0.875627	1.71989	1.28208
		PI (18:0_22:5) (n3)	0.123548	-0.146826	0.0105703	1.18761	1.6573	1.19826
		PI (37:4)	0.0812092	0.203442	-0.338883	0.996777	1.64828	1.42054
		PIP1 (38:4)	0.177035	0.0609621	-0.275296	0.650985	1.73724	1.49497
		PS (40:5)	0.447925	-0.469208	-0.130426	1.04912	1.45774	0.601155
		SM (44:1)	0.193147	-0.908657	0.404973	0.373165	1.73174	0.90885
		SM (44:2)	0.278827	-0.735699	0.246426	0.417584	1.70384	0.879913
		SM (d16:1/19:0)	0.447277	-0.466169	-0.131865	0.814654	1.2605	1.04556

## Sheet: Fig. 5
Fig 5D	Veh	Fenof					Fig 5L	Veh	Fenof
	1.08824	0.7	P value	0.0024				1.04294	1.06371	P value	0.0086
	0.575	0.464286						0.97539	1.10505
	1.22857	0.913043						1.04859	1.17996
	1.03333	0.641026						0.87204	1.02733
	0.861111	0.425532						1.06027	1.10867
	1.03125	0.272727						0.96918	1.16626
	0.633333	0.192308
	1.25	0.16129
							Fig 5M	Veh	Fenof
								13.5839	72.7363	P value	0.0129
Fig 5E	Veh	Fenof						8.57893	23.0635
	1.11685	0.645258	P value	0.0217				8.56902	19.634
	0.984989	0.603032						12.7894	37.3804
	0.898164	0.621578						26.4936	80.1377
								16.2694	23.9973
								14.2729	17.5946
Fig 5F	Veh	Fenof						8.943	30.9889
	95.4433	279.134	P value	0.0078
	28.4939	55.0895
	17.7377	41.071					Fig 5O		Veh								Fenof								P value
	13.033	68.8494						Basal	0.07146	0.08882	0.05879	0.06945	0.07843	0.10246	0.07082	0.03814	0.15315	0.11419	0.07567	0.1104	0.07118	0.092	0.09966	0.08298	0.034071
	109.565	338.412						Maximal	0.17658	0.21642	0.15683	0.1511	0.1745	0.2023	0.21494	0.08212	0.29547	0.26438	0.23826	0.26775	0.15631	0.20798	0.22262	0.22359	0.022062
	28.2655	49.5865						Proton leak	0.01289	0.02268	0.01016	0.01466	0.02392	0.02137	0.01039	0.00824	0.03386	0.03616	0.02146	0.03596	0.02118	0.02867	0.03213	0.02743	0.002454
	23.8221	62.5376						ATP-linked	0.05857	0.06614	0.04864	0.0548	0.06589	0.082924	0.06027	0.03154	0.11928	0.07803	0.05646	0.07444	0.05534	0.06333	0.06753	0.05555	0.18375
	31.568	139.055						Non-mito	0.06071	0.05853	0.04479	0.04657	0.0679	0.05098	0.05202	0.02561	0.0642	0.0673	0.0516	0.0563	0.1345	0.0762	0.0611	0.066	0.029384
Fig 5G	Veh	Fenof					Fig 5P	Veh	Fenof
	15.9072	-155.213	P value	0.25				3.46592	3.84823	P value	0.0291
	4.93895	0.521681						1.135	0.664195
	10.347	-10.0994						0.127439	0.858728
	5.27131	10.5093						0.251743	1.69853
	11.5332	-99.5025						3.01096	7.70219
	10.9224	6.09535						0.591881	2.46077
	7.32989	6.24281						0.052488	1.5454
	15.6499	24.9203						1.02652	2.5982
Fig 5I	Veh	Fenof
	0.951683	1.9808	P value	<0.0001
	1.06302	1.86393
	1.21664	2.21468
	0.955413	1.70724
	0.81324	1.64788
Fig 5K	Veh	Fenof
	83.493	85.2463	P value	0.0028
	73.0651	79.7026
	56.2298	88.8161
	68.5962	94.2603
	75.4938	105.246
	68.7376	103.17

## Sheet: Fig. 6
Fig 6A	C	aUC	aUC+GW								Fig 6I	C	aUC	aUC+GW
	0.723685	0.976251	0.896546	P value	0.0496							15.6728	37.3894	75.8946	P value	0.0126
	0.808347	0.897622	0.85107									9.65239	22.414	84.2588
		1.10923	0.815378										9.41908	58.3471
		1.0219	0.931276										58.3916	94.0439
		0.995001	0.89513										16.3917	26.328
													12.9484	19.6476
Fig 6C	C	aUC	aUC+GW
	0.374392	1.12973	0.657611	P value	<0.0001						Fig 6J	C	aUC	aUC+GW
	0.787689	1.10777	0.726832									25.1794	35.8695	54.4632	P value	0.6757
		0.838421	0.526348									28.9572	98.9017	56.7359
		1.07276	0.605013										77.3241	70.3213
		1.02367	0.63714										77.1919	84.4373
		0.827656	0.496467										15.1607	18.1127
													14.854	12.6644
Fig 6E		Basal
	C	aUC	aUC+GW	P value	0.0251						Fig 6K	C	aUC	aUC+GW
	0.10481	0.21651	0.17535									0.298242	0.260934	0.204503	P value	0.0312
	0.14687	0.24276	0.14405									0.197792	1.62909	0.130093
		0.24233	0.19418										1.30661	1.14313
		0.24962	0.21673										1.46068	1.06128
		0.12982	0.09007										0.858989	0.526908
		0.13904	0.14339										2.15409	1.72792
		Proton Leak
	0.02376	0.04199	0.03048	P value	0.0331
	0.01424	0.05745	0.03243								Fig 6L		C	aUC	aUC+GW
		0.05646	0.03946									Day 2	0.3884	0.9125	0.7379	P value	0.0152
		0.04873	0.03958										0.3557	0.9765	0.7538
		0.01234	0.00915											1.1519	0.4075
		0.02222	0.02241											1.5437	1.128
		Maximal												1.9153	1.7497
	0.41836	0.50849	0.37575	P value	0.0205									1.1177	0.8656
	0.15162	0.46592	0.22605									Day 5	0.0962	0.5195	0.5034
		0.37628	0.29563										0.2479	0.4592	0.4179	P value	0.0395
		0.40605	0.34933											0.3447	0.2215
		0.40986	0.25968											0.9497	0.6644
		0.29303	0.28579											1.1023	1.0412
		ATP-Linked												0.4153	0.283
	0.11244	0.17452	0.14487	P value	0.025
	0.13685	0.18531	0.11162
		0.18588	0.15472										aUC					aUC+GW					P-value
		0.20089	0.17715								Fig 6M	LGR5	0.449362	0.507693	0.718475	1.05622	2.26825	0.135553	0.129944	0.388199	0.36878	0.705287	0.050828
		0.12067	0.07773									ASCL2	0.333367	1.1007	0.970426	1.52542	1.07008	0.132642	0.167189	0.415918	0.37835	0.406402	0.012496
		0.11682	0.12098									WFDC2	0.152237	0.832531	0.905483	1.15481	1.95494	0.286761	1.24065	2.15825	1.76008	3.56856	0.042798
		Non-Mitochondrial										MUC2	0.515905	0.770617	0.918001	0.840486	1.95499	0.842853	1.76798	1.10906	1.69227	0.670215	0.621292
	0.05202	0.0997	0.10827	P value	0.414
	0.07075	0.11246	0.05642
		0.09489	0.09541
		0.12703	0.12964
		0.08326	0.06819
		0.054	0.05992
Fig. 6F	C	aUC	aUC+GW
	41.2	145.06	109.558	P value	0.7582
	57.3991	46.606	51.4109
		85.4781	88.1476
		90.9004	149.428
		52.1696	46.7176
Fig 6H		Veh			Eto
	C+veh	0.06977	0.09824	0.09951
	aUC+veh	0.6774	0.70101	0.6206	0.38967	0.47279	0.40167
	aUC+GW	0.29768	0.22932	0.18612	0.3326	0.23268	0.2214
		adj P-value
	aUC:Veh vs. aUC:Eto	0.0016
	aUC:Veh vs. aUC+GW:Veh	<0.0001
	aUC:Veh vs. aUC+GW:Eto	<0.0001
	aUC:Eto vs. aUC+GW:Veh	0.0072
	aUC:Eto vs. aUC+GW:Eto	0.0107
	aUC+GW:Veh vs. aUC+GW:Eto	0.5764

## Sheet: Supplementary Fig. 2
Fig. S2B	C	aUC
	67.381	70.8095	P value	0.2345
	73.0476	78.7619
	83.2381	90.0952
	77.7619	83.619
	67.619	87.6667
	84.1905	77.6667
	81.4762	89.9524
	73.8095	68.6667
		C								aUC								P value
Fig. S2D	Basal	0.02921	0.04843	0.05259	0.04282	0.10376	0.10162	0.08368	0.06435	0.07694	0.05784	0.04765	0.05309	0.05436	0.07214	0.06304	0.04546	0.519428
	Maximal	0.09229	0.0587	0.13485	0.09747	0.19442	0.20453	0.17793	0.1454	0.17911	0.18175	0.16512	0.17144	0.12033	0.20764	0.13867	0.10467	0.374113
	Proton Leak	0.01008	0.01661	0.00677	0.0025	0.01661	0.0167	0.02241	0.00624	0.01193	0.01278	0.00659	0.00497	0.00756	0.01049	0.01332	0.00581	0.274331
	ATP-linked	0.01912	0.03183	0.04581	0.04032	0.08714	0.08492	0.06127	0.05811	0.06501	0.04506	0.04893	0.04812	0.0468	0.06165	0.04973	0.03966	0.749748
	Non-mito	0.03995	0.04948	0.0631	0.09357	0.07601	0.08561	0.08338	0.08839	0.09837	0.0846	0.08918	0.03613	0.06153	0.07359	0.06676	0.06483	0.954724
	C	aUC
Fig. S2F	1.26391	1.09853	P value	0.9591
	0.765592	0.843368
	0.83872	0.968044
	0.802565	1.40366
	1.49966	0.954074
	0.853699	0.908971
	0.872945	0.766138
	1.10291	0.568468
Fig. S2G	C	aUC
	13.7109	15.9246	P value	0.9822
	14.8656	8.45167
	12.2433	10.1037
	6.86508	13.4496
	7.22238	8.11452
	5.33384	6.77476
	5.01138	4.73033
	7.26246	4.60594

## Sheet: Supplementary Fig. 3
Fig. S3A	OLFM4			Fig. S3B	ADVILLIN			Fig. S3C	MUC2			Fig. S3D	SLC26A3
	C	aUC			C	aUC			C	aUC			C	aUC
	34.5794	31.25			0	0			15.2174	5.60748			0	0
	46.9697	32.5301			1.8018	0			19.3878	0			9.52381	0
	31.6667	18.75			8.03571	0			20.7547	0			0	0
	31.4554	29.1667			1.22699	0			26.8817	30.1205			0	0
	44.2308	22.5806			5.12821	2.29358			23.4234	4.22535			17.341	7.32984
	11.6608	25.1163			7.63359	2.83019			17.1429	17.8947			30.3371	6.49351
	23.3161	23.4043			5.71429	2.29008			29.7297	15.873			20.6897	6.97674
	13.1868	74			6.77966	4.7619			16.9355	10.3448			16.9118	7.29167
	35.9375	44.4444			1.2987	0			7.62712	20			15.3846	0
	39.3939	29.4118			1.28205	4.54545			10.3448	8.10811			11.9403	0
	32.5203	38.7097			6.66667	3.22581			20.8333	0			14.8649	0
	28.3951	75			2.91971	1.53846			22.6667	6.41026			17.6471	0
	14.4928				0				1.82927				21.6981
	8.4507				0				11.2676				12.7451
	22.5				0				10.1449				10.7843
	15.534				0				15				11.1111
	P value	0.2803			P value	0.3919			P value	0.034			P value	0.0003
Fig. S3E		C			aUC				Adj P-value
	Spheroids	0.91452	0.94501	1.14047	1.08906	1.14089	3.90514	Spheroids
	Colonoids	71.2264	73.3093	112.383	91.1207	90.1577	74.1559	C vs. aUC	0.9938
								Colonoids
								C vs. aUC	0.9986
								C
								Spheroids vs. Colonoids	0.0025
								aUC
								Spheroids vs. Colonoids	0.0027
Fig. S3F		C			aUC				Adj P-value
	Spheroids	1.5891	0.67239	0.73851	0.97595	0.41133	35.6711	Spheroids
	Colonoids	1988.01	1451.3	1861.5	1248.74	509.27	1509.06	C vs. aUC	0.9987
								Colonoids
								C vs. aUC	0.0449
								C
								Spheroids vs. Colonoids	0.0034
								aUC
								Spheroids vs. Colonoids	0.0204
Fig. S3G		C						aUC					Adj P-value
	Male	0.07	0.1					0.176	0.1754	0.15382	0.13869	Male:C vs. Male:aUC	0.0114
	Female	0.06	0.08	0.05544	0.06904	0.09821	0.07754	0.2195	0.2153	0.08057	0.08336	Male:C vs. Female:C	0.9752
												Female:C vs. Female:aUC	0.0114
												Female:aUC vs. Male:aUC	0.9752

## Sheet: Supplementary Fig. 4
Fig S4B	C	iUC
	0.885714	0.8	P value	0.3823
	0.826087	1.1087
	1.4	0.857143
	0.677419	0.933333
	0.790698	0.479167
	0.916667	0.818182
	1.63333	0.926829
	1.07407	0.612903
		C								iUC								P value
Fig S4D	Basal	0.10322	0.08337	0.088	0.11667	0.04325	0.05623	0.06597	0.0751	0.09416	0.10635	0.07813	0.05831	0.17168	0.12427	0.0645	0.18753	0.117314
	Maximal	0.27755	0.27929	0.26708	0.16726	0.138	0.16961	0.18764	0.24413	0.26766	0.28067	0.2108	0.27925	0.36457	0.28364	0.15554	0.25096	0.145324
	Proton leak	0.01191	0.00838	0.01067	0.0217	0.00226	0.00666	0.00988	0.00569	0.01023	0.01222	0.00582	0.01699	0.04971	0.0243	0.00607	0.03055	0.104742
	Non-mito	0.05756	0.06437	0.05713	0.06614	0.03725	0.04714	0.03939	0.05309	0.06584	0.06565	0.05368	0.08101	0.13102	0.08833	0.04253	0.12309	0.029568
	ATP-linked	0.09131	0.07756	0.07733	0.13362	0.04172	0.05161	0.05609	0.0694	0.08393	0.09413	0.07231	0.08406	0.15432	0.10511	0.05843	0.16745	0.127295
Fig S4E	C	iUC
	66.2421	101.92	P value	0.0148
	167.28	262.65
	102.853	167.189
	79.703	222.242
	61.8133	91.5631
	151.699	231.161
	89.6623	149.631
	72.1137	194.39
Fig S4H		Vehicle				Inflam. Cocktail
	C	1.20549	0.918276	1.01069	0.865536	1.1934	1.17189	1.02596	1.07292
	iUC	0.951589	1.04328	0.805117	0.8713	1.2142	1.3688	1.15841	1.14693
			Adj P- value (Tukey)
		C:Vehicle vs. C:Inflam. Cocktail	0.2629
		C:Vehicle vs. iUC:Vehicle	0.4624
		C:Vehicle vs. iUC:Inflam. Cocktail	0.0592
		C:Inflam. Cocktail vs. iUC:Vehicle	0.0793
		C:Inflam. Cocktail vs. iUC:Inflam. Cocktail	0.3102
		iUC:Vehicle vs. iUC:Inflam. Cocktail	0.0253
Fig S4J			Vehicle							Inflam. Cocktail
	Basal	C	0.105611	0.079593	0.072997	0.080388	0.11626	0.0832	0.09223	0.080737	0.087482	0.084542	0.088581	0.10965	0.09185	0.07629
		iUC	0.071438	0.104265	0.071235	0.069223	0.1442	0.12162	0.14523	0.12007	0.115677	0.09041	0.226323	0.16686	0.1366	0.27651
			Adj P- value (Tukey)
		C:Vehicle vs. C:Inflam. Cocktail	0.9998
		C:Vehicle vs. iUC:Vehicle	0.908
		C:Vehicle vs. iUC:Inflam. Cocktail	0.0102
		C:Inflam. Cocktail vs. iUC:Vehicle	0.8779
		C:Inflam. Cocktail vs. iUC:Inflam. Cocktail	0.0085
		iUC:Vehicle vs. iUC:Inflam. Cocktail	0.0464
			Vehicle							Inflam. Cocktail
	Maximal	C	0.152981	0.202987	0.201242	0.112223	0.22034	0.17381	0.14812	0.159682	0.197846	0.193263	0.193216	0.18261	0.24471	0.11713
		iUC	0.173906	0.309056	0.252922	0.198341	0.24677	0.16897	0.18318	0.243212	0.194378	0.087471	0.373078	0.24772	0.1876	0.38711
			Adj P- value (Tukey)
		C:Vehicle vs. C:Inflam. Cocktail	0.9888
		C:Vehicle vs. iUC:Vehicle	0.5583
		C:Vehicle vs. iUC:Inflam. Cocktail	0.184
		C:Inflam. Cocktail vs. iUC:Vehicle	0.7472
		C:Inflam. Cocktail vs. iUC:Inflam. Cocktail	0.3083
		iUC:Vehicle vs. iUC:Inflam. Cocktail	0.8667
			Vehicle							Inflam. Cocktail
	Proton Leak	C	0.022017	0.013986	0.010508	0.013956	0.02283	0.01296	0.01937	0.014848	0.016741	0.012216	0.014684	0.02397	0.02088	0.01753
		iUC	0.020657	0.020843	0.013595	0.038254	0.03188	0.03392	0.04608	0.011731	0.021148	0.013421	0.014741	0.04594	0.04591	0.12475
			Adj P- value (Tukey)
		C:Vehicle vs. C:Inflam. Cocktail	0.9999
		C:Vehicle vs. iUC:Vehicle	0.6748
		C:Vehicle vs. iUC:Inflam. Cocktail	0.2003
		C:Inflam. Cocktail vs. iUC:Vehicle	0.7139
		C:Inflam. Cocktail vs. iUC:Inflam. Cocktail	0.2241
		iUC:Vehicle vs. iUC:Inflam. Cocktail	0.7978
			Vehicle							Inflam. Cocktail
	ATP-Linked	C	0.092399	0.072044	0.072196	0.073183	0.09343	0.07024	0.07286	0.065889	0.070741	0.072327	0.073897	0.08568	0.07097	0.05876
		iUC	0.059707	0.10989	0.090108	0.075428	0.11232	0.0877	0.09914	0.099413	0.094834	0.063765	0.188069	0.12092	0.09069	0.15176
			Adj P- value (Tukey)
		C:Vehicle vs. C:Inflam. Cocktail	0.949
		C:Vehicle vs. iUC:Vehicle	0.7604
		C:Vehicle vs. iUC:Inflam. Cocktail	0.0337
		C:Inflam. Cocktail vs. iUC:Vehicle	0.4415
		C:Inflam. Cocktail vs. iUC:Inflam. Cocktail	0.0098
		iUC:Vehicle vs. iUC:Inflam. Cocktail	0.2317

## Sheet: Supplementary Fig. 5
Fig S5A	UCP1	UCP2	UCP3			Fig S5D(i)	C	aUC																			Fig S5M	Veh	Fccp
	0	36.6508	0.712				1.27602	1.58993	P value	0.0304																		0.891892	0.925	P value	0.8333
	0	40.4825	0.55934				0.6629	1.72129																				0.5	0.592593
	0	40.9927	0.82249				0.77496	1.47055																				1.08824	0.513514
	0	41.853	0.28361				1.28612	1.31196																				0.964286	0.894737
	0	27.3508	0.46357																									0.918919	0.7
	0	44.8559	0.70244			Fig S5D(ii)	C	aUC	P value	0.0286																		1.09375	1.15789
	0	54.5293	0.58508				17.0723	17.5239																				0.757576	0.884615
	0	47.2855	0.3343				13.7255	24.1164																				0.96	1.33333
	0	63.0767	0.32973				8.1657	20.3451
	0	60.3777	0.39223				9.98133	30.4681
	0	35.257	0.49658																								Fig S5N	Veh	Fccp
	0	50.4504	0.94628																									0.650812	1.06342	P value	0.2501
	0	31.0292	0.43256			Fig S5H		Veh								Fccp								P value				0.553518	0.830754
	0	46.2973	0.78215				Basal	0.0804	0.0926	0.05854	0.06736	0.0883	0.1026	0.07083	0.042	0.086	0.1198	0.0839	0.0943	0.1255	0.1721	0.1021	0.099	0.001615				1.47649	1.38225
	0	74.6942	0.75336				Maximal	0.183	0.2356	0.1568	0.1519	0.17796	0.21237	0.21618	0.0813	0.1973	0.2917	0.2298	0.2279	0.3411	0.3518	0.2547	0.3017	0.005594				1.11918	1.16881
	0	26.9324	0.80826				Proton leak	0.0129	0.0246	0.010274	0.0142	0.02239	0.02185	0.01139	0.00829	0.03	0.0265	0.018	0.0201	0.0331	0.0531	0.023	0.0431	0.008941
	0	21.2975	0.25026				ATP-linked	0.0628	0.0676	0.0492	0.05455	0.0664	0.0842	0.0619	0.03174	0.056	0.0933	0.0659	0.0742	0.1115	0.119	0.0737	0.0559	0.00586
	0	67.8524	0.45192				Non-mito	0.0643	0.0639	0.0437	0.0474	0.0795	0.0501	0.0531	0.0257	0.0642	0.0673	0.0516	0.0563	0.1345	0.0762	0.0611	0.066	0.032236			Fig S5O		Veh				Fccp				P value
	0	41.5055	0.323																									CXCL1	1.13515	1.05743	0.954931	0.852496	2.40281	2.45964	2.02642	2.12204	0.000351
	0	41.959	0.44558																									CXCL11	1.03811	0.995692	1.05091	0.915287	1.73697	1.87548	1.52916	1.85068	0.005408
						Fig S5I	Veh	Fccp																				CCL2	0.90814	0.853506	1.21713	1.02122	1.7709	2.00552	3.25498	3.65363	0.026036
							1.06247	1.11019	P value	0.0109																		CCL28	0.899673	0.877193	1.19817	1.02496	1.1591	1.32813	1.29927	1.73324	0.062198
Fig S5B	C	aUC					0.966774	1.16133
	67.1277	101.285	P value	<0.0001			1.08473	1.32008
	69.2262	71.8623					0.868233	0.932164																			Fig S5Q	Veh	Fccp
	36.3648	83.2203					1.07495	1.15521																				1.49507	0.441156	P value	0.0049
	50.1088	85.4341					0.942842	1.18109																				1.93839	0.739005
	97.6282	122.418																										2.0742	1.00822
	64.9934	147.368																										1.36036	0.75921
	61.9847	90.3274
	62.3327	106.774
	57.3411	115.423				Fig S5J	Veh	Fccp																			Fig S5R	Veh	Fccp
	106.67	167.985					17.16	80.9143	P value	0.0156																		1.4693	0.078838	P value	0.0273
	89.1944	82.6806					9.283	24.1531																				0.753556	0.066916
	49.8026	62.5905					9.70374	22.1514																				0.704933	0.288559
	73.3248	118.65					13.9454	20.3472																				1.07221	0.246967
	64.0887	132.613					38.5903	110.461
	40.9663	69.7274					17.439	31.8903
	46.2059	66.3444					13.9429	10.9906																			Fig S5S		Veh				Fccp				P value
	40.8849	90.2309					10.6877	31.8791																				CXCL1	0.597306	1.37633	1.68508	0.34129	2.01275	2.00235	1.62832	1.11135	0.113106
	67.7882	117.865																										CXCL11	1.31859	0.790194	0.908794	0.982425	4.9942	1.77961	2.07759	3.21428	0.004115
	59.9886	80.4781																										CCL2	0.125942	0.615703	2.33001	0.928344	0.919853	2.2234	6.09331	2.28966	0.01418
	68.2424	86.6304				Fig S5K	Veh	Fccp																				CCL28	0.901915	1.02807	1.21256	0.857456	1.09123	1.14092	1.483	1.04212	0.004876
	48.4008	68.3662					7.69	16.8876	P value	0.4206
	80.4681	75.7308					2.02349	1.23028
	41.9918	142.456					0.618369	0.747168
	83.876	74.0752					0.233095	0.387651
	61.5018	86.8402					7.78707	5.92324
	42.1576	134.432					1.47207	2.41128
	38.7665	93.434					0.638677	0.553783
	90.3785	142.277					0.716739	1.29111
	70.9428	84.0982
	76.4616	107.446
	82.5785	65.7664
	66.9761	162.779
	77.8075	86.1296
	33.1087	81.7008
	59.8578	68.8465
	55.8107	164.236
	35.8611	71.9392
	107.19	124.482
	60.3989	101.696
	98.5486	166.581
	43.4861	134.038
	60.8209	38.9224
	43.178	85.3526
	30.1912
	60.3219
	62.0683
	43.8552
	49.9157
	79.5905
	61.0017
	32.3609
	31.4316
	58.625
	27.6321
	64.5974
Fig S5C	C	aUC
	36.6508	104.438	P value	<0.0001
	40.4825	43.3025
	40.9927	136.492
	41.853	94.7233
	27.3508	69.3891
	44.8559	62.0245
	54.5293	166.627
	47.2855	86.9394
	63.0767	51.7896
	60.3777	57.9596
	35.257	131.35
	50.4504	54.691
	31.0292	103.702
	46.2973	168.697
	74.6942	154.512
	26.9324	151.579
	21.2975	116.289
	67.8524	65.8679
	41.5055	96.7279
	41.959	141.076
		57.607
		125.838
		144.612
		94.4979
		166.784
		84.8892
		104.267
		75.415
		109.561
		143.467
		216.068
		67.6963
		73.4239
		160.669
		100.392
		50.4192
		137.514
		80.8936
		168.168
		170.155
		113.62
		99.993
		47.1926
		178.423
		93.64
		160.618
		119.885
		54.2694
		116.463
		78.0677
		104.6
		74.6108
		94.8608
		62.3056
		103.26
		96.144
		143.09
		67.0599
		63.1829
		107.037
		132.248
		68.9249
		97.3819
		97.8551
		74.2513
		108.624
		100.507
		87.901
		103.365
		134.076
		74.1656
		94.3337
		221.943
		110.028
		169.679
		113.68
		92.7768
		116.356
		68.2673
		201.363
		67.9566
		71.336
		158.048
		111.517
		95.4912
		100.71
		108.486
		36.9197
		110.225
		95.0098
		99.4624
		115.234
		88.6247
		57.9857
		61.7734
		159.704
		72.7229
		75.1074
		93.0835
		153.453
		67.5716
		99.617
		62.5176
		149.872
		78.6404
		109.758
		113.978
		48.5323
		89.2819
		77.346
		154.239
		81.9813
		57.6864
		69.2273
		140.894
		181.283
		80.7796
		124.915
		54.6533
		45.8453
		66.2585
		84.6923
		123.846
		80.19
		127.67
		76.7624
		30.8932
		99.9791
		95.6899
		43.8207
		233.096
		38.9714
		179.326
		93.4858
		84.2437
		38.5906
		114.8
		103.75
		132.867
		90.4283
		65.5487
		134.376
		57.9708
		98.1399
		77.0286
		138.546
		133.564
		57.8532
		116.295
		80.7459
		129.164
		125.369
		68.0793
		92.2959
		77.9984
		81.0821
		67.935
		162.786
		194.053
		190.632
		99.4166
		123.173
		68.8962
		62.9825
		142.773
		74.202
		60.2913
		108.451
		96.5383
		66.7158
		251.274
		89.7562
		65.4625
		143.986
		62.9419
		70.613
		99.1457
		146.289
		114.858
		89.6808
		65.8246
		76.7589
		38.7616
		69.7163
		54.2691
		77.0827
		77.3726
		62.676
		78.8241
		89.2285
		122.541
		74.8767
		204.483
		166.32
		146.759
		54.5831
		62.4652
		134.314
		109.335
		99.554
		96.3978
		98.0267
		42.1734
		65.4057
		50.0786
		47.8706

[truncated: 4 more sheets: Supplementary Fig. 6, Supplementary Fig. 7, Supplementary Fig. 8, Supplementary Fig. 9]
